# Supplementary material for: A high-fidelity CRISPR-Cas13 system improves abnormalities associated with C9ORF72-linked ALS/FTD
Source: Nat Commun. 2025 Jan 8;16:460. doi: 10.1038/s41467-024-55548-5 (PMC11711314; doi:10.1038/s41467-024-55548-5)
Supplement: Supplementary file 3 — Supplementary Data 1 [file 41467_2024_55548_MOESM3_ESM.xlsx]

## Sheet: SI Data 1 RNAseq HEK293T
Supplementary Data 1. Processed RNA-seq data from HEK293T cells.
ENTREZID	gene	product	AveExpr	ANOVA_Fstat	ANOVA_rawP	ANOVA_FDR	FC.WT_S13vsWT_NTG	rawP.WT_S13vsWT_NTG	FDR.WT_S13vsWT_NTG	FC.N2V7_S13vsN2V7_NTG	rawP.N2V7_S13vsN2V7_NTG	FDR.N2V7_S13vsN2V7_NTG	FC.N2V8_S13vsN2V8_NTG	rawP.N2V8_S13vsN2V8_NTG	FDR.N2V8_S13vsN2V8_NTG	BP	CC	MF	Pathway
440672	NUDT4B	nudix hydrolase 4B	-0.213333	1.92883	0.0365825	0.0428992	-2.74917	0.0924577	-0.64915	-2.87549	0.0789114	0.697637	3.86108	0.0196908	1.14152	GO:0071543 diphosphoinositol polyphosphate metabolic process; GO:1901907 diadenosine pentaphosphate catabolic process; GO:1901909 diadenosine hexaphosphate catabolic process; GO:1901911 adenosine 5'-(hexahydrogen pentaphosphate) catabolic process	GO:0005634 nucleus; GO:0005737 cytoplasm; GO:0005829 cytosol	GO:0000298 endopolyphosphatase activity; GO:0003723 RNA binding; GO:0008486 diphosphoinositol-polyphosphate diphosphatase activity; GO:0034431 bis(5'-adenosyl)-hexaphosphatase activity; GO:0034432 bis(5'-adenosyl)-pentaphosphatase activity; GO:0046872 metal ion binding; GO:0050072 m7G(5')pppN diphosphatase activity	NA
100534612	C1QTNF3-AMACR	C1QTNF3-AMACR readthrough (NMD candidate)	0.607884	2.29366	0.0116825	0.0145247	0.831675	0.46821	-0.182969	-1.03833	0.365988	0.248542	3.3072	0.00548808	1.56945	NA	NA	NA	NA
102723360	LOC102723360	uncharacterized LOC102723360	-1.54845	2.86254	0.00197417	0.00268053	-1.3315	0.266006	-0.336623	0.818849	0.492266	0.169742	3.07727	0.0122818	1.29842	NA	NA	NA	NA
26864	RNVU1-7	RNA, variant U1 small nuclear 7	-2.14382	3.01307	0.00124247	0.00172924	2.57677	0.000516328	-2.38816	0.0429402	0.95073	0.0105224	2.57838	0.000506787	2.39488	GO:0000395 mRNA 5'-splice site recognition	GO:0005685 U1 snRNP	GO:0030627 pre-mRNA 5'-splice site binding	03040 Spliceosome
4224	MEP1A	meprin A subunit alpha	-1.28217	10.908	2.86242e-11	1.29126e-10	1.38051	0.00290777	-1.78658	1.57016	0.00083033	2.22215	2.27612	4.48488e-06	4.08819	GO:0038004 epidermal growth factor receptor ligand maturation; GO:0140448 signaling receptor ligand precursor processing	GO:0005615 extracellular space; GO:0005886 plasma membrane; GO:0005887 integral component of plasma membrane; GO:0017090 meprin A complex; GO:0070062 extracellular exosome	GO:0004222 metalloendopeptidase activity; GO:0005515 protein binding; GO:0008237 metallopeptidase activity; GO:0008270 zinc ion binding; GO:0070573 metallodipeptidase activity	04974 Protein digestion and absorption
728047	GOLGA8O	golgin A8 family member O	-0.788238	3.86145	0.000100273	0.000159628	-0.877827	0.117447	-0.576153	0.625181	0.261895	0.340939	2.26613	0.000151516	2.82223	GO:0007030 Golgi organization	GO:0000137 Golgi cis cisterna; GO:0005801 cis-Golgi network; GO:0032580 Golgi cisterna membrane	GO:0005515 protein binding	NA
22915	MMRN1	multimerin 1, transcript variant X1	-1.36345	15.4566	4.84981e-14	4.12527e-13	2.15687	1.47073e-05	-3.65981	0.332649	0.459836	0.187654	2.19209	1.10927e-05	3.76065	GO:0007155 cell adhesion; GO:0007596 blood coagulation; GO:0033627 cell adhesion mediated by integrin; GO:0061045 negative regulation of wound healing; GO:1901731 positive regulation of platelet aggregation	GO:0005576 extracellular region; GO:0031091 platelet alpha granule; GO:0031093 platelet alpha granule lumen; GO:0062023 collagen-containing extracellular matrix; GO:1990972 multimerin complex	GO:0005201 extracellular matrix structural constituent; GO:0005509 calcium ion binding; GO:0005515 protein binding	NA
100528030	POC1B-GALNT4	POC1B-GALNT4 readthrough, transcript variant 1	2.4645	1.54159	0.117767	0.129461	-2.42177	0.0474829	-0.856321	0.505491	0.672988	0.0906266	2.19191	0.0714971	0.728308	NA	NA	NA	00512 Mucin type O-glycan biosynthesis; 00514 Other types of O-glycan biosynthesis; 01100 Metabolic pathways
101927345	LOC101927345	putative ankyrin repeat domain-containing protein 20A12 pseudogene, transcript variant X3	1.42269	35.5879	2.06965e-21	1.6083e-19	1.74778	0.000169959	-2.78187	2.14922	7.77608e-06	3.88894	2.17588	6.16092e-06	3.97345	NA	NA	NA	NA
728806	NSFP1	N-ethylmaleimide-sensitive factor pseudogene 1	-1.5151	0.956411	0.521417	0.532365	1.14554	0.342022	-0.266977	1.24866	0.300884	0.302431	2.09083	0.0859858	0.671198	NA	NA	NA	NA
9284	NPIPA1	nuclear pore complex interacting protein family member A1	1.43171	1.73972	0.0653397	0.0743388	0.693453	0.44666	-0.195099	-1.60891	0.0815103	0.687699	2.04857	0.0278669	1.02808	GO:0015031 protein transport; GO:0051028 mRNA transport	GO:0005643 nuclear pore; GO:0005654 nucleoplasm; GO:0031965 nuclear membrane	NA	NA
9729	KIAA0408	KIAA0408	0.673906	1.92654	0.0368425	0.0431902	2.81672	0.0856887	-0.672272	4.81131	0.00433196	1.65049	1.94237	0.231653	0.37587	NA	NA	GO:0005515 protein binding	NA
84688	C9orf24	chromosome 9 open reading frame 24, transcript variant X2	-1.11468	1.62009	0.0935278	0.104134	1.10682	0.0782023	-0.700381	-0.0205637	0.973463	0.00542355	1.92882	0.00291077	1.78626	GO:0007283 spermatogenesis; GO:0030154 cell differentiation; GO:0065003 protein-containing complex assembly	GO:0002177 manchette; GO:0005634 nucleus; GO:0005654 nucleoplasm; GO:0005829 cytosol; GO:0048471 perinuclear region of cytoplasm	GO:0005515 protein binding; GO:0043014 alpha-tubulin binding	NA
1394	CRHR1	corticotropin releasing hormone receptor 1, transcript variant 1a	0.350189	1.12585	0.358987	0.372801	-1.60826	0.145348	-0.512055	-0.817042	0.455756	0.189947	1.88511	0.0888639	0.661222	GO:0006955 immune response; GO:0007166 cell surface receptor signaling pathway; GO:0007188 adenylate cyclase-modulating G protein-coupled receptor signaling pathway; GO:0007189 adenylate cyclase-activating G protein-coupled receptor signaling pathway; GO:0007190 activation of adenylate cyclase activity; GO:0007565 female pregnancy; GO:0007567 parturition; GO:0009755 hormone-mediated signaling pat…	GO:0005768 endosome; GO:0005886 plasma membrane; GO:0005887 integral component of plasma membrane; GO:0016021 integral component of membrane; GO:0031226 intrinsic component of plasma membrane; GO:0043005 neuron projection	GO:0005515 protein binding; GO:0008528 G protein-coupled peptide receptor activity; GO:0015056 corticotrophin-releasing factor receptor activity; GO:0017046 peptide hormone binding; GO:0043404 corticotropin-releasing hormone receptor activity; GO:0051424 corticotropin-releasing hormone binding	04024 cAMP signaling pathway; 04080 Neuroactive ligand-receptor interaction; 04730 Long-term depression; 04934 Cushing syndrome
105379452	LOC105379452	uncharacterized LOC105379452	-1.56479	1.7133	0.0707728	0.080137	0.692137	0.410326	-0.217944	-0.775562	0.356792	0.255491	1.87074	0.0293271	1.01153	NA	NA	NA	NA
390595	UBAP1L	ubiquitin associated protein 1 like, transcript variant X3	-0.0964359	1.77016	0.059571	0.0681517	0.953348	0.255432	-0.348091	0.645905	0.439399	0.199483	1.7506	0.0396447	0.91421	GO:0043162 ubiquitin-dependent protein catabolic process via the multivesicular body sorting pathway	GO:0000813 ESCRT I complex	GO:0043130 ubiquitin binding	NA
100996442	LOC100996442	uncharacterized LOC100996442, transcript variant X13	-0.0706283	0.678399	0.814171	0.817607	0.336859	0.759567	-0.0616355	-1.59393	0.151962	0.498856	1.71274	0.123874	0.560263	NA	NA	NA	NA
155368	METTL27	methyltransferase like 27	-0.390373	3.80782	0.000116965	0.000184584	0.613223	0.094589	-0.642152	0.118104	0.743991	0.0664698	1.70773	1.90489e-05	3.56624	GO:0071704 organic substance metabolic process	NA	GO:0005515 protein binding; GO:0008168 methyltransferase activity; GO:0008757 S-adenosylmethionine-dependent methyltransferase activity	NA
100533464	PRH1-PRR4	PRH1-PRR4 readthrough	0.543624	2.68013	0.00347776	0.00459266	0.234707	0.630075	-0.106797	-0.348789	0.474929	0.179177	1.68421	0.0010843	2.12854	NA	NA	NA	NA
107986524	LOC107986524	uncharacterized LOC107986524, transcript variant X4	-1.10048	6.97711	4.25475e-08	1.08323e-07	2.2852	2.06538e-05	-3.5373	0.340775	0.484019	0.174217	1.66689	0.0011757	2.10049	NA	NA	NA	NA
51351	ZNF117	zinc finger protein 117	-1.24672	2.90176	0.00174913	0.00238944	-0.182667	0.850459	-0.0353269	1.41326	0.149204	0.504358	1.65725	0.0917012	0.651666	GO:0006355 regulation of DNA-templated transcription; GO:0006357 regulation of transcription by RNA polymerase II	GO:0005634 nucleus	GO:0000978 RNA polymerase II cis-regulatory region sequence-specific DNA binding; GO:0000981 DNA-binding transcription factor activity, RNA polymerase II-specific; GO:0003700 DNA-binding transcription factor activity; GO:0008270 zinc ion binding	NA
109864274	RNA5-8SN4	RNA, 5.8S ribosomal RNA N4	1.79431	1.74234	0.0648233	0.0737893	-0.339875	0.779812	-0.0553504	0.754307	0.535721	0.147998	1.64641	0.179237	0.450433	NA	NA	NA	03008 Ribosome biogenesis in eukaryotes; 03010 Ribosome
9119	KRT75	keratin 75	-0.679469	1.77474	0.0587468	0.0672337	-0.424699	0.369019	-0.246322	-0.356952	0.449772	0.193316	1.64141	0.00100141	2.15655	GO:0002244 hematopoietic progenitor cell differentiation; GO:0031424 keratinization; GO:0045109 intermediate filament organization	GO:0001533 cornified envelope; GO:0005829 cytosol; GO:0005882 intermediate filament; GO:0045095 keratin filament; GO:0070062 extracellular exosome	GO:0005198 structural molecule activity; GO:0005515 protein binding; GO:0030280 structural constituent of skin epidermis	NA
100131434	LINC00893	long intergenic non-protein coding RNA 893	-0.938944	2.15845	0.0178652	0.0217739	-0.035922	0.943253	-0.0122085	0.441326	0.383868	0.235755	1.63865	0.00202774	1.91095	NA	NA	NA	NA
101930026	LOC101930026	uncharacterized LOC101930026, transcript variant X2	-0.302353	2.76179	0.0026974	0.0036043	-1.13286	0.0410371	-0.903079	-0.493557	0.364822	0.2494	1.63217	0.00396611	1.6807	NA	NA	NA	NA
56924	PAK6	p21 (RAC1) activated kinase 6, transcript variant 5	-0.337871	1.53767	0.119115	0.130869	0.28078	0.750078	-0.0645373	-0.161735	0.8544	0.0342596	1.6296	0.0689286	0.739446	GO:0006355 regulation of DNA-templated transcription; GO:0006468 protein phosphorylation; GO:0006915 apoptotic process; GO:0007010 cytoskeleton organization; GO:0007612 learning; GO:0007613 memory; GO:0007626 locomotory behavior; GO:0035556 intracellular signal transduction; GO:0043408 regulation of MAPK cascade; GO:0140058 neuron projection arborization; GO:1990138 neuron projection extension	GO:0001650 fibrillar center; GO:0005654 nucleoplasm; GO:0005737 cytoplasm; GO:0005829 cytosol; GO:0030054 cell junction	GO:0004674 protein serine/threonine kinase activity; GO:0005515 protein binding; GO:0005524 ATP binding; GO:0045296 cadherin binding; GO:0106310 protein serine kinase activity	04012 ErbB signaling pathway; 04014 Ras signaling pathway; 04360 Axon guidance; 04510 Focal adhesion; 04660 T cell receptor signaling pathway; 04810 Regulation of actin cytoskeleton; 05170 Human immunodeficiency virus 1 infection; 05211 Renal cell carcinoma
130749	CPO	carboxypeptidase O, transcript variant X1	-0.296416	9.99768	1.29345e-10	5.12083e-10	0.918056	0.153948	-0.495041	0.931096	0.148401	0.505969	1.62577	0.0134378	1.26811	GO:0006508 proteolysis	GO:0005615 extracellular space; GO:0016324 apical plasma membrane; GO:0046658 anchored component of plasma membrane	GO:0004181 metallocarboxypeptidase activity; GO:0008270 zinc ion binding	NA
59352	LGR6	leucine rich repeat containing G protein-coupled receptor 6, transcript variant X7	-0.30397	7.2874	2.19554e-08	5.83164e-08	-0.957818	0.0069793	-1.48847	0.463919	0.17835	0.451821	1.61733	1.82319e-05	3.58167	GO:0007186 G protein-coupled receptor signaling pathway; GO:0007411 axon guidance; GO:0016055 Wnt signaling pathway; GO:0030177 positive regulation of Wnt signaling pathway; GO:0030335 positive regulation of cell migration; GO:0050919 negative chemotaxis; GO:0090263 positive regulation of canonical Wnt signaling pathway; GO:1990523 bone regeneration	GO:0005886 plasma membrane; GO:0005887 integral component of plasma membrane; GO:0031982 vesicle; GO:0032588 trans-Golgi network membrane	GO:0004888 transmembrane signaling receptor activity; GO:0005515 protein binding; GO:0008201 heparin binding; GO:0016500 protein-hormone receptor activity; GO:0048495 Roundabout binding	04310 Wnt signaling pathway
84665	MYPN	myopalladin, transcript variant X3	-0.646312	16.5239	1.3494e-14	1.32322e-13	2.06333	2.751e-06	-4.26307	1.08685	0.00728497	1.47409	1.5983	0.000147067	2.8332	GO:0007156 homophilic cell adhesion via plasma membrane adhesion molecules; GO:0007411 axon guidance; GO:0045214 sarcomere organization; GO:0070593 dendrite self-avoidance	GO:0005634 nucleus; GO:0005886 plasma membrane; GO:0030018 Z disc; GO:0030424 axon; GO:0031674 I band	GO:0003779 actin binding; GO:0005515 protein binding; GO:0008092 cytoskeletal protein binding; GO:0017124 SH3 domain binding; GO:0051371 muscle alpha-actinin binding; GO:0098632 cell-cell adhesion mediator activity	NA
4051	CYP4F3	cytochrome P450 family 4 subfamily F member 3, transcript variant 3	-1.18694	10.5699	4.95802e-11	2.15167e-10	1.65614	0.000723202	-2.27079	0.557013	0.229871	0.378036	1.58921	0.00110782	2.12109	GO:0006690 icosanoid metabolic process; GO:0006691 leukotriene metabolic process; GO:0019369 arachidonic acid metabolic process; GO:0036101 leukotriene B4 catabolic process; GO:0042361 menaquinone catabolic process; GO:0042376 phylloquinone catabolic process	GO:0005789 endoplasmic reticulum membrane; GO:0016021 integral component of membrane; GO:0043231 intracellular membrane-bounded organelle	GO:0004497 monooxygenase activity; GO:0005506 iron ion binding; GO:0008391 arachidonic acid monooxygenase activity; GO:0020037 heme binding; GO:0050051 leukotriene-B4 20-monooxygenase activity; GO:0070330 aromatase activity; GO:0097258 20-hydroxy-leukotriene B4 omega oxidase activity; GO:0097259 20-aldehyde-leukotriene B4 20-monooxygenase activity; GO:0102207 docosanoate omega-hydroxylase activity	00590 Arachidonic acid metabolism; 01100 Metabolic pathways
27146	FAM184B	family with sequence similarity 184 member B	-1.09784	12.8368	1.55147e-12	9.29198e-12	2.38507	1.63288e-06	-4.45002	1.24341	0.00637246	1.51941	1.58447	0.00066932	2.29805	NA	NA	NA	NA
206338	LVRN	laeverin	-0.559806	11.2578	1.64237e-11	7.87521e-11	0.714096	0.0829407	-0.682247	0.26728	0.510613	0.160332	1.5829	0.000276251	2.60965	GO:0006508 proteolysis; GO:0007165 signal transduction; GO:0008217 regulation of blood pressure; GO:0043171 peptide catabolic process	GO:0005737 cytoplasm; GO:0005886 plasma membrane; GO:0016021 integral component of membrane	GO:0008270 zinc ion binding; GO:0042277 peptide binding; GO:0070006 metalloaminopeptidase activity	NA
105379493	CH507-145C22.1	uncharacterized CH507-145C22.1, transcript variant X2	0.970149	0.968346	0.508981	0.520114	0.253724	0.699268	-0.0813413	0.405765	0.537307	0.147266	1.55538	0.021153	1.11789	NA	NA	NA	NA
642987	TMEM232	transmembrane protein 232, transcript variant X23	-1.11012	3.32748	0.0004794	0.000702123	0.347953	0.501882	-0.164763	1.17506	0.0268714	1.04003	1.53276	0.00449806	1.63757	NA	GO:0016021 integral component of membrane	NA	NA
84070	FAM186B	family with sequence similarity 186 member B, transcript variant X6	-0.847794	2.79394	0.00244123	0.00327872	0.401681	0.367288	-0.247584	-0.400072	0.369304	0.246114	1.5238	0.00116887	2.1025	NA	GO:0032991 protein-containing complex	NA	NA
105370623	LINC02321	long intergenic non-protein coding RNA 2321, transcript variant X3	-0.455898	3.04791	0.0011169	0.00156206	0.671784	0.197429	-0.422197	0.660553	0.204997	0.411157	1.5186	0.00482547	1.61335	NA	NA	NA	NA
102724081	LOC102724081	uncharacterized LOC102724081, transcript variant X2	-1.03202	1.57996	0.105281	0.116523	-0.399961	0.49436	-0.16869	1.3076	0.0290786	1.0143	1.5149	0.0120608	1.30453	NA	NA	NA	NA
3669	ISG20	interferon stimulated exonuclease gene 20, transcript variant X2	0.623969	4.35643	2.50597e-05	4.2996e-05	0.582321	0.199514	-0.419223	0.652998	0.151256	0.500305	1.51335	0.00144332	2.02931	GO:0000738 DNA catabolic process, exonucleolytic; GO:0006364 rRNA processing; GO:0006401 RNA catabolic process; GO:0009615 response to virus; GO:0045071 negative regulation of viral genome replication; GO:0045087 innate immune response; GO:0051607 defense response to virus; GO:0090503 RNA phosphodiester bond hydrolysis, exonucleolytic	GO:0005634 nucleus; GO:0005654 nucleoplasm; GO:0005730 nucleolus; GO:0005737 cytoplasm; GO:0015030 Cajal body; GO:0016605 PML body	GO:0000175 3'-5'-exoribonuclease activity; GO:0004527 exonuclease activity; GO:0008310 single-stranded DNA 3'-5' exodeoxyribonuclease activity; GO:0008859 exoribonuclease II activity; GO:0030619 U1 snRNA binding; GO:0030620 U2 snRNA binding; GO:0034511 U3 snoRNA binding; GO:0046872 metal ion binding	NA
100527964	LHX4-AS1	LHX4 antisense RNA 1	-1.48102	2.63728	0.00397535	0.00521326	1.36816	0.0687515	-0.740215	-0.306334	0.678601	0.0886112	1.47075	0.0507999	0.835266	NA	NA	NA	NA
100528022	BLOC1S1-RDH5	BLOC1S1-RDH5 readthrough	0.11569	2.04265	0.0256723	0.0306395	-0.147547	0.742063	-0.067091	-0.638281	0.158794	0.486092	1.46718	0.00187275	1.93896	NA	NA	NA	NA
29958	DMGDH	dimethylglycine dehydrogenase, transcript variant 1	-0.137212	8.72697	1.25814e-09	4.13427e-09	-0.710857	0.0574695	-0.796211	0.456173	0.217704	0.393954	1.46418	0.000212063	2.70309	GO:0006579 amino-acid betaine catabolic process; GO:0019695 choline metabolic process; GO:0022900 electron transport chain; GO:0042426 choline catabolic process	GO:0005737 cytoplasm; GO:0005739 mitochondrion; GO:0005759 mitochondrial matrix	GO:0003723 RNA binding; GO:0009055 electron transfer activity; GO:0016491 oxidoreductase activity; GO:0047865 dimethylglycine dehydrogenase activity	00260 Glycine, serine and threonine metabolism; 01100 Metabolic pathways
8362	H4C12	H4 clustered histone 12	-0.888242	1.76352	0.0607876	0.0694408	-0.239965	0.801018	-0.0490233	-0.373641	0.694951	0.0828626	1.45387	0.130945	0.54341	GO:0006334 nucleosome assembly; GO:0006335 DNA replication-dependent chromatin assembly; GO:0032200 telomere organization; GO:0045653 negative regulation of megakaryocyte differentiation; GO:0061644 protein localization to CENP-A containing chromatin	GO:0000228 nuclear chromosome; GO:0000781 chromosome, telomeric region; GO:0000786 nucleosome; GO:0005576 extracellular region; GO:0005634 nucleus; GO:0005654 nucleoplasm; GO:0016020 membrane; GO:0032991 protein-containing complex; GO:0043505 CENP-A containing nucleosome; GO:0070062 extracellular exosome	GO:0003677 DNA binding; GO:0003723 RNA binding; GO:0005515 protein binding; GO:0019904 protein domain specific binding; GO:0030527 structural constituent of chromatin; GO:0046982 protein heterodimerization activity	04613 Neutrophil extracellular trap formation; 05034 Alcoholism; 05203 Viral carcinogenesis; 05322 Systemic lupus erythematosus
653333	FAM86B2	family with sequence similarity 86 member B2, transcript variant 4	0.247623	2.68386	0.00343761	0.00454002	-0.350409	0.47716	-0.177964	1.4683	0.00428188	1.6545	1.45062	0.0046806	1.62378	GO:0008150 biological_process; GO:0032259 methylation	GO:0032991 protein-containing complex	GO:0005515 protein binding; GO:0008168 methyltransferase activity	NA
6564	SLC15A1	solute carrier family 15 member 1	0.0813361	2.07605	0.0231275	0.0277738	-0.503697	0.165796	-0.473546	-0.452325	0.212519	0.4009	1.41802	0.000246765	2.64958	GO:0006811 ion transport; GO:0015031 protein transport; GO:0140206 dipeptide import across plasma membrane; GO:0140207 tripeptide import across plasma membrane; GO:1902600 proton transmembrane transport	GO:0005886 plasma membrane; GO:0005887 integral component of plasma membrane; GO:0005903 brush border; GO:0016324 apical plasma membrane; GO:0089717 spanning component of membrane	GO:0005427 proton-dependent oligopeptide secondary active transmembrane transporter activity; GO:0015333 peptide:proton symporter activity; GO:0042937 tripeptide transmembrane transporter activity; GO:0071916 dipeptide transmembrane transporter activity	04974 Protein digestion and absorption
105376333	LOC105376333	uncharacterized LOC105376333	-0.15023	4.78568	7.91468e-06	1.44501e-05	0.180703	0.684924	-0.0863561	-1.38793	0.00295714	1.78082	1.41717	0.00242551	1.8487	NA	NA	NA	NA
414189	AGAP6	ArfGAP with GTPase domain, ankyrin repeat and PH domain 6, transcript variant 2	0.378698	1.42567	0.164009	0.17721	-0.2205	0.734061	-0.0696529	-0.191044	0.768511	0.0588396	1.41236	0.0334197	0.969459	GO:0090630 activation of GTPase activity	NA	GO:0003924 GTPase activity; GO:0005096 GTPase activator activity; GO:0046872 metal ion binding	04144 Endocytosis
171423	PDIA3P1	protein disulfide isomerase family A member 3 pseudogene 1	0.523999	1.80499	0.0535664	0.06167	0.287433	0.434652	-0.202357	0.329131	0.3716	0.244424	1.40481	0.000349738	2.52608	NA	NA	NA	NA
105371082	LOC105371082	uncharacterized LOC105371082, transcript variant X1	-1.38094	1.19326	0.304539	0.31859	1.28065	0.0398692	-0.912405	0.360708	0.554558	0.139171	1.38443	0.0267177	1.04193	NA	NA	NA	NA
96626	LIMS3	LIM zinc finger domain containing 3, transcript variant 2	-1.76995	1.07429	0.404804	0.41766	0.547097	0.517033	-0.157154	0.895886	0.29061	0.311919	1.3838	0.104997	0.610171	NA	GO:0005737 cytoplasm	GO:0046872 metal ion binding	NA
105378218	LOC105378218	uncharacterized LOC105378218, transcript variant X1	-1.02029	1.02802	0.448784	0.461098	0.710756	0.162123	-0.48006	0.309459	0.539406	0.146294	1.3811	0.00815574	1.43603	NA	NA	NA	NA
27328	PCDH11X	protocadherin 11 X-linked, transcript variant X14	-1.21989	0.605233	0.877296	0.879343	0.490385	0.467222	-0.183484	0.103404	0.877864	0.0281945	1.37329	0.0454847	0.869916	GO:0007155 cell adhesion; GO:0007156 homophilic cell adhesion via plasma membrane adhesion molecules	GO:0005886 plasma membrane; GO:0005887 integral component of plasma membrane	GO:0005509 calcium ion binding	NA
101929200	LOC101929200	uncharacterized LOC101929200, transcript variant X1	-0.860243	1.53724	0.119265	0.131025	0.994329	0.0740562	-0.71733	-1.35049	0.016742	1.19524	1.37154	0.0150898	1.22959	NA	NA	NA	NA
102724200	LOC102724200	trafficking protein particle complex subunit 10-like	0.973963	2.60582	0.00438597	0.0057207	0.421745	0.673025	-0.0906139	-0.829485	0.407931	0.219478	1.37018	0.173794	0.45966	NA	NA	NA	NA
8347	H2BC4	H2B clustered histone 4, transcript variant 1	0.657616	4.47261	1.82613e-05	3.188e-05	0.654232	0.131793	-0.541454	0.750271	0.0851704	0.674139	1.36195	0.00248911	1.83982	GO:0002227 innate immune response in mucosa; GO:0006334 nucleosome assembly; GO:0019731 antibacterial humoral response; GO:0050830 defense response to Gram-positive bacterium; GO:0061844 antimicrobial humoral immune response mediated by antimicrobial peptide	GO:0000786 nucleosome; GO:0005615 extracellular space; GO:0005634 nucleus; GO:0005654 nucleoplasm; GO:0005829 cytosol; GO:0070062 extracellular exosome	GO:0003677 DNA binding; GO:0005515 protein binding; GO:0030527 structural constituent of chromatin; GO:0042802 identical protein binding; GO:0046982 protein heterodimerization activity	04613 Neutrophil extracellular trap formation; 05034 Alcoholism; 05203 Viral carcinogenesis; 05322 Systemic lupus erythematosus
6248	RSC1A1	regulator of solute carriers 1	2.15254	3.30519	0.000512511	0.000747686	0.235081	0.805673	-0.0476399	0.348592	0.715429	0.0758231	1.36176	0.158017	0.487495	GO:0006355 regulation of DNA-templated transcription; GO:0010829 negative regulation of glucose transmembrane transport; GO:0032243 negative regulation of nucleoside transport; GO:0042997 negative regulation of Golgi to plasma membrane protein transport; GO:0045920 negative regulation of exocytosis; GO:0051051 negative regulation of transport; GO:1903077 negative regulation of protein localizatio…	GO:0005654 nucleoplasm; GO:0005794 Golgi apparatus; GO:0005886 plasma membrane; GO:0030054 cell junction	GO:0005515 protein binding; GO:0019871 sodium channel inhibitor activity	NA
115701	ALPK2	alpha kinase 2	-0.345722	1.56071	0.111384	0.122882	0.51718	0.344643	-0.264877	0.845387	0.12544	0.556503	1.35993	0.0154625	1.22139	GO:0003007 heart morphogenesis; GO:0003308 negative regulation of Wnt signaling pathway involved in heart development; GO:0006468 protein phosphorylation; GO:0010468 regulation of gene expression; GO:0030010 establishment of cell polarity; GO:0042981 regulation of apoptotic process; GO:0055013 cardiac muscle cell development; GO:1905223 epicardium morphogenesis	GO:0016323 basolateral plasma membrane	GO:0004674 protein serine/threonine kinase activity; GO:0005524 ATP binding; GO:0106310 protein serine kinase activity	NA
54742	LY6K	lymphocyte antigen 6 family member K, transcript variant 1	-0.95097	1.83565	0.0487639	0.0563929	-0.0814883	0.896523	-0.0234614	0.45676	0.467337	0.183429	1.35468	0.0346096	0.958293	GO:0007339 binding of sperm to zona pellucida	GO:0001669 acrosomal vesicle; GO:0005576 extracellular region; GO:0005886 plasma membrane; GO:0031225 anchored component of membrane; GO:0045121 membrane raft	NA	NA
26290	GALNT8	polypeptide N-acetylgalactosaminyltransferase 8	-1.14707	1.78895	0.0562565	0.0645891	1.18694	0.030455	-0.999156	0.967346	0.075409	0.711782	1.33499	0.0154816	1.22101	GO:0006493 protein O-linked glycosylation; GO:0016266 O-glycan processing	GO:0000139 Golgi membrane; GO:0005794 Golgi apparatus; GO:0016021 integral component of membrane	GO:0004653 polypeptide N-acetylgalactosaminyltransferase activity; GO:0030246 carbohydrate binding; GO:0046872 metal ion binding	00512 Mucin type O-glycan biosynthesis; 00514 Other types of O-glycan biosynthesis; 01100 Metabolic pathways
7066	THPO	thrombopoietin, transcript variant X1	-0.752697	2.33183	0.0103611	0.0129537	-0.00503793	0.990379	-0.00182026	-0.244627	0.559	0.137191	1.32149	0.00258188	1.8272	GO:0001934 positive regulation of protein phosphorylation; GO:0008283 cell population proliferation; GO:0008284 positive regulation of cell population proliferation; GO:0030219 megakaryocyte differentiation; GO:0035855 megakaryocyte development; GO:0038163 thrombopoietin-mediated signaling pathway; GO:0043410 positive regulation of MAPK cascade; GO:0045654 positive regulation of megakaryocyte dif…	GO:0005576 extracellular region; GO:0005615 extracellular space	GO:0005102 signaling receptor binding; GO:0005125 cytokine activity; GO:0005179 hormone activity; GO:0008083 growth factor activity	04060 Cytokine-cytokine receptor interaction; 04630 JAK-STAT signaling pathway; 04640 Hematopoietic cell lineage
8529	CYP4F2	cytochrome P450 family 4 subfamily F member 2	-1.42348	10.9797	2.55143e-11	1.16663e-10	1.54022	0.000632499	-2.31782	0.567092	0.184111	0.442641	1.31609	0.00298075	1.77817	GO:0000038 very long-chain fatty acid metabolic process; GO:0001676 long-chain fatty acid metabolic process; GO:0003091 renal water homeostasis; GO:0003095 pressure natriuresis; GO:0006690 icosanoid metabolic process; GO:0006691 leukotriene metabolic process; GO:0006805 xenobiotic metabolic process; GO:0007596 blood coagulation; GO:0008217 regulation of blood pressure; GO:0010430 fatty acid omega…	GO:0005737 cytoplasm; GO:0005789 endoplasmic reticulum membrane; GO:0016324 apical plasma membrane; GO:0043231 intracellular membrane-bounded organelle	GO:0004497 monooxygenase activity; GO:0005506 iron ion binding; GO:0005515 protein binding; GO:0008391 arachidonic acid monooxygenase activity; GO:0008392 arachidonic acid epoxygenase activity; GO:0016709 oxidoreductase activity, acting on paired donors, with incorporation or reduction of molecular oxygen, NAD(P)H as one donor, and incorporation of one atom of oxygen; GO:0018685 alkane 1-monooxyg…	00590 Arachidonic acid metabolism; 01100 Metabolic pathways
101929898	LOC101929898	uncharacterized LOC101929898	-0.742966	1.3889	0.181686	0.195056	-0.0141108	0.979086	-0.00422973	0.343105	0.524853	0.153192	1.31486	0.0176982	1.17673	NA	NA	NA	NA
339488	TFAP2E	transcription factor AP-2 epsilon, transcript variant X1	-0.773799	1.76911	0.0597618	0.0683648	0.132397	0.810708	-0.0461759	-0.804657	0.149969	0.502816	1.31129	0.0210059	1.12017	GO:0006357 regulation of transcription by RNA polymerase II; GO:0042127 regulation of cell population proliferation; GO:0045944 positive regulation of transcription by RNA polymerase II; GO:0048856 anatomical structure development	GO:0000785 chromatin; GO:0005634 nucleus	GO:0000977 RNA polymerase II transcription regulatory region sequence-specific DNA binding; GO:0000978 RNA polymerase II cis-regulatory region sequence-specific DNA binding; GO:0000981 DNA-binding transcription factor activity, RNA polymerase II-specific; GO:0001228 DNA-binding transcription activator activity, RNA polymerase II-specific; GO:0042802 identical protein binding; GO:1990837 sequence-…	NA
399844	LINC01002	long intergenic non-protein coding RNA 1002	-1.0746	1.58643	0.103297	0.114451	0.106661	0.901063	-0.022293	-1.41461	0.104101	0.612734	1.30201	0.133373	0.537862	NA	NA	NA	NA
119086082	ZNF286A-TBC1D26	ZNF286A-TBC1D26 readthrough (NMD candidate)	-1.83992	1.59951	0.0993933	0.110362	-0.375318	0.617598	-0.111807	-0.442258	0.556625	0.138288	1.29749	0.0885303	0.662375	NA	NA	NA	NA
7568	ZNF20	zinc finger protein 20, transcript variant 1	0.905856	1.27795	0.245093	0.259189	-0.300828	0.649554	-0.0993216	0.417346	0.528965	0.151215	1.29638	0.0544188	0.813606	GO:0000122 negative regulation of transcription by RNA polymerase II; GO:0006357 regulation of transcription by RNA polymerase II	GO:0005634 nucleus	GO:0000977 RNA polymerase II transcription regulatory region sequence-specific DNA binding; GO:0000981 DNA-binding transcription factor activity, RNA polymerase II-specific; GO:0001227 DNA-binding transcription repressor activity, RNA polymerase II-specific; GO:0005515 protein binding; GO:0046872 metal ion binding	05168 Herpes simplex virus 1 infection
10202	DHRS2	dehydrogenase/reductase 2, transcript variant 2	1.09916	30.8175	4.41062e-20	2.25102e-18	0.690833	0.0182601	-1.16655	1.86937	3.10762e-08	5.88054	1.28854	3.57919e-05	3.33942	GO:0008207 C21-steroid hormone metabolic process; GO:0008285 negative regulation of cell population proliferation; GO:0009636 response to toxic substance; GO:0022900 electron transport chain; GO:0034599 cellular response to oxidative stress; GO:0043011 myeloid dendritic cell differentiation; GO:0043066 negative regulation of apoptotic process	GO:0005634 nucleus; GO:0005635 nuclear envelope; GO:0005654 nucleoplasm; GO:0005737 cytoplasm; GO:0005739 mitochondrion; GO:0005759 mitochondrial matrix	GO:0004090 carbonyl reductase (NADPH) activity; GO:0005515 protein binding; GO:0016616 oxidoreductase activity, acting on the CH-OH group of donors, NAD or NADP as acceptor	NA
158787	RIBC1	RIB43A domain with coiled-coils 1, transcript variant 1	0.852579	3.2276	0.00064725	0.000934379	-0.378832	0.243105	-0.362122	0.166877	0.605088	0.116951	1.28767	0.000207472	2.71111	NA	NA	GO:0005515 protein binding	NA
100529144	CORO7-PAM16	CORO7-PAM16 readthrough	-1.93687	0.920635	0.559318	0.569595	0.751396	0.376515	-0.240904	0.468988	0.580095	0.127621	1.28743	0.132405	0.540097	NA	NA	NA	NA
93233	ODAD1	outer dynein arm docking complex subunit 1, transcript variant 1	-0.5328	2.21137	0.0151305	0.0186052	0.115265	0.792437	-0.0515816	-0.784213	0.0782497	0.700202	1.2764	0.00516312	1.59021	GO:0003341 cilium movement; GO:0036158 outer dynein arm assembly	GO:0005929 cilium; GO:0005930 axoneme; GO:0036157 outer dynein arm; GO:0120228 outer dynein arm docking complex	GO:0005515 protein binding	NA
101928895	LINC01786	long intergenic non-protein coding RNA 1786, transcript variant X2	-0.974134	1.7687	0.0598364	0.0684401	-0.0456996	0.930313	-0.0152109	-1.44533	0.00778919	1.45159	1.26095	0.0190401	1.1527	NA	NA	NA	NA
112268260	LOC112268260	uncharacterized LOC112268260, transcript variant X6	-1.1639	0.860353	0.624581	0.632931	0.658517	0.272787	-0.329571	0.461938	0.440335	0.198937	1.257	0.0392802	0.917179	NA	NA	NA	NA
653188	GUSBP3	GUSB pseudogene 3	-0.291574	1.55774	0.112356	0.123876	0.804935	0.288089	-0.314326	-0.0620176	0.934389	0.0142493	1.25492	0.100205	0.624506	NA	NA	NA	NA
94234	FOXQ1	forkhead box Q1	0.0850628	1.73255	0.0667745	0.0758596	0.236908	0.551413	-0.140569	-0.258152	0.516548	0.15738	1.24298	0.00282797	1.79605	GO:0000122 negative regulation of transcription by RNA polymerase II; GO:0006357 regulation of transcription by RNA polymerase II; GO:0009653 anatomical structure morphogenesis; GO:0030154 cell differentiation; GO:0031069 hair follicle morphogenesis; GO:0043524 negative regulation of neuron apoptotic process	GO:0000785 chromatin; GO:0005634 nucleus	GO:0000978 RNA polymerase II cis-regulatory region sequence-specific DNA binding; GO:0000981 DNA-binding transcription factor activity, RNA polymerase II-specific; GO:0001227 DNA-binding transcription repressor activity, RNA polymerase II-specific; GO:1990837 sequence-specific double-stranded DNA binding	NA
100507297	TMEM44-AS1	TMEM44 antisense RNA 1, transcript variant 2	0.594245	4.25046	3.35453e-05	5.67368e-05	0.18171	0.545776	-0.143218	0.0256257	0.931993	0.0148192	1.23841	0.00013762	2.85685	NA	NA	NA	NA
338758	ATP2B1-AS1	ATP2B1 antisense RNA 1	-0.324839	4.67653	1.0564e-05	1.89779e-05	1.01907	0.0222327	-1.10168	0.0296054	0.94554	0.0116757	1.22688	0.00647656	1.51391	NA	NA	NA	NA
259236	TMIE	transmembrane inner ear, transcript variant 2	-0.122154	2.56482	0.00498618	0.00645889	-0.327866	0.410713	-0.217707	0.623583	0.121193	0.566746	1.22622	0.00319578	1.75441	GO:0007605 sensory perception of sound; GO:0042472 inner ear morphogenesis	GO:0016021 integral component of membrane	NA	NA
105375538	AGK-DT	AGK divergent transcript, transcript variant X6	-0.457115	9.23492	4.93988e-10	1.75489e-09	2.54084	2.50219e-06	-4.29704	1.80878	0.000400969	2.47782	1.2219	0.0131377	1.27589	NA	NA	NA	NA
115749	C12orf56	chromosome 12 open reading frame 56, transcript variant 2	-0.637521	2.83277	0.00216457	0.00292697	0.528929	0.258251	-0.344931	-0.0178118	0.969429	0.00627359	1.22004	0.0111432	1.33074	NA	NA	NA	NA
107984333	LOC107984333	uncharacterized LOC107984333	0.103907	4.18723	3.99755e-05	6.69535e-05	1.05523	0.00327956	-1.74561	0.0576253	0.866402	0.0311137	1.21225	0.000852826	2.21287	NA	NA	NA	NA
114800	CCDC85A	coiled-coil domain containing 85A, transcript variant 5	-0.569862	1.8036	0.0537945	0.0618952	0.0168208	0.970306	-0.00608807	0.00943122	0.983352	0.0032958	1.20504	0.0100173	1.36671	GO:0008150 biological_process	GO:0005912 adherens junction	GO:0005515 protein binding	NA
644297	FAM215B	family with sequence similarity 215 member B	-1.30455	2.30957	0.0111125	0.0138449	2.16204	0.00591013	-1.5446	-0.430796	0.568407	0.132901	1.20336	0.11483	0.583098	NA	NA	NA	NA
107984011	LOC107984011	uncharacterized LOC107984011	0.0475214	2.60314	0.00442282	0.00576487	-0.544727	0.145331	-0.512087	0.282687	0.446165	0.195385	1.20252	0.00200223	1.91546	NA	NA	NA	NA
107986603	LOC107986603	uncharacterized LOC107986603	-1.40063	8.04419	4.68764e-09	1.39618e-08	0.0627062	0.886843	-0.0258856	0.493576	0.265912	0.336714	1.20207	0.00852915	1.42106	NA	NA	NA	NA
102724488	LOC102724488	synaptotagmin-15, transcript variant 5	-0.43179	1.61166	0.0958898	0.106602	-0.472014	0.49885	-0.166347	0.0302507	0.965352	0.00722378	1.19541	0.0905658	0.65556	NA	NA	NA	NA
613037	NPIPB13	nuclear pore complex interacting protein family, member B13	-0.488006	1.25102	0.26292	0.276999	1.58532	0.0597481	-0.784123	0.728816	0.379752	0.238627	1.182	0.156532	0.490242	NA	GO:0005654 nucleoplasm; GO:0016021 integral component of membrane	NA	NA
100527943	TGIF2-RAB5IF	TGIF2-RAB5IF readthrough	-0.0902765	3.37192	0.000419766	0.000618628	0.745336	0.315486	-0.289243	-0.810653	0.275527	0.32673	1.18093	0.114265	0.584538	NA	NA	NA	NA
110116772	ZNF765-ZNF761	ZNF765-ZNF761 readthrough	-1.3924	1.18175	0.313391	0.327384	1.16599	0.213846	-0.399097	-0.621568	0.505136	0.163196	1.16221	0.214855	0.397748	GO:0006357 regulation of transcription by RNA polymerase II	GO:0005634 nucleus	GO:0000978 RNA polymerase II cis-regulatory region sequence-specific DNA binding; GO:0000981 DNA-binding transcription factor activity, RNA polymerase II-specific; GO:0046872 metal ion binding	05168 Herpes simplex virus 1 infection
257000	TINCR	TINCR ubiquitin domain containing	0.143541	3.90279	8.90979e-05	0.000142852	0.76705	0.0502292	-0.838843	0.23068	0.548606	0.141842	1.16033	0.00382443	1.69322	NA	NA	NA	NA
283385	MORN3	MORN repeat containing 3, transcript variant 2	-0.586605	1.07845	0.400986	0.414052	0.419694	0.415442	-0.214671	0.102802	0.841407	0.0377943	1.15823	0.027848	1.0283	NA	GO:0005634 nucleus	GO:0005515 protein binding	NA
441204	LOC441204	uncharacterized LOC441204, transcript variant 7	0.902917	2.43088	0.00758959	0.00963986	-0.3732	0.44394	-0.19677	1.00641	0.0428489	0.889103	1.15589	0.0207184	1.12475	NA	NA	NA	NA
9721	GPRIN2	G protein regulated inducer of neurite outgrowth 2, transcript variant 1	-0.940822	2.48915	0.00632089	0.00810096	-0.0538962	0.911644	-0.0196869	0.300826	0.536581	0.147603	1.1494	0.0213304	1.11512	GO:0031175 neuron projection development	GO:0005886 plasma membrane	GO:0005515 protein binding	NA
105379005	LOC105379005	uncharacterized LOC105379005, transcript variant X2	0.00755026	1.55819	0.112207	0.123737	-0.239306	0.529726	-0.150865	0.125901	0.740609	0.0675629	1.14832	0.00384465	1.69135	NA	NA	NA	NA
51316	PLAC8	placenta associated 8, transcript variant 1	-0.0817901	2.44275	0.00731196	0.00930252	0.332469	0.339604	-0.268925	0.325355	0.35005	0.260665	1.13183	0.00191531	1.93103	GO:0006366 transcription by RNA polymerase II; GO:0008284 positive regulation of cell population proliferation; GO:0009409 response to cold; GO:0040015 negative regulation of multicellular organism growth; GO:0042742 defense response to bacterium; GO:0043066 negative regulation of apoptotic process; GO:0045944 positive regulation of transcription by RNA polymerase II; GO:0050873 brown fat cell di…	GO:0005576 extracellular region; GO:0035578 azurophil granule lumen	GO:0003682 chromatin binding	NA
101928120	LOC101928120	uncharacterized LOC101928120	-0.0919681	4.61984	1.22873e-05	2.19033e-05	1.27296	0.00291051	-1.78628	0.144963	0.722254	0.0736239	1.12566	0.00778644	1.45171	NA	NA	NA	NA
285800	PRR18	proline rich 18	-1.64521	8.48824	1.97703e-09	6.27649e-09	1.66959	0.000231954	-2.67132	0.365265	0.387646	0.233062	1.12139	0.0101041	1.36377	NA	NA	NA	NA
197187	SNAI3-AS1	SNAI3 antisense RNA 1, transcript variant 1	0.313991	1.62875	0.091156	0.101676	-0.265567	0.53657	-0.147606	0.896443	0.0410171	0.903264	1.12081	0.0114954	1.32044	NA	NA	NA	NA
105379272	LOC105379272	uncharacterized LOC105379272	-0.415681	23.8541	9.06258e-18	2.19661e-16	2.76225	3.32038e-08	-5.85694	1.3978	0.00165797	1.98127	1.11989	0.010185	1.36103	NA	NA	NA	NA
102724057	LOC102724057	uncharacterized LOC102724057, transcript variant X23	-1.01621	0.952604	0.525408	0.536404	-0.423799	0.475746	-0.178758	-0.752671	0.208039	0.407016	1.11892	0.063566	0.764814	NA	NA	NA	NA
64091	POPDC2	popeye domain containing 2, transcript variant 3	-1.26753	4.13349	4.64382e-05	7.69937e-05	-0.273734	0.582239	-0.12668	0.710734	0.157064	0.489234	1.1163	0.0284018	1.0219	GO:0002027 regulation of heart rate; GO:0007507 heart development; GO:0007519 skeletal muscle tissue development; GO:0008150 biological_process; GO:0042391 regulation of membrane potential; GO:0051146 striated muscle cell differentiation	GO:0016021 integral component of membrane; GO:0042383 sarcolemma	GO:0003674 molecular_function; GO:0030552 cAMP binding	04024 cAMP signaling pathway; 04261 Adrenergic signaling in cardiomyocytes
389812	LCN15	lipocalin 15	-0.909978	2.54495	0.00530636	0.00685699	0.311648	0.448339	-0.194133	-0.276303	0.501276	0.165083	1.11625	0.00862271	1.41726	NA	GO:0005576 extracellular region	GO:0005515 protein binding; GO:0036094 small molecule binding	NA
107984396	CENATAC-DT	CENATAC divergent transcript	-0.232864	1.29097	0.236826	0.250944	0.569085	0.217204	-0.394572	-0.719751	0.120453	0.568596	1.11432	0.0179883	1.17144	NA	NA	NA	NA
126868	MAB21L3	mab-21 like 3	-0.427514	1.36804	0.192427	0.206115	0.439787	0.332023	-0.275197	-0.304958	0.50015	0.165699	1.11331	0.0166178	1.19766	NA	NA	GO:0005515 protein binding	NA
105371814	LOC105371814	uncharacterized LOC105371814	-0.69927	2.0496	0.0251206	0.0300181	-0.257386	0.571093	-0.131626	-0.334195	0.462675	0.186009	1.09929	0.0185613	1.1612	NA	NA	NA	NA
78986	DUSP26	dual specificity phosphatase 26, transcript variant 3	-1.0134	1.37431	0.189144	0.202697	0.695517	0.172224	-0.462404	0.995181	0.0532248	0.820553	1.09	0.0347197	0.957308	GO:0000122 negative regulation of transcription by RNA polymerase II; GO:0006470 protein dephosphorylation; GO:0043409 negative regulation of MAPK cascade; GO:0045785 positive regulation of cell adhesion; GO:0070373 negative regulation of ERK1 and ERK2 cascade	GO:0005634 nucleus; GO:0005654 nucleoplasm; GO:0005737 cytoplasm; GO:0005794 Golgi apparatus; GO:0070062 extracellular exosome	GO:0002039 p53 binding; GO:0004721 phosphoprotein phosphatase activity; GO:0004725 protein tyrosine phosphatase activity; GO:0005515 protein binding; GO:0008138 protein tyrosine/serine/threonine phosphatase activity; GO:0017018 myosin phosphatase activity; GO:0033549 MAP kinase phosphatase activity; GO:0061629 RNA polymerase II-specific DNA-binding transcription factor binding	NA
284656	EPHA10	EPH receptor A10, transcript variant 3	-0.533323	0.771166	0.720941	0.726626	0.0164926	0.972781	-0.00557653	-0.245811	0.611642	0.114235	1.08851	0.0280734	1.02576	GO:0007169 transmembrane receptor protein tyrosine kinase signaling pathway; GO:0007275 multicellular organism development; GO:0007411 axon guidance; GO:0008150 biological_process; GO:0018108 peptidyl-tyrosine phosphorylation; GO:0033674 positive regulation of kinase activity; GO:0048013 ephrin receptor signaling pathway	GO:0005576 extracellular region; GO:0005886 plasma membrane; GO:0005887 integral component of plasma membrane; GO:0043005 neuron projection; GO:0043235 receptor complex	GO:0004714 transmembrane receptor protein tyrosine kinase activity; GO:0005005 transmembrane-ephrin receptor activity; GO:0005515 protein binding; GO:0005524 ATP binding	NA
552	AVPR1A	arginine vasopressin receptor 1A	-0.172952	3.64106	0.000189661	0.000291224	1.14073	0.0107296	-1.34354	0.0219817	0.959391	0.00857984	1.08591	0.014739	1.23746	GO:0001992 regulation of systemic arterial blood pressure by vasopressin; GO:0002125 maternal aggressive behavior; GO:0003084 positive regulation of systemic arterial blood pressure; GO:0006091 generation of precursor metabolites and energy; GO:0007186 G protein-coupled receptor signaling pathway; GO:0007202 activation of phospholipase C activity; GO:0007204 positive regulation of cytosolic calci…	GO:0005768 endosome; GO:0005886 plasma membrane; GO:0005887 integral component of plasma membrane; GO:0030139 endocytic vesicle	GO:0004930 G protein-coupled receptor activity; GO:0005000 vasopressin receptor activity; GO:0005080 protein kinase C binding; GO:0005515 protein binding; GO:0017046 peptide hormone binding; GO:0031894 V1A vasopressin receptor binding; GO:0042277 peptide binding	04020 Calcium signaling pathway; 04072 Phospholipase D signaling pathway; 04080 Neuroactive ligand-receptor interaction; 04270 Vascular smooth muscle contraction
284040	CDRT4	CMT1A duplicated region transcript 4	0.20356	2.19452	0.0159528	0.0195571	-3.49704	0.00213054	-1.89374	1.25724	0.248546	0.355849	1.08561	0.317605	0.287389	NA	NA	GO:0005515 protein binding	NA
100507495	SDCBP2-AS1	SDCBP2 antisense RNA 1, transcript variant 2	-0.0213783	5.78885	6.36151e-07	1.35204e-06	1.62199	0.000670281	-2.2975	0.572778	0.204695	0.411619	1.085	0.0185398	1.16155	NA	NA	NA	NA
200162	SPAG17	sperm associated antigen 17, transcript variant X4	-0.573278	6.74487	7.06235e-08	1.72857e-07	-0.507205	0.240865	-0.364761	1.12039	0.0117018	1.31455	1.08473	0.0143404	1.24645	GO:0003351 epithelial cilium movement involved in extracellular fluid movement; GO:0007283 spermatogenesis; GO:0044458 motile cilium assembly; GO:1904158 axonemal central apparatus assembly; GO:1905198 manchette assembly; GO:1990953 intramanchette transport	GO:0001669 acrosomal vesicle; GO:0002177 manchette; GO:0005576 extracellular region; GO:0005794 Golgi apparatus; GO:0005874 microtubule; GO:0031514 motile cilium; GO:1990716 axonemal central apparatus	NA	NA
105370297	LOC105370297	uncharacterized LOC105370297	-0.312065	3.43401	0.000348928	0.000518929	1.40302	0.00183624	-1.94566	-0.288722	0.500216	0.165663	1.08323	0.0140112	1.25425	NA	NA	NA	NA
147686	ZNF418	zinc finger protein 418, transcript variant 5	-1.24545	7.50408	1.39726e-08	3.82293e-08	3.03102	7.55412e-09	-6.39194	0.643804	0.142695	0.517644	1.07832	0.01596	1.21108	GO:0006357 regulation of transcription by RNA polymerase II	GO:0005634 nucleus	GO:0000978 RNA polymerase II cis-regulatory region sequence-specific DNA binding; GO:0000981 DNA-binding transcription factor activity, RNA polymerase II-specific; GO:0005515 protein binding; GO:0046872 metal ion binding	05168 Herpes simplex virus 1 infection
729375	FAM86HP	family with sequence similarity 86 member H, pseudogene	-0.233558	1.70543	0.0724727	0.0819178	1.10231	0.0146355	-1.23982	-0.569205	0.197029	0.422766	1.07537	0.0169672	1.19081	NA	NA	NA	NA
147920	IGFL2	IGF like family member 2, transcript variant X3	-1.37275	1.05619	0.421702	0.43437	1.27846	0.0633046	-0.766075	1.05999	0.121591	0.56578	1.07481	0.116153	0.579578	GO:0008150 biological_process	GO:0005615 extracellular space	GO:0005102 signaling receptor binding	NA
107983979	LOC107983979	uncharacterized LOC107983979, transcript variant X1	0.439795	3.25415	0.000597473	0.000865592	0.0250449	0.953924	-0.0097982	-0.68344	0.119711	0.570445	1.07429	0.0161926	1.20622	NA	NA	NA	NA
101735302	STAG3L5P	stromal antigen 3-like 5 pseudogene	-0.797221	1.92949	0.0365074	0.0428176	0.490606	0.273321	-0.329012	-0.136236	0.759654	0.061605	1.07278	0.0191457	1.15095	NA	NA	NA	NA
343263	MYBPHL	myosin binding protein H like, transcript variant X2	-1.98529	2.14818	0.01845	0.0224266	-0.0879569	0.875942	-0.0287024	0.618165	0.275671	0.326602	1.07142	0.0617123	0.77387	GO:0001701 in utero embryonic development; GO:0008150 biological_process	GO:0030017 sarcomere; GO:0036379 myofilament	GO:0003674 molecular_function; GO:0005515 protein binding	NA
64711	HS3ST6	heparan sulfate-glucosamine 3-sulfotransferase 6	-0.644232	1.14093	0.346259	0.360236	-0.126725	0.771506	-0.057928	-0.260162	0.551713	0.140433	1.05947	0.0183078	1.16571	GO:0001835 blastocyst hatching; GO:0006024 glycosaminoglycan biosynthetic process; GO:0015012 heparan sulfate proteoglycan biosynthetic process	GO:0000139 Golgi membrane; GO:0016021 integral component of membrane	GO:0008467 [heparan sulfate]-glucosamine 3-sulfotransferase 1 activity	NA
6404	SELPLG	selectin P ligand, transcript variant 2	-1.16592	3.82579	0.000111074	0.000175845	2.63398	7.95436e-06	-3.88092	0.858354	0.108916	0.599202	1.05749	0.0495622	0.843107	GO:0007155 cell adhesion; GO:0030097 hemopoiesis; GO:0046718 viral entry into host cell; GO:0050900 leukocyte migration; GO:0050901 leukocyte tethering or rolling; GO:0050902 leukocyte adhesive activation; GO:0071354 cellular response to interleukin-6	GO:0001931 uropod; GO:0005886 plasma membrane; GO:0005887 integral component of plasma membrane; GO:0016020 membrane; GO:0016021 integral component of membrane; GO:0044853 plasma membrane raft	GO:0001618 virus receptor activity; GO:0005102 signaling receptor binding; GO:0005515 protein binding	04514 Cell adhesion molecules; 04613 Neutrophil extracellular trap formation; 05150 Staphylococcus aureus infection
242	ALOX12B	arachidonate 12-lipoxygenase, 12R type	-0.637073	2.02285	0.0273086	0.0325096	0.284982	0.495474	-0.168105	-0.164709	0.6932	0.0834572	1.05732	0.0140396	1.25357	GO:0006497 protein lipidation; GO:0006665 sphingolipid metabolic process; GO:0010628 positive regulation of gene expression; GO:0019369 arachidonic acid metabolic process; GO:0019372 lipoxygenase pathway; GO:0034440 lipid oxidation; GO:0043410 positive regulation of MAPK cascade; GO:0043651 linoleic acid metabolic process; GO:0046513 ceramide biosynthetic process; GO:0051122 hepoxilin biosyntheti…	GO:0005829 cytosol; GO:0043231 intracellular membrane-bounded organelle; GO:0048471 perinuclear region of cytoplasm	GO:0004052 arachidonate 12(S)-lipoxygenase activity; GO:0005506 iron ion binding; GO:0016702 oxidoreductase activity, acting on single donors with incorporation of molecular oxygen, incorporation of two atoms of oxygen; GO:0016829 lyase activity; GO:0016853 isomerase activity; GO:0047677 arachidonate 8(R)-lipoxygenase activity; GO:0106237 arachidonate 12(R)-lipoxygenase activity; GO:1990136 linol…	00590 Arachidonic acid metabolism; 01100 Metabolic pathways; 04726 Serotonergic synapse
4239	MFAP4	microfibril associated protein 4, transcript variant 2	0.23819	12.1619	4.13548e-12	2.25418e-11	-1.01581	0.031884	-0.984596	0.0725663	0.875169	0.028905	1.05579	0.0258673	1.05246	GO:0001867 complement activation, lectin pathway; GO:0007155 cell adhesion; GO:0009650 UV protection; GO:0010712 regulation of collagen metabolic process; GO:0048251 elastic fiber assembly; GO:0071493 cellular response to UV-B; GO:0097435 supramolecular fiber organization	GO:0001527 microfibril; GO:0005576 extracellular region; GO:0005615 extracellular space; GO:0062023 collagen-containing extracellular matrix; GO:0071953 elastic fiber	GO:0003823 antigen binding; GO:0005102 signaling receptor binding; GO:0005201 extracellular matrix structural constituent; GO:0005515 protein binding; GO:0097367 carbohydrate derivative binding	NA
26301	GBGT1	globoside alpha-1,3-N-acetylgalactosaminyltransferase 1 (FORS blood group), transcript variant 3	-0.60793	3.20157	0.000700178	0.00100525	0.851109	0.0450799	-0.872776	0.694341	0.0997564	0.625883	1.05201	0.0141845	1.25008	GO:0005975 carbohydrate metabolic process; GO:0006486 protein glycosylation; GO:0009247 glycolipid biosynthetic process; GO:0030259 lipid glycosylation	GO:0000139 Golgi membrane; GO:0005794 Golgi apparatus; GO:0016021 integral component of membrane; GO:0031982 vesicle	GO:0016757 glycosyltransferase activity; GO:0046872 metal ion binding; GO:0047277 globoside alpha-N-acetylgalactosaminyltransferase activity	00603 Glycosphingolipid biosynthesis - globo and isoglobo series; 01100 Metabolic pathways
4485	MST1	macrophage stimulating 1, transcript variant X20	-0.181734	2.92572	0.00162467	0.00222791	-1.01328	0.0261049	-1.04949	-0.409976	0.357525	0.254933	1.04796	0.021511	1.11239	GO:0006508 proteolysis; GO:0045721 negative regulation of gluconeogenesis; GO:0046425 regulation of receptor signaling pathway via JAK-STAT; GO:2000479 regulation of cAMP-dependent protein kinase activity	GO:0005576 extracellular region; GO:0005615 extracellular space; GO:0062023 collagen-containing extracellular matrix	GO:0005102 signaling receptor binding; GO:0005515 protein binding; GO:0030971 receptor tyrosine kinase binding	04020 Calcium signaling pathway
2899	GRIK3	glutamate ionotropic receptor kainate type subunit 3	-0.450756	3.74199	0.000141438	0.000220817	0.388039	0.354491	-0.25728	0.375016	0.370839	0.24497	1.04252	0.0153795	1.22317	GO:0007196 adenylate cyclase-inhibiting G protein-coupled glutamate receptor signaling pathway; GO:0007215 glutamate receptor signaling pathway; GO:0007216 G protein-coupled glutamate receptor signaling pathway; GO:0034220 ion transmembrane transport; GO:0035235 ionotropic glutamate receptor signaling pathway; GO:0035249 synaptic transmission, glutamatergic; GO:0042391 regulation of membrane pote…	GO:0005886 plasma membrane; GO:0005887 integral component of plasma membrane; GO:0030424 axon; GO:0030425 dendrite; GO:0032839 dendrite cytoplasm; GO:0032983 kainate selective glutamate receptor complex; GO:0042734 presynaptic membrane; GO:0043195 terminal bouton; GO:0043204 perikaryon; GO:0045211 postsynaptic membrane; GO:0070161 anchoring junction; GO:0098978 glutamatergic synapse	GO:0001640 adenylate cyclase inhibiting G protein-coupled glutamate receptor activity; GO:0004970 ionotropic glutamate receptor activity; GO:0008066 glutamate receptor activity; GO:0015276 ligand-gated ion channel activity; GO:0015277 kainate selective glutamate receptor activity; GO:0038023 signaling receptor activity; GO:0099507 ligand-gated ion channel activity involved in regulation of presyn…	04080 Neuroactive ligand-receptor interaction; 04724 Glutamatergic synapse
100129917	LOC100129917	uncharacterized LOC100129917, transcript variant 1	0.081735	2.6724	0.00356261	0.00469789	0.25756	0.579555	-0.127843	-1.05671	0.0266477	1.04274	1.03834	0.0290653	1.01446	NA	NA	NA	NA
100533195	FAM24B-CUZD1	FAM24B-CUZD1 readthrough	-1.20247	2.6993	0.00327612	0.00433666	0.293809	0.708833	-0.0780565	-0.628581	0.425681	0.207978	1.03442	0.191879	0.430534	NA	NA	NA	NA
59	ACTA2	actin alpha 2, smooth muscle, transcript variant 1	4.11268	30.1463	7.0155e-20	3.37968e-18	0.915879	5.3847e-10	-7.35145	0.469418	0.000232189	2.67094	1.03435	1.68055e-11	8.59415	GO:0008217 regulation of blood pressure; GO:0009615 response to virus; GO:0010628 positive regulation of gene expression; GO:0014829 vascular associated smooth muscle contraction; GO:0061041 regulation of wound healing; GO:0061870 positive regulation of hepatic stellate cell migration; GO:0061874 positive regulation of hepatic stellate cell contraction; GO:0070374 positive regulation of ERK1 and …	GO:0001725 stress fiber; GO:0005604 basement membrane; GO:0005615 extracellular space; GO:0005737 cytoplasm; GO:0005829 cytosol; GO:0005869 dynactin complex; GO:0030027 lamellipodium; GO:0030175 filopodium; GO:0030485 smooth muscle contractile fiber; GO:0032991 protein-containing complex; GO:0044297 cell body; GO:0070062 extracellular exosome	GO:0005524 ATP binding; GO:0019901 protein kinase binding	04270 Vascular smooth muscle contraction; 04371 Apelin signaling pathway; 04926 Relaxin signaling pathway
971	CD72	CD72 molecule	-0.691003	3.16226	0.000788642	0.00112433	0.447983	0.247305	-0.357299	0.242727	0.528773	0.151316	1.02719	0.00988576	1.37121	GO:0007155 cell adhesion	GO:0005886 plasma membrane; GO:0005887 integral component of plasma membrane	GO:0004888 transmembrane signaling receptor activity; GO:0005102 signaling receptor binding; GO:0005515 protein binding; GO:0030246 carbohydrate binding	04662 B cell receptor signaling pathway
100271849	MEF2B	myocyte enhancer factor 2B, transcript variant 1	-0.579106	1.19224	0.305318	0.319361	-0.877231	0.467195	-0.183495	1.26911	0.294465	0.308322	1.02337	0.39635	0.227157	GO:0006357 regulation of transcription by RNA polymerase II; GO:0007517 muscle organ development; GO:0030154 cell differentiation; GO:0045944 positive regulation of transcription by RNA polymerase II	GO:0000785 chromatin; GO:0005634 nucleus; GO:0005654 nucleoplasm; GO:0005667 transcription regulator complex; GO:0005829 cytosol; GO:0030054 cell junction	GO:0000978 RNA polymerase II cis-regulatory region sequence-specific DNA binding; GO:0000981 DNA-binding transcription factor activity, RNA polymerase II-specific; GO:0001228 DNA-binding transcription activator activity, RNA polymerase II-specific; GO:0003700 DNA-binding transcription factor activity; GO:0005515 protein binding; GO:0042826 histone deacetylase binding; GO:0046983 protein dimerizat…	04022 cGMP-PKG signaling pathway; 04371 Apelin signaling pathway
107985805	LOC107985805	sine oculis-binding protein homolog	-0.468094	1.96591	0.0326058	0.0384399	-0.191844	0.656343	-0.0967693	-0.609265	0.161662	0.480893	1.02287	0.0209006	1.12189	NA	NA	NA	NA
57501	CFAP92	cilia and flagella associated protein 92 (putative), transcript variant 3	1.19515	2.79888	0.0024041	0.00323132	0.446676	0.154732	-0.493546	0.638321	0.044328	0.878225	1.01728	0.00186362	1.94061	NA	NA	NA	NA
22953	P2RX2	purinergic receptor P2X 2, transcript variant 5	-0.0190991	1.79493	0.0552396	0.0634828	-0.274435	0.536826	-0.147489	0.816374	0.0705377	0.732398	1.011	0.0262743	1.04736	GO:0001666 response to hypoxia; GO:0002931 response to ischemia; GO:0003029 detection of hypoxic conditions in blood by carotid body chemoreceptor signaling; GO:0007274 neuromuscular synaptic transmission; GO:0007528 neuromuscular junction development; GO:0007605 sensory perception of sound; GO:0009743 response to carbohydrate; GO:0010524 positive regulation of calcium ion transport into cytosol;…	GO:0005639 integral component of nuclear inner membrane; GO:0005886 plasma membrane; GO:0005887 integral component of plasma membrane; GO:0016324 apical plasma membrane; GO:0043025 neuronal cell body; GO:0043235 receptor complex; GO:0098794 postsynapse	GO:0001614 purinergic nucleotide receptor activity; GO:0004931 extracellularly ATP-gated cation channel activity; GO:0005524 ATP binding; GO:0015276 ligand-gated ion channel activity; GO:0042802 identical protein binding	04020 Calcium signaling pathway; 04080 Neuroactive ligand-receptor interaction; 04742 Taste transduction
9242	MSC	musculin	0.681969	2.25483	0.013199	0.0163248	0.349515	0.277857	-0.324337	-0.0704457	0.825877	0.041985	1.00892	0.00266278	1.81655	GO:0000122 negative regulation of transcription by RNA polymerase II; GO:0003161 cardiac conduction system development; GO:0006355 regulation of DNA-templated transcription; GO:0006357 regulation of transcription by RNA polymerase II; GO:0007519 skeletal muscle tissue development; GO:0014707 branchiomeric skeletal muscle development; GO:0032502 developmental process; GO:0060021 roof of mouth deve…	GO:0000785 chromatin; GO:0005634 nucleus; GO:0005654 nucleoplasm	GO:0000977 RNA polymerase II transcription regulatory region sequence-specific DNA binding; GO:0000978 RNA polymerase II cis-regulatory region sequence-specific DNA binding; GO:0000981 DNA-binding transcription factor activity, RNA polymerase II-specific; GO:0001227 DNA-binding transcription repressor activity, RNA polymerase II-specific; GO:0003700 DNA-binding transcription factor activity; GO:0…	NA
123099	DEGS2	delta 4-desaturase, sphingolipid 2	-0.238856	3.87655	9.60316e-05	0.000153302	-0.734949	0.177765	-0.452815	0.731801	0.179694	0.449666	1.00777	0.0665963	0.750149	GO:0006667 sphinganine metabolic process; GO:0030148 sphingolipid biosynthetic process; GO:0046513 ceramide biosynthetic process	GO:0005789 endoplasmic reticulum membrane; GO:0016021 integral component of membrane	GO:0000170 sphingosine hydroxylase activity; GO:0042284 sphingolipid delta-4 desaturase activity	00600 Sphingolipid metabolism; 01100 Metabolic pathways; 04071 Sphingolipid signaling pathway
123041	SLC24A4	solute carrier family 24 member 4, transcript variant 3	1.3662	1.74763	0.063792	0.0726902	-0.109632	0.792151	-0.0516595	-0.805943	0.0574169	0.796509	1.00702	0.0186531	1.15957	GO:0006811 ion transport; GO:0006874 cellular calcium ion homeostasis; GO:0007602 phototransduction; GO:0007608 sensory perception of smell; GO:0008277 regulation of G protein-coupled receptor signaling pathway; GO:0009644 response to high light intensity; GO:0010469 regulation of signaling receptor activity; GO:0010628 positive regulation of gene expression; GO:0021630 olfactory nerve maturation…	GO:0005737 cytoplasm; GO:0005886 plasma membrane; GO:0005887 integral component of plasma membrane; GO:0016020 membrane; GO:0016324 apical plasma membrane; GO:0031982 vesicle; GO:0044214 spanning component of plasma membrane; GO:0120199 cone photoreceptor outer segment	GO:0005262 calcium channel activity; GO:0005516 calmodulin binding; GO:0008273 calcium, potassium:sodium antiporter activity; GO:0015293 symporter activity; GO:0048306 calcium-dependent protein binding	04740 Olfactory transduction
6006	RHCE	Rh blood group CcEe antigens, transcript variant X3	0.876227	1.84927	0.0467657	0.0541874	-0.273456	0.472908	-0.180286	0.106019	0.78035	0.0551931	1.00334	0.0107162	1.34396	GO:0072488 ammonium transmembrane transport; GO:0097272 ammonium homeostasis	GO:0005886 plasma membrane; GO:0005887 integral component of plasma membrane	GO:0008519 ammonium transmembrane transporter activity	NA
51268	PIPOX	pipecolic acid and sarcosine oxidase	-0.71681	1.99076	0.0301809	0.0357281	-0.0828044	0.855931	-0.0338616	-0.83167	0.0731113	0.721325	0.999271	0.0323536	0.97989	GO:0006554 lysine catabolic process; GO:0033514 L-lysine catabolic process to acetyl-CoA via L-pipecolate	GO:0005777 peroxisome; GO:0005782 peroxisomal matrix; GO:0005829 cytosol	GO:0005515 protein binding; GO:0008115 sarcosine oxidase activity; GO:0050031 L-pipecolate oxidase activity; GO:0050660 flavin adenine dinucleotide binding	00260 Glycine, serine and threonine metabolism; 00310 Lysine degradation; 01100 Metabolic pathways; 04146 Peroxisome
1768	DNAH6	dynein axonemal heavy chain 6, transcript variant X13	0.863742	2.59619	0.00451999	0.00588508	0.350222	0.375402	-0.241725	0.0435726	0.911843	0.0196358	0.99883	0.0139178	1.25642	GO:0007018 microtubule-based movement; GO:0060285 cilium-dependent cell motility	GO:0005858 axonemal dynein complex; GO:0005874 microtubule; GO:0030286 dynein complex	GO:0005524 ATP binding; GO:0008569 minus-end-directed microtubule motor activity; GO:0016887 ATP hydrolysis activity; GO:0045505 dynein intermediate chain binding; GO:0051959 dynein light intermediate chain binding	05014 Amyotrophic lateral sclerosis; 05016 Huntington disease; 05022 Pathways of neurodegeneration - multiple diseases
5174	PDZK1	PDZ domain containing 1, transcript variant 2	-0.519407	11.8635	6.46287e-12	3.38327e-11	2.06228	2.53618e-05	-3.46392	0.5365	0.230577	0.377163	0.990361	0.0295116	1.00945	GO:0015879 carnitine transport; GO:0032414 positive regulation of ion transmembrane transporter activity; GO:0044070 regulation of anion transport; GO:0072659 protein localization to plasma membrane; GO:0090314 positive regulation of protein targeting to membrane; GO:1904064 positive regulation of cation transmembrane transport; GO:1905477 positive regulation of protein localization to membrane; …	GO:0005886 plasma membrane; GO:0005903 brush border; GO:0016324 apical plasma membrane; GO:0031526 brush border membrane; GO:0031528 microvillus membrane; GO:0045121 membrane raft; GO:0070062 extracellular exosome	GO:0005124 scavenger receptor binding; GO:0005515 protein binding; GO:0030165 PDZ domain binding; GO:0043495 protein-membrane adaptor activity; GO:0044877 protein-containing complex binding	NA
728066	FAM133DP	family with sequence similarity 133 member D, pseudogene	-1.0736	2.8297	0.00218524	0.00295441	1.81442	0.00883043	-1.40915	1.0182	0.131998	0.541013	0.989439	0.142517	0.518004	NA	NA	NA	NA
400759	GBP1P1	guanylate binding protein 1 pseudogene 1	-0.628851	1.20136	0.298424	0.312509	0.977683	0.0423959	-0.892488	0.0453005	0.923419	0.0169023	0.988006	0.0401605	0.910062	NA	NA	NA	NA
285525	YIPF7	Yip1 domain family member 7, transcript variant 2	-1.3903	3.3318	0.000473244	0.000693673	0.805722	0.171571	-0.463571	0.331954	0.570142	0.132064	0.983631	0.096376	0.636562	GO:0006888 endoplasmic reticulum to Golgi vesicle-mediated transport; GO:0048280 vesicle fusion with Golgi apparatus	GO:0005789 endoplasmic reticulum membrane; GO:0005802 trans-Golgi network; GO:0016021 integral component of membrane	NA	NA
728558	ENTPD1-AS1	ENTPD1 antisense RNA 1, transcript variant 1	0.525156	2.41187	0.00805667	0.0102105	-0.763722	0.0761051	-0.708816	-0.279753	0.509804	0.160742	0.981138	0.0240094	1.0766	NA	NA	NA	NA
79843	FAM124B	family with sequence similarity 124 member B, transcript variant 1	-0.595634	1.78966	0.0561351	0.0644688	0.0214887	0.963236	-0.00772039	0.749497	0.112804	0.588524	0.980753	0.0395649	0.914846	NA	GO:0005654 nucleoplasm; GO:0005739 mitochondrion	GO:0005515 protein binding	NA
94235	GNG8	G protein subunit gamma 8, transcript variant X3	-1.56204	0.595728	0.884607	0.886384	0.907826	0.300089	-0.303192	0.523739	0.548519	0.141893	0.978967	0.263769	0.338939	GO:0007186 G protein-coupled receptor signaling pathway	GO:0005834 heterotrimeric G-protein complex; GO:0005886 plasma membrane	GO:0003924 GTPase activity; GO:0005515 protein binding; GO:0031681 G-protein beta-subunit binding	04014 Ras signaling pathway; 04062 Chemokine signaling pathway; 04151 PI3K-Akt signaling pathway; 04371 Apelin signaling pathway; 04713 Circadian entrainment; 04723 Retrograde endocannabinoid signaling; 04724 Glutamatergic synapse; 04725 Cholinergic synapse; 04726 Serotonergic synapse; 04727 GABAergic synapse; 04728 Dopaminergic synapse; 04926 Relaxin signaling pathway; 05032 Morphine addiction; …
399473	SPRED3	sprouty related EVH1 domain containing 3, transcript variant X1	0.515744	3.66615	0.00017628	0.000272	0.683422	0.0523838	-0.825549	-0.673896	0.0556791	0.806257	0.977551	0.00647227	1.51412	GO:0010719 negative regulation of epithelial to mesenchymal transition; GO:0030512 negative regulation of transforming growth factor beta receptor signaling pathway; GO:0043409 negative regulation of MAPK cascade; GO:0070373 negative regulation of ERK1 and ERK2 cascade; GO:1902747 negative regulation of lens fiber cell differentiation	GO:0005886 plasma membrane	GO:0019901 protein kinase binding	NA
646658	SYNDIG1L	synapse differentiation inducing 1 like	-0.683689	5.36563	1.79114e-06	3.57258e-06	2.04238	8.63207e-05	-3.02264	0.697354	0.149118	0.504528	0.976678	0.045282	0.871375	NA	GO:0005794 Golgi apparatus; GO:0016020 membrane; GO:0016021 integral component of membrane; GO:0043231 intracellular membrane-bounded organelle	NA	NA
4133	MAP2	microtubule associated protein 2, transcript variant 51	-0.846362	1.31633	0.221369	0.235502	0.33598	0.56514	-0.134406	0.293352	0.615431	0.112634	0.972859	0.0997493	0.625903	GO:0000226 microtubule cytoskeleton organization; GO:0001578 microtubule bundle formation; GO:0016358 dendrite development; GO:0021954 central nervous system neuron development; GO:0030517 negative regulation of axon extension; GO:0031113 regulation of microtubule polymerization; GO:0031115 negative regulation of microtubule polymerization; GO:0031175 neuron projection development; GO:0032880 reg…	GO:0005737 cytoplasm; GO:0005829 cytosol; GO:0005874 microtubule; GO:0005875 microtubule associated complex; GO:0030425 dendrite; GO:0032839 dendrite cytoplasm; GO:0043005 neuron projection; GO:0043025 neuronal cell body; GO:0043194 axon initial segment; GO:0043198 dendritic shaft; GO:0043203 axon hillock; GO:0044294 dendritic growth cone; GO:0044307 dendritic branch; GO:0097441 basal dendrite; G…	GO:0002162 dystroglycan binding; GO:0005198 structural molecule activity; GO:0005515 protein binding; GO:0005516 calmodulin binding; GO:0008017 microtubule binding; GO:0048156 tau protein binding	NA
50486	G0S2	G0/G1 switch 2	4.19395	18.0502	2.42188e-15	2.94202e-14	-0.542536	0.000826757	-2.2236	0.962412	8.24392e-08	5.52902	0.972169	6.40324e-08	5.61958	GO:0097191 extrinsic apoptotic signaling pathway; GO:0120162 positive regulation of cold-induced thermogenesis; GO:2001238 positive regulation of extrinsic apoptotic signaling pathway	GO:0005739 mitochondrion; GO:0005811 lipid droplet	GO:0003674 molecular_function; GO:0005515 protein binding	NA
1270	CNTF	ciliary neurotrophic factor	-2.24795	1.76381	0.0607332	0.0693838	0.00452285	0.99456	-0.00105163	-1.52682	0.0251233	1.06178	0.971874	0.14705	0.508683	GO:0007165 signal transduction; GO:0007260 tyrosine phosphorylation of STAT protein; GO:0008284 positive regulation of cell population proliferation; GO:0010628 positive regulation of gene expression; GO:0042531 positive regulation of tyrosine phosphorylation of STAT protein; GO:0043524 negative regulation of neuron apoptotic process; GO:0046533 negative regulation of photoreceptor cell different…	GO:0005576 extracellular region; GO:0005615 extracellular space; GO:0005737 cytoplasm; GO:0030424 axon	GO:0005125 cytokine activity; GO:0005127 ciliary neurotrophic factor receptor binding; GO:0005138 interleukin-6 receptor binding; GO:0005515 protein binding; GO:0008083 growth factor activity; GO:0044877 protein-containing complex binding	04060 Cytokine-cytokine receptor interaction; 04630 JAK-STAT signaling pathway
100996720	LOC100996720	uncharacterized LOC100996720	-2.2834	0.643262	0.84591	0.848764	-0.00630106	0.992883	-0.00134223	0.00698377	0.992114	0.0014888	0.970579	0.173298	0.460516	NA	NA	NA	NA
349136	WDR86	WD repeat domain 86, transcript variant 4	-0.420415	2.42265	0.0077884	0.00988264	-0.0894212	0.82701	-0.0417001	-0.249716	0.542467	0.144824	0.968199	0.0213207	1.11527	NA	NA	NA	NA
1489	CTF1	cardiotrophin 1, transcript variant 3	1.76406	7.46572	1.51274e-08	4.12284e-08	-0.00614993	0.976319	-0.00483668	0.293153	0.161572	0.481077	0.967934	2.2832e-05	3.50184	GO:0007166 cell surface receptor signaling pathway; GO:0007267 cell-cell signaling; GO:0007517 muscle organ development; GO:0008284 positive regulation of cell population proliferation; GO:0030182 neuron differentiation; GO:0042531 positive regulation of tyrosine phosphorylation of STAT protein; GO:0048666 neuron development; GO:0048861 leukemia inhibitory factor signaling pathway	GO:0005576 extracellular region; GO:0005615 extracellular space	GO:0005125 cytokine activity; GO:0005146 leukemia inhibitory factor receptor binding; GO:0005515 protein binding	04060 Cytokine-cytokine receptor interaction; 04630 JAK-STAT signaling pathway
109864273	RNA18SN4	RNA, 18S pre-ribosomal N4	13.2136	7.98349	5.28728e-09	1.55798e-08	-0.738571	0.0124767	-1.29324	1.19278	0.000119765	2.90662	0.967917	0.0013487	2.05294	NA	NA	NA	03008 Ribosome biogenesis in eukaryotes; 03010 Ribosome
101927086	KLF9-DT	KLF9 divergent transcript, transcript variant X1	-0.352678	1.26435	0.253977	0.268125	-0.113636	0.831239	-0.0405595	-0.0689951	0.897055	0.023319	0.959708	0.0764174	0.707532	NA	NA	NA	NA
107987280	LOC107987280	uncharacterized LOC107987280	0.308968	3.23227	0.000638205	0.000922528	0.565852	0.125097	-0.557367	0.279395	0.444654	0.196323	0.959694	0.0108966	1.33832	NA	NA	NA	NA
84210	ANKRD20A1	ankyrin repeat domain 20 family member A1	1.39015	2.97335	0.00140337	0.0019406	-0.344074	0.244431	-0.360552	-0.0764951	0.794469	0.0509728	0.959642	0.00189752	1.9343	NA	GO:0005886 plasma membrane	NA	NA
4323	MMP14	matrix metallopeptidase 14	-0.488149	2.73361	0.00294425	0.00391891	-0.622451	0.130731	-0.543932	-1.46621	0.00071363	2.27554	0.95899	0.0218302	1.10766	GO:0001501 skeletal system development; GO:0001525 angiogenesis; GO:0001541 ovarian follicle development; GO:0001666 response to hypoxia; GO:0001935 endothelial cell proliferation; GO:0001958 endochondral ossification; GO:0006508 proteolysis; GO:0006979 response to oxidative stress; GO:0008584 male gonad development; GO:0009612 response to mechanical stimulus; GO:0010831 positive regulation of my…	GO:0005615 extracellular space; GO:0005634 nucleus; GO:0005737 cytoplasm; GO:0005796 Golgi lumen; GO:0005829 cytosol; GO:0005886 plasma membrane; GO:0005887 integral component of plasma membrane; GO:0005925 focal adhesion; GO:0031012 extracellular matrix; GO:0031410 cytoplasmic vesicle; GO:0042470 melanosome; GO:0044354 macropinosome; GO:0045111 intermediate filament cytoskeleton	GO:0004175 endopeptidase activity; GO:0004222 metalloendopeptidase activity; GO:0004252 serine-type endopeptidase activity; GO:0005178 integrin binding; GO:0005515 protein binding; GO:0008270 zinc ion binding; GO:0070006 metalloaminopeptidase activity	04668 TNF signaling pathway; 04912 GnRH signaling pathway; 04928 Parathyroid hormone synthesis, secretion and action
399	RHOH	ras homolog family member H, transcript variant 12	-1.00072	2.48089	0.00648673	0.00830319	0.529417	0.255422	-0.348103	0.389086	0.401869	0.223439	0.957063	0.0426706	0.890514	GO:0006355 regulation of DNA-templated transcription; GO:0007015 actin filament organization; GO:0007163 establishment or maintenance of cell polarity; GO:0008045 motor neuron axon guidance; GO:0008360 regulation of cell shape; GO:0016601 Rac protein signal transduction; GO:0030031 cell projection assembly; GO:0030217 T cell differentiation; GO:0030865 cortical cytoskeleton organization; GO:00329…	GO:0001772 immunological synapse; GO:0005737 cytoplasm; GO:0005856 cytoskeleton; GO:0005886 plasma membrane; GO:0005938 cell cortex; GO:0031410 cytoplasmic vesicle; GO:0042995 cell projection	GO:0003924 GTPase activity; GO:0005095 GTPase inhibitor activity; GO:0005515 protein binding; GO:0005525 GTP binding; GO:0019210 kinase inhibitor activity; GO:0019901 protein kinase binding; GO:0031267 small GTPase binding	04670 Leukocyte transendothelial migration; 05132 Salmonella infection
339883	C3orf35	chromosome 3 open reading frame 35, transcript variant X5	-0.89452	1.78804	0.0564123	0.0647451	-0.504539	0.40633	-0.220535	-1.01488	0.0986052	0.629442	0.956465	0.118528	0.5734	NA	GO:0016021 integral component of membrane	NA	NA
100996511	LINC01355	long intergenic non-protein coding RNA 1355	-0.220712	3.75266	0.00013714	0.000214562	0.543553	0.166508	-0.472288	-0.643589	0.102856	0.616395	0.953713	0.0172694	1.18496	NA	NA	NA	NA
107987294	LOC107987294	uncharacterized LOC107987294, transcript variant X1	-2.00768	2.70483	0.00322014	0.00426667	2.01927	0.00149755	-2.01659	1.10854	0.0704499	0.732771	0.951923	0.118201	0.57423	NA	NA	NA	NA
57453	DSCAML1	DS cell adhesion molecule like 1, transcript variant 3	-0.231112	0.822239	0.666085	0.673533	-0.34973	0.551991	-0.140286	-0.464704	0.430116	0.205142	0.951247	0.109538	0.597451	GO:0001709 cell fate determination; GO:0007156 homophilic cell adhesion via plasma membrane adhesion molecules; GO:0007409 axonogenesis; GO:0007411 axon guidance; GO:0007417 central nervous system development; GO:0007420 brain development; GO:0009953 dorsal/ventral pattern formation; GO:0048704 embryonic skeletal system morphogenesis; GO:0070593 dendrite self-avoidance	GO:0005615 extracellular space; GO:0005886 plasma membrane; GO:0009986 cell surface; GO:0016021 integral component of membrane; GO:0030424 axon; GO:0045202 synapse; GO:0070161 anchoring junction	GO:0042803 protein homodimerization activity; GO:0098632 cell-cell adhesion mediator activity	NA
6948	TCN2	transcobalamin 2, transcript variant 1	1.14943	2.49609	0.00618479	0.00793443	-0.160942	0.514861	-0.158211	0.482536	0.0550801	0.809687	0.950026	0.000326097	2.55077	GO:0006824 cobalt ion transport; GO:0009235 cobalamin metabolic process; GO:0015889 cobalamin transport	GO:0005576 extracellular region; GO:0005615 extracellular space; GO:0005886 plasma membrane; GO:0009897 external side of plasma membrane; GO:0043202 lysosomal lumen	GO:0005515 protein binding; GO:0031419 cobalamin binding; GO:0046872 metal ion binding; GO:0140355 cargo receptor ligand activity	04977 Vitamin digestion and absorption
105378083	TAGAP-AS1	TAGAP antisense RNA 1, transcript variant X2	-0.390643	1.62006	0.0935347	0.104134	0.830808	0.08796	-0.664333	0.375146	0.435453	0.201838	0.949598	0.0520074	0.827931	NA	NA	NA	NA
132989	C4orf36	chromosome 4 open reading frame 36, transcript variant 3	-0.0281869	0.893182	0.588892	0.598097	-0.2482	0.555024	-0.13898	-0.1898	0.651548	0.098571	0.949215	0.0274439	1.03316	NA	NA	NA	NA
10840	ALDH1L1	aldehyde dehydrogenase 1 family member L1, transcript variant 2	0.569543	4.71732	9.48027e-06	1.71385e-05	0.0772846	0.781034	-0.0549691	0.413708	0.141277	0.520635	0.948731	0.00124523	2.08092	GO:0006730 one-carbon metabolic process; GO:0006740 NADPH regeneration; GO:0009058 biosynthetic process; GO:0009258 10-formyltetrahydrofolate catabolic process	GO:0005829 cytosol; GO:0070062 extracellular exosome	GO:0004029 aldehyde dehydrogenase (NAD+) activity; GO:0016155 formyltetrahydrofolate dehydrogenase activity; GO:0016742 hydroxymethyl-, formyl- and related transferase activity	00670 One carbon pool by folate; 01100 Metabolic pathways
100996716	SEC22B2P	SEC22 homolog B2, pseudogene	-2.22963	0.86732	0.616991	0.625444	-0.0042925	0.995293	-0.000909652	0.00475759	0.994784	0.00101426	0.947054	0.196584	0.423412	NA	NA	NA	NA
101928487	LOC101928487	uncharacterized LOC101928487, transcript variant X2	0.178336	2.60177	0.00444184	0.0057882	0.405762	0.248635	-0.355749	-0.0442758	0.89914	0.0227855	0.939832	0.00939614	1.38822	NA	NA	NA	NA
105370504	LOC105370504	uncharacterized LOC105370504, transcript variant X9	0.503085	1.38142	0.185479	0.198921	-0.100593	0.832695	-0.0401805	0.487305	0.308831	0.295276	0.934255	0.0541648	0.815111	NA	NA	NA	NA
90853	SPOCD1	SPOC domain containing 1, transcript variant X5	-0.118864	6.87462	5.31437e-08	1.33066e-07	-0.585422	0.067789	-0.744572	0.366626	0.2477	0.356845	0.930276	0.00462856	1.62757	GO:0006306 DNA methylation; GO:0006351 DNA-templated transcription; GO:0007283 spermatogenesis; GO:0010529 negative regulation of transposition; GO:0030154 cell differentiation; GO:0031047 gene silencing by RNA	GO:0005634 nucleus; GO:0005694 chromosome	NA	NA
729737	LOC729737	uncharacterized LOC729737	-1.14212	2.52767	0.00560157	0.00722036	-0.276885	0.624244	-0.109136	-0.750141	0.188112	0.436365	0.928754	0.104448	0.611789	NA	NA	NA	NA
7479	WNT8B	Wnt family member 8B	0.13285	2.87217	0.00191633	0.00260681	0.0266292	0.939234	-0.0131186	0.707004	0.0475715	0.855769	0.927948	0.0102868	1.35764	GO:0007165 signal transduction; GO:0007369 gastrulation; GO:0007399 nervous system development; GO:0030182 neuron differentiation; GO:0032355 response to estradiol; GO:0032526 response to retinoic acid; GO:0045165 cell fate commitment; GO:0048263 determination of dorsal identity; GO:0060070 canonical Wnt signaling pathway; GO:0071300 cellular response to retinoic acid	GO:0005576 extracellular region; GO:0005615 extracellular space	GO:0005109 frizzled binding; GO:0005125 cytokine activity; GO:0048018 receptor ligand activity	04150 mTOR signaling pathway; 04310 Wnt signaling pathway; 04390 Hippo signaling pathway; 04550 Signaling pathways regulating pluripotency of stem cells; 04916 Melanogenesis; 04934 Cushing syndrome; 05010 Alzheimer disease; 05022 Pathways of neurodegeneration - multiple diseases; 05165 Human papillomavirus infection; 05200 Pathways in cancer; 05205 Proteoglycans in cancer; 05217 Basal cell carcin…
101929201	LOC101929201	uncharacterized LOC101929201	-0.462323	1.32123	0.218482	0.232526	0.0565064	0.884564	-0.0264397	-0.0901326	0.816934	0.0444084	0.927213	0.0205149	1.12804	NA	NA	NA	NA
643707	GOLGA6L4	golgin A6 family like 4	-1.69954	1.48335	0.139299	0.151945	1.84015	0.0264001	-1.04581	-1.01277	0.213395	0.399695	0.926846	0.253602	0.350214	NA	NA	NA	NA
100506730	LOC100506730	uncharacterized LOC100506730	1.53177	2.79633	0.00242318	0.0032559	-0.119633	0.669903	-0.091721	-1.01106	0.000708485	2.27805	0.925763	0.00172984	1.96656	NA	NA	NA	NA
91370	LIF-AS2	LIF antisense RNA 2	-1.32147	4.49813	1.70425e-05	2.98681e-05	2.08023	6.04599e-05	-3.1503	0.47756	0.317051	0.287874	0.925636	0.0556207	0.806596	NA	NA	NA	NA
107984285	LOC107984285	uncharacterized LOC107984285	-1.08162	1.48995	0.136694	0.149178	0.934814	0.0739262	-0.71792	-0.282518	0.583387	0.1262	0.923132	0.0771949	0.704439	NA	NA	NA	NA
107985939	LOC107985939	uncharacterized LOC107985939	-0.626681	4.5166	1.62132e-05	2.85008e-05	1.30806	0.000646313	-2.31018	-0.263538	0.465271	0.184515	0.92273	0.0130332	1.27859	NA	NA	NA	NA
349152	DPY19L2P2	DPY19L2 pseudogene 2, transcript variant 1	0.306325	1.76856	0.0598621	0.0684644	-0.153784	0.65465	-0.097418	0.234454	0.495977	0.167826	0.922508	0.00952325	1.38389	GO:0007286 spermatid development	GO:0016021 integral component of membrane	GO:0016757 glycosyltransferase activity	NA
284561	LINC02806	long intergenic non-protein coding RNA 2806	-1.22784	1.97486	0.0317118	0.0374516	-0.498294	0.353781	-0.257827	0.0723334	0.892467	0.0244889	0.922275	0.0892581	0.659912	NA	NA	NA	NA
30062	RAX	retina and anterior neural fold homeobox	-0.568031	1.44587	0.15495	0.168009	0.098193	0.838087	-0.0386939	-0.528162	0.274796	0.327502	0.919731	0.060086	0.782339	GO:0006357 regulation of transcription by RNA polymerase II; GO:0007389 pattern specification process; GO:0007601 visual perception; GO:0021854 hypothalamus development; GO:0043010 camera-type eye development; GO:0045944 positive regulation of transcription by RNA polymerase II; GO:0060173 limb development	GO:0000785 chromatin; GO:0005634 nucleus	GO:0000978 RNA polymerase II cis-regulatory region sequence-specific DNA binding; GO:0000981 DNA-binding transcription factor activity, RNA polymerase II-specific; GO:0001228 DNA-binding transcription activator activity, RNA polymerase II-specific; GO:1990837 sequence-specific double-stranded DNA binding	NA
925	CD8A	CD8a molecule, transcript variant 9	0.141566	1.53424	0.120307	0.132114	0.0331024	0.922053	-0.0172023	0.16699	0.6221	0.110005	0.916885	0.0089384	1.40514	GO:0002250 adaptive immune response; GO:0002456 T cell mediated immunity; GO:0006955 immune response; GO:0007166 cell surface receptor signaling pathway; GO:0007169 transmembrane receptor protein tyrosine kinase signaling pathway; GO:0019882 antigen processing and presentation; GO:0042110 T cell activation; GO:0045065 cytotoxic T cell differentiation; GO:0050852 T cell receptor signaling pathway	GO:0005576 extracellular region; GO:0005886 plasma membrane; GO:0005887 integral component of plasma membrane; GO:0009897 external side of plasma membrane; GO:0042101 T cell receptor complex; GO:0043235 receptor complex; GO:0044853 plasma membrane raft	GO:0005515 protein binding; GO:0015026 coreceptor activity; GO:0023024 MHC class I protein complex binding; GO:0042288 MHC class I protein binding	04514 Cell adhesion molecules; 04612 Antigen processing and presentation; 04640 Hematopoietic cell lineage; 04660 T cell receptor signaling pathway; 05135 Yersinia infection; 05340 Primary immunodeficiency
93653	ST7-AS1	ST7 antisense RNA 1	0.361134	3.03964	0.00114548	0.00160031	0.574429	0.122487	-0.563613	-0.399034	0.280287	0.321986	0.91562	0.0155934	1.2186	NA	NA	NA	NA
255512	TOLLIP-AS1	TOLLIP antisense RNA 1 (head to head)	-0.181905	6.53079	1.137e-07	2.69382e-07	0.793339	0.0440066	-0.880573	0.762588	0.0525445	0.824612	0.909325	0.021699	1.10958	NA	NA	NA	NA
101930105	FAM239A	family with sequence similarity 239 member A, transcript variant 1	0.995774	1.63802	0.0886798	0.0990713	0.265843	0.520431	-0.155418	-0.145534	0.724617	0.0728501	0.908687	0.0315906	0.987546	NA	NA	NA	NA
7096	TLR1	toll like receptor 1	-0.951541	1.50515	0.130858	0.143121	1.02708	0.0352119	-0.952767	0.658618	0.17101	0.464477	0.908004	0.0610619	0.777137	GO:0001775 cell activation; GO:0002224 toll-like receptor signaling pathway; GO:0002755 MyD88-dependent toll-like receptor signaling pathway; GO:0006954 inflammatory response; GO:0006955 immune response; GO:0007165 signal transduction; GO:0032755 positive regulation of interleukin-6 production; GO:0032757 positive regulation of interleukin-8 production; GO:0032760 positive regulation of tumor nec…	GO:0005794 Golgi apparatus; GO:0005886 plasma membrane; GO:0005887 integral component of plasma membrane; GO:0016020 membrane; GO:0030670 phagocytic vesicle membrane; GO:0035354 Toll-like receptor 1-Toll-like receptor 2 protein complex; GO:0043235 receptor complex; GO:0045121 membrane raft	GO:0004888 transmembrane signaling receptor activity; GO:0005515 protein binding; GO:0035663 Toll-like receptor 2 binding; GO:0038023 signaling receptor activity; GO:0042802 identical protein binding; GO:0050135 NAD(P)+ nucleosidase activity; GO:0061809 NAD+ nucleotidase, cyclic ADP-ribose generating; GO:0071723 lipopeptide binding	04620 Toll-like receptor signaling pathway; 05152 Tuberculosis
3127	HLA-DRB5	major histocompatibility complex, class II, DR beta 5	0.799831	3.86712	9.86597e-05	0.000157189	-0.177233	0.54511	-0.143534	0.853697	0.00513966	1.59176	0.906233	0.00308737	1.76627	GO:0002250 adaptive immune response; GO:0002381 immunoglobulin production involved in immunoglobulin-mediated immune response; GO:0002503 peptide antigen assembly with MHC class II protein complex; GO:0019886 antigen processing and presentation of exogenous peptide antigen via MHC class II; GO:0050870 positive regulation of T cell activation	GO:0000139 Golgi membrane; GO:0005765 lysosomal membrane; GO:0005886 plasma membrane; GO:0012507 ER to Golgi transport vesicle membrane; GO:0030658 transport vesicle membrane; GO:0030666 endocytic vesicle membrane; GO:0030669 clathrin-coated endocytic vesicle membrane; GO:0031902 late endosome membrane; GO:0032588 trans-Golgi network membrane; GO:0042613 MHC class II protein complex; GO:0070062 e…	GO:0023026 MHC class II protein complex binding; GO:0042605 peptide antigen binding	04145 Phagosome; 04514 Cell adhesion molecules; 04612 Antigen processing and presentation; 04640 Hematopoietic cell lineage; 04658 Th1 and Th2 cell differentiation; 04659 Th17 cell differentiation; 04672 Intestinal immune network for IgA production; 04940 Type I diabetes mellitus; 05140 Leishmaniasis; 05145 Toxoplasmosis; 05150 Staphylococcus aureus infection; 05152 Tuberculosis; 05164 Influenza …
644943	RASSF10	Ras association domain family member 10	-0.448877	2.57502	0.0048295	0.00626591	-0.0202183	0.963374	-0.00768719	0.748655	0.0940289	0.644004	0.903218	0.044509	0.876882	GO:0007165 signal transduction; GO:0007399 nervous system development; GO:0050769 positive regulation of neurogenesis; GO:2000179 positive regulation of neural precursor cell proliferation	GO:0000922 spindle pole; GO:0005815 microtubule organizing center; GO:0005829 cytosol	GO:0005515 protein binding	NA
845	CASQ2	calsequestrin 2	-1.34935	6.04503	3.46521e-07	7.65951e-07	1.27344	0.0067419	-1.50021	0.236503	0.601158	0.118606	0.902368	0.0501217	0.839521	GO:0002027 regulation of heart rate; GO:0005513 detection of calcium ion; GO:0006874 cellular calcium ion homeostasis; GO:0006941 striated muscle contraction; GO:0010649 regulation of cell communication by electrical coupling; GO:0010880 regulation of release of sequestered calcium ion into cytosol by sarcoplasmic reticulum; GO:0010881 regulation of cardiac muscle contraction by regulation of the…	GO:0005737 cytoplasm; GO:0014701 junctional sarcoplasmic reticulum membrane; GO:0016529 sarcoplasmic reticulum; GO:0030018 Z disc; GO:0033017 sarcoplasmic reticulum membrane; GO:0033018 sarcoplasmic reticulum lumen; GO:0034704 calcium channel complex	GO:0005509 calcium ion binding; GO:0005515 protein binding; GO:0042803 protein homodimerization activity; GO:0043167 ion binding; GO:0048306 calcium-dependent protein binding; GO:0140314 calcium ion sequestering activity	04020 Calcium signaling pathway; 04260 Cardiac muscle contraction
114827	FHAD1	forkhead associated phosphopeptide binding domain 1, transcript variant 2	1.25056	2.31979	0.010761	0.0134265	-0.236514	0.487847	-0.172158	0.131417	0.699447	0.0812844	0.899797	0.0105706	1.34851	NA	NA	NA	NA
105374906	LOC105374906	uncharacterized LOC105374906, transcript variant X1	-1.40174	5.13301	3.21958e-06	6.21181e-06	1.92557	7.7782e-05	-3.05976	0.426014	0.343229	0.266038	0.899073	0.0487559	0.848044	NA	NA	NA	NA
8350	H3C1	H3 clustered histone 1	-1.59127	4.92349	5.51989e-06	1.03029e-05	0.43311	0.370872	-0.244951	0.35489	0.462892	0.185888	0.897352	0.067173	0.74745	GO:0006334 nucleosome assembly; GO:0006335 DNA replication-dependent chromatin assembly; GO:0032200 telomere organization; GO:0040029 epigenetic regulation of gene expression	GO:0000228 nuclear chromosome; GO:0000786 nucleosome; GO:0005576 extracellular region; GO:0005634 nucleus; GO:0005654 nucleoplasm; GO:0016020 membrane; GO:0032991 protein-containing complex; GO:0070062 extracellular exosome	GO:0003677 DNA binding; GO:0005515 protein binding; GO:0030527 structural constituent of chromatin; GO:0045296 cadherin binding; GO:0046982 protein heterodimerization activity	04613 Neutrophil extracellular trap formation; 05034 Alcoholism; 05131 Shigellosis; 05202 Transcriptional misregulation in cancer; 05322 Systemic lupus erythematosus
56901	NDUFA4L2	NDUFA4 mitochondrial complex associated like 2	0.893198	5.58979	1.03e-06	2.12542e-06	-0.367923	0.192646	-0.429327	0.00442986	0.987373	0.0024814	0.895957	0.00231248	1.8652	NA	GO:0005751 mitochondrial respiratory chain complex IV	NA	00190 Oxidative phosphorylation; 01100 Metabolic pathways; 04714 Thermogenesis; 04723 Retrograde endocannabinoid signaling; 04932 Non-alcoholic fatty liver disease; 05010 Alzheimer disease; 05012 Parkinson disease; 05014 Amyotrophic lateral sclerosis; 05016 Huntington disease; 05020 Prion disease; 05022 Pathways of neurodegeneration - multiple diseases; 05208 Chemical carcinogenesis - reactive ox…
728537	C2orf92	chromosome 2 open reading frame 92, transcript variant 2	-0.998812	0.78768	0.703367	0.709561	0.206206	0.703821	-0.0797559	-0.325689	0.548761	0.141769	0.893585	0.10373	0.613816	NA	GO:0016021 integral component of membrane	NA	NA
100533179	UBE2F-SCLY	UBE2F-SCLY readthrough (NMD candidate)	-1.05463	0.734791	0.758801	0.763541	0.965788	0.340494	-0.268223	-0.0687337	0.945665	0.0116473	0.891661	0.378024	0.23986	NA	NA	NA	NA
10936	GPR75	G protein-coupled receptor 75	-0.351903	1.25383	0.261019	0.275109	0.086121	0.855616	-0.0339368	-0.441369	0.353314	0.258171	0.891637	0.0640866	0.762278	GO:0007186 G protein-coupled receptor signaling pathway; GO:0070098 chemokine-mediated signaling pathway; GO:1901214 regulation of neuron death	GO:0005886 plasma membrane; GO:0005887 integral component of plasma membrane	GO:0004930 G protein-coupled receptor activity; GO:0016493 C-C chemokine receptor activity	NA
414918	DENND6B	DENN domain containing 6B, transcript variant X3	1.63958	2.91284	0.00169041	0.00231148	-0.443184	0.0705859	-0.732172	0.53301	0.0309443	0.994106	0.889567	0.00053463	2.37628	GO:0050790 regulation of catalytic activity	GO:0005829 cytosol; GO:0055037 recycling endosome	GO:0005085 guanyl-nucleotide exchange factor activity	NA
57604	TRMT9B	tRNA methyltransferase 9B (putative), transcript variant X3	0.341897	1.60965	0.0964619	0.1072	0.135919	0.698329	-0.0816799	-0.153827	0.661066	0.0949994	0.88725	0.0141529	1.25084	GO:0002098 tRNA wobble uridine modification; GO:0006400 tRNA modification; GO:0030488 tRNA methylation	GO:0005634 nucleus; GO:0005737 cytoplasm	GO:0000049 tRNA binding; GO:0008175 tRNA methyltransferase activity; GO:0016300 tRNA (uracil) methyltransferase activity	NA
11173	ADAMTS7	ADAM metallopeptidase with thrombospondin type 1 motif 7	2.33938	6.10234	3.03067e-07	6.75697e-07	-0.366912	0.117706	-0.575464	-0.384455	0.101663	0.619943	0.884204	0.000361634	2.51423	GO:0002062 chondrocyte differentiation; GO:0006029 proteoglycan metabolic process; GO:0030198 extracellular matrix organization; GO:0030199 collagen fibril organization; GO:0032331 negative regulation of chondrocyte differentiation; GO:0043931 ossification involved in bone maturation; GO:0051603 proteolysis involved in protein catabolic process; GO:0071347 cellular response to interleukin-1; GO:0…	GO:0005576 extracellular region; GO:0005788 endoplasmic reticulum lumen; GO:0009986 cell surface; GO:0031012 extracellular matrix	GO:0004222 metalloendopeptidase activity; GO:0005515 protein binding; GO:0008237 metallopeptidase activity; GO:0046872 metal ion binding	NA
23145	SSPOP	SCO-spondin, pseudogene	-0.599689	3.22094	0.000660399	0.000952029	-0.582841	0.213678	-0.399321	-0.122265	0.792648	0.0515158	0.882445	0.0621728	0.771552	GO:0007155 cell adhesion; GO:0007399 nervous system development; GO:0030154 cell differentiation; GO:0043086 negative regulation of catalytic activity; GO:0052547 regulation of peptidase activity	GO:0005615 extracellular space; GO:0005887 integral component of plasma membrane; GO:0031012 extracellular matrix; GO:0098797 plasma membrane protein complex	GO:0030414 peptidase inhibitor activity	NA
105377771	LOC105377771	uncharacterized LOC105377771, transcript variant X1	-1.07675	2.14963	0.018366	0.022342	-0.501418	0.393435	-0.229132	-0.668549	0.256717	0.346632	0.881207	0.136403	0.531149	NA	NA	NA	NA
79094	CHAC1	ChaC glutathione specific gamma-glutamylcyclotransferase 1, transcript variant 1	5.21314	30.0062	7.73814e-20	3.63716e-18	-0.452109	0.000664825	-2.30034	0.307193	0.0169195	1.19176	0.88101	5.49629e-09	6.50714	GO:0006750 glutathione biosynthetic process; GO:0006751 glutathione catabolic process; GO:0006986 response to unfolded protein; GO:0007219 Notch signaling pathway; GO:0010955 negative regulation of protein processing; GO:0022008 neurogenesis; GO:0045746 negative regulation of Notch signaling pathway; GO:0070059 intrinsic apoptotic signaling pathway in response to endoplasmic reticulum stress	GO:0005737 cytoplasm; GO:0005802 trans-Golgi network; GO:0005829 cytosol	GO:0003839 gamma-glutamylcyclotransferase activity; GO:0005112 Notch binding; GO:0005515 protein binding; GO:0061928 glutathione specific gamma-glutamylcyclotransferase activity	00480 Glutathione metabolism; 01100 Metabolic pathways
105371919	LINC01977	long intergenic non-protein coding RNA 1977	-0.84179	0.900671	0.580792	0.590258	0.256608	0.607711	-0.115845	0.249685	0.617486	0.111857	0.880434	0.082366	0.684433	NA	NA	NA	NA
101929357	HP09053	uncharacterized LOC101929357	-0.501555	2.17274	0.0170817	0.0208815	1.08537	0.00673375	-1.50062	-0.119868	0.755652	0.062846	0.880256	0.0258358	1.05285	NA	NA	NA	NA
284648	LINC01686	long intergenic non-protein coding RNA 1686	0.307101	7.69516	9.4425e-09	2.66021e-08	-0.0828975	0.827271	-0.0416257	0.688868	0.0746673	0.714787	0.878214	0.0243238	1.07236	NA	NA	NA	NA
8358	H3C2	H3 clustered histone 2	0.0264122	3.58905	0.000220826	0.000336307	0.767267	0.053985	-0.816094	0.202092	0.605191	0.116911	0.876273	0.0285233	1.02055	GO:0006334 nucleosome assembly; GO:0006335 DNA replication-dependent chromatin assembly; GO:0032200 telomere organization; GO:0040029 epigenetic regulation of gene expression	GO:0000228 nuclear chromosome; GO:0000786 nucleosome; GO:0005576 extracellular region; GO:0005634 nucleus; GO:0005654 nucleoplasm; GO:0016020 membrane; GO:0032991 protein-containing complex; GO:0070062 extracellular exosome	GO:0003677 DNA binding; GO:0005515 protein binding; GO:0030527 structural constituent of chromatin; GO:0045296 cadherin binding; GO:0046982 protein heterodimerization activity	04613 Neutrophil extracellular trap formation; 05034 Alcoholism; 05131 Shigellosis; 05202 Transcriptional misregulation in cancer; 05322 Systemic lupus erythematosus
5794	PTPRH	protein tyrosine phosphatase receptor type H, transcript variant X11	0.802428	3.79286	0.000122114	0.00019224	-0.520219	0.101548	-0.62028	0.0990642	0.75193	0.0639896	0.873081	0.00727828	1.47442	GO:0006470 protein dephosphorylation; GO:0006915 apoptotic process; GO:1990264 peptidyl-tyrosine dephosphorylation involved in inactivation of protein kinase activity	GO:0005737 cytoplasm; GO:0005887 integral component of plasma membrane; GO:0016324 apical plasma membrane; GO:0031528 microvillus membrane	GO:0004725 protein tyrosine phosphatase activity; GO:0005001 transmembrane receptor protein tyrosine phosphatase activity; GO:0005515 protein binding; GO:0045296 cadherin binding	NA
100529264	RAB4B-EGLN2	RAB4B-EGLN2 readthrough (NMD candidate)	-0.831558	1.21609	0.287538	0.301661	0.196037	0.87394	-0.0292053	0.651354	0.598669	0.119632	0.872652	0.480701	0.175972	NA	NA	NA	NA
80036	TRPM3	transient receptor potential cation channel subfamily M member 3, transcript variant 7	-1.62533	1.24411	0.267657	0.281702	1.06035	0.136237	-0.531525	0.931791	0.189344	0.434471	0.872559	0.217957	0.393607	GO:0006812 cation transport; GO:0016048 detection of temperature stimulus; GO:0050951 sensory perception of temperature stimulus; GO:0051262 protein tetramerization; GO:0070588 calcium ion transmembrane transport; GO:0098655 cation transmembrane transport	GO:0005886 plasma membrane; GO:0005887 integral component of plasma membrane	GO:0005227 calcium activated cation channel activity; GO:0005261 cation channel activity; GO:0005262 calcium channel activity	NA
5029	P2RY2	purinergic receptor P2Y2, transcript variant 3	1.35824	1.54374	0.117034	0.128739	0.858403	0.0895386	-0.658973	-0.423935	0.39636	0.227151	0.872496	0.0842504	0.677452	GO:0006873 cellular ion homeostasis; GO:0007186 G protein-coupled receptor signaling pathway; GO:0007200 phospholipase C-activating G protein-coupled receptor signaling pathway; GO:0035589 G protein-coupled purinergic nucleotide receptor signaling pathway; GO:0070257 positive regulation of mucus secretion; GO:0071318 cellular response to ATP; GO:0097746 blood vessel diameter maintenance	GO:0005886 plasma membrane; GO:0005887 integral component of plasma membrane	GO:0005515 protein binding; GO:0031686 A1 adenosine receptor binding; GO:0038023 signaling receptor activity; GO:0045028 G protein-coupled purinergic nucleotide receptor activity; GO:0045030 G protein-coupled UTP receptor activity	04080 Neuroactive ligand-receptor interaction; 04750 Inflammatory mediator regulation of TRP channels
80217	CFAP43	cilia and flagella associated protein 43, transcript variant X15	1.07847	9.84463	1.68264e-10	6.50671e-10	0.951789	0.0086489	-1.41623	0.861164	0.0168269	1.19362	0.870443	0.0156268	1.21788	GO:0003356 regulation of cilium beat frequency; GO:0007288 sperm axoneme assembly; GO:0007420 brain development; GO:0051649 establishment of localization in cell; GO:0060271 cilium assembly; GO:0090660 cerebrospinal fluid circulation; GO:0120197 mucociliary clearance	GO:0005576 extracellular region; GO:0005930 axoneme; GO:0097729 9+2 motile cilium	NA	NA
101928707	CD2BP2-DT	CD2BP2 divergent transcript, transcript variant X1	0.713249	4.06454	5.63434e-05	9.26218e-05	0.316166	0.290348	-0.312164	0.525132	0.0822338	0.684937	0.870249	0.00498516	1.60217	NA	NA	NA	NA
388115	CCDC9B	coiled-coil domain containing 9B	1.40999	3.31367	0.000499643	0.000729946	-0.3591	0.149086	-0.504593	-0.262824	0.288619	0.313818	0.867966	0.000889263	2.1983	NA	NA	GO:0003723 RNA binding	NA
8747	ADAM21	ADAM metallopeptidase domain 21	-0.893105	0.755982	0.736904	0.742183	0.230311	0.601058	-0.11865	0.181265	0.680586	0.0878915	0.86699	0.0531335	0.821102	GO:0006508 proteolysis; GO:0007338 single fertilization; GO:0008584 male gonad development	GO:0005886 plasma membrane; GO:0009897 external side of plasma membrane; GO:0016021 integral component of membrane; GO:0030424 axon; GO:0043025 neuronal cell body; GO:1990913 sperm head plasma membrane	GO:0004222 metalloendopeptidase activity; GO:0005515 protein binding; GO:0008237 metallopeptidase activity; GO:0046872 metal ion binding	NA
64115	VSIR	V-set immunoregulatory receptor	0.130328	3.58097	0.000226125	0.000343937	0.758476	0.0719641	-0.726297	0.289761	0.48548	0.173435	0.86657	0.0406348	0.906197	GO:0010628 positive regulation of gene expression; GO:0010950 positive regulation of endopeptidase activity; GO:0030335 positive regulation of cell migration; GO:0031638 zymogen activation; GO:0032689 negative regulation of interferon-gamma production; GO:0032693 negative regulation of interleukin-10 production; GO:0032700 negative regulation of interleukin-17 production; GO:0032720 negative regu…	GO:0005886 plasma membrane; GO:0016021 integral component of membrane	GO:0005515 protein binding; GO:0019899 enzyme binding; GO:0042802 identical protein binding; GO:0061133 endopeptidase activator activity	04514 Cell adhesion molecules
400451	FAM174B	family with sequence similarity 174 member B	1.17058	3.31962	0.000490819	0.000717868	-0.270331	0.228635	-0.379665	-0.0111381	0.960141	0.00841434	0.866245	0.000292594	2.58946	GO:0007030 Golgi organization	GO:0005794 Golgi apparatus; GO:0005886 plasma membrane; GO:0016021 integral component of membrane	NA	NA
6376	CX3CL1	C-X3-C motif chemokine ligand 1, transcript variant 1	-0.716691	2.63903	0.00395365	0.00518569	-0.167213	0.679173	-0.088402	0.266282	0.510822	0.160228	0.863877	0.0365337	0.940856	GO:0001774 microglial cell activation; GO:0001954 positive regulation of cell-matrix adhesion; GO:0002052 positive regulation of neuroblast proliferation; GO:0002523 leukocyte migration involved in inflammatory response; GO:0002548 monocyte chemotaxis; GO:0002931 response to ischemia; GO:0006935 chemotaxis; GO:0006952 defense response; GO:0006954 inflammatory response; GO:0006955 immune response;…	GO:0005576 extracellular region; GO:0005615 extracellular space; GO:0005886 plasma membrane; GO:0009986 cell surface; GO:0016020 membrane; GO:0016021 integral component of membrane; GO:0042995 cell projection; GO:0043005 neuron projection; GO:0043025 neuronal cell body; GO:0048471 perinuclear region of cytoplasm	GO:0005102 signaling receptor binding; GO:0005178 integrin binding; GO:0005515 protein binding; GO:0008009 chemokine activity; GO:0031737 CX3C chemokine receptor binding; GO:0042056 chemoattractant activity; GO:0045237 CXCR1 chemokine receptor binding; GO:0048020 CCR chemokine receptor binding	04060 Cytokine-cytokine receptor interaction; 04061 Viral protein interaction with cytokine and cytokine receptor; 04062 Chemokine signaling pathway; 04668 TNF signaling pathway; 05163 Human cytomegalovirus infection
101059938	NPIPA7	nuclear pore complex interacting protein family member A7, transcript variant X4	0.42861	1.79231	0.0556825	0.063968	-0.280047	0.62509	-0.108784	-0.0422664	0.94115	0.0126965	0.863847	0.135497	0.533236	NA	GO:0005654 nucleoplasm	GO:0005515 protein binding	NA
58512	DLGAP3	DLG associated protein 3	0.642328	5.46886	1.38631e-06	2.80637e-06	-0.356636	0.231201	-0.376401	0.0278834	0.924867	0.0165323	0.863821	0.00506143	1.59697	GO:0023052 signaling; GO:0098962 regulation of postsynaptic neurotransmitter receptor activity; GO:0099563 modification of synaptic structure	GO:0005886 plasma membrane; GO:0014069 postsynaptic density; GO:0031594 neuromuscular junction; GO:0070161 anchoring junction; GO:0098978 glutamatergic synapse; GO:0098981 cholinergic synapse; GO:0099572 postsynaptic specialization	GO:0001540 amyloid-beta binding; GO:0005515 protein binding; GO:0060090 molecular adaptor activity	NA
100507582	BHLHE40-AS1	BHLHE40 antisense RNA 1, transcript variant 4	0.0335875	1.05815	0.419852	0.432522	-0.436212	0.204047	-0.412593	0.191571	0.574413	0.130119	0.863546	0.0140041	1.25442	GO:0006617 SRP-dependent cotranslational protein targeting to membrane, signal sequence recognition	GO:0005786 signal recognition particle, endoplasmic reticulum targeting	NA	NA
101928504	LOC101928504	uncharacterized LOC101928504	-1.0621	1.70871	0.0717594	0.0811649	0.521742	0.294971	-0.307852	0.257287	0.604021	0.117398	0.862218	0.0862912	0.670116	NA	NA	NA	NA
2523	FUT1	fucosyltransferase 1 (H blood group), transcript variant 1	2.64719	29.1161	1.45653e-19	6.30957e-18	-0.784094	0.000905625	-2.19191	0.257252	0.251066	0.353008	0.856181	0.000331518	2.54496	GO:0001936 regulation of endothelial cell proliferation; GO:0001954 positive regulation of cell-matrix adhesion; GO:0005975 carbohydrate metabolic process; GO:0006486 protein glycosylation; GO:0006629 lipid metabolic process; GO:0009312 oligosaccharide biosynthetic process; GO:0010595 positive regulation of endothelial cell migration; GO:0021772 olfactory bulb development; GO:0030155 regulation o…	GO:0000139 Golgi membrane; GO:0005794 Golgi apparatus; GO:0005887 integral component of plasma membrane; GO:0016020 membrane; GO:0032580 Golgi cisterna membrane	GO:0008107 galactoside 2-alpha-L-fucosyltransferase activity; GO:0008417 fucosyltransferase activity; GO:0031127 alpha-(1,2)-fucosyltransferase activity	00601 Glycosphingolipid biosynthesis - lacto and neolacto series; 00603 Glycosphingolipid biosynthesis - globo and isoglobo series; 01100 Metabolic pathways
5724	PTAFR	platelet activating factor receptor, transcript variant 3	-0.977917	0.977532	0.499492	0.510856	0.783401	0.150743	-0.501294	0.360691	0.504635	0.163445	0.855518	0.117009	0.577294	GO:0002693 positive regulation of cellular extravasation; GO:0006357 regulation of transcription by RNA polymerase II; GO:0006935 chemotaxis; GO:0006954 inflammatory response; GO:0006955 immune response; GO:0007186 G protein-coupled receptor signaling pathway; GO:0007567 parturition; GO:0009609 response to symbiotic bacterium; GO:0010863 positive regulation of phospholipase C activity; GO:0031663…	GO:0005886 plasma membrane; GO:0005887 integral component of plasma membrane; GO:0016021 integral component of membrane; GO:0030667 secretory granule membrane; GO:0070821 tertiary granule membrane	GO:0001530 lipopolysaccharide binding; GO:0001875 lipopolysaccharide immune receptor activity; GO:0004930 G protein-coupled receptor activity; GO:0004992 platelet activating factor receptor activity; GO:0005515 protein binding; GO:0005543 phospholipid binding; GO:0045028 G protein-coupled purinergic nucleotide receptor activity; GO:0051019 mitogen-activated protein kinase binding	04020 Calcium signaling pathway; 04080 Neuroactive ligand-receptor interaction; 05150 Staphylococcus aureus infection
23657	SLC7A11	solute carrier family 7 member 11	5.35693	18.7706	1.12192e-15	1.50081e-14	-0.855926	8.37636e-06	-3.86219	0.371843	0.0349445	0.95525	0.854939	8.39643e-06	3.86136	GO:0003333 amino acid transmembrane transport; GO:0006749 glutathione metabolic process; GO:0008542 visual learning; GO:0009636 response to toxic substance; GO:0014070 response to organic cyclic compound; GO:0021591 ventricular system development; GO:0021756 striatum development; GO:0030534 adult behavior; GO:0033029 regulation of neutrophil apoptotic process; GO:0034599 cellular response to oxid…	GO:0005791 rough endoplasmic reticulum; GO:0005856 cytoskeleton; GO:0005886 plasma membrane; GO:0009986 cell surface; GO:0016021 integral component of membrane; GO:0031526 brush border membrane; GO:0045177 apical part of cell; GO:0097449 astrocyte projection	GO:0005515 protein binding; GO:0015179 L-amino acid transmembrane transporter activity; GO:0015327 cystine:glutamate antiporter activity	04216 Ferroptosis
23281	MTUS2	microtubule associated scaffold protein 2, transcript variant 2	0.087512	1.04582	0.431563	0.443995	-0.000317508	0.999414	-0.000119274	0.659385	0.131844	0.541341	0.852015	0.0531069	0.821264	NA	GO:0005634 nucleus; GO:0005737 cytoplasm; GO:0005813 centrosome; GO:0005881 cytoplasmic microtubule; GO:0015630 microtubule cytoskeleton; GO:0045171 intercellular bridge	GO:0005515 protein binding; GO:0008017 microtubule binding; GO:0042803 protein homodimerization activity	NA
107987081	LOC107987081	uncharacterized LOC107987081	-0.794716	1.69195	0.075473	0.0851039	0.754832	0.0989933	-0.62823	0.219612	0.626729	0.108141	0.851054	0.0636376	0.764448	NA	NA	NA	NA
1593	CYP27A1	cytochrome P450 family 27 subfamily A member 1	-0.65081	4.60905	1.26469e-05	2.24923e-05	0.729177	0.0822255	-0.684973	0.459996	0.268393	0.334146	0.850019	0.0437468	0.882476	GO:0006699 bile acid biosynthetic process; GO:0006707 cholesterol catabolic process; GO:0008203 cholesterol metabolic process; GO:0016125 sterol metabolic process; GO:0036378 calcitriol biosynthetic process from calciol	GO:0005739 mitochondrion; GO:0005743 mitochondrial inner membrane; GO:0005759 mitochondrial matrix	GO:0005506 iron ion binding; GO:0008395 steroid hydroxylase activity; GO:0020037 heme binding; GO:0030343 vitamin D3 25-hydroxylase activity; GO:0031073 cholesterol 26-hydroxylase activity; GO:0047103 3-alpha,7-alpha,12-alpha-trihydroxycholestan-26-al 26-oxidoreductase activity; GO:0047748 cholestanetetraol 26-dehydrogenase activity; GO:0047749 cholestanetriol 26-monooxygenase activity	00120 Primary bile acid biosynthesis; 01100 Metabolic pathways; 03320 PPAR signaling pathway; 04979 Cholesterol metabolism
440295	GOLGA6L9	golgin A6 family like 9, transcript variant 2	1.34486	3.15063	0.000816957	0.00116201	-0.361789	0.262761	-0.340006	-0.664594	0.0428377	0.889177	0.849986	0.0104953	1.35095	NA	NA	GO:0005515 protein binding	NA
105377329	LOC105377329	uncharacterized LOC105377329, transcript variant X8	-0.2704	17.2053	6.17197e-15	6.66969e-14	1.6791	0.000670792	-2.29722	1.60695	0.00107462	2.13178	0.849409	0.0713989	0.728709	NA	NA	NA	NA
220004	PPP1R32	protein phosphatase 1 regulatory subunit 32, transcript variant 1	-0.475493	2.71695	0.00310093	0.00411506	-0.06587	0.865461	-0.0313787	-0.164626	0.672294	0.0908763	0.849133	0.0328811	0.974632	NA	GO:0005737 cytoplasm; GO:0036064 ciliary basal body	GO:0005515 protein binding; GO:0019902 phosphatase binding	NA
57528	KCTD16	potassium channel tetramerization domain containing 16	0.609301	2.0057	0.0288083	0.034195	-0.0476643	0.887473	-0.0257175	-0.365242	0.281289	0.321009	0.84853	0.0146158	1.24026	GO:0008277 regulation of G protein-coupled receptor signaling pathway; GO:0051260 protein homooligomerization	GO:0042734 presynaptic membrane; GO:0042995 cell projection; GO:0043235 receptor complex; GO:0045211 postsynaptic membrane; GO:0070161 anchoring junction	GO:0005515 protein binding	NA
100507351	LOC100507351	uncharacterized LOC100507351	-1.19904	3.0485	0.00111489	0.0015594	1.16603	0.0246419	-1.06806	1.01658	0.0487275	0.848206	0.848524	0.0974448	0.633022	NA	NA	NA	NA
343990	CRACDL	CRACD like	0.894982	2.10042	0.0214291	0.0258265	0.233662	0.4733	-0.180064	-0.882845	0.00886288	1.40796	0.848481	0.0115663	1.3184	NA	NA	NA	NA
107983990	LOC107983990	uncharacterized LOC107983990	-0.446462	8.88477	9.3742e-10	3.1672e-09	2.21519	1.91267e-06	-4.3938	0.671286	0.106435	0.606111	0.846303	0.0432195	0.886332	NA	NA	NA	NA
105370547	LOC105370547	uncharacterized LOC105370547	-0.0847341	0.741945	0.751463	0.756403	-0.103934	0.792513	-0.0515555	0.394052	0.321104	0.284368	0.845186	0.036436	0.941699	NA	NA	NA	NA
112267916	LOC112267916	uncharacterized LOC112267916, transcript variant X4	0.263357	20.8644	1.36761e-16	2.33947e-15	2.13973	8.3222e-08	-5.5255	0.615157	0.0750172	0.713323	0.844774	0.0158275	1.21375	NA	NA	NA	NA
389289	ANXA2R	annexin A2 receptor, transcript variant 1	0.169559	3.35961	0.000435479	0.000641112	-0.305628	0.432818	-0.203455	-0.0625261	0.87214	0.0296817	0.843885	0.0337665	0.966222	NA	NA	GO:0005515 protein binding; GO:0038023 signaling receptor activity	NA
64220	STRA6	signaling receptor and transporter of retinol STRA6, transcript variant 3	0.0819115	2.13058	0.0194969	0.0236174	-0.165492	0.619181	-0.111181	0.340314	0.308921	0.295203	0.839846	0.014386	1.24547	GO:0001568 blood vessel development; GO:0001822 kidney development; GO:0003184 pulmonary valve morphogenesis; GO:0003281 ventricular septum development; GO:0007507 heart development; GO:0007612 learning; GO:0007631 feeding behavior; GO:0030324 lung development; GO:0030325 adrenal gland development; GO:0030540 female genitalia development; GO:0032526 response to retinoic acid; GO:0034633 retinol t…	GO:0005886 plasma membrane; GO:0005887 integral component of plasma membrane; GO:0032991 protein-containing complex	GO:0016918 retinal binding; GO:0019841 retinol binding; GO:0034632 retinol transmembrane transporter activity; GO:0038023 signaling receptor activity	NA
285429	DCAF4L1	DDB1 and CUL4 associated factor 4 like 1	-0.468726	9.46855	3.25123e-10	1.19907e-09	2.45174	2.39153e-07	-5.14403	-0.387538	0.345319	0.264346	0.839372	0.0442296	0.878931	NA	GO:0080008 Cul4-RING E3 ubiquitin ligase complex	NA	NA
26137	ZBTB20	zinc finger and BTB domain containing 20, transcript variant 14	1.7509	2.67714	0.00351041	0.00463301	-0.338724	0.207148	-0.408209	0.229185	0.391307	0.230521	0.837307	0.00271854	1.80939	GO:0000122 negative regulation of transcription by RNA polymerase II; GO:0006357 regulation of transcription by RNA polymerase II; GO:0010629 negative regulation of gene expression; GO:0032728 positive regulation of interferon-beta production; GO:0032755 positive regulation of interleukin-6 production; GO:0032760 positive regulation of tumor necrosis factor production; GO:0045821 positive regulat…	GO:0005634 nucleus; GO:0005654 nucleoplasm; GO:0005737 cytoplasm; GO:0016604 nuclear body	GO:0000976 transcription cis-regulatory region binding; GO:0000978 RNA polymerase II cis-regulatory region sequence-specific DNA binding; GO:0001227 DNA-binding transcription repressor activity, RNA polymerase II-specific; GO:0046872 metal ion binding; GO:1990837 sequence-specific double-stranded DNA binding	NA
114987	WDR31	WD repeat domain 31, transcript variant 1	2.07322	9.81751	1.76344e-10	6.79368e-10	-0.476388	0.0611512	-0.776676	-0.185331	0.459314	0.18795	0.837262	0.0014872	2.01901	NA	NA	NA	NA
100130086	HSFX2	heat shock transcription factor family, X-linked 2	-0.785182	0.844202	0.642186	0.650089	0.277961	0.776618	-0.0563214	1.24217	0.208582	0.406219	0.836329	0.394438	0.228459	GO:0006357 regulation of transcription by RNA polymerase II	GO:0000785 chromatin; GO:0005634 nucleus; GO:0005737 cytoplasm	GO:0000978 RNA polymerase II cis-regulatory region sequence-specific DNA binding; GO:0000981 DNA-binding transcription factor activity, RNA polymerase II-specific; GO:0003700 DNA-binding transcription factor activity; GO:0005515 protein binding	NA
339302	CPLX4	complexin 4	-1.47813	14.462	1.70511e-13	1.27937e-12	2.15906	1.6502e-06	-4.44639	1.05444	0.010283	1.35777	0.835528	0.0392047	0.917794	GO:0007601 visual perception; GO:0016079 synaptic vesicle exocytosis; GO:0046928 regulation of neurotransmitter secretion; GO:0050896 response to stimulus	GO:0005886 plasma membrane; GO:0031201 SNARE complex; GO:0043195 terminal bouton; GO:0070161 anchoring junction	GO:0000149 SNARE binding; GO:0005515 protein binding; GO:0019905 syntaxin binding	04721 Synaptic vesicle cycle
23072	HECW1	HECT, C2 and WW domain containing E3 ubiquitin protein ligase 1, transcript variant X12	-0.106123	1.11021	0.372514	0.386027	0.604073	0.114874	-0.583003	-0.266722	0.481745	0.175413	0.832964	0.0314651	0.988874	GO:0000209 protein polyubiquitination; GO:0016567 protein ubiquitination; GO:0043161 proteasome-mediated ubiquitin-dependent protein catabolic process; GO:0048814 regulation of dendrite morphogenesis; GO:0090090 negative regulation of canonical Wnt signaling pathway; GO:2000650 negative regulation of sodium ion transmembrane transporter activity	GO:0005737 cytoplasm; GO:0005829 cytosol	GO:0005515 protein binding; GO:0061630 ubiquitin protein ligase activity	NA
197257	LDHD	lactate dehydrogenase D, transcript variant 2	0.706049	6.12535	2.87245e-07	6.42459e-07	-0.699821	0.0133991	-1.2691	0.0103292	0.969911	0.00616552	0.832681	0.0036396	1.71024	GO:1903457 lactate catabolic process	GO:0005739 mitochondrion; GO:0005743 mitochondrial inner membrane	GO:0004458 D-lactate dehydrogenase (cytochrome) activity; GO:0005515 protein binding; GO:0008720 D-lactate dehydrogenase activity; GO:0050660 flavin adenine dinucleotide binding; GO:0071949 FAD binding	00620 Pyruvate metabolism; 01100 Metabolic pathways
5172	SLC26A4	solute carrier family 26 member 4	-0.921711	1.15274	0.336516	0.350453	0.248104	0.63059	-0.106612	0.816062	0.118125	0.574384	0.832319	0.110728	0.594181	GO:0006811 ion transport; GO:0006885 regulation of pH; GO:0007605 sensory perception of sound; GO:0008272 sulfate transport; GO:0015698 inorganic anion transport; GO:0015701 bicarbonate transport; GO:0015705 iodide transport; GO:0019532 oxalate transport; GO:0032880 regulation of protein localization; GO:1902358 sulfate transmembrane transport; GO:1902476 chloride transmembrane transport	GO:0005886 plasma membrane; GO:0005887 integral component of plasma membrane; GO:0016021 integral component of membrane; GO:0016324 apical plasma membrane; GO:0031526 brush border membrane; GO:0070062 extracellular exosome	GO:0008271 secondary active sulfate transmembrane transporter activity; GO:0015106 bicarbonate transmembrane transporter activity; GO:0015108 chloride transmembrane transporter activity; GO:0015111 iodide transmembrane transporter activity; GO:0015116 sulfate transmembrane transporter activity; GO:0019531 oxalate transmembrane transporter activity	04918 Thyroid hormone synthesis
3303	HSPA1A	heat shock protein family A (Hsp70) member 1A	-1.05627	1.47826	0.141339	0.154018	-0.277141	0.700238	-0.081016	1.04155	0.152188	0.498383	0.832249	0.250128	0.354071	GO:0000122 negative regulation of transcription by RNA polymerase II; GO:0006402 mRNA catabolic process; GO:0006986 response to unfolded protein; GO:0007041 lysosomal transport; GO:0008285 negative regulation of cell population proliferation; GO:0010628 positive regulation of gene expression; GO:0016192 vesicle-mediated transport; GO:0030308 negative regulation of cell growth; GO:0030512 negative…	GO:0005576 extracellular region; GO:0005634 nucleus; GO:0005654 nucleoplasm; GO:0005737 cytoplasm; GO:0005739 mitochondrion; GO:0005783 endoplasmic reticulum; GO:0005813 centrosome; GO:0005814 centriole; GO:0005829 cytosol; GO:0005886 plasma membrane; GO:0005925 focal adhesion; GO:0016234 inclusion body; GO:0016235 aggresome; GO:0016607 nuclear speck; GO:0031982 vesicle; GO:0032991 protein-contai…	GO:0001618 virus receptor activity; GO:0001664 G protein-coupled receptor binding; GO:0003714 transcription corepressor activity; GO:0003723 RNA binding; GO:0005102 signaling receptor binding; GO:0005515 protein binding; GO:0005524 ATP binding; GO:0016887 ATP hydrolysis activity; GO:0019899 enzyme binding; GO:0031072 heat shock protein binding; GO:0031249 denatured protein binding; GO:0031625 ubi…	03040 Spliceosome; 04010 MAPK signaling pathway; 04141 Protein processing in endoplasmic reticulum; 04144 Endocytosis; 04213 Longevity regulating pathway - multiple species; 04612 Antigen processing and presentation; 04915 Estrogen signaling pathway; 05020 Prion disease; 05134 Legionellosis; 05145 Toxoplasmosis; 05162 Measles; 05417 Lipid and atherosclerosis
83539	CHST9	carbohydrate sulfotransferase 9, transcript variant X1	2.13421	1.44019	0.15745	0.17054	0.490094	0.372551	-0.243731	-0.176479	0.747291	0.0654293	0.831621	0.132906	0.538937	GO:0006790 sulfur compound metabolic process; GO:0016051 carbohydrate biosynthetic process; GO:0030166 proteoglycan biosynthetic process; GO:0030203 glycosaminoglycan metabolic process; GO:0030206 chondroitin sulfate biosynthetic process; GO:0042446 hormone biosynthetic process	GO:0000139 Golgi membrane; GO:0005576 extracellular region; GO:0016021 integral component of membrane	GO:0001537 N-acetylgalactosamine 4-O-sulfotransferase activity; GO:0008146 sulfotransferase activity; GO:0047756 chondroitin 4-sulfotransferase activity	00513 Various types of N-glycan biosynthesis; 01100 Metabolic pathways
200879	LIPH	lipase H	0.200996	1.79071	0.0559555	0.0642674	0.2204	0.535932	-0.1479	0.285819	0.422902	0.20978	0.830357	0.0229285	1.09159	GO:0006633 fatty acid biosynthetic process; GO:0006654 phosphatidic acid biosynthetic process; GO:0016042 lipid catabolic process; GO:0019433 triglyceride catabolic process	GO:0005615 extracellular space; GO:0005886 plasma membrane	GO:0004465 lipoprotein lipase activity; GO:0004620 phospholipase activity; GO:0008201 heparin binding; GO:0016298 lipase activity	NA
3084	NRG1	neuregulin 1, transcript variant X4	-0.859885	1.38678	0.182754	0.196162	-0.260366	0.709383	-0.0778711	-1.41353	0.0474903	0.856283	0.830354	0.237305	0.368988	GO:0000165 MAPK cascade; GO:0000902 cell morphogenesis; GO:0001764 neuron migration; GO:0003161 cardiac conduction system development; GO:0003222 ventricular trabecula myocardium morphogenesis; GO:0006354 DNA-templated transcription elongation; GO:0007154 cell communication; GO:0007171 activation of transmembrane receptor protein tyrosine kinase activity; GO:0007399 nervous system development; GO…	GO:0005576 extracellular region; GO:0005615 extracellular space; GO:0005654 nucleoplasm; GO:0005737 cytoplasm; GO:0005887 integral component of plasma membrane; GO:0016020 membrane; GO:0030424 axon; GO:0031594 neuromuscular junction; GO:0098978 glutamatergic synapse; GO:0098982 GABA-ergic synapse	GO:0003712 transcription coregulator activity; GO:0005102 signaling receptor binding; GO:0005125 cytokine activity; GO:0005176 ErbB-2 class receptor binding; GO:0005178 integrin binding; GO:0008083 growth factor activity; GO:0030296 protein tyrosine kinase activator activity; GO:0030297 transmembrane receptor protein tyrosine kinase activator activity; GO:0030971 receptor tyrosine kinase binding;…	01521 EGFR tyrosine kinase inhibitor resistance; 04012 ErbB signaling pathway; 05014 Amyotrophic lateral sclerosis
101927509	LOC101927509	uncharacterized LOC101927509	-0.0700133	5.85879	5.38173e-07	1.15539e-06	1.16166	0.00208137	-1.90206	-0.138685	0.699068	0.0814053	0.829832	0.0241319	1.075	NA	NA	NA	NA
1636	ACE	angiotensin I converting enzyme, transcript variant 1	3.39349	6.9223	4.79089e-08	1.20898e-07	-0.46147	0.00777071	-1.45243	0.0982993	0.556529	0.138332	0.829677	8.24676e-06	3.86774	GO:0001666 response to hypoxia; GO:0001822 kidney development; GO:0001974 blood vessel remodeling; GO:0002003 angiotensin maturation; GO:0002019 regulation of renal output by angiotensin; GO:0002446 neutrophil mediated immunity; GO:0002474 antigen processing and presentation of peptide antigen via MHC class I; GO:0003081 regulation of systemic arterial blood pressure by renin-angiotensin; GO:0003…	GO:0005576 extracellular region; GO:0005615 extracellular space; GO:0005764 lysosome; GO:0005768 endosome; GO:0005886 plasma membrane; GO:0009897 external side of plasma membrane; GO:0009925 basal plasma membrane; GO:0016021 integral component of membrane; GO:0031526 brush border membrane; GO:0070062 extracellular exosome; GO:0097225 sperm midpiece	GO:0004175 endopeptidase activity; GO:0004180 carboxypeptidase activity; GO:0004222 metalloendopeptidase activity; GO:0008233 peptidase activity; GO:0008237 metallopeptidase activity; GO:0008238 exopeptidase activity; GO:0008240 tripeptidyl-peptidase activity; GO:0008241 peptidyl-dipeptidase activity; GO:0008270 zinc ion binding; GO:0031404 chloride ion binding; GO:0031434 mitogen-activated prote…	04614 Renin-angiotensin system; 04924 Renin secretion; 05142 Chagas disease; 05171 Coronavirus disease - COVID-19; 05410 Hypertrophic cardiomyopathy; 05415 Diabetic cardiomyopathy
401288	LINC00242	long intergenic non-protein coding RNA 242	-1.49212	4.13137	4.67139e-05	7.74094e-05	0.0698105	0.891874	-0.0246187	0.211602	0.680634	0.0878786	0.828177	0.111268	0.592676	NA	NA	GO:0005515 protein binding	NA
440689	H2BC18	H2B clustered histone 18, transcript variant 1	0.521008	2.06248	0.0241295	0.0288963	0.726178	0.091065	-0.653887	0.446612	0.294222	0.308554	0.827456	0.0550077	0.810091	GO:0006334 nucleosome assembly	GO:0000786 nucleosome; GO:0005634 nucleus; GO:0005654 nucleoplasm; GO:0005829 cytosol; GO:0070062 extracellular exosome	GO:0003674 molecular_function; GO:0003677 DNA binding; GO:0030527 structural constituent of chromatin; GO:0046982 protein heterodimerization activity	04613 Neutrophil extracellular trap formation; 05034 Alcoholism; 05203 Viral carcinogenesis; 05322 Systemic lupus erythematosus
115830329	ZNNT1	ZNF706 neighboring transcript 1	0.535583	2.82234	0.00223557	0.00301824	0.0443988	0.884405	-0.0264808	-0.0829586	0.785996	0.0534837	0.826768	0.00900324	1.40269	NA	NA	NA	NA
56944	OLFML3	olfactomedin like 3, transcript variant 1	0.392379	3.60163	0.000212834	0.000324678	-0.190038	0.557075	-0.138088	0.0120927	0.970146	0.00611151	0.822685	0.0136384	1.26322	GO:0007165 signal transduction	GO:0005615 extracellular space; GO:1903561 extracellular vesicle	NA	NA
80759	KHDC1	KH domain containing 1, transcript variant 2	0.1531	2.48801	0.0063435	0.0081286	0.729629	0.0995313	-0.626556	0.40819	0.352118	0.259109	0.822431	0.0641217	0.762096	GO:0006919 activation of cysteine-type endopeptidase activity involved in apoptotic process	GO:0005737 cytoplasm; GO:0016021 integral component of membrane	GO:0003723 RNA binding	NA
347689	SOX2-OT	SOX2 overlapping transcript, transcript variant 4	-0.304003	1.10694	0.375387	0.38884	0.47096	0.302261	-0.301169	1.01658	0.0291025	1.01405	0.821907	0.0747933	0.714284	NA	NA	NA	NA
80709	AKNA	AT-hook transcription factor, transcript variant X5	3.62446	47.8169	3.4313e-24	6.89111e-22	-1.27097	7.10266e-08	-5.58251	-0.0665026	0.740063	0.0677259	0.821131	0.000149294	2.82773	GO:0001837 epithelial to mesenchymal transition; GO:0021849 neuroblast division in subventricular zone; GO:0045944 positive regulation of transcription by RNA polymerase II; GO:0050727 regulation of inflammatory response; GO:0060232 delamination; GO:0060234 neuroblast delamination	GO:0001650 fibrillar center; GO:0005654 nucleoplasm; GO:0005813 centrosome; GO:0005814 centriole; GO:0005829 cytosol; GO:0005874 microtubule; GO:0016020 membrane; GO:0043231 intracellular membrane-bounded organelle	GO:0003677 DNA binding; GO:0005515 protein binding	NA
402176	RPL21P44	ribosomal protein L21 pseudogene 44	-1.17549	2.07149	0.0234594	0.0281374	2.03312	0.00023667	-2.66428	-0.296776	0.564102	0.134892	0.820994	0.114326	0.584397	NA	NA	NA	NA
113691	TUBA3FP	tubulin alpha 3f pseudogene	-0.143645	3.68121	0.000168718	0.000260984	0.370349	0.290329	-0.312184	0.362816	0.300248	0.303048	0.81954	0.0219941	1.1052	NA	NA	NA	NA
2015	ADGRE1	adhesion G protein-coupled receptor E1, transcript variant 3	-0.304062	3.19099	0.000722941	0.00103514	0.221002	0.603216	-0.117735	0.604846	0.158788	0.4861	0.818765	0.0582962	0.791753	GO:0002250 adaptive immune response; GO:0007155 cell adhesion; GO:0007166 cell surface receptor signaling pathway; GO:0007186 G protein-coupled receptor signaling pathway; GO:0007189 adenylate cyclase-activating G protein-coupled receptor signaling pathway	GO:0005887 integral component of plasma membrane; GO:0009897 external side of plasma membrane	GO:0004930 G protein-coupled receptor activity; GO:0005509 calcium ion binding	NA
375513	GUSBP4	GUSB pseudogene 4, transcript variant 1	1.57954	1.50856	0.129579	0.141792	-0.373951	0.372271	-0.243925	-0.190236	0.648948	0.0995435	0.818173	0.0543941	0.813739	NA	NA	NA	NA
105377116	LOC105377116	uncharacterized LOC105377116, transcript variant X2	-0.113697	1.02891	0.447913	0.460265	-0.389847	0.349558	-0.261062	0.80043	0.0584442	0.790981	0.818089	0.0530146	0.821808	NA	NA	NA	NA
107985544	LOC107985544	uncharacterized LOC107985544	0.117389	2.20626	0.0153751	0.0188833	1.12574	0.00636345	-1.51991	-0.298666	0.452492	0.191799	0.818063	0.0432275	0.886277	NA	NA	NA	NA
374650	GOLGA6L5P	golgin A6 family like 5, pseudogene	0.755341	1.77861	0.0580583	0.0664702	0.767372	0.199798	-0.418794	-1.33811	0.0280225	1.02631	0.817013	0.172304	0.462254	NA	NA	NA	NA
107985770	LOC107985770	MANTIS, transcript variant 1	-1.362	1.66297	0.082321	0.0923342	1.53879	0.022099	-1.10368	-0.359441	0.583045	0.126342	0.816834	0.214699	0.397927	NA	NA	NA	NA
401509	ZNF658B	zinc finger protein 658B (pseudogene)	1.77852	2.63558	0.00399645	0.00523871	-0.202894	0.500721	-0.165365	0.138861	0.644561	0.101198	0.814528	0.00895187	1.40464	GO:0006357 regulation of transcription by RNA polymerase II; GO:0045944 positive regulation of transcription by RNA polymerase II	GO:0005634 nucleus	GO:0000978 RNA polymerase II cis-regulatory region sequence-specific DNA binding; GO:0001228 DNA-binding transcription activator activity, RNA polymerase II-specific; GO:0046872 metal ion binding	NA
100505477	LINC01602	long intergenic non-protein coding RNA 1602	-0.646985	1.35973	0.19685	0.210532	-0.288529	0.510749	-0.160261	-0.212573	0.62772	0.107734	0.814435	0.0673512	0.746636	NA	NA	NA	NA
101410535	LAMTOR5-AS1	LAMTOR5 antisense RNA 1	-1.00285	1.30411	0.22871	0.242927	-0.642375	0.21423	-0.398566	0.798409	0.124404	0.559007	0.81433	0.11681	0.577813	NA	NA	NA	NA
106614088	MIR34AHG	MIR34A host gene	-0.0995677	5.54496	1.14948e-06	2.35407e-06	0.977008	0.0226089	-1.0961	-1.67406	0.000197003	2.7291	0.813891	0.0552288	0.808842	GO:0035195 miRNA-mediated gene silencing	NA	NA	NA
100533184	ARHGAP19-SLIT1	ARHGAP19-SLIT1 readthrough (NMD candidate)	-0.549399	0.963345	0.514178	0.525181	0.162322	0.815925	-0.0446808	-0.0365527	0.958191	0.00885216	0.813831	0.245954	0.358846	NA	NA	NA	NA
79802	HHIPL2	HHIP like 2	-0.184552	2.06945	0.0236096	0.0283044	-0.229231	0.743368	-0.0666667	-1.0041	0.15586	0.491495	0.813017	0.248202	0.356245	NA	GO:0005576 extracellular region	GO:0005515 protein binding	NA
100133005	RASA4DP	RAS p21 protein activator 4CD, pseudogene	0.407578	2.31832	0.010811	0.0134867	0.39567	0.349321	-0.261248	-1.61942	0.000335906	2.54046	0.812114	0.0581038	0.792767	NA	NA	NA	NA
100499483	CCDC180	coiled-coil domain containing 180, transcript variant 2	-0.0637791	1.61722	0.0943247	0.104976	0.236999	0.78875	-0.0526796	-1.81017	0.045184	0.872031	0.811605	0.360344	0.252805	NA	GO:0070062 extracellular exosome	NA	NA
27254	CSDC2	cold shock domain containing C2	1.3283	5.73013	7.32663e-07	1.54211e-06	-0.544189	0.0418157	-0.896981	0.397277	0.133401	0.537817	0.810523	0.00308821	1.76618	GO:0006397 mRNA processing; GO:0043488 regulation of mRNA stability	GO:0005634 nucleus; GO:0005737 cytoplasm	GO:0003723 RNA binding; GO:0003730 mRNA 3'-UTR binding; GO:0005515 protein binding	NA
23217	ZFR2	zinc finger RNA binding protein 2, transcript variant 3	0.159523	0.702674	0.790926	0.794987	0.109909	0.745189	-0.0660842	-0.0979116	0.772213	0.0576894	0.809917	0.0198452	1.139	NA	GO:0043231 intracellular membrane-bounded organelle	GO:0003725 double-stranded RNA binding; GO:0003727 single-stranded RNA binding; GO:0008270 zinc ion binding	NA
107987401	LOC107987401	uncharacterized LOC107987401, transcript variant X3	-0.728076	5.84919	5.5064e-07	1.18134e-06	1.78694	0.000664028	-2.30077	-0.177504	0.718912	0.0746979	0.807228	0.105872	0.607707	NA	NA	NA	NA
100288911	CRIM1-DT	CRIM1 divergent transcript	0.62754	1.06807	0.410572	0.423329	-0.07499	0.825932	-0.041972	0.0128944	0.969834	0.00617785	0.805885	0.0214658	1.11304	NA	NA	NA	NA
105372476	ZNF460-AS1	ZNF460 antisense RNA 1, transcript variant 2	-0.542772	2.3345	0.0102745	0.0128537	-0.548635	0.178773	-0.451176	0.961915	0.0207766	1.12382	0.805258	0.0506926	0.835954	NA	NA	NA	NA
5998	RGS3	regulator of G protein signaling 3, transcript variant 5	2.07263	2.43518	0.00748774	0.00951833	-0.476984	0.0423772	-0.892637	0.222875	0.33469	0.273049	0.805056	0.000954534	2.17322	GO:0007165 signal transduction; GO:0007186 G protein-coupled receptor signaling pathway; GO:0008277 regulation of G protein-coupled receptor signaling pathway; GO:0009968 negative regulation of signal transduction; GO:0050790 regulation of catalytic activity	GO:0005634 nucleus; GO:0005829 cytosol; GO:0005886 plasma membrane	GO:0003924 GTPase activity; GO:0005096 GTPase activator activity; GO:0005515 protein binding	04360 Axon guidance
442421	PTGER4P2-CDK2AP2P2	PTGER4P2-CDK2AP2P2 readthrough, transcribed pseudogene, transcript variant 1	-0.100081	1.51861	0.125876	0.137916	0.0759402	0.867197	-0.030908	0.278219	0.540961	0.145569	0.804667	0.0809718	0.689679	NA	NA	NA	NA
401491	VLDLR-AS1	VLDLR antisense RNA 1	-0.575254	2.95958	0.001464	0.00202028	-0.32431	0.477623	-0.17769	0.0117496	0.979424	0.00415265	0.80381	0.0821909	0.68508	NA	NA	NA	NA
100526772	STIMATE-MUSTN1	STIMATE-MUSTN1 readthrough	-1.7644	1.43263	0.160839	0.17398	0.582535	0.431071	-0.204537	-1.48226	0.0490575	0.846192	0.8038	0.278239	0.323992	NA	NA	NA	NA
105377303	LOC105377303	uncharacterized LOC105377303, transcript variant X1	-0.275986	2.66564	0.0036385	0.00479511	-0.128152	0.794701	-0.0509146	-0.130423	0.791196	0.0519438	0.80289	0.107422	0.603291	NA	NA	NA	NA
57497	LRFN2	leucine rich repeat and fibronectin type III domain containing 2, transcript variant X3	-1.15066	1.44766	0.154169	0.16721	0.400052	0.478731	-0.177062	-0.177338	0.753061	0.0636283	0.802189	0.158397	0.486842	GO:0050804 modulation of chemical synaptic transmission; GO:0099175 regulation of postsynapse organization	GO:0005886 plasma membrane; GO:0009986 cell surface; GO:0070161 anchoring junction; GO:0098685 Schaffer collateral - CA1 synapse; GO:0099061 integral component of postsynaptic density membrane	NA	NA
728	C5AR1	complement C5a receptor 1, transcript variant X1	-0.853753	1.41348	0.169695	0.182882	0.51814	0.349867	-0.260795	0.592848	0.285584	0.316767	0.799807	0.1512	0.500404	GO:0001774 microglial cell activation; GO:0002430 complement receptor mediated signaling pathway; GO:0006935 chemotaxis; GO:0006954 inflammatory response; GO:0006955 immune response; GO:0006968 cellular defense response; GO:0007165 signal transduction; GO:0007200 phospholipase C-activating G protein-coupled receptor signaling pathway; GO:0007202 activation of phospholipase C activity; GO:0007204 …	GO:0005886 plasma membrane; GO:0005887 integral component of plasma membrane; GO:0016323 basolateral plasma membrane; GO:0030667 secretory granule membrane; GO:0045177 apical part of cell	GO:0004875 complement receptor activity; GO:0004878 complement component C5a receptor activity; GO:0004930 G protein-coupled receptor activity	04080 Neuroactive ligand-receptor interaction; 04610 Complement and coagulation cascades; 04613 Neutrophil extracellular trap formation; 04936 Alcoholic liver disease; 05150 Staphylococcus aureus infection; 05171 Coronavirus disease - COVID-19
105377735	LOC105377735	uncharacterized LOC105377735	-0.516159	12.7197	1.83395e-12	1.07957e-11	2.27037	3.72168e-07	-4.98387	0.442406	0.255767	0.347702	0.798258	0.0431468	0.886884	NA	NA	NA	NA
107985193	LOC107985193	uncharacterized LOC107985193	0.0475371	1.78222	0.0574233	0.0657969	-0.371757	0.339119	-0.26937	-0.313311	0.419911	0.211757	0.795792	0.0440277	0.880429	NA	NA	NA	NA
22801	ITGA11	integrin subunit alpha 11	0.689379	2.85551	0.00201753	0.00273652	-1.04951	0.000838428	-2.21887	0.62444	0.0390656	0.918901	0.795582	0.009409	1.38777	GO:0001649 osteoblast differentiation; GO:0006929 substrate-dependent cell migration; GO:0007155 cell adhesion; GO:0007160 cell-matrix adhesion; GO:0007229 integrin-mediated signaling pathway; GO:0007517 muscle organ development; GO:0033627 cell adhesion mediated by integrin; GO:0038065 collagen-activated signaling pathway; GO:0098609 cell-cell adhesion	GO:0005886 plasma membrane; GO:0005925 focal adhesion; GO:0008305 integrin complex; GO:0009897 external side of plasma membrane; GO:0016020 membrane; GO:0034681 integrin alpha11-beta1 complex	GO:0005178 integrin binding; GO:0005518 collagen binding; GO:0038064 collagen receptor activity; GO:0046872 metal ion binding; GO:0098639 collagen binding involved in cell-matrix adhesion	04151 PI3K-Akt signaling pathway; 04510 Focal adhesion; 04512 ECM-receptor interaction; 04810 Regulation of actin cytoskeleton; 05165 Human papillomavirus infection; 05410 Hypertrophic cardiomyopathy; 05412 Arrhythmogenic right ventricular cardiomyopathy; 05414 Dilated cardiomyopathy
375057	STUM	stum, mechanosensory transduction mediator homolog, transcript variant X1	1.55606	2.37806	0.00895991	0.0112858	-0.376477	0.201118	-0.416879	-0.398366	0.176698	0.454612	0.795537	0.00859721	1.41829	NA	GO:0016021 integral component of membrane	GO:0005515 protein binding	NA
5156	PDGFRA	platelet derived growth factor receptor alpha, transcript variant X1	1.13053	1.81	0.0527519	0.0607911	-0.128663	0.680247	-0.0880089	-0.13382	0.668277	0.0923527	0.793964	0.0136795	1.26218	GO:0001553 luteinization; GO:0001701 in utero embryonic development; GO:0001775 cell activation; GO:0002244 hematopoietic progenitor cell differentiation; GO:0007169 transmembrane receptor protein tyrosine kinase signaling pathway; GO:0007204 positive regulation of cytosolic calcium ion concentration; GO:0007275 multicellular organism development; GO:0008210 estrogen metabolic process; GO:0008284…	GO:0005634 nucleus; GO:0005654 nucleoplasm; GO:0005737 cytoplasm; GO:0005789 endoplasmic reticulum membrane; GO:0005794 Golgi apparatus; GO:0005886 plasma membrane; GO:0005887 integral component of plasma membrane; GO:0005902 microvillus; GO:0005929 cilium; GO:0009897 external side of plasma membrane; GO:0016020 membrane; GO:0030054 cell junction; GO:0031226 intrinsic component of plasma membrane…	GO:0004672 protein kinase activity; GO:0004714 transmembrane receptor protein tyrosine kinase activity; GO:0005018 platelet-derived growth factor alpha-receptor activity; GO:0005021 vascular endothelial growth factor receptor activity; GO:0005161 platelet-derived growth factor receptor binding; GO:0005515 protein binding; GO:0005524 ATP binding; GO:0019838 growth factor binding; GO:0038085 vascul…	01521 EGFR tyrosine kinase inhibitor resistance; 04010 MAPK signaling pathway; 04014 Ras signaling pathway; 04015 Rap1 signaling pathway; 04020 Calcium signaling pathway; 04072 Phospholipase D signaling pathway; 04144 Endocytosis; 04151 PI3K-Akt signaling pathway; 04510 Focal adhesion; 04540 Gap junction; 04630 JAK-STAT signaling pathway; 04810 Regulation of actin cytoskeleton; 05163 Human cytome…
386593	CHKB-CPT1B	CHKB-CPT1B readthrough (NMD candidate)	0.00809774	7.83672	7.09089e-09	2.04387e-08	0.0252411	0.972357	-0.00565634	0.995398	0.176102	0.455669	0.791235	0.279892	0.322375	NA	NA	NA	NA
102723648	LOC102723648	uncharacterized LOC102723648, transcript variant X4	-0.5991	2.0509	0.025019	0.0299014	-0.255706	0.558431	-0.137448	-0.97332	0.0296527	1.00792	0.790338	0.0745844	0.715091	NA	NA	NA	NA
145781	GCOM1	GRINL1A complex locus 1, transcript variant 10	0.0584986	0.934085	0.544971	0.555459	0.141836	0.866071	-0.0312076	0.351638	0.676171	0.0895029	0.789879	0.349325	0.261246	NA	NA	NA	NA
375316	RBM44	RNA binding motif protein 44	-0.668967	1.69733	0.0742617	0.0838052	-0.187931	0.648533	-0.0996993	0.397657	0.336781	0.271322	0.788905	0.0599424	0.783135	GO:0000398 mRNA splicing, via spliceosome	GO:0005737 cytoplasm; GO:0045171 intercellular bridge; GO:0071013 catalytic step 2 spliceosome	GO:0003730 mRNA 3'-UTR binding; GO:0042803 protein homodimerization activity	NA
83938	LRMDA	leucine rich melanocyte differentiation associated, transcript variant 1	-1.24551	2.69109	0.00336097	0.00444412	0.210373	0.694549	-0.0830192	0.831552	0.125129	0.557273	0.788554	0.144871	0.513054	GO:0030318 melanocyte differentiation	NA	NA	NA
8718	TNFRSF25	TNF receptor superfamily member 25, transcript variant 12	-1.54224	1.77866	0.0580501	0.0664658	-0.168835	0.777059	-0.0561664	-1.1179	0.0655839	0.755036	0.787289	0.19015	0.433142	GO:0006915 apoptotic process; GO:0007165 signal transduction; GO:0007166 cell surface receptor signaling pathway; GO:0033209 tumor necrosis factor-mediated signaling pathway; GO:0042981 regulation of apoptotic process; GO:0097190 apoptotic signaling pathway	GO:0005576 extracellular region; GO:0005829 cytosol; GO:0005886 plasma membrane; GO:0005887 integral component of plasma membrane	GO:0005031 tumor necrosis factor receptor activity; GO:0038023 signaling receptor activity	04060 Cytokine-cytokine receptor interaction
102723722	LOC102723722	uncharacterized LOC102723722, transcript variant X1	-1.28929	0.975645	0.501435	0.512775	0.219192	0.736263	-0.0689574	-0.121069	0.852392	0.0348079	0.783437	0.23149	0.376035	NA	NA	NA	NA
26261	FBXO24	F-box protein 24, transcript variant 1	-1.02693	1.65895	0.0833167	0.0933765	-0.0625768	0.890299	-0.0250229	0.0602015	0.894462	0.0239643	0.782697	0.0890576	0.660584	GO:0016567 protein ubiquitination	GO:0000151 ubiquitin ligase complex	GO:0004842 ubiquitin-protein transferase activity; GO:0005515 protein binding	NA
101928095	LOC101928095	uncharacterized LOC101928095	-0.198409	0.752265	0.740779	0.745892	-0.409352	0.372903	-0.243506	0.720205	0.120255	0.569077	0.782494	0.091745	0.651537	NA	NA	NA	NA
101929780	NBPF25P	NBPF member 25, pseudogene	0.379904	2.21266	0.0150691	0.018537	0.537443	0.136984	-0.529811	-0.818418	0.0257232	1.05422	0.782164	0.032446	0.978924	NA	NA	NA	NA
442213	PTCHD4	patched domain containing 4, transcript variant 2	0.0239655	7.82388	7.27663e-09	2.09506e-08	1.92823	0.000767421	-2.24978	0.675882	0.213566	0.399454	0.782058	0.150722	0.501334	GO:0008150 biological_process	GO:0005575 cellular_component; GO:0016020 membrane; GO:0016021 integral component of membrane	GO:0003674 molecular_function	NA
11063	SOX30	SRY-box transcription factor 30, transcript variant 3	-0.640505	3.5656	0.000236564	0.000358684	1.57857	0.00233652	-1.86168	0.173553	0.72511	0.0726704	0.781982	0.117211	0.576759	GO:0000122 negative regulation of transcription by RNA polymerase II; GO:0006357 regulation of transcription by RNA polymerase II; GO:0007286 spermatid development; GO:0030178 negative regulation of Wnt signaling pathway; GO:0031960 response to corticosteroid; GO:0045944 positive regulation of transcription by RNA polymerase II; GO:0120211 proacrosomal vesicle fusion	GO:0000785 chromatin; GO:0005634 nucleus; GO:0005654 nucleoplasm; GO:0005737 cytoplasm; GO:0005829 cytosol; GO:0010369 chromocenter; GO:0043231 intracellular membrane-bounded organelle	GO:0000978 RNA polymerase II cis-regulatory region sequence-specific DNA binding; GO:0000981 DNA-binding transcription factor activity, RNA polymerase II-specific; GO:0001227 DNA-binding transcription repressor activity, RNA polymerase II-specific; GO:0001228 DNA-binding transcription activator activity, RNA polymerase II-specific; GO:0005515 protein binding; GO:0008013 beta-catenin binding; GO:1…	NA
1410	CRYAB	crystallin alpha B, transcript variant 3	2.79801	9.2748	4.59712e-10	1.64104e-09	-1.20434	0.000263529	-2.62624	0.420018	0.175378	0.456919	0.781477	0.0136308	1.2634	GO:0001666 response to hypoxia; GO:0002088 lens development in camera-type eye; GO:0006457 protein folding; GO:0006936 muscle contraction; GO:0007021 tubulin complex assembly; GO:0007517 muscle organ development; GO:0009408 response to heat; GO:0010259 multicellular organism aging; GO:0010629 negative regulation of gene expression; GO:0010941 regulation of cell death; GO:0030308 negative regulati…	GO:0005634 nucleus; GO:0005654 nucleoplasm; GO:0005737 cytoplasm; GO:0005739 mitochondrion; GO:0005764 lysosome; GO:0005794 Golgi apparatus; GO:0005829 cytosol; GO:0009986 cell surface; GO:0014069 postsynaptic density; GO:0015630 microtubule cytoskeleton; GO:0030018 Z disc; GO:0030424 axon; GO:0031430 M band; GO:0032432 actin filament bundle; GO:0032991 protein-containing complex; GO:0043197 dend…	GO:0001540 amyloid-beta binding; GO:0005198 structural molecule activity; GO:0005212 structural constituent of eye lens; GO:0005515 protein binding; GO:0008017 microtubule binding; GO:0042802 identical protein binding; GO:0042803 protein homodimerization activity; GO:0044877 protein-containing complex binding; GO:0046872 metal ion binding; GO:0051082 unfolded protein binding	04141 Protein processing in endoplasmic reticulum; 04213 Longevity regulating pathway - multiple species
101927352	PLS3-AS1	PLS3 antisense RNA 1, transcript variant 2	-0.667376	1.59624	0.100357	0.111385	0.0255012	0.950391	-0.0105975	0.129373	0.752458	0.0638045	0.780685	0.061348	0.775665	NA	NA	NA	NA
89838	ULK4P1	ULK4 pseudogene 1	1.24319	3.63935	0.000190605	0.0002925	-0.793477	0.0108551	-1.3396	0.172532	0.566938	0.133608	0.777184	0.0123926	1.29545	NA	NA	NA	NA
339929	LPP-AS2	LPP antisense RNA 2	-1.07281	2.84694	0.00207171	0.00280607	1.7838	0.000297131	-2.58392	0.610621	0.187548	0.437225	0.77643	0.0952453	0.640111	NA	NA	NA	NA
650794	MIPEPP3	mitochondrial intermediate peptidase pseudogene 3, transcript variant 2	-1.09332	1.88087	0.0424299	0.0494116	1.35119	0.0143502	-1.24624	0.45781	0.393446	0.229127	0.776354	0.150278	0.50223	NA	NA	NA	NA
100287569	LINC00173	long intergenic non-protein coding RNA 173, transcript variant 1	0.125774	1.41996	0.166652	0.17979	1.12361	0.0480223	-0.85283	-0.88706	0.115778	0.58059	0.776165	0.166959	0.4715	NA	NA	NA	NA
5493	PPL	periplakin, transcript variant X3	0.949813	2.79959	0.00239885	0.0032246	-0.0986061	0.741692	-0.0672074	0.0541763	0.856267	0.033788	0.774917	0.0121559	1.30191	GO:0009612 response to mechanical stimulus; GO:0031424 keratinization; GO:0042060 wound healing; GO:0045104 intermediate filament cytoskeleton organization	GO:0001533 cornified envelope; GO:0005737 cytoplasm; GO:0005829 cytosol; GO:0005856 cytoskeleton; GO:0005882 intermediate filament; GO:0005886 plasma membrane; GO:0016020 membrane; GO:0030057 desmosome; GO:0070062 extracellular exosome	GO:0005198 structural molecule activity; GO:0005200 structural constituent of cytoskeleton; GO:0005515 protein binding; GO:0045296 cadherin binding	NA
114118903	ARHGAP11A-SCG5	ARHGAP11A-SCG5 readthrough	-1.61732	2.14469	0.0186533	0.0226523	0.306134	0.735824	-0.0690941	0.154383	0.864866	0.0315234	0.774092	0.394661	0.228311	NA	NA	NA	NA
109729184	SLC12A5-AS1	SLC12A5 and MMP9 antisense RNA 1	-0.747207	1.67401	0.0796455	0.0895457	-0.0061515	0.989092	-0.00208835	-0.0785497	0.861462	0.032416	0.772068	0.0907508	0.654946	NA	NA	NA	NA
339122	RAB43	RAB43, member RAS oncogene family, transcript variant 1	1.37907	4.05677	5.75873e-05	9.45561e-05	0.113352	0.750108	-0.064527	-0.227246	0.523914	0.153672	0.772061	0.0339568	0.964442	GO:0000045 autophagosome assembly; GO:0006886 intracellular protein transport; GO:0007030 Golgi organization; GO:0019068 virion assembly; GO:0035526 retrograde transport, plasma membrane to Golgi; GO:0071346 cellular response to interferon-gamma; GO:0090382 phagosome maturation; GO:1901998 toxin transport	GO:0005794 Golgi apparatus; GO:0012505 endomembrane system; GO:0030670 phagocytic vesicle membrane; GO:0032588 trans-Golgi network membrane; GO:0045335 phagocytic vesicle; GO:0070062 extracellular exosome	GO:0003924 GTPase activity; GO:0005515 protein binding; GO:0005525 GTP binding	NA
105376579	LOC105376579	uncharacterized LOC105376579, transcript variant X1	-0.899727	1.53918	0.118595	0.130335	-0.150816	0.768035	-0.0589697	0.123915	0.808534	0.0468118	0.770336	0.136007	0.532052	NA	NA	NA	NA
374864	CCDC178	coiled-coil domain containing 178, transcript variant X6	0.152597	23.1265	1.70574e-17	3.81178e-16	0.719779	0.0613931	-0.775441	1.28662	0.00128444	2.06978	0.770096	0.0457063	0.868405	NA	GO:0036064 ciliary basal body	NA	NA
100132403	FAM157B	family with sequence similarity 157 member B	0.549574	1.81237	0.0523708	0.0603879	-0.0885431	0.872512	-0.0295987	-0.739951	0.184097	0.442657	0.769898	0.16678	0.471811	NA	NA	NA	NA
107985915	LOC107985915	uncharacterized LOC107985915, transcript variant X4	-1.111	1.29278	0.235696	0.249798	0.607444	0.346165	-0.263702	0.429565	0.504378	0.16358	0.769776	0.233419	0.373741	NA	NA	NA	NA
100861519	GDNF-AS1	GDNF antisense RNA 1, transcript variant 1	-0.780831	1.47399	0.14307	0.155729	-0.248164	0.586478	-0.124868	0.196067	0.66726	0.0927081	0.767768	0.0964479	0.636304	NA	NA	NA	NA
100652853	LINC01023	long intergenic non-protein coding RNA 1023	-1.02714	4.77562	8.12719e-06	1.48249e-05	1.60505	0.000849343	-2.21434	0.10285	0.820373	0.0434778	0.763732	0.0961699	0.637212	NA	NA	NA	NA
102723458	LOC102723458	uncharacterized LOC102723458, transcript variant X12	1.49526	10.4745	5.80193e-11	2.47985e-10	0.444654	0.0598343	-0.7837	1.06002	3.23678e-05	3.376	0.762718	0.00178858	1.95484	NA	NA	NA	NA
105376689	LOC105376689	uncharacterized LOC105376689, transcript variant X5	-0.542256	2.47378	0.00663321	0.00848296	0.239596	0.651114	-0.0987607	0.305845	0.564126	0.134883	0.762579	0.153684	0.49554	NA	NA	NA	NA
84457	PHYHIPL	phytanoyl-CoA 2-hydroxylase interacting protein like, transcript variant 1	-0.539907	5.50287	1.27477e-06	2.59382e-06	2.06637	1.39491e-05	-3.67889	0.99738	0.0235801	1.08242	0.761232	0.0801955	0.69263	NA	GO:0005737 cytoplasm	GO:0005515 protein binding	NA
100506783	HOXD-AS2	HOXD cluster antisense RNA 2	0.0379092	1.39287	0.179703	0.192981	0.429185	0.275556	-0.326707	-0.013903	0.97165	0.00580996	0.760794	0.0562279	0.803065	NA	NA	NA	NA
101060391	SNTG2-AS1	SNTG2 antisense RNA 1	-0.0918939	3.30814	0.000508005	0.000741602	0.159034	0.666532	-0.0930061	0.0035925	0.992228	0.00146286	0.760515	0.0433995	0.885023	NA	NA	NA	NA
136853	SSC4D	scavenger receptor cysteine rich family member with 4 domains	0.423213	1.2284	0.278666	0.292691	-0.0897798	0.812079	-0.0457828	0.273695	0.469807	0.182059	0.758516	0.0488828	0.847258	GO:0006897 endocytosis	GO:0005576 extracellular region; GO:0016020 membrane	GO:0005044 scavenger receptor activity	NA
284440	LINC00663	long intergenic non-protein coding RNA 663	0.923635	4.54455	1.50367e-05	2.65321e-05	-0.46789	0.167336	-0.470818	-0.320326	0.341994	0.266997	0.758344	0.0274776	1.03275	NA	NA	NA	NA
389652	ASNSP1	asparagine synthetase pseudogene 1	3.62705	18.4525	1.57107e-15	2.01876e-14	0.0119367	0.940654	-0.0128124	0.897222	9.86502e-07	4.63164	0.757868	1.89836e-05	3.56734	NA	NA	NA	NA
286133	SCARA5	scavenger receptor class A member 5	1.57571	9.40218	3.65882e-10	1.33475e-09	-0.483112	0.0284456	-1.02138	0.303785	0.161857	0.480518	0.757806	0.000887306	2.1991	GO:0006879 cellular iron ion homeostasis; GO:0006897 endocytosis; GO:0034605 cellular response to heat; GO:0034755 iron ion transmembrane transport; GO:0070207 protein homotrimerization	GO:0005887 integral component of plasma membrane; GO:0009897 external side of plasma membrane	GO:0005044 scavenger receptor activity; GO:0070287 ferritin receptor activity	NA
6911	TBX6	T-box transcription factor 6, transcript variant X1	0.639615	3.23348	0.000635881	0.000919426	-0.370877	0.264841	-0.337821	0.0138616	0.966544	0.00697038	0.757342	0.0255198	1.05675	GO:0000122 negative regulation of transcription by RNA polymerase II; GO:0001708 cell fate specification; GO:0001947 heart looping; GO:0003205 cardiac chamber development; GO:0006357 regulation of transcription by RNA polymerase II; GO:0007417 central nervous system development; GO:0007498 mesoderm development; GO:0007501 mesodermal cell fate specification; GO:0008284 positive regulation of cell …	GO:0000785 chromatin; GO:0005634 nucleus	GO:0000978 RNA polymerase II cis-regulatory region sequence-specific DNA binding; GO:0000981 DNA-binding transcription factor activity, RNA polymerase II-specific; GO:0003677 DNA binding; GO:0005515 protein binding; GO:0061629 RNA polymerase II-specific DNA-binding transcription factor binding; GO:1990837 sequence-specific double-stranded DNA binding	NA
90249	UNC5A	unc-5 netrin receptor A	0.846261	1.36926	0.19178	0.205452	0.00283063	0.991998	-0.00150618	-0.178105	0.528974	0.151214	0.754248	0.00987062	1.37173	GO:0006915 apoptotic process; GO:0007411 axon guidance; GO:0031175 neuron projection development; GO:0033564 anterior/posterior axon guidance; GO:0038007 netrin-activated signaling pathway	GO:0005886 plasma membrane; GO:0016021 integral component of membrane; GO:0031226 intrinsic component of plasma membrane; GO:0032589 neuron projection membrane; GO:0032809 neuronal cell body membrane; GO:0045121 membrane raft	GO:0005042 netrin receptor activity	04360 Axon guidance
441172	FLJ46906	uncharacterized LOC441172	2.66886	11.4852	1.15227e-11	5.71477e-11	-0.469406	0.0141051	-1.25205	0.633584	0.00122717	2.08593	0.752817	0.000165799	2.79059	NA	NA	NA	NA
55800	SCN3B	sodium voltage-gated channel beta subunit 3, transcript variant 2	1.99729	3.05279	0.00110037	0.0015402	0.354408	0.116995	-0.577337	-0.0858642	0.70066	0.0808671	0.752359	0.00140909	2.03768	GO:0006814 sodium ion transport; GO:0007399 nervous system development; GO:0010460 positive regulation of heart rate; GO:0010765 positive regulation of sodium ion transport; GO:0019233 sensory perception of pain; GO:0035725 sodium ion transmembrane transport; GO:0051899 membrane depolarization; GO:0060048 cardiac muscle contraction; GO:0060371 regulation of atrial cardiac muscle cell membrane dep…	GO:0001518 voltage-gated sodium channel complex; GO:0005886 plasma membrane; GO:0016021 integral component of membrane; GO:0030018 Z disc	GO:0005244 voltage-gated ion channel activity; GO:0005515 protein binding; GO:0017080 sodium channel regulator activity; GO:0019871 sodium channel inhibitor activity; GO:0044325 transmembrane transporter binding; GO:0086006 voltage-gated sodium channel activity involved in cardiac muscle cell action potential	NA
285116	AHCTF1P1	AT-hook containing transcription factor 1 pseudogene 1	-0.428202	1.5352	0.119972	0.131774	-0.621233	0.204442	-0.411996	-0.3872	0.426656	0.20735	0.752314	0.125471	0.556442	NA	NA	NA	NA
154860	FEZF1-AS1	FEZF1 antisense RNA 1	-0.390627	1.19492	0.303278	0.317377	-0.188307	0.688076	-0.0852197	0.310569	0.508616	0.161342	0.751656	0.113196	0.587413	NA	NA	NA	NA
139716	GAB3	GRB2 associated binding protein 3, transcript variant 2	0.939818	2.09773	0.02161	0.0260222	0.374273	0.21742	-0.394307	0.849472	0.00670029	1.50229	0.751227	0.0154984	1.22063	GO:0007165 signal transduction; GO:0030225 macrophage differentiation	GO:0005737 cytoplasm	GO:0035591 signaling adaptor activity	NA
118827818	ZNF45-AS1	ZNF45 antisense RNA 1, transcript variant X2	0.146791	1.90794	0.0390255	0.0456291	0.671591	0.336776	-0.271323	-0.469369	0.501034	0.165198	0.751095	0.282813	0.319476	NA	NA	NA	NA
107983993	UPK3BL2	uroplakin 3B like 2	-0.582277	1.61836	0.0940089	0.104647	0.124527	0.844278	-0.0369969	-1.17879	0.067818	0.744448	0.750429	0.239449	0.3664	NA	GO:0016021 integral component of membrane	NA	NA
105371224	LOC105371224	uncharacterized LOC105371224, transcript variant X2	1.53446	4.20218	3.83481e-05	6.44022e-05	0.339417	0.115755	-0.580656	0.1078	0.61326	0.113566	0.749927	0.000902185	2.19326	NA	NA	NA	NA
440461	ARHGAP27P2	Rho GTPase activating protein 27 pseudogene 2	-0.915074	2.94402	0.00153573	0.0021138	0.740054	0.111286	-0.592632	-0.0327089	0.943134	0.0122364	0.746999	0.107713	0.60247	NA	NA	NA	NA
125965	COX6B2	cytochrome c oxidase subunit 6B2, transcript variant 2	-0.787242	1.45451	0.151209	0.164125	0.337652	0.478619	-0.177123	-0.481775	0.313487	0.291057	0.744779	0.121495	0.566009	GO:0006119 oxidative phosphorylation	GO:0005739 mitochondrion; GO:0030061 mitochondrial crista; GO:0045277 respiratory chain complex IV	GO:0005515 protein binding	00190 Oxidative phosphorylation; 01100 Metabolic pathways; 04260 Cardiac muscle contraction; 04714 Thermogenesis; 04932 Non-alcoholic fatty liver disease; 05010 Alzheimer disease; 05012 Parkinson disease; 05014 Amyotrophic lateral sclerosis; 05016 Huntington disease; 05020 Prion disease; 05022 Pathways of neurodegeneration - multiple diseases; 05208 Chemical carcinogenesis - reactive oxygen speci…
100507459	NRSN2-AS1	NRSN2 antisense RNA 1	1.03978	1.99745	0.0295589	0.035032	-0.104668	0.66075	-0.0951132	0.350174	0.146256	0.510241	0.743347	0.00291757	1.78548	NA	NA	NA	NA
729218	LOC729218	uncharacterized LOC729218, transcript variant 1	3.18043	11.4723	1.17548e-11	5.81872e-11	-0.580663	0.00582664	-1.54935	-1.03794	4.82439e-06	4.06166	0.74203	0.000571369	2.35313	NA	NA	NA	NA
27145	FILIP1	filamin A interacting protein 1, transcript variant X3	0.840157	2.99206	0.00132509	0.00183745	0.734332	0.0195242	-1.14444	-0.103455	0.734929	0.0693971	0.74146	0.0183245	1.16542	NA	GO:0005730 nucleolus; GO:0005829 cytosol; GO:0005886 plasma membrane; GO:0015629 actin cytoskeleton	NA	NA
54457	TAF7L	TATA-box binding protein associated factor 7 like, transcript variant 2	-1.24244	5.29737	2.12465e-06	4.19934e-06	1.07046	0.0330613	-0.972913	-0.16712	0.733317	0.0698992	0.741316	0.134637	0.535107	GO:0007283 spermatogenesis; GO:0008150 biological_process; GO:0030154 cell differentiation; GO:0051123 RNA polymerase II preinitiation complex assembly	GO:0005669 transcription factor TFIID complex; GO:0005737 cytoplasm	GO:0003674 molecular_function; GO:0005515 protein binding; GO:0016251 RNA polymerase II general transcription initiation factor activity	03022 Basal transcription factors
3017	H2BC5	H2B clustered histone 5, transcript variant 2	2.69452	24.3172	6.11186e-18	1.55963e-16	1.3083	3.47687e-09	-6.6728	0.746267	0.000147252	2.83273	0.739651	0.000162791	2.79683	GO:0006334 nucleosome assembly	GO:0000786 nucleosome; GO:0005634 nucleus; GO:0005654 nucleoplasm; GO:0005829 cytosol; GO:0070062 extracellular exosome	GO:0003674 molecular_function; GO:0003677 DNA binding; GO:0005515 protein binding; GO:0030527 structural constituent of chromatin; GO:0046982 protein heterodimerization activity	04613 Neutrophil extracellular trap formation; 05034 Alcoholism; 05203 Viral carcinogenesis; 05322 Systemic lupus erythematosus
651302	ZNF192P1	zinc finger protein 192 pseudogene 1	0.62346	1.41173	0.170529	0.183716	0.193266	0.525248	-0.153003	0.0143213	0.962381	0.00792247	0.739474	0.0179959	1.17132	NA	NA	NA	NA
399744	LINC00999	long intergenic non-protein coding RNA 999	1.22539	5.39421	1.66808e-06	3.34055e-06	-0.194413	0.474991	-0.17914	-0.671914	0.0164282	1.20146	0.736061	0.00889733	1.40661	NA	NA	NA	NA
146429	SLC22A31	solute carrier family 22 member 31, transcript variant 1	0.93437	2.52414	0.00566399	0.00729839	0.0150468	0.965314	-0.00723164	0.0245823	0.943377	0.0121808	0.736004	0.0375174	0.932244	GO:0006811 ion transport; GO:0055085 transmembrane transport	GO:0016021 integral component of membrane	GO:0022857 transmembrane transporter activity	NA
109910382	RNA28SN3	RNA, 28S ribosomal RNA N3	9.75415	4.22923	3.55756e-05	6.00001e-05	0.328399	0.358569	-0.254137	0.947093	0.0102901	1.35753	0.73512	0.0432296	0.886275	NA	NA	NA	03008 Ribosome biogenesis in eukaryotes; 03010 Ribosome
105373195	LOC105373195	uncharacterized LOC105373195, transcript variant X4	-0.191176	1.40425	0.174117	0.187308	0.633848	0.120941	-0.567344	-1.03845	0.0128316	1.28365	0.734353	0.0733292	0.720398	NA	NA	NA	NA
79819	DNAI4	dynein axonemal intermediate chain 4, transcript variant X9	0.736401	31.8214	2.23991e-20	1.255e-18	1.53848	6.56865e-06	-3.95044	0.889826	0.00517344	1.58951	0.733747	0.0193664	1.14722	GO:0002244 hematopoietic progenitor cell differentiation; GO:0003341 cilium movement; GO:0007018 microtubule-based movement; GO:0070286 axonemal dynein complex assembly	GO:0005858 axonemal dynein complex; GO:0005930 axoneme; GO:0031514 motile cilium; GO:0120293 dynein axonemal particle	GO:0045503 dynein light chain binding; GO:0045504 dynein heavy chain binding	NA
135138	PACRG	parkin coregulated, transcript variant 3	0.42437	4.76685	8.31709e-06	1.51526e-05	-0.0532856	0.882877	-0.0269082	0.914166	0.0144215	1.24473	0.733292	0.0469324	0.860074	GO:0007286 spermatid development; GO:0008104 protein localization; GO:0034620 cellular response to unfolded protein; GO:0060548 negative regulation of cell death	GO:0002177 manchette; GO:0005634 nucleus; GO:0005829 cytosol; GO:0005879 axonemal microtubule; GO:0031982 vesicle; GO:0043005 neuron projection; GO:0044297 cell body; GO:0097225 sperm midpiece	GO:0001664 G protein-coupled receptor binding; GO:0003779 actin binding; GO:0030544 Hsp70 protein binding; GO:0031072 heat shock protein binding; GO:0031625 ubiquitin protein ligase binding; GO:0043014 alpha-tubulin binding; GO:0048487 beta-tubulin binding; GO:0051087 chaperone binding; GO:0051879 Hsp90 protein binding	NA
109729181	ZNF710-AS1	ZNF710 antisense RNA 1	0.856111	5.02919	4.19994e-06	7.97201e-06	-0.423355	0.193234	-0.42852	-0.769722	0.0204367	1.12933	0.73242	0.0268071	1.04081	NA	NA	NA	NA
728888	NPIPB11	nuclear pore complex interacting protein family member B11	1.30407	2.73276	0.00295206	0.00392863	0.557323	0.167308	-0.47087	-1.31677	0.00177987	1.95663	0.731341	0.0717253	0.727291	NA	GO:0005654 nucleoplasm; GO:0016021 integral component of membrane	NA	NA
260334	TUBB8B	tubulin beta 8B, transcript variant X1	0.821097	1.24385	0.267839	0.281874	0.0206728	0.962683	-0.00784866	0.349878	0.430097	0.205157	0.731291	0.102442	0.617629	GO:0000226 microtubule cytoskeleton organization; GO:0000278 mitotic cell cycle	GO:0005737 cytoplasm; GO:0005874 microtubule; GO:0015630 microtubule cytoskeleton; GO:0045171 intercellular bridge; GO:0070062 extracellular exosome; GO:0072686 mitotic spindle	GO:0003924 GTPase activity; GO:0005200 structural constituent of cytoskeleton; GO:0005525 GTP binding	NA
101180901	IPO11-LRRC70	IPO11-LRRC70 readthrough	-2.09691	1.55627	0.112837	0.12437	0.00810895	0.990533	-0.00179722	-0.00898754	0.989509	0.00199985	0.731024	0.287189	0.315197	NA	NA	NA	NA
105369147	LOC105369147	uncharacterized LOC105369147, transcript variant 4	0.663277	1.73289	0.0667068	0.0757882	0.111492	0.765202	-0.0598301	0.0708688	0.849428	0.0356077	0.729331	0.0550913	0.809617	NA	NA	NA	NA
105372210	LOC105372210	uncharacterized LOC105372210	-0.199973	1.84836	0.0468967	0.054331	-0.371219	0.303463	-0.30009	0.03758	0.916585	0.0185269	0.728568	0.046568	0.862565	NA	NA	NA	NA
101927550	LOC101927550	uncharacterized LOC101927550	0.13185	1.50476	0.131003	0.143259	-0.263047	0.474533	-0.179362	-0.526853	0.155485	0.492192	0.727856	0.0516488	0.830092	NA	NA	NA	NA
390927	ZNF793	zinc finger protein 793	0.900815	3.41331	0.000371074	0.000549908	0.183369	0.47311	-0.180176	-0.475719	0.0668782	0.748838	0.72504	0.00625331	1.52553	GO:0006357 regulation of transcription by RNA polymerase II	GO:0005634 nucleus	GO:0000978 RNA polymerase II cis-regulatory region sequence-specific DNA binding; GO:0000981 DNA-binding transcription factor activity, RNA polymerase II-specific; GO:0046872 metal ion binding	05168 Herpes simplex virus 1 infection
2188	FANCF	FA complementation group F	0.407454	3.82962	0.00010986	0.000174065	0.943606	0.00774167	-1.45367	-0.43312	0.207934	0.40716	0.723731	0.0378958	0.92884	GO:0006513 protein monoubiquitination; GO:0006974 cellular response to DNA damage stimulus; GO:0036297 interstrand cross-link repair	GO:0000785 chromatin; GO:0005654 nucleoplasm; GO:0043240 Fanconi anaemia nuclear complex	GO:0003674 molecular_function; GO:0005515 protein binding; GO:0060090 molecular adaptor activity	03460 Fanconi anemia pathway
84627	ZNF469	zinc finger protein 469	-0.195224	1.58185	0.104696	0.115909	-0.57274	0.156576	-0.49017	-0.149914	0.708055	0.0783069	0.72332	0.0751159	0.712933	GO:0000122 negative regulation of transcription by RNA polymerase II; GO:1903053 regulation of extracellular matrix organization	GO:0005634 nucleus	GO:0003677 DNA binding; GO:0046872 metal ion binding	NA
101929378	LINC01876	long intergenic non-protein coding RNA 1876, transcript variant 2	-0.376864	0.767759	0.72454	0.730089	-0.222415	0.582213	-0.126694	-0.0162341	0.967925	0.00665602	0.723028	0.0778371	0.701859	NA	NA	NA	NA
3006	H1-2	H1.2 linker histone, cluster member	5.1868	68.8077	1.07373e-27	8.73906e-25	1.30693	1.88582e-13	-10.2101	0.518203	0.000204297	2.71656	0.722696	9.91669e-07	4.62984	GO:0000122 negative regulation of transcription by RNA polymerase II; GO:0006334 nucleosome assembly; GO:0030261 chromosome condensation; GO:0045910 negative regulation of DNA recombination; GO:0080182 histone H3-K4 trimethylation; GO:0098532 histone H3-K27 trimethylation	GO:0000786 nucleosome; GO:0000791 euchromatin; GO:0005634 nucleus	GO:0003690 double-stranded DNA binding; GO:0003723 RNA binding; GO:0005515 protein binding; GO:0030527 structural constituent of chromatin; GO:0031490 chromatin DNA binding; GO:0031492 nucleosomal DNA binding	NA
221	ALDH3B1	aldehyde dehydrogenase 3 family member B1, transcript variant 2	0.0778141	1.6943	0.0749415	0.0845477	-0.399208	0.312004	-0.292373	0.525138	0.185365	0.440647	0.72255	0.0703528	0.733197	GO:0006066 alcohol metabolic process; GO:0006068 ethanol catabolic process; GO:0006081 cellular aldehyde metabolic process; GO:0006629 lipid metabolic process; GO:0006979 response to oxidative stress; GO:0030148 sphingolipid biosynthetic process; GO:0034599 cellular response to oxidative stress; GO:0046185 aldehyde catabolic process	GO:0005737 cytoplasm; GO:0005829 cytosol; GO:0005886 plasma membrane; GO:0030667 secretory granule membrane; GO:0031982 vesicle; GO:0035579 specific granule membrane; GO:0070062 extracellular exosome	GO:0004028 3-chloroallyl aldehyde dehydrogenase activity; GO:0004029 aldehyde dehydrogenase (NAD+) activity; GO:0004030 aldehyde dehydrogenase [NAD(P)+] activity; GO:0005515 protein binding; GO:0018477 benzaldehyde dehydrogenase (NADP+) activity; GO:0018479 benzaldehyde dehydrogenase (NAD+) activity	00010 Glycolysis / Gluconeogenesis; 00340 Histidine metabolism; 00350 Tyrosine metabolism; 00360 Phenylalanine metabolism; 00410 beta-Alanine metabolism; 00980 Metabolism of xenobiotics by cytochrome P450; 00982 Drug metabolism - cytochrome P450; 01100 Metabolic pathways
9311	ASIC3	acid sensing ion channel subunit 3, transcript variant 1	0.501788	5.12941	3.24925e-06	6.26513e-06	-0.00924786	0.976503	-0.00481219	-0.357229	0.258608	0.344541	0.722376	0.0250069	1.06324	GO:0007165 signal transduction; GO:0007600 sensory perception; GO:0009408 response to heat; GO:0010447 response to acidic pH; GO:0035725 sodium ion transmembrane transport; GO:0042930 enterobactin transport; GO:0050915 sensory perception of sour taste; GO:0050965 detection of temperature stimulus involved in sensory perception of pain; GO:0050966 detection of mechanical stimulus involved in senso…	GO:0005886 plasma membrane; GO:0005887 integral component of plasma membrane; GO:0048471 perinuclear region of cytoplasm	GO:0005261 cation channel activity; GO:0005272 sodium channel activity; GO:0015280 ligand-gated sodium channel activity; GO:0042931 enterobactin transmembrane transporter activity; GO:0044736 acid-sensing ion channel activity	04750 Inflammatory mediator regulation of TRP channels
119016	AGAP4	ArfGAP with GTPase domain, ankyrin repeat and PH domain 4, transcript variant 4	-0.232773	1.38003	0.186191	0.199602	2.58865	0.0078724	-1.44797	-1.54915	0.103388	0.614827	0.720817	0.442941	0.197374	GO:0090630 activation of GTPase activity	NA	GO:0003924 GTPase activity; GO:0005096 GTPase activator activity; GO:0046872 metal ion binding	04144 Endocytosis
5027	P2RX7	purinergic receptor P2X 7, transcript variant X6	-0.855062	1.87188	0.0436219	0.0507347	0.0920129	0.838375	-0.0386156	-0.0112437	0.980115	0.00401603	0.719968	0.114854	0.583043	GO:0000165 MAPK cascade; GO:0000902 cell morphogenesis; GO:0001845 phagolysosome assembly; GO:0001913 T cell mediated cytotoxicity; GO:0001916 positive regulation of T cell mediated cytotoxicity; GO:0002028 regulation of sodium ion transport; GO:0002931 response to ischemia; GO:0006468 protein phosphorylation; GO:0006509 membrane protein ectodomain proteolysis; GO:0006649 phospholipid transfer to…	GO:0005639 integral component of nuclear inner membrane; GO:0005737 cytoplasm; GO:0005739 mitochondrion; GO:0005886 plasma membrane; GO:0005887 integral component of plasma membrane; GO:0005911 cell-cell junction; GO:0009897 external side of plasma membrane; GO:0016020 membrane; GO:0031594 neuromuscular junction; GO:0032059 bleb; GO:0043025 neuronal cell body; GO:0098793 presynapse; GO:0098794 po…	GO:0001530 lipopolysaccharide binding; GO:0001614 purinergic nucleotide receptor activity; GO:0004931 extracellularly ATP-gated cation channel activity; GO:0005102 signaling receptor binding; GO:0005515 protein binding; GO:0005524 ATP binding; GO:0042802 identical protein binding	04020 Calcium signaling pathway; 04080 Neuroactive ligand-receptor interaction; 04621 NOD-like receptor signaling pathway
105372902	LOC105372902	uncharacterized LOC105372902	-0.881793	1.71334	0.0707657	0.0801348	0.780961	0.114905	-0.582924	-0.437836	0.372533	0.243747	0.71893	0.145489	0.511799	NA	NA	NA	NA
100532724	NPHP3-ACAD11	NPHP3-ACAD11 readthrough (NMD candidate)	-0.0382732	0.683768	0.809115	0.812689	-0.387037	0.748616	-0.0650062	0.3439	0.775863	0.0565613	0.718663	0.551944	0.140307	NA	NA	NA	NA
6775	STAT4	signal transducer and activator of transcription 4, transcript variant 1	1.85734	2.91693	0.00166926	0.00228559	0.146345	0.522946	-0.15416	0.490078	0.0363209	0.942737	0.718341	0.00273785	1.80705	GO:0006357 regulation of transcription by RNA polymerase II; GO:0006952 defense response; GO:0007259 receptor signaling pathway via JAK-STAT; GO:0019221 cytokine-mediated signaling pathway; GO:0042127 regulation of cell population proliferation; GO:0043434 response to peptide hormone; GO:0045944 positive regulation of transcription by RNA polymerase II	GO:0000785 chromatin; GO:0005654 nucleoplasm; GO:0005829 cytosol; GO:0090575 RNA polymerase II transcription regulator complex	GO:0000978 RNA polymerase II cis-regulatory region sequence-specific DNA binding; GO:0000981 DNA-binding transcription factor activity, RNA polymerase II-specific; GO:0003700 DNA-binding transcription factor activity; GO:0005515 protein binding; GO:0042802 identical protein binding	04217 Necroptosis; 04630 JAK-STAT signaling pathway; 04658 Th1 and Th2 cell differentiation; 05161 Hepatitis B; 05200 Pathways in cancer; 05321 Inflammatory bowel disease
440556	PRDM16-DT	PRDM16 divergent transcript, transcript variant 2	-0.30329	2.27565	0.012363	0.0153448	0.634642	0.18895	-0.435065	0.699219	0.148677	0.505409	0.716987	0.138372	0.52687	NA	NA	NA	NA
4654	MYOD1	myogenic differentiation 1	-0.25775	0.801796	0.688207	0.694857	-0.342173	0.363329	-0.250524	0.237581	0.527078	0.152101	0.716228	0.0604945	0.780102	GO:0000381 regulation of alternative mRNA splicing, via spliceosome; GO:0006357 regulation of transcription by RNA polymerase II; GO:0006366 transcription by RNA polymerase II; GO:0006468 protein phosphorylation; GO:0007517 muscle organ development; GO:0007518 myoblast fate determination; GO:0007519 skeletal muscle tissue development; GO:0007520 myoblast fusion; GO:0009267 cellular response to st…	GO:0000785 chromatin; GO:0000791 euchromatin; GO:0005634 nucleus; GO:0005654 nucleoplasm; GO:0005667 transcription regulator complex; GO:0030016 myofibril	GO:0000977 RNA polymerase II transcription regulatory region sequence-specific DNA binding; GO:0000978 RNA polymerase II cis-regulatory region sequence-specific DNA binding; GO:0000981 DNA-binding transcription factor activity, RNA polymerase II-specific; GO:0001228 DNA-binding transcription activator activity, RNA polymerase II-specific; GO:0003682 chromatin binding; GO:0005515 protein binding; …	05017 Spinocerebellar ataxia
1303	COL12A1	collagen type XII alpha 1 chain, transcript variant long	1.00648	6.84749	5.63845e-08	1.4043e-07	-0.659681	0.0286459	-1.01914	0.125065	0.670667	0.0914558	0.713398	0.0183286	1.16534	GO:0007155 cell adhesion; GO:0030199 collagen fibril organization; GO:0035987 endodermal cell differentiation	GO:0005576 extracellular region; GO:0005595 collagen type XII trimer; GO:0005615 extracellular space; GO:0005788 endoplasmic reticulum lumen; GO:0062023 collagen-containing extracellular matrix; GO:0070062 extracellular exosome; GO:1903561 extracellular vesicle	GO:0030020 extracellular matrix structural constituent conferring tensile strength	04974 Protein digestion and absorption
105371841	LOC105371841	uncharacterized LOC105371841	-0.752334	1.62841	0.0912473	0.101771	-0.97621	0.0477209	-0.854837	0.0878505	0.85566	0.0339257	0.712725	0.144018	0.514809	NA	NA	NA	NA
400120	SERTM1	serine rich and transmembrane domain containing 1	0.534965	1.38148	0.185446	0.1989	0.405918	0.228298	-0.380117	0.427333	0.205166	0.410964	0.712607	0.0371373	0.935542	NA	GO:0016021 integral component of membrane; GO:0043231 intracellular membrane-bounded organelle	GO:0005515 protein binding	NA
440	ASNS	asparagine synthetase (glutamine-hydrolyzing), transcript variant 2	9.46882	36.5509	1.16779e-21	1.02405e-19	-0.598471	7.44992e-07	-4.73355	0.69638	2.88034e-08	5.90731	0.711798	1.67192e-08	6.10537	GO:0006529 asparagine biosynthetic process; GO:0006541 glutamine metabolic process; GO:0042149 cellular response to glucose starvation; GO:0043066 negative regulation of apoptotic process; GO:0045931 positive regulation of mitotic cell cycle; GO:0070981 L-asparagine biosynthetic process	GO:0005829 cytosol	GO:0004066 asparagine synthase (glutamine-hydrolyzing) activity; GO:0005515 protein binding; GO:0005524 ATP binding	00250 Alanine, aspartate and glutamate metabolism; 01100 Metabolic pathways; 01230 Biosynthesis of amino acids
574036	SERTAD4-AS1	SERTAD4 antisense RNA 1	0.127476	0.944502	0.533937	0.544824	-0.0710623	0.865963	-0.0312407	0.0330975	0.937347	0.0135743	0.711691	0.095464	0.639454	NA	NA	NA	NA
158326	FREM1	FRAS1 related extracellular matrix 1, transcript variant 13	0.615539	1.4096	0.171545	0.184746	-0.359449	0.335678	-0.272218	0.610191	0.105429	0.608951	0.711681	0.0599241	0.78322	GO:0007154 cell communication; GO:0007160 cell-matrix adhesion; GO:0009653 anatomical structure morphogenesis; GO:0097094 craniofacial suture morphogenesis	GO:0005576 extracellular region; GO:0005604 basement membrane; GO:0016021 integral component of membrane; GO:0062023 collagen-containing extracellular matrix	GO:0005515 protein binding; GO:0030246 carbohydrate binding; GO:0046872 metal ion binding	04512 ECM-receptor interaction
10406	WFDC2	WAP four-disulfide core domain 2	0.178475	1.36764	0.192638	0.206327	-0.0144473	0.965804	-0.00712375	-0.0698916	0.835774	0.0392928	0.710036	0.0392751	0.917221	GO:0006508 proteolysis; GO:0007283 spermatogenesis; GO:0010951 negative regulation of endopeptidase activity; GO:0019731 antibacterial humoral response; GO:0045087 innate immune response	GO:0005615 extracellular space; GO:0070062 extracellular exosome	GO:0004866 endopeptidase inhibitor activity; GO:0004867 serine-type endopeptidase inhibitor activity; GO:0004869 cysteine-type endopeptidase inhibitor activity; GO:0005515 protein binding; GO:0019828 aspartic-type endopeptidase inhibitor activity	NA
84327	ZBED3	zinc finger BED-type containing 3, transcript variant 1	4.80115	17.5281	4.29866e-15	4.8735e-14	-0.474854	0.000365324	-2.51057	-0.108505	0.384678	0.235144	0.708294	6.7242e-07	4.77023	GO:0001933 negative regulation of protein phosphorylation; GO:0006357 regulation of transcription by RNA polymerase II; GO:0007015 actin filament organization; GO:0009749 response to glucose; GO:0016055 Wnt signaling pathway; GO:0032868 response to insulin; GO:0040019 positive regulation of embryonic development; GO:0045944 positive regulation of transcription by RNA polymerase II; GO:0050821 pro…	GO:0000785 chromatin; GO:0005615 extracellular space; GO:0005737 cytoplasm; GO:0005829 cytosol; GO:0016020 membrane	GO:0000976 transcription cis-regulatory region binding; GO:0000981 DNA-binding transcription factor activity, RNA polymerase II-specific; GO:0046872 metal ion binding	NA
101930370	LOC101930370	uncharacterized LOC101930370, transcript variant 1	-0.264998	1.80696	0.0532443	0.0613265	0.14889	0.683135	-0.0870138	0.443131	0.227739	0.380849	0.708211	0.0564553	0.80171	NA	NA	NA	NA
54757	FAM20A	FAM20A golgi associated secretory pathway pseudokinase, transcript variant X3	-0.445952	0.827735	0.660112	0.667668	-0.358631	0.494287	-0.168716	-0.199782	0.70296	0.080037	0.707095	0.180438	0.448456	GO:0001934 positive regulation of protein phosphorylation; GO:0009617 response to bacterium; GO:0031214 biomineral tissue development; GO:0044691 tooth eruption; GO:0055074 calcium ion homeostasis; GO:0070166 enamel mineralization; GO:0071902 positive regulation of protein serine/threonine kinase activity	GO:0005615 extracellular space; GO:0005737 cytoplasm; GO:0005783 endoplasmic reticulum; GO:0005794 Golgi apparatus; GO:0070062 extracellular exosome	GO:0005515 protein binding; GO:0043539 protein serine/threonine kinase activator activity	NA
338391	H2BP2	H2B histone pseudogene 2, transcript variant 3	-1.76804	6.58568	1.00547e-07	2.40429e-07	2.78636	7.57247e-07	-4.72796	0.710516	0.15275	0.497292	0.706347	0.154619	0.493759	NA	NA	NA	NA
104355426	LENG8-AS1	LENG8 antisense RNA 1	-0.57685	1.95282	0.0339594	0.0399444	-0.148101	0.753988	-0.0633537	-0.25923	0.583817	0.126	0.704121	0.140245	0.522847	NA	NA	NA	NA
3736	KCNA1	potassium voltage-gated channel subfamily A member 1	-1.02429	1.72498	0.0683204	0.0774963	-0.158291	0.739994	-0.0677414	-1.10424	0.0242462	1.0734	0.702726	0.144604	0.513606	GO:0001964 startle response; GO:0006813 potassium ion transport; GO:0006937 regulation of muscle contraction; GO:0007268 chemical synaptic transmission; GO:0007405 neuroblast proliferation; GO:0008104 protein localization; GO:0010644 cell communication by electrical coupling; GO:0010960 magnesium ion homeostasis; GO:0019228 neuronal action potential; GO:0021766 hippocampus development; GO:0023041…	GO:0005783 endoplasmic reticulum; GO:0005829 cytosol; GO:0005886 plasma membrane; GO:0005887 integral component of plasma membrane; GO:0008076 voltage-gated potassium channel complex; GO:0009986 cell surface; GO:0016021 integral component of membrane; GO:0016324 apical plasma membrane; GO:0030054 cell junction; GO:0030425 dendrite; GO:0031410 cytoplasmic vesicle; GO:0033270 paranode region of axo…	GO:0005249 voltage-gated potassium channel activity; GO:0005251 delayed rectifier potassium channel activity; GO:0005267 potassium channel activity; GO:0005515 protein binding; GO:0015079 potassium ion transmembrane transporter activity; GO:0097718 disordered domain specific binding; GO:0099508 voltage-gated ion channel activity involved in regulation of presynaptic membrane potential; GO:1905030…	NA
4213	MEIS3P1	Meis homeobox 3 pseudogene 1	-0.0288158	1.0936	0.387242	0.400529	0.59369	0.130693	-0.544026	0.51234	0.190867	0.432058	0.702665	0.0747499	0.714444	GO:0001654 eye development; GO:0006357 regulation of transcription by RNA polymerase II; GO:0007420 brain development; GO:0008284 positive regulation of cell population proliferation; GO:0009880 embryonic pattern specification; GO:0009887 animal organ morphogenesis; GO:0045944 positive regulation of transcription by RNA polymerase II	GO:0005634 nucleus	GO:0000978 RNA polymerase II cis-regulatory region sequence-specific DNA binding; GO:0000981 DNA-binding transcription factor activity, RNA polymerase II-specific; GO:0001228 DNA-binding transcription activator activity, RNA polymerase II-specific	NA
107987008	LOC107987008	uncharacterized LOC107987008	-0.996329	2.26905	0.0126219	0.0156473	0.973324	0.249445	-0.354812	0.356072	0.671689	0.0910818	0.702362	0.403864	0.222126	NA	NA	NA	NA
100506082	LINC02749	long intergenic non-protein coding RNA 2749	-0.136025	2.81403	0.00229388	0.00309238	0.0620582	0.870667	-0.0300334	0.770786	0.0477377	0.85472	0.702013	0.0700543	0.734532	NA	NA	NA	NA
8341	H2BC15	H2B clustered histone 15	1.85156	3.96386	7.48832e-05	0.000121192	0.00768984	0.972866	-0.00555207	0.389724	0.0897075	0.658421	0.701504	0.00306264	1.76899	GO:0006334 nucleosome assembly	GO:0000786 nucleosome; GO:0005634 nucleus; GO:0005654 nucleoplasm; GO:0005829 cytosol; GO:0070062 extracellular exosome	GO:0003677 DNA binding; GO:0030527 structural constituent of chromatin; GO:0046982 protein heterodimerization activity	04613 Neutrophil extracellular trap formation; 05034 Alcoholism; 05203 Viral carcinogenesis; 05322 Systemic lupus erythematosus
27445	PCLO	piccolo presynaptic cytomatrix protein, transcript variant 2	3.88285	4.93117	5.41083e-06	1.01115e-05	-0.261351	0.164895	-0.475187	-0.318917	0.0918033	0.65135	0.701167	0.000429515	2.45382	GO:0007010 cytoskeleton organization; GO:0016079 synaptic vesicle exocytosis; GO:0017157 regulation of exocytosis; GO:0030073 insulin secretion; GO:0035418 protein localization to synapse; GO:0048790 maintenance of presynaptic active zone structure; GO:0097091 synaptic vesicle clustering; GO:0099526 presynapse to nucleus signaling pathway; GO:1904071 presynaptic active zone assembly	GO:0005856 cytoskeleton; GO:0014069 postsynaptic density; GO:0030424 axon; GO:0045202 synapse; GO:0048788 cytoskeleton of presynaptic active zone; GO:0070062 extracellular exosome; GO:0070161 anchoring junction; GO:0098978 glutamatergic synapse; GO:0098982 GABA-ergic synapse	GO:0005509 calcium ion binding; GO:0005522 profilin binding; GO:0005544 calcium-dependent phospholipid binding; GO:0098882 structural constituent of presynaptic active zone	04911 Insulin secretion
912	CD1D	CD1d molecule, transcript variant 5	0.425364	1.00089	0.47571	0.48763	0.694032	0.0749664	-0.713542	-0.167738	0.661946	0.0946444	0.69998	0.0723081	0.724771	GO:0001916 positive regulation of T cell mediated cytotoxicity; GO:0006955 immune response; GO:0016045 detection of bacterium; GO:0034113 heterotypic cell-cell adhesion; GO:0042102 positive regulation of T cell proliferation; GO:0045058 T cell selection; GO:0045087 innate immune response; GO:0045089 positive regulation of innate immune response; GO:0048006 antigen processing and presentation, end…	GO:0005615 extracellular space; GO:0005737 cytoplasm; GO:0005764 lysosome; GO:0005765 lysosomal membrane; GO:0005783 endoplasmic reticulum; GO:0005789 endoplasmic reticulum membrane; GO:0005886 plasma membrane; GO:0005887 integral component of plasma membrane; GO:0009897 external side of plasma membrane; GO:0009986 cell surface; GO:0010008 endosome membrane; GO:0016323 basolateral plasma membrane	GO:0005515 protein binding; GO:0030881 beta-2-microglobulin binding; GO:0030882 lipid antigen binding; GO:0030883 endogenous lipid antigen binding; GO:0030884 exogenous lipid antigen binding; GO:0042393 histone binding; GO:0050839 cell adhesion molecule binding; GO:0071723 lipopeptide binding	04530 Tight junction; 04640 Hematopoietic cell lineage; 05146 Amoebiasis
3746	KCNC1	potassium voltage-gated channel subfamily C member 1, transcript variant 2	1.75728	3.48324	0.000301559	0.000452133	0.0887596	0.736733	-0.0688281	-0.667671	0.0143266	1.24678	0.699116	0.0104758	1.35154	GO:0006813 potassium ion transport; GO:0009636 response to toxic substance; GO:0009642 response to light intensity; GO:0010996 response to auditory stimulus; GO:0014075 response to amine; GO:0021549 cerebellum development; GO:0021759 globus pallidus development; GO:0035864 response to potassium ion; GO:0051260 protein homooligomerization; GO:0051262 protein tetramerization; GO:0071466 cellular re…	GO:0005886 plasma membrane; GO:0008076 voltage-gated potassium channel complex; GO:0009986 cell surface; GO:0016021 integral component of membrane; GO:0030424 axon; GO:0030673 axolemma; GO:0032590 dendrite membrane; GO:0032809 neuronal cell body membrane; GO:0044305 calyx of Held; GO:0070161 anchoring junction; GO:0099055 integral component of postsynaptic membrane; GO:0099056 integral component …	GO:0005249 voltage-gated potassium channel activity; GO:0005251 delayed rectifier potassium channel activity; GO:0005515 protein binding; GO:0019894 kinesin binding; GO:0044325 transmembrane transporter binding; GO:0099508 voltage-gated ion channel activity involved in regulation of presynaptic membrane potential	NA
101928377	LOC101928377	uncharacterized LOC101928377	-0.0294988	3.22045	0.000661376	0.000953348	1.86776	0.000289014	-2.59364	0.597779	0.216331	0.395763	0.69823	0.14941	0.503945	NA	NA	NA	NA
107986827	CZ1P-ASNS	CZ1P-ASNS readthrough	2.07881	28.4345	2.39212e-19	9.63328e-18	2.40373	1.26699e-08	-6.20451	1.35314	0.000336411	2.53991	0.696496	0.0520443	0.827697	NA	NA	NA	NA
4647	MYO7A	myosin VIIA, transcript variant X19	0.898301	4.60077	1.29303e-05	2.29701e-05	-0.410618	0.135134	-0.534029	-0.323868	0.236604	0.369856	0.695787	0.0131042	1.27678	GO:0001845 phagolysosome assembly; GO:0006886 intracellular protein transport; GO:0007015 actin filament organization; GO:0007040 lysosome organization; GO:0007423 sensory organ development; GO:0007601 visual perception; GO:0007605 sensory perception of sound; GO:0008104 protein localization; GO:0030048 actin filament-based movement; GO:0030050 vesicle transport along actin filament; GO:0042462 e…	GO:0001750 photoreceptor outer segment; GO:0001917 photoreceptor inner segment; GO:0005737 cytoplasm; GO:0005765 lysosomal membrane; GO:0005829 cytosol; GO:0005902 microvillus; GO:0005938 cell cortex; GO:0015629 actin cytoskeleton; GO:0016324 apical plasma membrane; GO:0016459 myosin complex; GO:0031982 vesicle; GO:0032391 photoreceptor connecting cilium; GO:0032420 stereocilium; GO:0042470 melan…	GO:0000146 microfilament motor activity; GO:0005515 protein binding; GO:0005516 calmodulin binding; GO:0005524 ATP binding; GO:0019904 protein domain specific binding; GO:0030507 spectrin binding; GO:0051015 actin filament binding	NA
106632264	RNA28SN1	RNA, 28S ribosomal RNA N1	12.1523	9.42364	3.52148e-10	1.28921e-09	-0.00251312	0.990444	-0.00181745	0.715545	0.00127505	2.07248	0.695443	0.00166896	1.97892	NA	NA	NA	03008 Ribosome biogenesis in eukaryotes; 03010 Ribosome
91807	MYLK3	myosin light chain kinase 3, transcript variant 2	-0.561816	2.36424	0.00935762	0.0117533	0.780413	0.0649486	-0.758171	-0.545114	0.193311	0.428402	0.695116	0.0986137	0.629423	GO:0002528 regulation of vascular permeability involved in acute inflammatory response; GO:0006468 protein phosphorylation; GO:0045214 sarcomere organization; GO:0048769 sarcomerogenesis; GO:0055003 cardiac myofibril assembly; GO:0060298 positive regulation of sarcomere organization; GO:0071347 cellular response to interleukin-1	GO:0005737 cytoplasm; GO:0005829 cytosol; GO:0015629 actin cytoskeleton	GO:0004683 calmodulin-dependent protein kinase activity; GO:0004687 myosin light chain kinase activity; GO:0005524 ATP binding	04020 Calcium signaling pathway; 04022 cGMP-PKG signaling pathway; 04270 Vascular smooth muscle contraction; 04371 Apelin signaling pathway; 04510 Focal adhesion; 04611 Platelet activation; 04810 Regulation of actin cytoskeleton; 04921 Oxytocin signaling pathway; 04971 Gastric acid secretion
30012	TLX3	T cell leukemia homeobox 3	-0.496026	1.56597	0.109686	0.121122	0.384753	0.413081	-0.216182	-0.0370384	0.936989	0.0136573	0.69455	0.142309	0.518391	GO:0001764 neuron migration; GO:0002087 regulation of respiratory gaseous exchange by nervous system process; GO:0006357 regulation of transcription by RNA polymerase II; GO:0007417 central nervous system development; GO:0007585 respiratory gaseous exchange by respiratory system; GO:0045665 negative regulation of neuron differentiation; GO:0048513 animal organ development; GO:0048665 neuron fate …	GO:0000785 chromatin; GO:0005634 nucleus; GO:0005654 nucleoplasm	GO:0000978 RNA polymerase II cis-regulatory region sequence-specific DNA binding; GO:0000981 DNA-binding transcription factor activity, RNA polymerase II-specific; GO:0005515 protein binding; GO:1990837 sequence-specific double-stranded DNA binding	05202 Transcriptional misregulation in cancer
102725021	LOC102725021	uncharacterized LOC102725021, transcript variant 7	0.00668953	1.90367	0.0395448	0.0462048	0.726035	0.111105	-0.593158	-0.12132	0.787372	0.0530825	0.693952	0.126983	0.552868	NA	NA	NA	NA
253190	SERHL2	serine hydrolase like 2, transcript variant 1	0.175724	1.91484	0.038202	0.0447102	0.349125	0.367526	-0.247424	0.717248	0.0678768	0.744181	0.693452	0.0768288	0.705873	GO:0008150 biological_process	GO:0005575 cellular_component; GO:0005777 peroxisome; GO:0048471 perinuclear region of cytoplasm	GO:0003674 molecular_function; GO:0016787 hydrolase activity	NA
644192	NR2F2-AS1	NR2F2 antisense RNA 1, transcript variant 1	0.163517	1.26949	0.250587	0.264745	0.189395	0.671981	-0.0909747	0.00564811	0.989918	0.00191722	0.69173	0.125976	0.555239	NA	NA	NA	NA
105369212	LOC105369212	uncharacterized LOC105369212	-0.0554927	1.51599	0.126833	0.138916	0.488338	0.195406	-0.425253	0.791063	0.0386776	0.922155	0.691538	0.0688761	0.73966	NA	NA	NA	NA
345630	FBLL1	fibrillarin like 1	0.826428	3.78348	0.000125461	0.000197187	0.408472	0.147087	-0.508618	0.573256	0.0441177	0.879773	0.689972	0.0162543	1.20494	GO:0000494 box C/D RNA 3'-end processing; GO:0001835 blastocyst hatching; GO:0031167 rRNA methylation; GO:1990258 histone glutamine methylation	GO:0001650 fibrillar center; GO:0005654 nucleoplasm; GO:0005730 nucleolus; GO:0015030 Cajal body; GO:0031428 box C/D RNP complex; GO:0032040 small-subunit processome	GO:0003723 RNA binding; GO:0008649 rRNA methyltransferase activity; GO:1990259 histone-glutamine methyltransferase activity	03008 Ribosome biogenesis in eukaryotes
107987001	FAM27E4	family with sequence similarity 27 member E4, transcript variant X1	1.72352	7.60669	1.13125e-08	3.13786e-08	1.3949	1.45962e-05	-3.66262	0.235421	0.418668	0.212558	0.689485	0.0207758	1.12383	NA	NA	NA	NA
326624	RAB37	RAB37, member RAS oncogene family, transcript variant 2	-0.486256	1.60173	0.0987441	0.109665	-0.263971	0.55232	-0.140155	0.621576	0.165358	0.474358	0.689313	0.124357	0.559106	GO:0015031 protein transport	GO:0005768 endosome; GO:0005793 endoplasmic reticulum-Golgi intermediate compartment; GO:0005794 Golgi apparatus; GO:0005886 plasma membrane; GO:0035577 azurophil granule membrane; GO:0035579 specific granule membrane	GO:0003924 GTPase activity; GO:0005515 protein binding; GO:0005525 GTP binding	NA
101927333	CH17-125A10.2	uncharacterized CH17-125A10.2, transcript variant X2	-0.612373	1.43942	0.157792	0.170875	-0.703759	0.39359	-0.229035	0.105713	0.897666	0.0231543	0.689105	0.402967	0.222702	NA	NA	NA	NA
105378936	LOC105378936	uncharacterized LOC105378936	1.97068	4.17881	4.09239e-05	6.84381e-05	-0.106636	0.653293	-0.0979183	-0.720785	0.00369934	1.70474	0.688602	0.00532491	1.57956	NA	NA	NA	NA
50856	CLEC4A	C-type lectin domain family 4 member A, transcript variant X2	-0.787872	4.50723	1.66288e-05	2.91848e-05	0.928027	0.0487304	-0.848193	0.805953	0.0854502	0.673108	0.686587	0.140681	0.521954	GO:0001818 negative regulation of cytokine production; GO:0002250 adaptive immune response; GO:0002470 plasmacytoid dendritic cell antigen processing and presentation; GO:0006955 immune response; GO:0007155 cell adhesion; GO:0007166 cell surface receptor signaling pathway; GO:0032720 negative regulation of tumor necrosis factor production; GO:0036037 CD8-positive, alpha-beta T cell activation; GO…	GO:0005886 plasma membrane; GO:0005887 integral component of plasma membrane; GO:0009897 external side of plasma membrane	GO:0004888 transmembrane signaling receptor activity; GO:0005509 calcium ion binding; GO:0005537 mannose binding; GO:0030246 carbohydrate binding	NA
100131089	SRP14-AS1	SRP14 antisense RNA1 (head to head), transcript variant 1	2.34084	2.57183	0.00487799	0.00632617	0.0944344	0.731395	-0.0705383	-0.12263	0.655983	0.0969049	0.686268	0.0154912	1.22079	NA	NA	NA	NA
1235	CCR6	C-C motif chemokine receptor 6, transcript variant 2	-1.34197	11.0273	2.36504e-11	1.09271e-10	2.70424	3.83508e-08	-5.80529	-0.32581	0.433685	0.202908	0.686237	0.102496	0.617472	GO:0002407 dendritic cell chemotaxis; GO:0002523 leukocyte migration involved in inflammatory response; GO:0006935 chemotaxis; GO:0006955 immune response; GO:0006959 humoral immune response; GO:0006968 cellular defense response; GO:0007165 signal transduction; GO:0007186 G protein-coupled receptor signaling pathway; GO:0007204 positive regulation of cytosolic calcium ion concentration; GO:0019722…	GO:0005886 plasma membrane; GO:0005887 integral component of plasma membrane; GO:0009897 external side of plasma membrane; GO:0009986 cell surface; GO:0036126 sperm flagellum; GO:0097225 sperm midpiece; GO:0097228 sperm principal piece; GO:0097524 sperm plasma membrane	GO:0004950 chemokine receptor activity; GO:0005515 protein binding; GO:0016493 C-C chemokine receptor activity; GO:0019957 C-C chemokine binding; GO:0038023 signaling receptor activity	04060 Cytokine-cytokine receptor interaction; 04061 Viral protein interaction with cytokine and cytokine receptor; 04062 Chemokine signaling pathway
144193	AMDHD1	amidohydrolase domain containing 1	-0.576899	5.34151	1.90232e-06	3.78166e-06	1.36182	0.00340707	-1.73271	1.0189	0.0254825	1.0572	0.686213	0.126437	0.554149	GO:0006548 histidine catabolic process; GO:0019556 histidine catabolic process to glutamate and formamide; GO:0019557 histidine catabolic process to glutamate and formate	GO:0005829 cytosol	GO:0003674 molecular_function; GO:0016812 hydrolase activity, acting on carbon-nitrogen (but not peptide) bonds, in cyclic amides; GO:0046872 metal ion binding; GO:0050480 imidazolonepropionase activity	00340 Histidine metabolism; 01100 Metabolic pathways
100131997	FAM27E3	family with sequence similarity 27 member E3	1.96528	8.5023	1.92465e-09	6.12152e-09	0.696672	0.0135666	-1.26492	0.104561	0.702066	0.0803714	0.683795	0.0151824	1.22761	NA	NA	GO:0005515 protein binding	NA
146395	GSG1L	GSG1 like, transcript variant 2	-0.797281	0.890966	0.591293	0.600378	-0.573092	0.428243	-0.20635	0.259955	0.718682	0.0747649	0.682648	0.345543	0.26418	GO:0099149 regulation of postsynaptic neurotransmitter receptor internalization; GO:2000311 regulation of AMPA receptor activity	GO:0005886 plasma membrane; GO:0070161 anchoring junction; GO:0098685 Schaffer collateral - CA1 synapse; GO:0098978 glutamatergic synapse; GO:0099061 integral component of postsynaptic density membrane	GO:0005515 protein binding	NA
114819	CROCCP3	CROCC pseudogene 3	-0.678303	2.96987	0.00141844	0.00196091	-0.268502	0.551473	-0.140541	-1.08066	0.0197317	1.14087	0.682437	0.133654	0.537272	NA	NA	NA	NA
102724571	LNCTAM34A	long non coding transcriptional activator of miR34a	1.97296	22.196	3.92821e-17	7.84829e-16	1.5409	7.50382e-09	-6.39415	0.860317	0.00028615	2.59714	0.679872	0.00325062	1.74859	NA	NA	NA	NA
503693	LOH12CR2	loss of heterozygosity on chromosome 12, region 2	0.318511	1.68905	0.0761342	0.0858119	0.730606	0.0460331	-0.866167	0.718655	0.0496071	0.842838	0.679461	0.0625371	0.769797	NA	NA	NA	NA
105369748	LOC105369748	uncharacterized LOC105369748, transcript variant X2	-0.151687	0.664223	0.827266	0.830488	-0.500419	0.504614	-0.163454	0.55448	0.460052	0.187525	0.678942	0.365788	0.248685	NA	NA	NA	NA
107985000	LOC107985000	uncharacterized LOC107985000	-0.824086	1.3432	0.205907	0.219687	0.552129	0.265863	-0.33676	-0.994219	0.048329	0.850831	0.678773	0.172366	0.462141	NA	NA	NA	NA
340533	NEXMIF	neurite extension and migration factor	0.974143	1.91523	0.0381558	0.0446595	-0.0498695	0.852244	-0.0348491	-0.247877	0.35677	0.255507	0.677914	0.0141412	1.25113	GO:0001953 negative regulation of cell-matrix adhesion; GO:0007399 nervous system development; GO:0033629 negative regulation of cell adhesion mediated by integrin; GO:2000048 negative regulation of cell-cell adhesion mediated by cadherin; GO:2001223 negative regulation of neuron migration	GO:0005634 nucleus; GO:0005654 nucleoplasm; GO:0005829 cytosol; GO:0030496 midbody; GO:0072686 mitotic spindle	NA	NA
3762	KCNJ5	potassium inwardly rectifying channel subfamily J member 5, transcript variant X1	-0.399986	1.5627	0.110739	0.122197	-0.389771	0.464353	-0.185048	0.578951	0.278867	0.323402	0.677045	0.205869	0.409942	GO:0006813 potassium ion transport; GO:0034765 regulation of ion transmembrane transport; GO:0086091 regulation of heart rate by cardiac conduction; GO:0098914 membrane repolarization during atrial cardiac muscle cell action potential; GO:0098915 membrane repolarization during ventricular cardiac muscle cell action potential; GO:0099625 ventricular cardiac muscle cell membrane repolarization; GO:…	GO:0005886 plasma membrane; GO:0008076 voltage-gated potassium channel complex	GO:0005242 inward rectifier potassium channel activity; GO:0005515 protein binding; GO:0015467 G-protein activated inward rectifier potassium channel activity; GO:0086089 voltage-gated potassium channel activity involved in atrial cardiac muscle cell action potential repolarization; GO:1902282 voltage-gated potassium channel activity involved in ventricular cardiac muscle cell action potential re…	04713 Circadian entrainment; 04723 Retrograde endocannabinoid signaling; 04726 Serotonergic synapse; 04728 Dopaminergic synapse; 04915 Estrogen signaling pathway; 04921 Oxytocin signaling pathway; 04925 Aldosterone synthesis and secretion; 04929 GnRH secretion; 05032 Morphine addiction
56241	SUSD2	sushi domain containing 2	-0.139137	1.80924	0.0528749	0.0609192	-0.17102	0.723612	-0.0731704	-0.1716	0.722776	0.0734589	0.673941	0.167072	0.471309	GO:0051782 negative regulation of cell division; GO:1902807 negative regulation of cell cycle G1/S phase transition	GO:0005615 extracellular space; GO:0005886 plasma membrane; GO:0016021 integral component of membrane; GO:0070062 extracellular exosome	GO:0005515 protein binding	NA
7442	TRPV1	transient receptor potential cation channel subfamily V member 1, transcript variant 2	0.848519	7.606	1.13283e-08	3.14169e-08	0.3304	0.203802	-0.412945	-1.27595	9.10557e-06	3.83249	0.673203	0.0115474	1.31894	GO:0000122 negative regulation of transcription by RNA polymerase II; GO:0001660 fever generation; GO:0001774 microglial cell activation; GO:0002024 diet induced thermogenesis; GO:0002790 peptide secretion; GO:0003085 negative regulation of systemic arterial blood pressure; GO:0006629 lipid metabolic process; GO:0007166 cell surface receptor signaling pathway; GO:0007204 positive regulation of cy…	GO:0005739 mitochondrion; GO:0005829 cytosol; GO:0005886 plasma membrane; GO:0005887 integral component of plasma membrane; GO:0009897 external side of plasma membrane; GO:0016021 integral component of membrane; GO:0031226 intrinsic component of plasma membrane; GO:0032591 dendritic spine membrane; GO:0043025 neuronal cell body; GO:0045211 postsynaptic membrane; GO:0070161 anchoring junction	GO:0004888 transmembrane signaling receptor activity; GO:0005216 ion channel activity; GO:0005230 extracellular ligand-gated ion channel activity; GO:0005231 excitatory extracellular ligand-gated ion channel activity; GO:0005245 voltage-gated calcium channel activity; GO:0005262 calcium channel activity; GO:0005515 protein binding; GO:0005516 calmodulin binding; GO:0005524 ATP binding; GO:0015278…	04080 Neuroactive ligand-receptor interaction; 04750 Inflammatory mediator regulation of TRP channels
100130519	TMEM221	transmembrane protein 221	1.2368	3.01856	0.00122179	0.00170168	0.172676	0.545565	-0.143327	0.505881	0.0809954	0.689583	0.67311	0.0216387	1.11043	NA	GO:0016021 integral component of membrane	NA	NA
57732	ZFYVE28	zinc finger FYVE-type containing 28, transcript variant 2	1.02188	1.21643	0.287286	0.301417	0.272417	0.449722	-0.193344	0.067161	0.851782	0.0349829	0.671993	0.0660023	0.753036	GO:0007175 negative regulation of epidermal growth factor-activated receptor activity; GO:0042059 negative regulation of epidermal growth factor receptor signaling pathway	GO:0005829 cytosol; GO:0031901 early endosome membrane	GO:0005515 protein binding; GO:0032266 phosphatidylinositol-3-phosphate binding; GO:0046872 metal ion binding	NA
10811	NOXA1	NADPH oxidase activator 1, transcript variant 2	0.193762	2.43893	0.00740013	0.0094085	-0.559404	0.119414	-0.571144	0.0432332	0.902984	0.0218583	0.670398	0.0632038	0.766557	GO:0006801 superoxide metabolic process; GO:0010310 regulation of hydrogen peroxide metabolic process; GO:0042554 superoxide anion generation; GO:0050790 regulation of catalytic activity; GO:0060263 regulation of respiratory burst	GO:0005829 cytosol; GO:0043020 NADPH oxidase complex	GO:0005515 protein binding; GO:0016176 superoxide-generating NADPH oxidase activator activity; GO:0017124 SH3 domain binding; GO:0019899 enzyme binding; GO:0031267 small GTPase binding	NA
100506495	LIFR-AS1	LIFR antisense RNA 1, transcript variant 2	-0.0381228	1.74315	0.0646647	0.073625	0.458629	0.243173	-0.362035	0.00260528	0.994673	0.00102832	0.669092	0.0908973	0.654446	NA	NA	NA	NA
80737	VWA7	von Willebrand factor A domain containing 7, transcript variant X4	-0.699087	1.11456	0.368722	0.38232	-0.597068	0.185874	-0.439857	0.140124	0.754159	0.0633047	0.668667	0.139003	0.525553	GO:0008150 biological_process	GO:0005575 cellular_component; GO:0005576 extracellular region	GO:0003674 molecular_function	NA
112937	GLB1L3	galactosidase beta 1 like 3	1.49688	3.19625	0.000711524	0.0010204	-0.263864	0.283134	-0.319159	0.460801	0.0641609	0.7619	0.668229	0.00837746	1.42706	GO:0005975 carbohydrate metabolic process	GO:0005773 vacuole	GO:0004565 beta-galactosidase activity	NA
5106	PCK2	phosphoenolpyruvate carboxykinase 2, mitochondrial, transcript variant 1	6.88061	48.0386	3.10035e-24	6.3084e-22	-0.668244	1.40967e-07	-5.33561	0.569269	3.38386e-06	4.18855	0.667543	1.4108e-07	5.33533	GO:0006094 gluconeogenesis; GO:0006107 oxaloacetate metabolic process; GO:0006116 NADH oxidation; GO:0019543 propionate catabolic process; GO:0032024 positive regulation of insulin secretion; GO:0032496 response to lipopolysaccharide; GO:0032869 cellular response to insulin stimulus; GO:0033993 response to lipid; GO:0042594 response to starvation; GO:0046327 glycerol biosynthetic process from pyr…	GO:0005739 mitochondrion; GO:0005759 mitochondrial matrix; GO:0005829 cytosol	GO:0004611 phosphoenolpyruvate carboxykinase activity; GO:0004613 phosphoenolpyruvate carboxykinase (GTP) activity; GO:0005515 protein binding; GO:0005525 GTP binding; GO:0030145 manganese ion binding	00010 Glycolysis / Gluconeogenesis; 00020 Citrate cycle (TCA cycle); 00620 Pyruvate metabolism; 01100 Metabolic pathways; 03320 PPAR signaling pathway; 04068 FoxO signaling pathway; 04151 PI3K-Akt signaling pathway; 04152 AMPK signaling pathway; 04910 Insulin signaling pathway; 04920 Adipocytokine signaling pathway; 04922 Glucagon signaling pathway; 04931 Insulin resistance; 04964 Proximal tubule…
400618	SOX9-AS1	SOX9 antisense RNA 1, transcript variant 1	-0.72587	1.71466	0.0704832	0.0798382	0.245677	0.596372	-0.120613	0.495111	0.288121	0.314288	0.666521	0.1542	0.494569	NA	NA	NA	NA
105375521	LOC105375521	uncharacterized LOC105375521	-1.0313	1.36339	0.194889	0.208594	0.0309825	0.948196	-0.011083	0.11848	0.803883	0.0481802	0.666222	0.166292	0.472665	NA	NA	NA	NA
389170	LEKR1	leucine, glutamate and lysine rich 1, transcript variant X3	-0.208012	2.82008	0.00225128	0.00303732	-0.277534	0.565906	-0.13406	0.269993	0.576561	0.129125	0.665954	0.171446	0.463791	NA	NA	NA	NA
1600	DAB1	DAB adaptor protein 1, transcript variant 5	1.47981	2.18437	0.0164691	0.0201629	0.176449	0.563204	-0.135313	0.928506	0.00361812	1.71223	0.665326	0.0329381	0.974085	GO:0007162 negative regulation of cell adhesion; GO:0007259 receptor signaling pathway via JAK-STAT; GO:0007264 small GTPase mediated signal transduction; GO:0007409 axonogenesis; GO:0007628 adult walking behavior; GO:0016358 dendrite development; GO:0021517 ventral spinal cord development; GO:0021589 cerebellum structural organization; GO:0021766 hippocampus development; GO:0021813 cell-cell adh…	GO:0005737 cytoplasm; GO:0005829 cytosol; GO:0043231 intracellular membrane-bounded organelle; GO:0048471 perinuclear region of cytoplasm	GO:0005515 protein binding	05017 Spinocerebellar ataxia
105369154	PKD1P6-NPIPP1	PKD1P6-NPIPP1 readthrough, transcript variant 2	2.26697	7.0489	3.64524e-08	9.37001e-08	-0.279167	0.217047	-0.394791	-0.916097	0.000159606	2.80357	0.661085	0.00472803	1.62022	NA	NA	NA	NA
268	AMH	anti-Mullerian hormone	0.0779926	2.61661	0.0042405	0.0055403	0.0259793	0.948167	-0.011088	-1.44578	0.00068359	2.29058	0.66003	0.103131	0.615581	GO:0001541 ovarian follicle development; GO:0001546 preantral ovarian follicle growth; GO:0001655 urogenital system development; GO:0001880 Mullerian duct regression; GO:0007267 cell-cell signaling; GO:0007506 gonadal mesoderm development; GO:0007530 sex determination; GO:0007548 sex differentiation; GO:0007568 aging; GO:0009410 response to xenobiotic stimulus; GO:0010628 positive regulation of g…	GO:0005576 extracellular region; GO:0005615 extracellular space	GO:0005102 signaling receptor binding; GO:0005114 type II transforming growth factor beta receptor binding; GO:0005179 hormone activity; GO:0005515 protein binding; GO:0008083 growth factor activity	04024 cAMP signaling pathway; 04060 Cytokine-cytokine receptor interaction; 04350 TGF-beta signaling pathway; 04390 Hippo signaling pathway
650226	LOC650226	ankyrin repeat domain 26 pseudogene	-0.206256	1.24062	0.270071	0.284088	0.181288	0.6371	-0.104075	0.366199	0.342491	0.26659	0.659779	0.0902073	0.656741	NA	NA	NA	NA
9235	IL32	interleukin 32, transcript variant 19	1.6037	2.78479	0.0025115	0.00336813	-0.154875	0.523533	-0.153852	0.672321	0.0075987	1.46013	0.659778	0.00863544	1.41676	GO:0006952 defense response; GO:0006955 immune response; GO:0007155 cell adhesion; GO:0007165 signal transduction	GO:0005615 extracellular space; GO:0005829 cytosol; GO:0016020 membrane	GO:0005125 cytokine activity; GO:0005515 protein binding	04060 Cytokine-cytokine receptor interaction
25981	DNAH1	dynein axonemal heavy chain 1	0.786215	3.20382	0.000695433	0.000999366	-0.428717	0.233087	-0.374143	-0.503488	0.162679	0.479059	0.659725	0.0690284	0.739008	GO:0003341 cilium movement; GO:0003351 epithelial cilium movement involved in extracellular fluid movement; GO:0007018 microtubule-based movement; GO:0007288 sperm axoneme assembly; GO:0030317 flagellated sperm motility; GO:0036159 inner dynein arm assembly; GO:0060285 cilium-dependent cell motility	GO:0005576 extracellular region; GO:0005858 axonemal dynein complex; GO:0005874 microtubule; GO:0005930 axoneme; GO:0030286 dynein complex; GO:0036126 sperm flagellum; GO:0036156 inner dynein arm	GO:0003777 microtubule motor activity; GO:0005524 ATP binding; GO:0008569 minus-end-directed microtubule motor activity; GO:0045505 dynein intermediate chain binding; GO:0051959 dynein light intermediate chain binding	05014 Amyotrophic lateral sclerosis; 05016 Huntington disease; 05022 Pathways of neurodegeneration - multiple diseases
100132247	NPIPB5	nuclear pore complex interacting protein family member B5	3.11033	2.16374	0.0175707	0.0214437	0.338511	0.294924	-0.307895	-0.618857	0.0588963	0.788569	0.659071	0.0445261	0.876758	NA	GO:0005654 nucleoplasm; GO:0016021 integral component of membrane	NA	NA
84033	OBSCN	obscurin, cytoskeletal calmodulin and titin-interacting RhoGEF, transcript variant 1	2.66469	14.2893	2.13573e-13	1.56377e-12	-0.597378	0.00621253	-1.52774	-0.74861	0.000787266	2.24074	0.65787	0.00276969	1.8031	GO:0006468 protein phosphorylation; GO:0036309 protein localization to M-band; GO:0045214 sarcomere organization; GO:0050790 regulation of catalytic activity; GO:0051056 regulation of small GTPase mediated signal transduction; GO:0098609 cell-cell adhesion	GO:0005829 cytosol; GO:0005886 plasma membrane; GO:0005887 integral component of plasma membrane; GO:0005911 cell-cell junction; GO:0016604 nuclear body; GO:0030016 myofibril; GO:0030018 Z disc; GO:0031430 M band; GO:0042383 sarcolemma	GO:0004674 protein serine/threonine kinase activity; GO:0005085 guanyl-nucleotide exchange factor activity; GO:0005515 protein binding; GO:0005516 calmodulin binding; GO:0005524 ATP binding; GO:0005546 phosphatidylinositol-4,5-bisphosphate binding; GO:0005547 phosphatidylinositol-3,4,5-trisphosphate binding; GO:0008307 structural constituent of muscle; GO:0010314 phosphatidylinositol-5-phosphate …	NA
112268070	LOC112268070	uncharacterized LOC112268070, transcript variant X3	-1.23319	0.872478	0.611376	0.620118	0.676425	0.388183	-0.232692	0.0651498	0.933516	0.0144685	0.657373	0.40111	0.223947	NA	NA	NA	NA
8497	PPFIA4	PTPRF interacting protein alpha 4, transcript variant X2	2.25102	4.80528	7.51708e-06	1.37714e-05	0.0395031	0.846224	-0.0364436	-0.327052	0.113179	0.587466	0.657087	0.00215205	1.89016	GO:0050808 synapse organization	GO:0005829 cytosol; GO:0009986 cell surface; GO:0045202 synapse; GO:0048786 presynaptic active zone	GO:0005515 protein binding	NA
93349	SP140L	SP140 nuclear body protein like, transcript variant 2	-0.760031	1.45911	0.149252	0.162184	1.11233	0.0142992	-1.24741	0.455265	0.303194	0.300334	0.657014	0.139214	0.525095	GO:0006357 regulation of transcription by RNA polymerase II	GO:0005634 nucleus; GO:0016604 nuclear body	GO:0000981 DNA-binding transcription factor activity, RNA polymerase II-specific; GO:0003677 DNA binding; GO:0046872 metal ion binding	NA
55057	CRYBG2	crystallin beta-gamma domain containing 2, transcript variant X2	-0.128143	3.10245	0.000945774	0.00133347	0.535111	0.163041	-0.478445	0.74614	0.0540923	0.815508	0.655938	0.088602	0.662121	NA	NA	GO:0030246 carbohydrate binding	NA
3437	IFIT3	interferon induced protein with tetratricopeptide repeats 3, transcript variant 1	1.03352	7.57526	1.20661e-08	3.33495e-08	-0.476125	0.0982279	-0.630556	-0.0291151	0.918295	0.0180977	0.655241	0.0244955	1.07005	GO:0008285 negative regulation of cell population proliferation; GO:0009615 response to virus; GO:0035457 cellular response to interferon-alpha; GO:0043066 negative regulation of apoptotic process; GO:0045087 innate immune response; GO:0051607 defense response to virus	GO:0005737 cytoplasm; GO:0005739 mitochondrion; GO:0005829 cytosol	GO:0003674 molecular_function; GO:0003723 RNA binding; GO:0005515 protein binding; GO:0042802 identical protein binding	NA
57615	ZNF492	zinc finger protein 492	1.09125	2.02711	0.0269483	0.0320962	0.0779513	0.788991	-0.0526029	-0.502366	0.0894349	0.659327	0.655201	0.0281854	1.02446	GO:0006355 regulation of DNA-templated transcription; GO:0006357 regulation of transcription by RNA polymerase II	GO:0005634 nucleus	GO:0000978 RNA polymerase II cis-regulatory region sequence-specific DNA binding; GO:0000981 DNA-binding transcription factor activity, RNA polymerase II-specific; GO:0046872 metal ion binding	05168 Herpes simplex virus 1 infection
1002	CDH4	cadherin 4, transcript variant 1	0.780909	3.81114	0.000115853	0.000183017	-0.130875	0.629002	-0.107244	-0.251634	0.354654	0.25715	0.655015	0.0186709	1.15926	GO:0007155 cell adhesion; GO:0007156 homophilic cell adhesion via plasma membrane adhesion molecules; GO:0007157 heterophilic cell-cell adhesion via plasma membrane cell adhesion molecules; GO:0007411 axon guidance; GO:0045773 positive regulation of axon extension; GO:0048675 axon extension; GO:0098742 cell-cell adhesion via plasma-membrane adhesion molecules	GO:0005886 plasma membrane; GO:0005887 integral component of plasma membrane; GO:0016342 catenin complex	GO:0005509 calcium ion binding; GO:0045296 cadherin binding	04514 Cell adhesion molecules
107987258	LOC107987258	uncharacterized LOC107987258	-0.633118	1.78821	0.0563834	0.0647203	0.631559	0.210931	-0.403056	-0.798982	0.115373	0.581675	0.654459	0.194677	0.426337	NA	NA	NA	NA
10984	KCNQ1OT1	KCNQ1 opposite strand/antisense transcript 1	4.09433	5.30395	2.08986e-06	4.13321e-06	0.23126	0.235478	-0.371218	0.0591571	0.759944	0.0615105	0.653411	0.00138632	2.04332	GO:0010628 positive regulation of gene expression; GO:0031507 heterochromatin formation; GO:0060965 negative regulation of miRNA-mediated gene silencing; GO:2000627 positive regulation of miRNA catabolic process	GO:0005730 nucleolus	GO:0035198 miRNA binding	NA
105379057	EDIL3-DT	EDIL3 divergent transcript, transcript variant X5	-0.438965	1.60904	0.0966359	0.107386	0.113056	0.852773	-0.0346999	0.0624894	0.918307	0.0180962	0.652759	0.286304	0.316061	NA	NA	NA	NA
389799	CFAP77	cilia and flagella associated protein 77, transcript variant 2	-0.817357	2.78664	0.0024971	0.00335026	0.29436	0.532185	-0.14963	0.737909	0.121443	0.566122	0.650897	0.170173	0.465941	NA	GO:0005929 cilium	GO:0005515 protein binding	NA
105371763	LOC105371763	uncharacterized LOC105371763	1.17071	6.29177	1.95569e-07	4.49172e-07	0.880836	0.000696839	-2.28384	0.198712	0.417074	0.213586	0.650831	0.00998761	1.36766	NA	NA	NA	NA
100526831	SLX1B-SULT1A4	SLX1B-SULT1A4 readthrough (NMD candidate)	-0.435031	1.15668	0.333304	0.347226	1.29816	0.354996	-0.256897	2.59162	0.068497	0.741348	0.650214	0.641688	0.102295	NA	NA	NA	NA
84929	FIBCD1	fibrinogen C domain containing 1, transcript variant 2	-0.772775	3.32157	0.000487967	0.000714169	0.231777	0.549306	-0.141537	0.350938	0.365881	0.24862	0.650103	0.0969757	0.634561	GO:0007155 cell adhesion	GO:0005615 extracellular space; GO:0016020 membrane; GO:0016021 integral component of membrane; GO:0062023 collagen-containing extracellular matrix	GO:0005102 signaling receptor binding; GO:0005515 protein binding; GO:0008061 chitin binding; GO:0046872 metal ion binding	NA
90668	CARMIL3	capping protein regulator and myosin 1 linker 3	0.577439	3.82733	0.000110584	0.00017514	0.0475307	0.879957	-0.0276559	-0.721042	0.0257458	1.05394	0.648684	0.0435307	0.884082	GO:0016477 cell migration; GO:0034315 regulation of Arp2/3 complex-mediated actin nucleation; GO:2000249 regulation of actin cytoskeleton reorganization	GO:0005737 cytoplasm; GO:0005886 plasma membrane; GO:0030027 lamellipodium	NA	NA
378938	MALAT1	metastasis associated lung adenocarcinoma transcript 1, transcript variant 2	10.3277	5.36838	1.77887e-06	3.5504e-06	-0.0549079	0.745584	-0.0659517	-0.213891	0.209939	0.404419	0.648669	0.000344875	2.53111	GO:0071456 cellular response to hypoxia; GO:0110024 positive regulation of cardiac muscle myoblast proliferation; GO:2000147 positive regulation of cell motility	GO:0005634 nucleus	NA	NA
105371254	LOC105371254	uncharacterized LOC105371254	-0.833634	0.898603	0.583028	0.592452	-0.0561401	0.938163	-0.0133686	0.422546	0.560075	0.136705	0.648165	0.371967	0.244146	NA	NA	NA	NA
105373716	LOC105373716	uncharacterized LOC105373716, transcript variant X2	-0.736374	1.90227	0.0397166	0.0463915	0.0458072	0.898092	-0.0230398	-0.475152	0.188182	0.436253	0.648054	0.074574	0.715119	NA	NA	NA	NA
503538	A1BG-AS1	A1BG antisense RNA 1	1.35482	1.31091	0.224604	0.23873	-0.347133	0.173193	-0.460691	-0.00207481	0.993441	0.00124667	0.647887	0.0129348	1.28111	NA	NA	NA	NA
84848	MIR503HG	MIR503 host gene	-0.372049	2.95674	0.00147681	0.00203705	-0.00881648	0.982037	-0.00360062	-1.55499	0.000228599	2.67642	0.647501	0.102745	0.616729	NA	NA	NA	NA
286042	FAM86B3P	family with sequence similarity 86 member B3, pseudogene, transcript variant 2	-0.852196	2.0013	0.0292062	0.0346353	-0.225454	0.616183	-0.112349	-0.504655	0.264507	0.338179	0.646135	0.15434	0.49429	NA	NA	NA	NA
55511	SAGE1	sarcoma antigen 1, transcript variant X7	-1.04675	1.01222	0.464372	0.476323	-0.549992	0.280603	-0.321659	0.570451	0.26343	0.339305	0.646095	0.205588	0.410316	GO:0034472 snRNA 3'-end processing	GO:0005654 nucleoplasm; GO:0016604 nuclear body; GO:0032039 integrator complex	NA	NA
80169	CTC1	CST telomere replication complex component 1, transcript variant 1	4.03413	7.19857	2.64871e-08	6.94466e-08	-0.306012	0.0281227	-1.02516	-0.35429	0.0117289	1.31383	0.645735	1.72573e-05	3.6019	GO:0000723 telomere maintenance; GO:0006974 cellular response to DNA damage stimulus; GO:0007568 aging; GO:0010389 regulation of G2/M transition of mitotic cell cycle; GO:0010833 telomere maintenance via telomere lengthening; GO:0016233 telomere capping; GO:0032211 negative regulation of telomere maintenance via telomerase; GO:0035264 multicellular organism growth; GO:0045740 positive regulation …	GO:0000781 chromosome, telomeric region; GO:0005634 nucleus; GO:0005654 nucleoplasm; GO:0005829 cytosol; GO:1990879 CST complex	GO:0003697 single-stranded DNA binding; GO:0005515 protein binding; GO:0042162 telomeric DNA binding; GO:0098505 G-rich strand telomeric DNA binding	NA
100048912	CDKN2B-AS1	CDKN2B antisense RNA 1, transcript variant 12	1.14797	1.69945	0.0737903	0.0833401	0.0560786	0.863361	-0.0319265	0.522965	0.113355	0.587003	0.645633	0.0519342	0.828378	GO:0010628 positive regulation of gene expression; GO:0010629 negative regulation of gene expression; GO:0030335 positive regulation of cell migration; GO:0031507 heterochromatin formation	NA	GO:0005515 protein binding	NA
100129503	LOC100129503	uncharacterized LOC100129503	-0.332356	1.93122	0.0363119	0.0426013	-0.52745	0.234709	-0.372134	-0.382783	0.386891	0.233572	0.645352	0.147057	0.508676	NA	NA	NA	NA
126410	CYP4F22	cytochrome P450 family 4 subfamily F member 22	0.398048	1.78954	0.0561548	0.0644867	0.240428	0.443704	-0.196896	0.340552	0.27957	0.322689	0.645189	0.0434771	0.884487	GO:0006690 icosanoid metabolic process; GO:0046513 ceramide biosynthetic process	GO:0005789 endoplasmic reticulum membrane; GO:0016021 integral component of membrane	GO:0004497 monooxygenase activity; GO:0005506 iron ion binding; GO:0005515 protein binding; GO:0016705 oxidoreductase activity, acting on paired donors, with incorporation or reduction of molecular oxygen; GO:0020037 heme binding	NA
107986596	LOC107986596	arf-GAP with GTPase, ANK repeat and PH domain-containing protein 2-like	-0.944798	0.920765	0.559179	0.569491	0.30184	0.59435	-0.121449	0.0278574	0.96075	0.00828401	0.643722	0.25813	0.345058	NA	NA	NA	NA
3430	IFI35	interferon induced protein 35, transcript variant 1	1.05242	3.63605	0.000192455	0.000295162	0.269453	0.350581	-0.260248	0.63862	0.030267	1.00123	0.642415	0.0291538	1.01345	GO:0002281 macrophage activation involved in immune response; GO:0008285 negative regulation of cell population proliferation; GO:0034145 positive regulation of toll-like receptor 4 signaling pathway; GO:0045087 innate immune response; GO:0045089 positive regulation of innate immune response; GO:0050729 positive regulation of inflammatory response; GO:1901223 negative regulation of NIK/NF-kappaB …	GO:0005615 extracellular space; GO:0005634 nucleus; GO:0005737 cytoplasm; GO:0005829 cytosol; GO:0016020 membrane	GO:0005515 protein binding; GO:0042802 identical protein binding	NA
100775104	KLHL7-DT	KLHL7 divergent transcript	-0.746913	2.89567	0.00178225	0.00243148	-0.817733	0.0696553	-0.736203	0.174152	0.694428	0.0830547	0.64231	0.151024	0.500733	NA	NA	NA	NA
2563	GABRD	gamma-aminobutyric acid type A receptor subunit delta	1.28206	3.90551	8.8407e-05	0.000141774	0.123161	0.654534	-0.0974651	0.491395	0.0788541	0.697843	0.642224	0.02298	1.09087	GO:0007165 signal transduction; GO:0007268 chemical synaptic transmission; GO:0034220 ion transmembrane transport; GO:0042391 regulation of membrane potential; GO:0050877 nervous system process; GO:0060079 excitatory postsynaptic potential; GO:1902476 chloride transmembrane transport	GO:0005887 integral component of plasma membrane; GO:0030424 axon; GO:0030425 dendrite; GO:0034707 chloride channel complex; GO:0043005 neuron projection; GO:0043025 neuronal cell body; GO:0045202 synapse; GO:0070161 anchoring junction; GO:0098982 GABA-ergic synapse; GO:0099055 integral component of postsynaptic membrane; GO:1902711 GABA-A receptor complex	GO:0004890 GABA-A receptor activity; GO:0005231 excitatory extracellular ligand-gated ion channel activity; GO:0005254 chloride channel activity; GO:0005515 protein binding; GO:0030594 neurotransmitter receptor activity; GO:1904315 transmitter-gated ion channel activity involved in regulation of postsynaptic membrane potential	04080 Neuroactive ligand-receptor interaction; 04723 Retrograde endocannabinoid signaling; 04727 GABAergic synapse; 05032 Morphine addiction; 05033 Nicotine addiction
105370624	LOC105370624	uncharacterized LOC105370624, transcript variant X2	-0.569539	2.83603	0.00214283	0.00289808	0.899093	0.0538213	-0.817008	-0.0536998	0.906491	0.0209284	0.641909	0.164092	0.476627	NA	NA	NA	NA
107986163	LOC107986163	uncharacterized LOC107986163	0.684603	2.33087	0.0103924	0.0129907	0.158648	0.60871	-0.11542	0.124999	0.686609	0.0857447	0.641825	0.042322	0.893048	NA	NA	NA	NA
100288198	HMGN3-AS1	HMGN3 antisense RNA 1	0.575708	3.29887	0.000522328	0.000761505	0.288152	0.417298	-0.21344	1.01183	0.00608422	1.53467	0.64165	0.0744944	0.715451	NA	NA	NA	NA
64344	HIF3A	hypoxia inducible factor 3 subunit alpha, transcript variant 3	0.924901	8.20691	3.40435e-09	1.03754e-08	-0.623957	0.0268063	-1.04081	0.109603	0.689911	0.0845892	0.640955	0.022987	1.09077	GO:0001525 angiogenesis; GO:0001666 response to hypoxia; GO:0006357 regulation of transcription by RNA polymerase II; GO:0006366 transcription by RNA polymerase II; GO:0006915 apoptotic process	GO:0000785 chromatin; GO:0005654 nucleoplasm; GO:0005739 mitochondrion; GO:0005829 cytosol; GO:0005886 plasma membrane; GO:0016607 nuclear speck	GO:0000977 RNA polymerase II transcription regulatory region sequence-specific DNA binding; GO:0000978 RNA polymerase II cis-regulatory region sequence-specific DNA binding; GO:0000981 DNA-binding transcription factor activity, RNA polymerase II-specific; GO:0046983 protein dimerization activity	NA
56311	ANKRD7	ankyrin repeat domain 7	0.753781	3.1135	0.000914508	0.00129138	-0.339908	0.257555	-0.345695	0.753895	0.0143958	1.24525	0.640112	0.0358579	0.946923	NA	GO:0005654 nucleoplasm; GO:0005813 centrosome	NA	NA
9220	TIAF1	TGFB1-induced anti-apoptotic factor 1	-1.44505	1.09073	0.389822	0.403089	2.00193	0.0347822	-0.956769	-0.120707	0.896303	0.0235134	0.640076	0.490017	0.170954	NA	NA	NA	NA
718	C3	complement C3	3.47727	27.3541	5.368e-19	1.9578e-17	-0.708677	6.86589e-07	-4.76269	0.286272	0.0250943	1.06215	0.639978	4.5634e-06	4.08185	GO:0001798 positive regulation of type IIa hypersensitivity; GO:0001934 positive regulation of protein phosphorylation; GO:0001970 positive regulation of activation of membrane attack complex; GO:0006631 fatty acid metabolic process; GO:0006954 inflammatory response; GO:0006955 immune response; GO:0006956 complement activation; GO:0006957 complement activation, alternative pathway; GO:0006958 com…	GO:0005576 extracellular region; GO:0005615 extracellular space; GO:0005788 endoplasmic reticulum lumen; GO:0005886 plasma membrane; GO:0009986 cell surface; GO:0032991 protein-containing complex; GO:0034774 secretory granule lumen; GO:0035578 azurophil granule lumen; GO:0070062 extracellular exosome; GO:0072562 blood microparticle	GO:0004866 endopeptidase inhibitor activity; GO:0005102 signaling receptor binding; GO:0005515 protein binding; GO:0031715 C5L2 anaphylatoxin chemotactic receptor binding	04080 Neuroactive ligand-receptor interaction; 04145 Phagosome; 04610 Complement and coagulation cascades; 04613 Neutrophil extracellular trap formation; 04936 Alcoholic liver disease; 05131 Shigellosis; 05133 Pertussis; 05134 Legionellosis; 05140 Leishmaniasis; 05142 Chagas disease; 05150 Staphylococcus aureus infection; 05152 Tuberculosis; 05167 Kaposi sarcoma-associated herpesvirus infection; …
109864272	RNA28SN4	RNA, 28S ribosomal RNA N4	13.3125	5.98108	4.02733e-07	8.82258e-07	-0.0597038	0.768519	-0.0588369	0.805269	0.000228327	2.67684	0.638522	0.00268709	1.81333	NA	NA	NA	03008 Ribosome biogenesis in eukaryotes; 03010 Ribosome
100268168	LOC100268168	uncharacterized LOC100268168, transcript variant 1	-0.263495	1.30173	0.230164	0.244387	0.399341	0.399902	-0.224744	0.63589	0.182712	0.44483	0.637862	0.180851	0.447827	NA	NA	NA	NA
146771	TCAM1P	testicular cell adhesion molecule 1, pseudogene	-0.0977557	1.85613	0.0457888	0.0531151	-0.577163	0.133761	-0.537043	-0.162323	0.669875	0.0917323	0.637784	0.0980811	0.63099	NA	NA	NA	NA
146512	FLJ30679	uncharacterized protein FLJ30679	-1.11511	8.52273	1.85112e-09	5.90101e-09	2.1749	2.22137e-05	-3.51163	-0.592139	0.206123	0.409602	0.637343	0.173623	0.45995	NA	NA	NA	NA
286002	SLC26A4-AS1	SLC26A4 antisense RNA 1	-0.315479	1.50309	0.131636	0.1439	0.232862	0.526282	-0.15248	0.643057	0.0844486	0.67677	0.636621	0.0871244	0.667186	NA	NA	NA	NA
100874392	ANKRD20A12P	ankyrin repeat domain 20 family member A12, pseudogene	0.00801572	8.27679	2.97117e-09	9.17271e-09	1.96602	1.86793e-05	-3.57325	0.379826	0.362403	0.251216	0.636495	0.129487	0.546892	NA	NA	NA	NA
90246	LOC90246	uncharacterized LOC90246	-0.0132612	1.1328	0.353088	0.367011	-0.0104881	0.981614	-0.00368534	0.296777	0.515383	0.157952	0.635382	0.166592	0.472141	NA	NA	NA	NA
83473	KATNAL2	katanin catalytic subunit A1 like 2, transcript variant X7	1.73	2.16358	0.0175798	0.0214531	0.16162	0.567563	-0.133315	0.240014	0.397023	0.226706	0.635185	0.0281661	1.02465	GO:0031122 cytoplasmic microtubule organization; GO:0051013 microtubule severing	GO:0000922 spindle pole; GO:0005737 cytoplasm; GO:0005819 spindle; GO:0005874 microtubule; GO:0015630 microtubule cytoskeleton	GO:0005515 protein binding; GO:0005524 ATP binding; GO:0008017 microtubule binding; GO:0008568 microtubule severing ATPase activity; GO:0016853 isomerase activity; GO:0016887 ATP hydrolysis activity	NA
7057	THBS1	thrombospondin 1, transcript variant X1	0.681314	2.85424	0.0020255	0.00274636	0.0611059	0.868395	-0.0306014	-0.231593	0.530908	0.150282	0.634585	0.0898344	0.657967	GO:0001666 response to hypoxia; GO:0001937 negative regulation of endothelial cell proliferation; GO:0001953 negative regulation of cell-matrix adhesion; GO:0002040 sprouting angiogenesis; GO:0002544 chronic inflammatory response; GO:0002581 negative regulation of antigen processing and presentation of peptide or polysaccharide antigen via MHC class II; GO:0002605 negative regulation of dendritic…	GO:0005576 extracellular region; GO:0005577 fibrinogen complex; GO:0005615 extracellular space; GO:0005783 endoplasmic reticulum; GO:0005788 endoplasmic reticulum lumen; GO:0009897 external side of plasma membrane; GO:0009986 cell surface; GO:0016529 sarcoplasmic reticulum; GO:0030141 secretory granule; GO:0031012 extracellular matrix; GO:0031091 platelet alpha granule; GO:0031093 platelet alpha …	GO:0001786 phosphatidylserine binding; GO:0001968 fibronectin binding; GO:0005178 integrin binding; GO:0005201 extracellular matrix structural constituent; GO:0005509 calcium ion binding; GO:0005515 protein binding; GO:0008201 heparin binding; GO:0017134 fibroblast growth factor binding; GO:0030169 low-density lipoprotein particle binding; GO:0042802 identical protein binding; GO:0043236 laminin …	04015 Rap1 signaling pathway; 04115 p53 signaling pathway; 04145 Phagosome; 04151 PI3K-Akt signaling pathway; 04350 TGF-beta signaling pathway; 04510 Focal adhesion; 04512 ECM-receptor interaction; 05144 Malaria; 05165 Human papillomavirus infection; 05205 Proteoglycans in cancer; 05206 MicroRNAs in cancer; 05219 Bladder cancer
401431	ATP6V0E2-AS1	ATP6V0E2 antisense RNA 1	1.9285	8.11227	4.09838e-09	1.2335e-08	0.140676	0.557923	-0.137662	-0.117062	0.625737	0.108548	0.634018	0.0105835	1.34809	NA	NA	NA	NA
4901	NRL	neural retina leucine zipper, transcript variant 2	-0.271602	1.7585	0.061722	0.0704509	0.62162	0.0971164	-0.634117	0.314196	0.396671	0.226962	0.633628	0.0906937	0.655154	GO:0006357 regulation of transcription by RNA polymerase II; GO:0007601 visual perception; GO:0010628 positive regulation of gene expression; GO:0045944 positive regulation of transcription by RNA polymerase II; GO:0046548 retinal rod cell development; GO:0050896 response to stimulus	GO:0000785 chromatin; GO:0005634 nucleus; GO:0005654 nucleoplasm; GO:0005737 cytoplasm; GO:0005829 cytosol	GO:0000978 RNA polymerase II cis-regulatory region sequence-specific DNA binding; GO:0000981 DNA-binding transcription factor activity, RNA polymerase II-specific; GO:0001228 DNA-binding transcription activator activity, RNA polymerase II-specific; GO:0003677 DNA binding; GO:0005515 protein binding; GO:0043522 leucine zipper domain binding; GO:1990837 sequence-specific double-stranded DNA binding…	NA
5452	POU2F2	POU class 2 homeobox 2, transcript variant X3	-0.474218	1.27726	0.245541	0.259645	1.36887	0.018493	-1.16239	-0.0509456	0.928037	0.0157755	0.633373	0.26409	0.338617	GO:0006357 regulation of transcription by RNA polymerase II; GO:0006959 humoral immune response; GO:0032755 positive regulation of interleukin-6 production; GO:0045944 positive regulation of transcription by RNA polymerase II; GO:0098586 cellular response to virus	GO:0000785 chromatin; GO:0005634 nucleus; GO:0005654 nucleoplasm; GO:0005737 cytoplasm; GO:0043231 intracellular membrane-bounded organelle	GO:0000976 transcription cis-regulatory region binding; GO:0000978 RNA polymerase II cis-regulatory region sequence-specific DNA binding; GO:0000981 DNA-binding transcription factor activity, RNA polymerase II-specific; GO:0003700 DNA-binding transcription factor activity; GO:0043565 sequence-specific DNA binding; GO:1990837 sequence-specific double-stranded DNA binding	05168 Herpes simplex virus 1 infection; 05417 Lipid and atherosclerosis
729096	BMS1P4	BMS1 pseudogene 4	-0.591957	1.8357	0.0487561	0.0563923	-0.658473	0.411673	-0.217089	0.907274	0.259632	0.343411	0.633299	0.429192	0.205763	NA	NA	NA	NA
122773	KLHDC1	kelch domain containing 1	-0.746207	0.404145	0.980576	0.980766	0.116953	0.822923	-0.0427883	-0.0845804	0.871443	0.0298696	0.633093	0.22876	0.379502	GO:0016567 protein ubiquitination; GO:0140627 ubiquitin-dependent protein catabolic process via the C-end degron rule pathway	GO:0005737 cytoplasm; GO:0005829 cytosol; GO:0031466 Cul5-RING ubiquitin ligase complex	GO:1990756 ubiquitin ligase-substrate adaptor activity	NA
342184	FMN1	formin 1, transcript variant X7	2.10736	9.40187	3.66086e-10	1.33518e-09	-0.822648	0.000389495	-2.48784	0.629256	0.00533401	1.57905	0.632805	0.00505019	1.59775	GO:0010467 gene expression; GO:0030838 positive regulation of actin filament polymerization; GO:0035136 forelimb morphogenesis; GO:0035137 hindlimb morphogenesis; GO:0045010 actin nucleation; GO:0048705 skeletal system morphogenesis; GO:0051127 positive regulation of actin nucleation; GO:0051894 positive regulation of focal adhesion assembly; GO:0072092 ureteric bud invasion	GO:0005634 nucleus; GO:0005737 cytoplasm; GO:0005789 endoplasmic reticulum membrane; GO:0005884 actin filament; GO:0005886 plasma membrane; GO:0005912 adherens junction	GO:0003779 actin binding; GO:0008017 microtubule binding; GO:0017124 SH3 domain binding	NA
56243	KIAA1217	KIAA1217, transcript variant 5	2.34359	2.95946	0.00146455	0.00202069	-0.0667747	0.762323	-0.0607295	-0.333323	0.135677	0.532794	0.632135	0.00592615	1.54362	GO:0048706 embryonic skeletal system development	GO:0005737 cytoplasm	GO:0003674 molecular_function	NA
56849	TCEAL7	transcription elongation factor A like 7, transcript variant 1	-0.148472	2.01697	0.0278138	0.033083	0.578295	0.123385	-0.561494	0.510067	0.173063	0.460889	0.632045	0.0926661	0.648484	GO:0032088 negative regulation of NF-kappaB transcription factor activity; GO:0045892 negative regulation of DNA-templated transcription	GO:0005634 nucleus; GO:0005654 nucleoplasm	GO:0050699 WW domain binding	NA
2570	GABRR2	gamma-aminobutyric acid type A receptor subunit rho2	-0.590493	9.39563	3.70181e-10	1.3482e-09	0.761125	0.0848212	-0.675438	0.175967	0.685913	0.0860016	0.630889	0.150734	0.501309	GO:0007165 signal transduction; GO:0007214 gamma-aminobutyric acid signaling pathway; GO:0007268 chemical synaptic transmission; GO:0007601 visual perception; GO:0034220 ion transmembrane transport; GO:0042391 regulation of membrane potential; GO:0050877 nervous system process; GO:0060079 excitatory postsynaptic potential; GO:1902476 chloride transmembrane transport	GO:0005886 plasma membrane; GO:0005887 integral component of plasma membrane; GO:0034707 chloride channel complex; GO:0043005 neuron projection; GO:0045202 synapse; GO:0045211 postsynaptic membrane; GO:0070161 anchoring junction; GO:0098982 GABA-ergic synapse; GO:1902711 GABA-A receptor complex	GO:0004890 GABA-A receptor activity; GO:0005231 excitatory extracellular ligand-gated ion channel activity; GO:0005254 chloride channel activity; GO:0019904 protein domain specific binding; GO:0030594 neurotransmitter receptor activity; GO:1904315 transmitter-gated ion channel activity involved in regulation of postsynaptic membrane potential	04080 Neuroactive ligand-receptor interaction; 04723 Retrograde endocannabinoid signaling; 04727 GABAergic synapse; 05032 Morphine addiction; 05033 Nicotine addiction
27091	CACNG5	calcium voltage-gated channel auxiliary subunit gamma 5, transcript variant 1	-0.115006	0.91403	0.566401	0.57639	0.15171	0.670624	-0.0914679	-0.12688	0.722061	0.0736908	0.630731	0.0813523	0.688289	GO:0019226 transmission of nerve impulse; GO:0051968 positive regulation of synaptic transmission, glutamatergic; GO:0070588 calcium ion transmembrane transport; GO:0098943 neurotransmitter receptor transport, postsynaptic endosome to lysosome; GO:0098962 regulation of postsynaptic neurotransmitter receptor activity; GO:0098970 postsynaptic neurotransmitter receptor diffusion trapping; GO:0099590…	GO:0014069 postsynaptic density; GO:0032281 AMPA glutamate receptor complex; GO:0070161 anchoring junction; GO:0098839 postsynaptic density membrane; GO:0098978 glutamatergic synapse; GO:0099055 integral component of postsynaptic membrane	GO:0005245 voltage-gated calcium channel activity; GO:0015075 ion transmembrane transporter activity; GO:0016247 channel regulator activity	04010 MAPK signaling pathway; 04260 Cardiac muscle contraction; 04261 Adrenergic signaling in cardiomyocytes; 04921 Oxytocin signaling pathway; 05410 Hypertrophic cardiomyopathy; 05412 Arrhythmogenic right ventricular cardiomyopathy; 05414 Dilated cardiomyopathy
79778	MICALL2	MICAL like 2	0.444485	4.26664	3.20784e-05	5.43627e-05	0.477484	0.181831	-0.446277	-0.587426	0.102192	0.618419	0.63055	0.0796583	0.694788	GO:0030041 actin filament polymerization; GO:0031175 neuron projection development; GO:0031532 actin cytoskeleton reorganization; GO:0032456 endocytic recycling; GO:0034446 substrate adhesion-dependent cell spreading; GO:0070830 bicellular tight junction assembly; GO:1903955 positive regulation of protein targeting to mitochondrion	GO:0001725 stress fiber; GO:0005829 cytosol; GO:0005886 plasma membrane; GO:0005911 cell-cell junction; GO:0005923 bicellular tight junction; GO:0032432 actin filament bundle; GO:0043005 neuron projection; GO:0055037 recycling endosome	GO:0005515 protein binding; GO:0031005 filamin binding; GO:0031267 small GTPase binding; GO:0042805 actinin binding; GO:0046872 metal ion binding; GO:0051015 actin filament binding	04530 Tight junction
442319	ZNF727	zinc finger protein 727	-0.55572	1.35903	0.197226	0.210905	0.507318	0.279603	-0.32266	-0.344667	0.461202	0.186842	0.629306	0.180874	0.447797	GO:0006355 regulation of DNA-templated transcription; GO:0006357 regulation of transcription by RNA polymerase II	GO:0005634 nucleus	GO:0000978 RNA polymerase II cis-regulatory region sequence-specific DNA binding; GO:0000981 DNA-binding transcription factor activity, RNA polymerase II-specific; GO:0046872 metal ion binding	05168 Herpes simplex virus 1 infection
162962	ZNF836	zinc finger protein 836	2.39582	3.05486	0.00109345	0.0015309	-0.114276	0.54429	-0.143916	0.273202	0.150977	0.500832	0.626856	0.00158157	1.99757	GO:0006357 regulation of transcription by RNA polymerase II; GO:0045944 positive regulation of transcription by RNA polymerase II	GO:0005634 nucleus	GO:0000978 RNA polymerase II cis-regulatory region sequence-specific DNA binding; GO:0001228 DNA-binding transcription activator activity, RNA polymerase II-specific; GO:0046872 metal ion binding	05168 Herpes simplex virus 1 infection
144486	CEP83-DT	CEP83 divergent transcript	0.258193	8.6513	1.45062e-09	4.70675e-09	1.88723	5.96417e-06	-3.98525	0.483472	0.197791	0.421685	0.625983	0.096971	0.634579	NA	NA	NA	NA
100288428	LMCD1-AS1	LMCD1 antisense RNA 1	-0.381995	2.87181	0.00191843	0.00260943	-0.233732	0.544152	-0.14399	0.319969	0.407261	0.219902	0.625766	0.108211	0.601111	NA	NA	NA	NA
9744	ACAP1	ArfGAP with coiled-coil, ankyrin repeat and PH domains 1, transcript variant X2	-0.590872	0.939428	0.539302	0.550044	-0.396208	0.475748	-0.178758	0.0333351	0.952036	0.0102223	0.625696	0.261515	0.341341	GO:0015031 protein transport; GO:0050790 regulation of catalytic activity	GO:0016020 membrane; GO:0055038 recycling endosome membrane	GO:0005096 GTPase activator activity; GO:0005515 protein binding; GO:0046872 metal ion binding	04144 Endocytosis
100528031	FKBP1A-SDCBP2	FKBP1A-SDCBP2 readthrough (NMD candidate)	-0.319309	0.80345	0.686423	0.693237	-0.0654963	0.948614	-0.010981	1.90686	0.0654825	0.755528	0.625614	0.538563	0.146676	NA	NA	NA	NA
150759	LINC00342	long intergenic non-protein coding RNA 342	0.323973	1.80539	0.0535008	0.061599	0.352755	0.339905	-0.268688	-0.542923	0.144593	0.513627	0.625061	0.0938274	0.644642	NA	NA	NA	NA
84628	NTNG2	netrin G2	0.774005	0.878737	0.604568	0.613333	-0.435216	0.342673	-0.266464	-0.159955	0.726244	0.0722953	0.624705	0.174929	0.457679	GO:0007409 axonogenesis; GO:0009887 animal organ morphogenesis; GO:0009888 tissue development; GO:0010975 regulation of neuron projection development; GO:0016477 cell migration; GO:0034446 substrate adhesion-dependent cell spreading; GO:0050804 modulation of chemical synaptic transmission; GO:0070831 basement membrane assembly; GO:0098698 postsynaptic specialization assembly; GO:0099560 synaptic …	GO:0005576 extracellular region; GO:0005886 plasma membrane; GO:0030424 axon; GO:0043256 laminin complex; GO:0046658 anchored component of plasma membrane; GO:0098685 Schaffer collateral - CA1 synapse; GO:0098978 glutamatergic synapse; GO:0099029 anchored component of presynaptic active zone membrane	GO:0003674 molecular_function; GO:0005515 protein binding	04360 Axon guidance; 04514 Cell adhesion molecules
101928728	LOC101928728	uncharacterized LOC101928728	-1.10838	4.74332	8.85016e-06	1.60689e-05	1.40565	0.00974105	-1.37626	0.219677	0.67567	0.0896855	0.622904	0.237973	0.368219	NA	NA	NA	NA
4922	NTS	neurotensin	-0.417891	1.72444	0.0684326	0.0776179	0.242583	0.552599	-0.14004	0.186776	0.647315	0.100174	0.62117	0.131911	0.541197	GO:0007165 signal transduction; GO:0007218 neuropeptide signaling pathway; GO:0010628 positive regulation of gene expression; GO:0010629 negative regulation of gene expression; GO:0051092 positive regulation of NF-kappaB transcription factor activity; GO:0051897 positive regulation of protein kinase B signaling; GO:0097746 blood vessel diameter maintenance	GO:0005576 extracellular region; GO:0030133 transport vesicle; GO:0043231 intracellular membrane-bounded organelle; GO:0043679 axon terminus	GO:0005184 neuropeptide hormone activity; GO:0005515 protein binding; GO:0048018 receptor ligand activity; GO:0071855 neuropeptide receptor binding	04080 Neuroactive ligand-receptor interaction
58494	JAM2	junctional adhesion molecule 2, transcript variant 1	3.26815	1.41465	0.169146	0.182328	0.0398014	0.826347	-0.0418643	0.413922	0.0263111	1.0469	0.621037	0.00120757	2.09133	GO:0007159 leukocyte cell-cell adhesion; GO:0007286 spermatid development; GO:0007520 myoblast fusion; GO:0031642 negative regulation of myelination; GO:0035633 maintenance of blood-brain barrier; GO:0045123 cellular extravasation; GO:0050901 leukocyte tethering or rolling; GO:0071593 lymphocyte aggregation; GO:0097241 hematopoietic stem cell migration to bone marrow; GO:0098609 cell-cell adhesio…	GO:0005886 plasma membrane; GO:0005887 integral component of plasma membrane; GO:0005923 bicellular tight junction; GO:0009986 cell surface; GO:0036477 somatodendritic compartment; GO:0044291 cell-cell contact zone; GO:0070160 tight junction; GO:0098636 protein complex involved in cell adhesion	GO:0005178 integrin binding; GO:0005515 protein binding	04514 Cell adhesion molecules; 04530 Tight junction; 04670 Leukocyte transendothelial migration; 05120 Epithelial cell signaling in Helicobacter pylori infection
104457406	MIR222HG	miR222/221 cluster host gene	1.40352	2.65657	0.00374303	0.00492572	0.554058	0.0637293	-0.764006	-0.878391	0.00419371	1.66166	0.620882	0.038431	0.924281	NA	NA	NA	NA
400236	FOXN3-AS1	FOXN3 antisense RNA 1	-0.754859	3.04159	0.00113869	0.0015911	1.04281	0.025119	-1.06185	0.298514	0.511157	0.160077	0.61902	0.175759	0.456276	NA	NA	NA	NA
257396	LOC257396	uncharacterized LOC257396, transcript variant 1	2.12055	6.07671	3.21753e-07	7.14678e-07	0.348375	0.0819393	-0.686094	0.281374	0.157801	0.487891	0.618001	0.00278442	1.8014	NA	NA	NA	NA
7593	MZF1	myeloid zinc finger 1, transcript variant 1	2.1181	3.80342	0.000118456	0.000186786	-0.161907	0.400023	-0.224655	-0.478581	0.015576	1.21896	0.617871	0.00216896	1.88745	GO:0000122 negative regulation of transcription by RNA polymerase II; GO:0006355 regulation of DNA-templated transcription; GO:0045944 positive regulation of transcription by RNA polymerase II	GO:0005654 nucleoplasm	GO:0000976 transcription cis-regulatory region binding; GO:0000978 RNA polymerase II cis-regulatory region sequence-specific DNA binding; GO:0000981 DNA-binding transcription factor activity, RNA polymerase II-specific; GO:0001227 DNA-binding transcription repressor activity, RNA polymerase II-specific; GO:0001228 DNA-binding transcription activator activity, RNA polymerase II-specific; GO:000370…	NA
375298	CERKL	ceramide kinase like, transcript variant 1	1.60566	2.53354	0.00549961	0.00709485	-0.340715	0.161556	-0.48111	0.662196	0.00813517	1.43693	0.617716	0.0130245	1.27881	GO:0006665 sphingolipid metabolic process; GO:0016310 phosphorylation; GO:0030148 sphingolipid biosynthetic process; GO:0046834 lipid phosphorylation	GO:0001750 photoreceptor outer segment; GO:0001917 photoreceptor inner segment; GO:0005654 nucleoplasm; GO:0005730 nucleolus; GO:0005783 endoplasmic reticulum; GO:0005794 Golgi apparatus; GO:0005829 cytosol; GO:0048471 perinuclear region of cytoplasm	GO:0001727 lipid kinase activity; GO:0046625 sphingolipid binding	NA
169270	ZNF596	zinc finger protein 596, transcript variant 6	-0.37398	2.71939	0.0030775	0.00408607	1.26864	0.00613935	-1.53168	0.868462	0.0554674	0.807431	0.617354	0.168737	0.468431	GO:0000122 negative regulation of transcription by RNA polymerase II; GO:0006357 regulation of transcription by RNA polymerase II	GO:0005634 nucleus	GO:0000977 RNA polymerase II transcription regulatory region sequence-specific DNA binding; GO:0000981 DNA-binding transcription factor activity, RNA polymerase II-specific; GO:0001227 DNA-binding transcription repressor activity, RNA polymerase II-specific; GO:0005515 protein binding; GO:0046872 metal ion binding	05168 Herpes simplex virus 1 infection
339201	ASB16-AS1	ASB16 antisense RNA 1, transcript variant 1	1.41825	2.35438	0.0096522	0.0121115	-0.480326	0.149783	-0.50319	-0.496408	0.136995	0.529785	0.61734	0.0657787	0.754078	NA	NA	NA	NA
101060264	FOXP4-AS1	FOXP4 antisense RNA 1, transcript variant 3	-0.259869	0.807394	0.682165	0.689152	0.263708	0.531642	-0.149898	-0.0255222	0.951639	0.0103133	0.617211	0.146504	0.509731	NA	NA	NA	NA
100506637	PRKAR2A-AS1	PRKAR2A antisense RNA 1, transcript variant 2	2.05441	10.6956	4.03591e-11	1.77456e-10	-0.216395	0.28244	-0.319845	0.092509	0.644279	0.101321	0.616409	0.00326003	1.7476	NA	NA	NA	NA
105221694	BISPR	BST2 interferon stimulated positive regulator, transcript variant 2	0.075892	1.3959	0.178203	0.19149	-0.505376	0.134988	-0.534332	0.172667	0.605853	0.116636	0.616332	0.0696283	0.736326	NA	NA	NA	NA
729978	NPIPB2	nuclear pore complex interacting protein family member B2, transcript variant X1	1.03144	2.71646	0.00310562	0.00412093	0.516397	0.148734	-0.50528	-0.249053	0.482515	0.174996	0.616098	0.0860614	0.670918	NA	GO:0005654 nucleoplasm	NA	NA
116435302	SUGT1-DT	SUGT1 divergent transcript	-1.0409	3.71834	0.000151469	0.000235479	0.981906	0.0449995	-0.873327	0.174449	0.716142	0.0755832	0.615694	0.202423	0.414959	NA	NA	NA	NA
26011	TENM4	teneurin transmembrane protein 4, transcript variant X1	2.2468	4.08362	5.34004e-05	8.79805e-05	-0.208763	0.270912	-0.331497	-0.338519	0.0773032	0.70401	0.61563	0.00190991	1.93203	GO:0001702 gastrulation with mouth forming second; GO:0007157 heterophilic cell-cell adhesion via plasma membrane cell adhesion molecules; GO:0007165 signal transduction; GO:0031641 regulation of myelination; GO:0031643 positive regulation of myelination; GO:0032289 central nervous system myelin formation; GO:0048666 neuron development; GO:0048714 positive regulation of oligodendrocyte differenti…	GO:0005634 nucleus; GO:0005737 cytoplasm; GO:0005886 plasma membrane; GO:0005887 integral component of plasma membrane; GO:0043005 neuron projection	GO:0005515 protein binding; GO:0042803 protein homodimerization activity; GO:0046982 protein heterodimerization activity; GO:0050839 cell adhesion molecule binding	NA
7108	TM7SF2	transmembrane 7 superfamily member 2, transcript variant 1	3.40497	6.54205	1.10863e-07	2.63185e-07	0.0815506	0.497675	-0.166957	0.386965	0.00218178	1.88539	0.614927	4.89076e-06	4.05658	GO:0006695 cholesterol biosynthetic process; GO:0016126 sterol biosynthetic process	GO:0005637 nuclear inner membrane; GO:0005783 endoplasmic reticulum; GO:0005789 endoplasmic reticulum membrane; GO:0005887 integral component of plasma membrane; GO:0030176 integral component of endoplasmic reticulum membrane; GO:0043231 intracellular membrane-bounded organelle; GO:0043235 receptor complex	GO:0005515 protein binding; GO:0016627 oxidoreductase activity, acting on the CH-CH group of donors; GO:0050613 delta14-sterol reductase activity; GO:0050661 NADP binding	00100 Steroid biosynthesis; 01100 Metabolic pathways
4640	MYO1A	myosin IA, transcript variant 2	-1.49656	5.21867	2.5905e-06	5.06249e-06	0.409562	0.38436	-0.235384	1.11764	0.0206216	1.12626	0.614657	0.193508	0.42806	GO:0007015 actin filament organization; GO:0007605 sensory perception of sound; GO:0030033 microvillus assembly; GO:0030050 vesicle transport along actin filament; GO:0051648 vesicle localization	GO:0005737 cytoplasm; GO:0005886 plasma membrane; GO:0005902 microvillus; GO:0005903 brush border; GO:0015629 actin cytoskeleton; GO:0016323 basolateral plasma membrane; GO:0016324 apical plasma membrane; GO:0016328 lateral plasma membrane; GO:0016459 myosin complex; GO:0030864 cortical actin cytoskeleton; GO:0031941 filamentous actin; GO:0031982 vesicle; GO:0044853 plasma membrane raft	GO:0000146 microfilament motor activity; GO:0005516 calmodulin binding; GO:0005524 ATP binding; GO:0051015 actin filament binding	05130 Pathogenic Escherichia coli infection
64388	GREM2	gremlin 2, DAN family BMP antagonist, transcript variant X1	-0.552771	2.30991	0.0111006	0.0138312	-0.519979	0.223411	-0.386423	0.248874	0.557763	0.137751	0.614306	0.151188	0.500418	GO:0009887 animal organ morphogenesis; GO:0010172 embryonic body morphogenesis; GO:0019221 cytokine-mediated signaling pathway; GO:0038098 sequestering of BMP from receptor via BMP binding; GO:0048263 determination of dorsal identity; GO:0060300 regulation of cytokine activity	GO:0005576 extracellular region; GO:0005615 extracellular space	GO:0005125 cytokine activity; GO:0008201 heparin binding; GO:0036122 BMP binding; GO:0042802 identical protein binding; GO:0048018 receptor ligand activity	04350 TGF-beta signaling pathway
25759	SHC2	SHC adaptor protein 2, transcript variant 1	3.025	15.0072	8.48983e-14	6.82507e-13	-0.308498	0.0631758	-0.766661	-0.291504	0.0786427	0.698698	0.61316	0.000433017	2.45094	GO:0007169 transmembrane receptor protein tyrosine kinase signaling pathway; GO:0035556 intracellular signal transduction; GO:0043410 positive regulation of MAPK cascade	GO:0005575 cellular_component; GO:0005829 cytosol; GO:0005886 plasma membrane	GO:0005515 protein binding; GO:0019901 protein kinase binding; GO:0030971 receptor tyrosine kinase binding	01521 EGFR tyrosine kinase inhibitor resistance; 01522 Endocrine resistance; 04012 ErbB signaling pathway; 04014 Ras signaling pathway; 04062 Chemokine signaling pathway; 04072 Phospholipase D signaling pathway; 04370 VEGF signaling pathway; 04510 Focal adhesion; 04650 Natural killer cell mediated cytotoxicity; 04722 Neurotrophin signaling pathway; 04910 Insulin signaling pathway; 04915 Estrogen …
91584	PLXNA4	plexin A4, transcript variant X3	0.489557	4.83121	7.02266e-06	1.29315e-05	-1.30574	0.00754824	-1.46228	0.115715	0.805705	0.0476344	0.613051	0.195836	0.424568	GO:0007162 negative regulation of cell adhesion; GO:0008360 regulation of cell shape; GO:0021612 facial nerve structural organization; GO:0021615 glossopharyngeal nerve morphogenesis; GO:0021637 trigeminal nerve structural organization; GO:0021644 vagus nerve morphogenesis; GO:0021784 postganglionic parasympathetic fiber development; GO:0021793 chemorepulsion of branchiomotor axon; GO:0021960 ant…	GO:0002116 semaphorin receptor complex; GO:0005886 plasma membrane; GO:0005887 integral component of plasma membrane	GO:0017154 semaphorin receptor activity	04360 Axon guidance
102723334	LOC102723334	uncharacterized LOC102723334, transcript variant X1	0.132715	0.763933	0.72857	0.733981	-0.363308	0.391662	-0.230304	0.140026	0.740505	0.0675806	0.612987	0.150876	0.501056	NA	NA	NA	NA
342346	C16orf96	chromosome 16 open reading frame 96, transcript variant 2	0.286142	5.89724	4.91124e-07	1.06161e-06	-0.842666	0.00785108	-1.44893	-0.356013	0.246711	0.357975	0.612876	0.048904	0.847123	NA	NA	NA	NA
627	BDNF	brain derived neurotrophic factor, transcript variant 9	0.0276464	1.34374	0.205606	0.219412	0.708102	0.0590887	-0.787594	-0.234734	0.524572	0.153341	0.612489	0.100589	0.62327	GO:0007169 transmembrane receptor protein tyrosine kinase signaling pathway; GO:0007399 nervous system development; GO:0007411 axon guidance; GO:0007416 synapse assembly; GO:0007422 peripheral nervous system development; GO:0007613 memory; GO:0010832 negative regulation of myotube differentiation; GO:0010976 positive regulation of neuron projection development; GO:0021675 nerve development; GO:00…	GO:0005576 extracellular region; GO:0005615 extracellular space; GO:0005737 cytoplasm; GO:0005739 mitochondrion; GO:0008021 synaptic vesicle; GO:0016607 nuclear speck; GO:0030424 axon; GO:0030425 dendrite; GO:0048471 perinuclear region of cytoplasm	GO:0005163 nerve growth factor receptor binding; GO:0005515 protein binding; GO:0008083 growth factor activity	04010 MAPK signaling pathway; 04014 Ras signaling pathway; 04024 cAMP signaling pathway; 04151 PI3K-Akt signaling pathway; 04722 Neurotrophin signaling pathway; 05016 Huntington disease; 05022 Pathways of neurodegeneration - multiple diseases; 05030 Cocaine addiction; 05034 Alcoholism
728715	LOC728715	ovostatin homolog 2	-0.210441	1.05011	0.42747	0.440047	-0.0359002	0.93863	-0.0132542	-0.200251	0.667962	0.0924744	0.612281	0.192733	0.429212	NA	NA	NA	NA
4992	OR1F1	olfactory receptor family 1 subfamily F member 1, transcript variant 3	0.889427	0.996838	0.479799	0.491723	-0.233169	0.505219	-0.163154	-0.391647	0.265228	0.337435	0.611897	0.0842494	0.677455	GO:0007165 signal transduction; GO:0007186 G protein-coupled receptor signaling pathway; GO:0050911 detection of chemical stimulus involved in sensory perception of smell	GO:0005886 plasma membrane; GO:0016021 integral component of membrane	GO:0004930 G protein-coupled receptor activity; GO:0004984 olfactory receptor activity	04740 Olfactory transduction
729234	FAHD2CP	fumarylacetoacetate hydrolase domain containing 2C, pseudogene	1.37522	2.20976	0.015207	0.0186947	0.13481	0.584722	-0.125616	0.282329	0.25506	0.348513	0.611853	0.0159568	1.21115	NA	NA	NA	NA
84852	ATP1A1-AS1	ATP1A1 antisense RNA 1, transcript variant 5	1.36369	1.33551	0.210237	0.22409	0.0721092	0.813365	-0.0454447	-0.147928	0.628567	0.107411	0.611791	0.049491	0.84355	NA	NA	NA	NA
7288	TULP2	TUB like protein 2	0.33254	2.67842	0.00349643	0.00461575	-0.273462	0.403607	-0.222294	-0.594313	0.0734022	0.720123	0.61104	0.0655981	0.754982	GO:0007601 visual perception; GO:0061512 protein localization to cilium	GO:0005576 extracellular region; GO:0005737 cytoplasm; GO:0005929 cilium	GO:0044877 protein-containing complex binding	NA
1520	CTSS	cathepsin S, transcript variant 1	0.36158	3.64017	0.000190151	0.00029189	0.364367	0.343396	-0.265892	0.470567	0.222664	0.387367	0.610853	0.114914	0.582901	GO:0002224 toll-like receptor signaling pathway; GO:0002250 adaptive immune response; GO:0006508 proteolysis; GO:0006955 immune response; GO:0010447 response to acidic pH; GO:0016485 protein processing; GO:0019882 antigen processing and presentation; GO:0019886 antigen processing and presentation of exogenous peptide antigen via MHC class II; GO:0022617 extracellular matrix disassembly; GO:003057…	GO:0005576 extracellular region; GO:0005615 extracellular space; GO:0005764 lysosome; GO:0005770 late endosome; GO:0036021 endolysosome lumen; GO:0043202 lysosomal lumen; GO:0043231 intracellular membrane-bounded organelle; GO:0045335 phagocytic vesicle; GO:0062023 collagen-containing extracellular matrix; GO:1904724 tertiary granule lumen; GO:1904813 ficolin-1-rich granule lumen	GO:0001968 fibronectin binding; GO:0004197 cysteine-type endopeptidase activity; GO:0004252 serine-type endopeptidase activity; GO:0005518 collagen binding; GO:0043236 laminin binding; GO:0043394 proteoglycan binding	04142 Lysosome; 04145 Phagosome; 04210 Apoptosis; 04612 Antigen processing and presentation; 05152 Tuberculosis
121643	FOXN4	forkhead box N4	1.8055	1.81907	0.0513065	0.0592181	0.0742907	0.767794	-0.0590445	-0.573101	0.0265226	1.0443	0.610519	0.0183723	1.1646	GO:0001947 heart looping; GO:0006355 regulation of DNA-templated transcription; GO:0008016 regulation of heart contraction; GO:0010842 retina layer formation; GO:0021514 ventral spinal cord interneuron differentiation; GO:0035881 amacrine cell differentiation; GO:0036302 atrioventricular canal development; GO:0045944 positive regulation of transcription by RNA polymerase II; GO:0060579 ventral sp…	GO:0000785 chromatin; GO:0005634 nucleus	GO:0000981 DNA-binding transcription factor activity, RNA polymerase II-specific; GO:0000987 cis-regulatory region sequence-specific DNA binding; GO:0003682 chromatin binding; GO:0003700 DNA-binding transcription factor activity; GO:0005515 protein binding	NA
4336	MOBP	myelin associated oligodendrocyte basic protein, transcript variant 3	-1.22006	9.27079	4.63044e-10	1.65217e-09	2.96433	7.11508e-07	-4.74984	-0.566802	0.279851	0.322415	0.61049	0.244334	0.360662	GO:0007399 nervous system development	GO:0030864 cortical actin cytoskeleton; GO:0048471 perinuclear region of cytoplasm	GO:0003779 actin binding; GO:0005515 protein binding; GO:0017022 myosin binding	NA
285962	WEE2-AS1	WEE2 antisense RNA 1	0.733525	3.54945	0.000248061	0.000375014	0.00671672	0.982918	-0.00339692	0.408296	0.197165	0.422559	0.610147	0.0562505	0.802935	GO:0000395 mRNA 5'-splice site recognition	GO:0005685 U1 snRNP	GO:0030627 pre-mRNA 5'-splice site binding	NA
100132287	LOC100132287	uncharacterized LOC100132287	-1.979	1.73764	0.0657534	0.0747655	-0.556559	0.492405	-0.169681	-1.75121	0.0345661	0.958671	0.610078	0.451524	0.19234	NA	NA	NA	NA
3481	IGF2	insulin like growth factor 2, transcript variant 1	3.62515	12.0727	4.72185e-12	2.53802e-11	-0.603456	0.00152013	-2.01151	-0.175117	0.333593	0.273885	0.609564	0.00136215	2.04942	GO:0000122 negative regulation of transcription by RNA polymerase II; GO:0001649 osteoblast differentiation; GO:0001701 in utero embryonic development; GO:0001892 embryonic placenta development; GO:0001934 positive regulation of protein phosphorylation; GO:0006006 glucose metabolic process; GO:0006349 regulation of gene expression by genomic imprinting; GO:0006355 regulation of DNA-templated tran…	GO:0005576 extracellular region; GO:0005615 extracellular space; GO:0031093 platelet alpha granule lumen	GO:0005158 insulin receptor binding; GO:0005159 insulin-like growth factor receptor binding; GO:0005178 integrin binding; GO:0005179 hormone activity; GO:0005515 protein binding; GO:0008083 growth factor activity; GO:0043539 protein serine/threonine kinase activator activity; GO:0048018 receptor ligand activity	04010 MAPK signaling pathway; 04014 Ras signaling pathway; 04151 PI3K-Akt signaling pathway; 05200 Pathways in cancer; 05205 Proteoglycans in cancer; 05225 Hepatocellular carcinoma
5652	PRSS8	serine protease 8	-0.481594	3.62226	0.000200364	0.000306563	-0.0915161	0.81692	-0.0444084	0.509463	0.201388	0.416502	0.609472	0.127358	0.551944	GO:0006508 proteolysis; GO:0010765 positive regulation of sodium ion transport	GO:0005576 extracellular region; GO:0005615 extracellular space; GO:0005886 plasma membrane; GO:0016021 integral component of membrane; GO:0070062 extracellular exosome	GO:0004252 serine-type endopeptidase activity; GO:0005515 protein binding; GO:0008236 serine-type peptidase activity; GO:0017080 sodium channel regulator activity	NA
388759	C1orf229	chromosome 1 open reading frame 229	-0.915485	1.97238	0.0319567	0.037712	0.927414	0.0329383	-0.974085	-0.483572	0.257767	0.345456	0.609258	0.155052	0.492978	NA	NA	NA	NA
375607	NAT16	N-acetyltransferase 16 (putative), transcript variant 3	-0.560101	1.17929	0.315308	0.329231	-0.424445	0.409589	-0.21839	0.17993	0.725937	0.0724021	0.609096	0.237989	0.368198	NA	NA	GO:0016407 acetyltransferase activity; GO:0016747 acyltransferase activity, transferring groups other than amino-acyl groups	NA
2914	GRM4	glutamate metabotropic receptor 4, transcript variant 1	0.383532	3.37263	0.000418874	0.000617372	0.299668	0.289636	-0.31284	-0.47635	0.0953447	0.639826	0.608601	0.0345057	0.959262	GO:0007196 adenylate cyclase-inhibiting G protein-coupled glutamate receptor signaling pathway; GO:0007216 G protein-coupled glutamate receptor signaling pathway; GO:0007268 chemical synaptic transmission; GO:0007269 neurotransmitter secretion; GO:0043410 positive regulation of MAPK cascade; GO:0043523 regulation of neuron apoptotic process; GO:0051966 regulation of synaptic transmission, glutama…	GO:0005886 plasma membrane; GO:0005887 integral component of plasma membrane; GO:0031410 cytoplasmic vesicle; GO:0098793 presynapse	GO:0001640 adenylate cyclase inhibiting G protein-coupled glutamate receptor activity; GO:0004930 G protein-coupled receptor activity; GO:0008066 glutamate receptor activity	04072 Phospholipase D signaling pathway; 04080 Neuroactive ligand-receptor interaction; 04724 Glutamatergic synapse; 04742 Taste transduction
4194	MDM4	MDM4 regulator of p53, transcript variant 4	5.4808	17.0127	7.67912e-15	8.01281e-14	-0.275659	0.0789564	-0.69746	-0.888721	5.59594e-07	4.8367	0.608548	0.00024572	2.6509	GO:0000122 negative regulation of transcription by RNA polymerase II; GO:0003170 heart valve development; GO:0003181 atrioventricular valve morphogenesis; GO:0003203 endocardial cushion morphogenesis; GO:0003281 ventricular septum development; GO:0003283 atrial septum development; GO:0006357 regulation of transcription by RNA polymerase II; GO:0008285 negative regulation of cell population prolif…	GO:0005634 nucleus; GO:0005654 nucleoplasm; GO:0017053 transcription repressor complex	GO:0002039 p53 binding; GO:0005515 protein binding; GO:0008270 zinc ion binding; GO:0019899 enzyme binding	04115 p53 signaling pathway; 05206 MicroRNAs in cancer
353500	BMP8A	bone morphogenetic protein 8a	1.065	2.45539	0.00702735	0.00895885	-0.317332	0.538774	-0.14658	-0.676365	0.1934	0.428257	0.608456	0.240617	0.365044	GO:0001503 ossification; GO:0002024 diet induced thermogenesis; GO:0010862 positive regulation of pathway-restricted SMAD protein phosphorylation; GO:0030154 cell differentiation; GO:0030509 BMP signaling pathway; GO:0046676 negative regulation of insulin secretion; GO:0051216 cartilage development; GO:0060395 SMAD protein signal transduction; GO:0097009 energy homeostasis	GO:0005615 extracellular space	GO:0005125 cytokine activity; GO:0008083 growth factor activity; GO:0070700 BMP receptor binding	04060 Cytokine-cytokine receptor interaction; 04350 TGF-beta signaling pathway; 04390 Hippo signaling pathway; 04714 Thermogenesis
4804	NGFR	nerve growth factor receptor	2.13805	13.9414	3.38375e-13	2.36236e-12	0.241805	0.173638	-0.459923	-0.505544	0.00584519	1.54826	0.607052	0.00111821	2.11789	GO:0001678 cellular glucose homeostasis; GO:0006886 intracellular protein transport; GO:0006919 activation of cysteine-type endopeptidase activity involved in apoptotic process; GO:0007266 Rho protein signal transduction; GO:0007411 axon guidance; GO:0007417 central nervous system development; GO:0008543 fibroblast growth factor receptor signaling pathway; GO:0016048 detection of temperature stim…	GO:0005576 extracellular region; GO:0005654 nucleoplasm; GO:0005768 endosome; GO:0005829 cytosol; GO:0005886 plasma membrane; GO:0005887 integral component of plasma membrane; GO:0005911 cell-cell junction; GO:0009986 cell surface; GO:0014069 postsynaptic density; GO:0016021 integral component of membrane; GO:0030426 growth cone; GO:0043197 dendritic spine; GO:0043204 perikaryon	GO:0001540 amyloid-beta binding; GO:0004888 transmembrane signaling receptor activity; GO:0005035 death receptor activity; GO:0005515 protein binding; GO:0005516 calmodulin binding; GO:0015026 coreceptor activity; GO:0031267 small GTPase binding; GO:0031625 ubiquitin protein ligase binding; GO:0038023 signaling receptor activity; GO:0043121 neurotrophin binding; GO:0048406 nerve growth factor bin…	03265 Virion - Lyssavirus; 04010 MAPK signaling pathway; 04014 Ras signaling pathway; 04015 Rap1 signaling pathway; 04060 Cytokine-cytokine receptor interaction; 04151 PI3K-Akt signaling pathway; 04215 Apoptosis - multiple species; 04722 Neurotrophin signaling pathway; 05202 Transcriptional misregulation in cancer
93556	EGFEM1P	EGF like and EMI domain containing 1, pseudogene	-0.622633	1.41735	0.167873	0.181044	0.21052	0.631908	-0.106092	0.342552	0.436724	0.201119	0.606805	0.170684	0.46506	NA	NA	NA	NA
541471	MIR4435-2HG	MIR4435-2 host gene, transcript variant 2	2.2803	2.80368	0.0023686	0.00318774	-0.195213	0.404021	-0.222024	0.362773	0.124411	0.558996	0.60605	0.0118943	1.30905	NA	NA	NA	NA
105371912	LOC105371912	uncharacterized LOC105371912	-0.881092	0.891628	0.590576	0.599729	0.0380049	0.934933	-0.0141408	-0.00139694	0.997606	0.000493604	0.605937	0.196573	0.423429	NA	NA	NA	NA
389119	INKA1	inka box actin regulator 1, transcript variant 1	-0.290969	1.45095	0.152741	0.165742	-0.425268	0.222796	-0.387195	0.539264	0.123989	0.559983	0.60583	0.0846004	0.676212	GO:0043086 negative regulation of catalytic activity	GO:0005634 nucleus; GO:0005737 cytoplasm	GO:0005515 protein binding; GO:0019901 protein kinase binding; GO:0030291 protein serine/threonine kinase inhibitor activity	NA
101929580	GTF2IP23	general transcription factor IIi pseudogene 23	-0.806576	0.988298	0.488467	0.499977	-0.298635	0.568743	-0.132733	-0.726531	0.169272	0.467497	0.605691	0.249793	0.354424	NA	NA	NA	NA
100506392	SLC16A1-AS1	SLC16A1 antisense RNA 1, transcript variant 1	3.23015	6.82154	5.96777e-08	1.47823e-07	-0.341835	0.0646706	-0.759415	0.0729773	0.688195	0.0851757	0.605267	0.0015841	1.99702	NA	NA	NA	NA
162282	ANKFN1	ankyrin repeat and fibronectin type III domain containing 1, transcript variant 2	-1.37445	2.03856	0.0260018	0.0310137	0.656831	0.244104	-0.360924	0.835854	0.14011	0.52314	0.60512	0.282225	0.320026	GO:0000132 establishment of mitotic spindle orientation; GO:0061172 regulation of establishment of bipolar cell polarity	GO:0005819 spindle	NA	NA
105378763	LINC01748	long intergenic non-protein coding RNA 1748	-0.573945	1.01179	0.464796	0.476726	-0.396708	0.385383	-0.234637	-0.501913	0.273373	0.328957	0.604792	0.187613	0.437126	NA	NA	NA	NA
27092	CACNG4	calcium voltage-gated channel auxiliary subunit gamma 4	0.906753	7.18216	2.74253e-08	7.17726e-08	0.402899	0.126795	-0.553312	-0.262971	0.315627	0.289117	0.603479	0.024112	1.07528	GO:0019226 transmission of nerve impulse; GO:0042220 response to cocaine; GO:0051968 positive regulation of synaptic transmission, glutamatergic; GO:0070588 calcium ion transmembrane transport; GO:0098943 neurotransmitter receptor transport, postsynaptic endosome to lysosome; GO:0098962 regulation of postsynaptic neurotransmitter receptor activity; GO:0098970 postsynaptic neurotransmitter recepto…	GO:0005886 plasma membrane; GO:0005887 integral component of plasma membrane; GO:0009986 cell surface; GO:0030666 endocytic vesicle membrane; GO:0032281 AMPA glutamate receptor complex; GO:0036477 somatodendritic compartment; GO:0044297 cell body; GO:0098839 postsynaptic density membrane; GO:0098978 glutamatergic synapse; GO:0099061 integral component of postsynaptic density membrane; GO:1990454 …	GO:0005245 voltage-gated calcium channel activity; GO:0005246 calcium channel regulator activity; GO:0016247 channel regulator activity; GO:0035255 ionotropic glutamate receptor binding	04010 MAPK signaling pathway; 04260 Cardiac muscle contraction; 04261 Adrenergic signaling in cardiomyocytes; 04921 Oxytocin signaling pathway; 05410 Hypertrophic cardiomyopathy; 05412 Arrhythmogenic right ventricular cardiomyopathy; 05414 Dilated cardiomyopathy
6375	XCL1	X-C motif chemokine ligand 1, transcript variant X1	0.452243	1.674	0.0796496	0.0895457	1.16407	0.023021	-1.09025	0.732143	0.146162	0.510438	0.603461	0.228747	0.379517	GO:0001916 positive regulation of T cell mediated cytotoxicity; GO:0002548 monocyte chemotaxis; GO:0002690 positive regulation of leukocyte chemotaxis; GO:0002725 negative regulation of T cell cytokine production; GO:0002726 positive regulation of T cell cytokine production; GO:0002826 negative regulation of T-helper 1 type immune response; GO:0006954 inflammatory response; GO:0007165 signal tran…	GO:0005576 extracellular region; GO:0005615 extracellular space	GO:0005515 protein binding; GO:0008009 chemokine activity; GO:0042379 chemokine receptor binding; GO:0042803 protein homodimerization activity; GO:0048020 CCR chemokine receptor binding	04060 Cytokine-cytokine receptor interaction; 04061 Viral protein interaction with cytokine and cytokine receptor; 04062 Chemokine signaling pathway
8336	H2AC17	H2A clustered histone 17	0.447935	8.5943	1.61574e-09	5.2032e-09	1.29157	0.000603137	-2.3344	0.625771	0.0812934	0.688508	0.601697	0.0929154	0.647647	GO:0008150 biological_process	GO:0000786 nucleosome; GO:0005634 nucleus; GO:0070062 extracellular exosome	GO:0003677 DNA binding; GO:0005515 protein binding; GO:0019899 enzyme binding; GO:0030527 structural constituent of chromatin; GO:0046982 protein heterodimerization activity	04217 Necroptosis; 04613 Neutrophil extracellular trap formation; 05034 Alcoholism; 05322 Systemic lupus erythematosus
100532732	MSH5-SAPCD1	MSH5-SAPCD1 readthrough (NMD candidate)	1.13696	3.79802	0.000120313	0.000189521	-0.67982	0.240083	-0.365687	-0.040648	0.943599	0.0121299	0.60159	0.297277	0.305708	NA	NA	NA	NA
22854	NTNG1	netrin G1, transcript variant X8	1.24156	1.4354	0.159591	0.1727	0.0137938	0.964773	-0.00735934	-0.0931125	0.765763	0.0596822	0.600691	0.0589453	0.788364	GO:0007409 axonogenesis; GO:0009887 animal organ morphogenesis; GO:0009888 tissue development; GO:0010975 regulation of neuron projection development; GO:0016477 cell migration; GO:0034446 substrate adhesion-dependent cell spreading; GO:0050804 modulation of chemical synaptic transmission; GO:0070831 basement membrane assembly; GO:0099560 synaptic membrane adhesion; GO:0150011 regulation of neuro…	GO:0005576 extracellular region; GO:0005886 plasma membrane; GO:0043256 laminin complex; GO:0046658 anchored component of plasma membrane; GO:0098685 Schaffer collateral - CA1 synapse; GO:0098978 glutamatergic synapse; GO:0099029 anchored component of presynaptic active zone membrane	GO:0005515 protein binding; GO:0050839 cell adhesion molecule binding; GO:0098632 cell-cell adhesion mediator activity	04360 Axon guidance; 04514 Cell adhesion molecules
162461	TMEM92	transmembrane protein 92, transcript variant 1	-0.268903	1.50549	0.130727	0.142998	0.708514	0.207338	-0.407958	0.577917	0.302457	0.300991	0.600207	0.283814	0.318469	NA	GO:0005654 nucleoplasm; GO:0016021 integral component of membrane	GO:0005515 protein binding	NA
160622	TAMALIN	trafficking regulator and scaffold protein tamalin, transcript variant 2	0.436655	4.99519	4.5845e-06	8.66578e-06	-0.85616	0.0182003	-1.1676	-0.820999	0.0232506	1.08701	0.599368	0.0929841	0.647431	GO:0007165 signal transduction; GO:0008104 protein localization; GO:0099152 regulation of neurotransmitter receptor transport, endosome to postsynaptic membrane	GO:0005886 plasma membrane; GO:0014069 postsynaptic density; GO:0045211 postsynaptic membrane; GO:0048471 perinuclear region of cytoplasm; GO:0070161 anchoring junction; GO:0098685 Schaffer collateral - CA1 synapse; GO:0098978 glutamatergic synapse	GO:0030165 PDZ domain binding; GO:0031267 small GTPase binding; GO:0042802 identical protein binding	NA
387758	FIBIN	fin bud initiation factor homolog	1.7947	2.89817	0.0017686	0.00241455	-0.556262	0.0323344	-0.980102	-0.0840338	0.74053	0.0675736	0.598655	0.0216205	1.11069	GO:0008150 biological_process; GO:0010042 response to manganese ion; GO:0070528 protein kinase C signaling; GO:0071548 response to dexamethasone	GO:0005575 cellular_component; GO:0005576 extracellular region; GO:0005783 endoplasmic reticulum; GO:0005794 Golgi apparatus	GO:0003674 molecular_function; GO:0042803 protein homodimerization activity	NA
23604	DAPK2	death associated protein kinase 2, transcript variant 1	1.44562	1.09387	0.386992	0.400325	-0.0988393	0.722008	-0.0737021	-0.132264	0.63427	0.105184	0.598377	0.0351652	0.95318	GO:0006468 protein phosphorylation; GO:0006915 apoptotic process; GO:0010506 regulation of autophagy; GO:0035556 intracellular signal transduction; GO:0042981 regulation of apoptotic process; GO:0043065 positive regulation of apoptotic process; GO:0043276 anoikis; GO:0046777 protein autophosphorylation; GO:0090023 positive regulation of neutrophil chemotaxis; GO:2000424 positive regulation of eos…	GO:0005634 nucleus; GO:0005737 cytoplasm; GO:0005794 Golgi apparatus; GO:0031410 cytoplasmic vesicle; GO:0034423 autophagosome lumen; GO:0043231 intracellular membrane-bounded organelle	GO:0004674 protein serine/threonine kinase activity; GO:0005515 protein binding; GO:0005516 calmodulin binding; GO:0005524 ATP binding; GO:0042802 identical protein binding; GO:0106310 protein serine kinase activity	04140 Autophagy - animal; 05200 Pathways in cancer; 05219 Bladder cancer
54551	MAGEL2	MAGE family member L2	-0.303794	3.91693	8.55752e-05	0.000137504	-0.86762	0.0452784	-0.871407	0.417971	0.326954	0.279396	0.597894	0.162556	0.479286	GO:0000122 negative regulation of transcription by RNA polymerase II; GO:0034314 Arp2/3 complex-mediated actin nucleation; GO:0042147 retrograde transport, endosome to Golgi; GO:0042752 regulation of circadian rhythm; GO:0045892 negative regulation of DNA-templated transcription; GO:0048511 rhythmic process; GO:0051127 positive regulation of actin nucleation; GO:0070534 protein K63-linked ubiquit…	GO:0005634 nucleus; GO:0005768 endosome; GO:0005769 early endosome; GO:0005829 cytosol	GO:0004842 ubiquitin-protein transferase activity; GO:0005515 protein binding	NA
25992	SNED1	sushi, nidogen and EGF like domains 1	1.6518	2.32874	0.0104625	0.013072	0.058851	0.844671	-0.0368884	-0.188077	0.5321	0.149669	0.597888	0.050901	0.834621	GO:0007160 cell-matrix adhesion	GO:0005576 extracellular region; GO:0031012 extracellular matrix	GO:0005112 Notch binding; GO:0005509 calcium ion binding	NA
7294	TXK	TXK tyrosine kinase, transcript variant X3	-0.951442	1.35012	0.202072	0.215789	0.774943	0.166008	-0.473179	-0.838784	0.134571	0.535231	0.597303	0.283211	0.319074	GO:0001819 positive regulation of cytokine production; GO:0002250 adaptive immune response; GO:0006468 protein phosphorylation; GO:0007202 activation of phospholipase C activity; GO:0007229 integrin-mediated signaling pathway; GO:0010468 regulation of gene expression; GO:0010543 regulation of platelet activation; GO:0018108 peptidyl-tyrosine phosphorylation; GO:0032729 positive regulation of inte…	GO:0005634 nucleus; GO:0005737 cytoplasm; GO:0005886 plasma membrane	GO:0004713 protein tyrosine kinase activity; GO:0004715 non-membrane spanning protein tyrosine kinase activity; GO:0005515 protein binding; GO:0005524 ATP binding	04670 Leukocyte transendothelial migration
645644	FLJ42627	uncharacterized LOC645644	2.19262	7.15648	2.89639e-08	7.55818e-08	-0.238133	0.365647	-0.248799	-0.95451	0.000635115	2.31642	0.597105	0.0263719	1.04615	NA	NA	NA	NA
8552	INE1	inactivation escape 1	-1.08387	1.89975	0.0400265	0.0467393	-0.036245	0.93976	-0.0130005	-0.422836	0.380049	0.238446	0.596075	0.217207	0.394569	NA	NA	NA	NA
3122	HLA-DRA	major histocompatibility complex, class II, DR alpha	0.929091	2.94452	0.00153337	0.00211111	0.308503	0.35603	-0.256127	0.751931	0.0277375	1.02965	0.595816	0.0779438	0.701408	GO:0001916 positive regulation of T cell mediated cytotoxicity; GO:0002250 adaptive immune response; GO:0002381 immunoglobulin production involved in immunoglobulin-mediated immune response; GO:0002469 myeloid dendritic cell antigen processing and presentation; GO:0002491 antigen processing and presentation of endogenous peptide antigen via MHC class II; GO:0002503 peptide antigen assembly with M…	GO:0000139 Golgi membrane; GO:0001772 immunological synapse; GO:0005764 lysosome; GO:0005765 lysosomal membrane; GO:0005886 plasma membrane; GO:0005887 integral component of plasma membrane; GO:0009986 cell surface; GO:0012507 ER to Golgi transport vesicle membrane; GO:0030658 transport vesicle membrane; GO:0030666 endocytic vesicle membrane; GO:0030669 clathrin-coated endocytic vesicle membrane;…	GO:0005515 protein binding; GO:0023026 MHC class II protein complex binding; GO:0030247 polysaccharide binding; GO:0032395 MHC class II receptor activity; GO:0042605 peptide antigen binding; GO:0042608 T cell receptor binding	04145 Phagosome; 04514 Cell adhesion molecules; 04612 Antigen processing and presentation; 04640 Hematopoietic cell lineage; 04658 Th1 and Th2 cell differentiation; 04659 Th17 cell differentiation; 04672 Intestinal immune network for IgA production; 04940 Type I diabetes mellitus; 05140 Leishmaniasis; 05145 Toxoplasmosis; 05150 Staphylococcus aureus infection; 05152 Tuberculosis; 05164 Influenza …
8521	GCM1	glial cells missing transcription factor 1	-1.15759	3.08478	0.000998059	0.00140309	1.6303	0.000827767	-2.22317	-0.365828	0.426856	0.207222	0.593958	0.198921	0.420097	GO:0000768 syncytium formation by plasma membrane fusion; GO:0006355 regulation of DNA-templated transcription; GO:0006357 regulation of transcription by RNA polymerase II; GO:0006366 transcription by RNA polymerase II; GO:0009653 anatomical structure morphogenesis; GO:0042063 gliogenesis; GO:0045893 positive regulation of DNA-templated transcription; GO:0045944 positive regulation of transcripti…	GO:0000785 chromatin; GO:0005634 nucleus; GO:0005667 transcription regulator complex	GO:0000978 RNA polymerase II cis-regulatory region sequence-specific DNA binding; GO:0000981 DNA-binding transcription factor activity, RNA polymerase II-specific; GO:0001228 DNA-binding transcription activator activity, RNA polymerase II-specific; GO:0003677 DNA binding; GO:0003700 DNA-binding transcription factor activity; GO:0005515 protein binding; GO:0008270 zinc ion binding; GO:0042826 hist…	04928 Parathyroid hormone synthesis, secretion and action
9699	RIMS2	regulating synaptic membrane exocytosis 2, transcript variant X31	1.20491	2.49515	0.00620304	0.00795653	0.370239	0.251248	-0.352829	0.0880813	0.783536	0.0542092	0.593936	0.0683724	0.741872	GO:0006886 intracellular protein transport; GO:0007188 adenylate cyclase-modulating G protein-coupled receptor signaling pathway; GO:0017156 calcium-ion regulated exocytosis; GO:0017157 regulation of exocytosis; GO:0030073 insulin secretion; GO:0030154 cell differentiation; GO:0042391 regulation of membrane potential; GO:0048167 regulation of synaptic plasticity; GO:0048791 calcium ion-regulated …	GO:0042734 presynaptic membrane; GO:0042995 cell projection; GO:0048786 presynaptic active zone; GO:0048788 cytoskeleton of presynaptic active zone; GO:0070062 extracellular exosome; GO:0070161 anchoring junction	GO:0005515 protein binding; GO:0031267 small GTPase binding; GO:0044325 transmembrane transporter binding; GO:0046872 metal ion binding	04911 Insulin secretion
2212	FCGR2A	Fc fragment of IgG receptor IIa, transcript variant X12	0.473379	3.28047	0.000551996	0.000802488	-0.263184	0.401473	-0.223723	1.07838	0.00113008	2.11421	0.592061	0.062691	0.769087	GO:0002376 immune system process; GO:0007166 cell surface receptor signaling pathway; GO:0050776 regulation of immune response	GO:0005794 Golgi apparatus; GO:0005886 plasma membrane; GO:0005887 integral component of plasma membrane; GO:0030667 secretory granule membrane	GO:0004888 transmembrane signaling receptor activity; GO:0005515 protein binding; GO:0019864 IgG binding	04145 Phagosome; 04380 Osteoclast differentiation; 04611 Platelet activation; 04613 Neutrophil extracellular trap formation; 04666 Fc gamma R-mediated phagocytosis; 05130 Pathogenic Escherichia coli infection; 05135 Yersinia infection; 05140 Leishmaniasis; 05150 Staphylococcus aureus infection; 05152 Tuberculosis; 05171 Coronavirus disease - COVID-19; 05322 Systemic lupus erythematosus
100507607	NPIPB9	nuclear pore complex interacting protein family member B9, transcript variant X9	1.04911	3.77221	0.000129606	0.000203351	1.21242	0.014991	-1.23182	0.12143	0.801486	0.0488942	0.591845	0.223362	0.386481	NA	GO:0005654 nucleoplasm	NA	NA
653082	ZDHHC11B	zinc finger DHHC-type containing 11B, transcript variant 2	1.2341	2.62309	0.00415546	0.00543793	-0.0300655	0.924077	-0.0167426	-0.180262	0.568486	0.132862	0.590761	0.0656771	0.754571	GO:0006612 protein targeting to membrane; GO:0018230 peptidyl-L-cysteine S-palmitoylation	GO:0005783 endoplasmic reticulum; GO:0005794 Golgi apparatus; GO:0016021 integral component of membrane	GO:0019706 protein-cysteine S-palmitoyltransferase activity	NA
101927383	LOC101927383	uncharacterized LOC101927383	-0.537404	5.419	1.56846e-06	3.15323e-06	2.15387	5.72946e-06	-3.99953	0.256153	0.546218	0.143012	0.590218	0.167386	0.470738	NA	NA	NA	NA
728689	EIF3CL	eukaryotic translation initiation factor 3 subunit C like, transcript variant 1	1.57872	2.53844	0.00541569	0.00699068	2.66915	0.00281939	-1.79711	1.56312	0.0712607	0.729257	0.589957	0.488985	0.171531	GO:0001732 formation of cytoplasmic translation initiation complex; GO:0006413 translational initiation	GO:0005852 eukaryotic translation initiation factor 3 complex; GO:0016282 eukaryotic 43S preinitiation complex; GO:0033290 eukaryotic 48S preinitiation complex	GO:0003723 RNA binding; GO:0003743 translation initiation factor activity; GO:0005515 protein binding; GO:0031369 translation initiation factor binding	NA
55679	LIMS2	LIM zinc finger domain containing 2, transcript variant 3	1.169	1.63993	0.0881764	0.0985516	-0.23619	0.395528	-0.227709	0.2785	0.317259	0.287675	0.588594	0.0376507	0.93107	GO:0007229 integrin-mediated signaling pathway; GO:0043066 negative regulation of apoptotic process; GO:0045216 cell-cell junction organization; GO:0061351 neural precursor cell proliferation; GO:0098609 cell-cell adhesion; GO:1900026 positive regulation of substrate adhesion-dependent cell spreading; GO:1904055 negative regulation of cholangiocyte proliferation; GO:1990705 cholangiocyte prolifer…	GO:0005634 nucleus; GO:0005737 cytoplasm; GO:0005829 cytosol; GO:0005886 plasma membrane; GO:0005911 cell-cell junction; GO:0005925 focal adhesion	GO:0046872 metal ion binding	NA
1951	CELSR3	cadherin EGF LAG seven-pass G-type receptor 3	2.87163	13.8054	4.06091e-13	2.78558e-12	-0.638329	0.00128829	-2.06877	-0.280533	0.139168	0.525198	0.588305	0.00276673	1.80346	GO:0007156 homophilic cell adhesion via plasma membrane adhesion molecules; GO:0007186 G protein-coupled receptor signaling pathway; GO:0060071 Wnt signaling pathway, planar cell polarity pathway; GO:0098609 cell-cell adhesion	GO:0005886 plasma membrane; GO:0016021 integral component of membrane	GO:0004930 G protein-coupled receptor activity; GO:0005509 calcium ion binding; GO:0005515 protein binding	NA
100289361	LOC100289361	uncharacterized LOC100289361	0.250294	8.77823	1.14301e-09	3.79222e-09	2.04767	2.2426e-06	-4.33645	0.259493	0.498298	0.166637	0.587861	0.128327	0.549636	NA	NA	NA	NA
5409	PNMT	phenylethanolamine N-methyltransferase, transcript variant 2	-1.07924	1.80358	0.0537981	0.0618952	0.628965	0.171222	-0.464147	0.00246551	0.995678	0.000838355	0.587629	0.200106	0.418383	GO:0032259 methylation; GO:0042418 epinephrine biosynthetic process; GO:0042423 catecholamine biosynthetic process	GO:0005829 cytosol	GO:0004603 phenylethanolamine N-methyltransferase activity; GO:0005515 protein binding; GO:0008170 N-methyltransferase activity	00350 Tyrosine metabolism; 01100 Metabolic pathways
9938	ARHGAP25	Rho GTPase activating protein 25, transcript variant X6	0.16528	1.54853	0.115413	0.127047	-0.263497	0.492443	-0.169661	0.440937	0.252931	0.350962	0.587249	0.129423	0.547048	GO:0006911 phagocytosis, engulfment; GO:0007015 actin filament organization; GO:0007165 signal transduction; GO:0051058 negative regulation of small GTPase mediated signal transduction; GO:0090630 activation of GTPase activity	GO:0001891 phagocytic cup	GO:0005096 GTPase activator activity	NA
3778	KCNMA1	potassium calcium-activated channel subfamily M alpha 1, transcript variant 2	0.684135	1.44132	0.156952	0.170025	-1.34869	0.0337816	-0.966091	-0.643136	0.30254	0.300916	0.586812	0.345802	0.263992	GO:0001666 response to hypoxia; GO:0006813 potassium ion transport; GO:0006970 response to osmotic stress; GO:0030007 cellular potassium ion homeostasis; GO:0034465 response to carbon monoxide; GO:0034765 regulation of ion transmembrane transport; GO:0042391 regulation of membrane potential; GO:0043065 positive regulation of apoptotic process; GO:0045794 negative regulation of cell volume; GO:005…	GO:0005886 plasma membrane; GO:0005901 caveola; GO:0008076 voltage-gated potassium channel complex; GO:0016021 integral component of membrane; GO:0016324 apical plasma membrane; GO:0045211 postsynaptic membrane	GO:0003779 actin binding; GO:0005249 voltage-gated potassium channel activity; GO:0005515 protein binding; GO:0015269 calcium-activated potassium channel activity; GO:0046872 metal ion binding; GO:0060072 large conductance calcium-activated potassium channel activity	04022 cGMP-PKG signaling pathway; 04270 Vascular smooth muscle contraction; 04911 Insulin secretion; 04924 Renin secretion; 04970 Salivary secretion; 04972 Pancreatic secretion
2900	GRIK4	glutamate ionotropic receptor kainate type subunit 4, transcript variant 2	1.25009	2.47535	0.00660067	0.00844344	-0.26869	0.334789	-0.272961	0.0204277	0.941268	0.0126725	0.586757	0.038407	0.924475	GO:0007215 glutamate receptor signaling pathway; GO:0007268 chemical synaptic transmission; GO:0034220 ion transmembrane transport; GO:0035235 ionotropic glutamate receptor signaling pathway; GO:0035249 synaptic transmission, glutamatergic; GO:0050804 modulation of chemical synaptic transmission; GO:0060078 regulation of postsynaptic membrane potential	GO:0005886 plasma membrane; GO:0005887 integral component of plasma membrane; GO:0032983 kainate selective glutamate receptor complex; GO:0042734 presynaptic membrane; GO:0045211 postsynaptic membrane; GO:0070161 anchoring junction; GO:0098686 hippocampal mossy fiber to CA3 synapse; GO:0099055 integral component of postsynaptic membrane; GO:0099056 integral component of presynaptic membrane	GO:0008066 glutamate receptor activity; GO:0015276 ligand-gated ion channel activity; GO:0015277 kainate selective glutamate receptor activity; GO:0038023 signaling receptor activity; GO:1904315 transmitter-gated ion channel activity involved in regulation of postsynaptic membrane potential	04080 Neuroactive ligand-receptor interaction; 04724 Glutamatergic synapse
222643	UNC5CL	unc-5 family C-terminal like	-0.283669	1.90244	0.0396955	0.0463704	0.508975	0.152234	-0.498291	0.545726	0.125464	0.556456	0.586519	0.0998434	0.625599	GO:0038007 netrin-activated signaling pathway; GO:0043123 positive regulation of I-kappaB kinase/NF-kappaB signaling; GO:0046330 positive regulation of JNK cascade	GO:0005737 cytoplasm; GO:0016020 membrane; GO:0016021 integral component of membrane	GO:0005042 netrin receptor activity; GO:0005515 protein binding; GO:0008233 peptidase activity	NA
257194	NEGR1	neuronal growth regulator 1	-1.13659	1.55702	0.112593	0.124127	0.538255	0.472274	-0.180657	0.500413	0.503913	0.1638	0.586332	0.433409	0.203075	GO:0007420 brain development; GO:0007626 locomotory behavior; GO:0007631 feeding behavior; GO:0010976 positive regulation of neuron projection development; GO:0031175 neuron projection development; GO:0051963 regulation of synapse assembly; GO:0098609 cell-cell adhesion	GO:0005576 extracellular region; GO:0005886 plasma membrane; GO:0030425 dendrite; GO:0031225 anchored component of membrane; GO:0043025 neuronal cell body	GO:0005515 protein binding	04514 Cell adhesion molecules
7373	COL14A1	collagen type XIV alpha 1 chain, transcript variant 2	3.07715	13.1099	1.05518e-12	6.54526e-12	-0.427885	0.00765035	-1.45782	0.0436487	0.77749	0.0560329	0.584915	0.000397957	2.48033	GO:0030198 extracellular matrix organization; GO:0030199 collagen fibril organization; GO:0098609 cell-cell adhesion	GO:0005576 extracellular region; GO:0005581 collagen trimer; GO:0005596 collagen type XIV trimer; GO:0005614 interstitial matrix; GO:0005615 extracellular space; GO:0005788 endoplasmic reticulum lumen; GO:0031012 extracellular matrix; GO:0062023 collagen-containing extracellular matrix	GO:0003723 RNA binding; GO:0005201 extracellular matrix structural constituent; GO:0005518 collagen binding; GO:0030020 extracellular matrix structural constituent conferring tensile strength; GO:0030674 protein-macromolecule adaptor activity	04974 Protein digestion and absorption
64241	ABCG8	ATP binding cassette subfamily G member 8, transcript variant X4	-0.608419	1.39417	0.179056	0.192353	-0.998372	0.0501082	-0.839601	-0.265457	0.595518	0.120998	0.584713	0.244414	0.360574	GO:0007584 response to nutrient; GO:0009410 response to xenobiotic stimulus; GO:0010949 negative regulation of intestinal phytosterol absorption; GO:0014850 response to muscle activity; GO:0015914 phospholipid transport; GO:0015918 sterol transport; GO:0030299 intestinal cholesterol absorption; GO:0033344 cholesterol efflux; GO:0038183 bile acid signaling pathway; GO:0042632 cholesterol homeostas…	GO:0005886 plasma membrane; GO:0005887 integral component of plasma membrane; GO:0016020 membrane; GO:0016324 apical plasma membrane; GO:0043190 ATP-binding cassette (ABC) transporter complex; GO:0043235 receptor complex	GO:0005515 protein binding; GO:0005524 ATP binding; GO:0016887 ATP hydrolysis activity; GO:0042626 ATPase-coupled transmembrane transporter activity; GO:0046872 metal ion binding; GO:0046982 protein heterodimerization activity; GO:0120020 cholesterol transfer activity; GO:0140359 ABC-type transporter activity	02010 ABC transporters; 04975 Fat digestion and absorption; 04976 Bile secretion; 04979 Cholesterol metabolism
128312	H2BU1	H2B.U histone 1	-0.663219	3.61299	0.000205873	0.000314618	1.74756	0.000414733	-2.46603	-0.102817	0.824098	0.0424631	0.584224	0.209737	0.404702	GO:0006334 nucleosome assembly	GO:0000786 nucleosome; GO:0005634 nucleus; GO:0005654 nucleoplasm; GO:0005829 cytosol	GO:0003674 molecular_function; GO:0003677 DNA binding; GO:0030527 structural constituent of chromatin; GO:0046982 protein heterodimerization activity	04613 Neutrophil extracellular trap formation; 05034 Alcoholism; 05203 Viral carcinogenesis; 05322 Systemic lupus erythematosus
101927420	LOC101927420	uncharacterized LOC101927420, transcript variant 1	0.81297	3.60398	0.000211377	0.000322583	1.07368	0.000790939	-2.23912	0.569424	0.0632417	0.766377	0.583785	0.0567981	0.799839	NA	NA	NA	NA
386758	ZNF582-DT	ZNF582 divergent transcript, transcript variant 3	0.793734	3.0823	0.00100562	0.00141334	0.697819	0.0356945	-0.948372	0.989333	0.00359643	1.71427	0.583526	0.0766625	0.706553	NA	NA	NA	NA
27127	SMC1B	structural maintenance of chromosomes 1B, transcript variant X3	0.747022	5.17873	2.86621e-06	5.57103e-06	-0.663272	0.0398553	-0.912513	0.866287	0.00820612	1.43389	0.582566	0.0693552	0.737579	GO:0007062 sister chromatid cohesion; GO:0051321 meiotic cell cycle	GO:0000775 chromosome, centromeric region; GO:0000800 lateral element; GO:0005634 nucleus; GO:0005654 nucleoplasm; GO:0005829 cytosol; GO:0008278 cohesin complex; GO:0030893 meiotic cohesin complex	GO:0003677 DNA binding; GO:0005524 ATP binding; GO:0016887 ATP hydrolysis activity	04110 Cell cycle; 04114 Oocyte meiosis
100996307	LIPE-AS1	LIPE antisense RNA 1, transcript variant 2	1.91949	2.99357	0.00131896	0.00182961	-0.502258	0.0231034	-1.0891	-0.0640765	0.76585	0.0596531	0.582177	0.00900127	1.40276	NA	NA	NA	NA
114795	TMEM132B	transmembrane protein 132B, transcript variant X2	-1.01177	0.753028	0.739985	0.745141	0.496705	0.391	-0.230729	0.127629	0.824955	0.042236	0.582035	0.315038	0.289627	GO:0008150 biological_process	GO:0005575 cellular_component; GO:0016021 integral component of membrane	GO:0003674 molecular_function	NA
5880	RAC2	Rac family small GTPase 2	1.51077	2.32253	0.0106686	0.0133199	-0.171788	0.472194	-0.180693	0.466776	0.054878	0.810852	0.582032	0.017707	1.1766	GO:0007015 actin filament organization; GO:0007163 establishment or maintenance of cell polarity; GO:0007165 signal transduction; GO:0007186 G protein-coupled receptor signaling pathway; GO:0008045 motor neuron axon guidance; GO:0008360 regulation of cell shape; GO:0010310 regulation of hydrogen peroxide metabolic process; GO:0010592 positive regulation of lamellipodium assembly; GO:0010810 regul…	GO:0005635 nuclear envelope; GO:0005741 mitochondrial outer membrane; GO:0005789 endoplasmic reticulum membrane; GO:0005829 cytosol; GO:0005856 cytoskeleton; GO:0005884 actin filament; GO:0005886 plasma membrane; GO:0005925 focal adhesion; GO:0005938 cell cortex; GO:0030027 lamellipodium; GO:0030670 phagocytic vesicle membrane; GO:0031410 cytoplasmic vesicle; GO:0042995 cell projection; GO:004302…	GO:0003924 GTPase activity; GO:0005515 protein binding; GO:0005525 GTP binding; GO:0019887 protein kinase regulator activity; GO:0019901 protein kinase binding	04010 MAPK signaling pathway; 04014 Ras signaling pathway; 04015 Rap1 signaling pathway; 04024 cAMP signaling pathway; 04062 Chemokine signaling pathway; 04071 Sphingolipid signaling pathway; 04310 Wnt signaling pathway; 04360 Axon guidance; 04370 VEGF signaling pathway; 04510 Focal adhesion; 04520 Adherens junction; 04613 Neutrophil extracellular trap formation; 04650 Natural killer cell mediate…
103695366	LINC01461	long intergenic non-protein coding RNA 1461	-0.217364	1.23182	0.276241	0.290282	0.292654	0.437428	-0.200692	-0.0760273	0.839685	0.038257	0.581808	0.125783	0.555711	NA	NA	NA	NA
51291	GMIP	GEM interacting protein, transcript variant 1	2.76563	3.60794	0.00020894	0.000319021	-0.223351	0.20417	-0.412406	-0.0967796	0.579618	0.12781	0.581303	0.00157743	1.99853	GO:0034260 negative regulation of GTPase activity; GO:0035556 intracellular signal transduction; GO:0051056 regulation of small GTPase mediated signal transduction; GO:0090630 activation of GTPase activity	GO:0005654 nucleoplasm; GO:0005829 cytosol; GO:0005886 plasma membrane	GO:0005096 GTPase activator activity; GO:0005515 protein binding; GO:0046872 metal ion binding	NA
101928161	NCKAP5-AS2	NCKAP5 antisense RNA 2	-0.777571	1.33876	0.2084	0.222225	0.824971	0.0678829	-0.744159	0.739429	0.100642	0.623111	0.579993	0.194824	0.426129	NA	NA	NA	NA
56105	PCDHGA11	protocadherin gamma subfamily A, 11, transcript variant 1	3.03195	5.36517	1.79317e-06	3.57617e-06	0.00330405	0.984716	-0.00300598	0.221058	0.203975	0.412702	0.579862	0.0014509	2.02756	GO:0007155 cell adhesion; GO:0007156 homophilic cell adhesion via plasma membrane adhesion molecules; GO:0007399 nervous system development	GO:0005887 integral component of plasma membrane	GO:0005509 calcium ion binding	NA
259173	ALS2CL	ALS2 C-terminal like, transcript variant X22	0.148753	3.47908	0.0003053	0.000457433	-0.469955	0.239126	-0.366795	-0.977078	0.0168431	1.1933	0.579507	0.147754	0.50729	GO:0007032 endosome organization; GO:0016197 endosomal transport; GO:0043087 regulation of GTPase activity	GO:0005737 cytoplasm; GO:0005829 cytosol; GO:0031410 cytoplasmic vesicle; GO:0043231 intracellular membrane-bounded organelle	GO:0005085 guanyl-nucleotide exchange factor activity; GO:0005096 GTPase activator activity; GO:0005515 protein binding; GO:0031267 small GTPase binding; GO:0042802 identical protein binding	NA
6509	SLC1A4	solute carrier family 1 member 4, transcript variant 1	5.98619	20.3218	2.31807e-16	3.71711e-15	-0.717996	7.99903e-08	-5.53932	0.143262	0.211791	0.401896	0.578947	5.54241e-06	4.01196	GO:0006865 amino acid transport; GO:0006868 glutamine transport; GO:0015808 L-alanine transport; GO:0015811 L-cystine transport; GO:0015813 L-glutamate transmembrane transport; GO:0015824 proline transport; GO:0015825 L-serine transport; GO:0015826 threonine transport; GO:0034589 hydroxyproline transport; GO:0035249 synaptic transmission, glutamatergic; GO:0035524 proline transmembrane transport;…	GO:0005813 centrosome; GO:0005882 intermediate filament; GO:0005886 plasma membrane; GO:0005887 integral component of plasma membrane; GO:0009986 cell surface; GO:0016020 membrane; GO:0016021 integral component of membrane; GO:0030425 dendrite; GO:0042470 melanosome; GO:0043025 neuronal cell body; GO:0045202 synapse; GO:0070062 extracellular exosome	GO:0005254 chloride channel activity; GO:0015171 amino acid transmembrane transporter activity; GO:0015175 neutral amino acid transmembrane transporter activity; GO:0015180 L-alanine transmembrane transporter activity; GO:0015183 L-aspartate transmembrane transporter activity; GO:0015184 L-cystine transmembrane transporter activity; GO:0015186 L-glutamine transmembrane transporter activity; GO:00…	NA
107985541	LOC107985541	uncharacterized LOC107985541, transcript variant X2	-1.03724	1.73172	0.0669428	0.076034	1.04031	0.0637509	-0.7639	-0.135197	0.806224	0.0474716	0.577328	0.296933	0.305996	NA	NA	NA	NA
101928578	RAP2C-AS1	RAP2C antisense RNA 1	-0.0184505	2.25132	0.0133452	0.0165018	0.467079	0.239421	-0.366432	0.710743	0.0762587	0.708151	0.576673	0.147517	0.507744	NA	NA	NA	NA
6536	SLC6A9	solute carrier family 6 member 9, transcript variant 3	4.04045	8.36579	2.50098e-09	7.81473e-09	-0.504663	0.001114	-2.11921	0.192824	0.191002	0.431863	0.576023	0.000245768	2.65085	GO:0006836 neurotransmitter transport; GO:0015816 glycine transport; GO:0035725 sodium ion transmembrane transport; GO:0046985 positive regulation of hemoglobin biosynthetic process; GO:0060092 regulation of synaptic transmission, glycinergic; GO:0070455 positive regulation of heme biosynthetic process; GO:0150104 transport across blood-brain barrier; GO:1903804 glycine import across plasma membr…	GO:0005768 endosome; GO:0005886 plasma membrane; GO:0005887 integral component of plasma membrane; GO:0009925 basal plasma membrane; GO:0014069 postsynaptic density; GO:0016020 membrane; GO:0016323 basolateral plasma membrane; GO:0016324 apical plasma membrane; GO:0016328 lateral plasma membrane; GO:0030285 integral component of synaptic vesicle membrane; GO:0031045 dense core granule; GO:0098686…	GO:0015187 glycine transmembrane transporter activity; GO:0015375 glycine:sodium symporter activity	04721 Synaptic vesicle cycle
105378687	LOC105378687	uncharacterized LOC105378687, transcript variant X2	0.109244	2.13249	0.0193805	0.0234819	0.0289851	0.951342	-0.0103803	1.14174	0.0196272	1.14267	0.575938	0.228462	0.379883	NA	NA	NA	NA
79937	CNTNAP3	contactin associated protein family member 3	2.63179	2.95612	0.00147963	0.00204075	-0.290129	0.155542	-0.492092	-0.339619	0.0978	0.631865	0.575919	0.00616276	1.53042	GO:0007155 cell adhesion; GO:0008037 cell recognition	GO:0005576 extracellular region; GO:0005886 plasma membrane; GO:0016021 integral component of membrane	NA	NA
118491	CFAP70	cilia and flagella associated protein 70, transcript variant X24	1.61501	2.39666	0.00845116	0.0106781	-0.0621188	0.799323	-0.0495517	-0.270325	0.271643	0.330699	0.574195	0.0221684	1.10267	GO:0003341 cilium movement; GO:0008150 biological_process; GO:0060271 cilium assembly	GO:0005930 axoneme; GO:0031514 motile cilium; GO:0036064 ciliary basal body; GO:0036126 sperm flagellum; GO:0036157 outer dynein arm; GO:0070062 extracellular exosome	GO:0003674 molecular_function	NA
103689912	TBX2-AS1	TBX2 antisense RNA 1, transcript variant 3	1.41228	1.82986	0.0496381	0.0573652	0.709769	0.0123366	-1.2969	-0.151159	0.582121	0.12674	0.573868	0.0405359	0.907035	NA	NA	NA	NA
716	C1S	complement C1s, transcript variant 3	-0.330874	2.9242	0.00163226	0.00223791	1.54651	0.000949152	-2.1753	0.111092	0.801139	0.0489795	0.573493	0.196802	0.423108	GO:0006508 proteolysis; GO:0006958 complement activation, classical pathway; GO:0045087 innate immune response	GO:0005576 extracellular region; GO:0005615 extracellular space; GO:0072562 blood microparticle	GO:0004252 serine-type endopeptidase activity; GO:0005509 calcium ion binding; GO:0005515 protein binding; GO:0042802 identical protein binding	04610 Complement and coagulation cascades; 05133 Pertussis; 05150 Staphylococcus aureus infection; 05171 Coronavirus disease - COVID-19; 05322 Systemic lupus erythematosus
389084	SNORC	secondary ossification center associated regulator of chondrocyte maturation, transcript variant X2	-0.209583	1.1153	0.368077	0.381702	0.477316	0.286733	-0.315659	-0.787779	0.0818658	0.686369	0.573241	0.201502	0.416341	GO:0051216 cartilage development	GO:0005576 extracellular region; GO:0005737 cytoplasm; GO:0016021 integral component of membrane; GO:0062023 collagen-containing extracellular matrix; GO:0071944 cell periphery	GO:0005515 protein binding	NA
101929054	LOC101929054	uncharacterized LOC101929054	0.308321	2.91489	0.00167978	0.00229877	0.315857	0.372342	-0.243892	0.599979	0.093762	0.644849	0.573124	0.10852	0.60031	NA	NA	NA	NA
4582	MUC1	mucin 1, cell surface associated, transcript variant 9	0.813084	1.83873	0.0483051	0.0558873	-0.899661	0.017719	-1.17637	0.177985	0.629143	0.107194	0.572924	0.123879	0.560248	GO:0006354 DNA-templated transcription elongation; GO:0006977 DNA damage response, signal transduction by p53 class mediator resulting in cell cycle arrest; GO:0006978 DNA damage response, signal transduction by p53 class mediator resulting in transcription of p21 class mediator; GO:0010944 negative regulation of transcription by competitive promoter binding; GO:0033629 negative regulation of cel…	GO:0000785 chromatin; GO:0005615 extracellular space; GO:0005634 nucleus; GO:0005796 Golgi lumen; GO:0005886 plasma membrane; GO:0005887 integral component of plasma membrane; GO:0016324 apical plasma membrane; GO:0031982 vesicle; GO:0070062 extracellular exosome	GO:0000978 RNA polymerase II cis-regulatory region sequence-specific DNA binding; GO:0002039 p53 binding; GO:0003712 transcription coregulator activity; GO:0005515 protein binding	NA
11346	SYNPO	synaptopodin, transcript variant X5	3.15281	3.28694	0.000541379	0.000788016	0.164555	0.30592	-0.297823	0.148212	0.356061	0.256107	0.572358	0.000753975	2.25608	GO:0032233 positive regulation of actin filament bundle assembly; GO:0098886 modification of dendritic spine; GO:1905355 spine apparatus assembly	GO:0001725 stress fiber; GO:0005634 nucleus; GO:0005829 cytosol; GO:0005886 plasma membrane; GO:0005923 bicellular tight junction; GO:0014069 postsynaptic density; GO:0015629 actin cytoskeleton; GO:0030018 Z disc; GO:0043197 dendritic spine; GO:0043204 perikaryon; GO:0097444 spine apparatus	GO:0003779 actin binding; GO:0005515 protein binding	04530 Tight junction
140685	ZBTB46	zinc finger and BTB domain containing 46, transcript variant X4	2.15503	1.86686	0.044302	0.0514793	-0.281395	0.229658	-0.378307	-0.13915	0.550272	0.141102	0.571119	0.0170816	1.18867	GO:0000122 negative regulation of transcription by RNA polymerase II; GO:0002273 plasmacytoid dendritic cell differentiation; GO:0002695 negative regulation of leukocyte activation; GO:0006357 regulation of transcription by RNA polymerase II; GO:0030225 macrophage differentiation; GO:0030851 granulocyte differentiation; GO:0030853 negative regulation of granulocyte differentiation; GO:0045650 neg…	GO:0000785 chromatin; GO:0005634 nucleus	GO:0000976 transcription cis-regulatory region binding; GO:0000977 RNA polymerase II transcription regulatory region sequence-specific DNA binding; GO:0000981 DNA-binding transcription factor activity, RNA polymerase II-specific; GO:0001227 DNA-binding transcription repressor activity, RNA polymerase II-specific; GO:0046872 metal ion binding	NA
107987183	LOC107987183	uncharacterized LOC107987183	-0.562067	1.99374	0.029902	0.0354116	0.0197694	0.964696	-0.00737181	-0.40519	0.366521	0.248148	0.570176	0.205196	0.410915	NA	NA	NA	NA
107985678	LOC107985678	uncharacterized LOC107985678	-0.1048	1.64147	0.0877734	0.0981296	-0.108006	0.785083	-0.0537602	0.0107454	0.978352	0.00437529	0.569967	0.154021	0.494905	NA	NA	NA	NA
54039	PCBP3	poly(rC) binding protein 3, transcript variant 23	1.81151	2.65169	0.00380038	0.00499737	-0.295825	0.248808	-0.355537	-0.207757	0.416416	0.214015	0.569949	0.0290251	1.0149	GO:0000122 negative regulation of transcription by RNA polymerase II; GO:0010468 regulation of gene expression; GO:0016071 mRNA metabolic process; GO:0051252 regulation of RNA metabolic process	GO:0005634 nucleus; GO:0005737 cytoplasm; GO:0005829 cytosol; GO:0070062 extracellular exosome; GO:1990904 ribonucleoprotein complex	GO:0001227 DNA-binding transcription repressor activity, RNA polymerase II-specific; GO:0003690 double-stranded DNA binding; GO:0003723 RNA binding; GO:0003729 mRNA binding; GO:1990829 C-rich single-stranded DNA binding	NA
2825	GPR1	G protein-coupled receptor 1, transcript variant 6	-0.661479	1.34549	0.204634	0.218435	0.0256985	0.952178	-0.0101977	0.771721	0.0766604	0.706554	0.569375	0.18759	0.437164	GO:0007186 G protein-coupled receptor signaling pathway; GO:0007218 neuropeptide signaling pathway; GO:0042593 glucose homeostasis	GO:0005654 nucleoplasm; GO:0005886 plasma membrane; GO:0005887 integral component of plasma membrane; GO:0043005 neuron projection; GO:0043231 intracellular membrane-bounded organelle	GO:0004930 G protein-coupled receptor activity; GO:0005515 protein binding; GO:0042277 peptide binding; GO:0042923 neuropeptide binding; GO:0097003 adipokinetic hormone receptor activity; GO:0097004 adipokinetic hormone binding	NA
112268272	LOC112268272	uncharacterized LOC112268272, transcript variant X2	0.956624	1.82252	0.0507671	0.0586305	0.208895	0.424538	-0.208745	0.243957	0.351725	0.259395	0.569053	0.033	0.973502	NA	NA	NA	NA
100303453	TSNAX-DISC1	TSNAX-DISC1 readthrough (NMD candidate), transcript variant 1	0.512899	2.15585	0.0180112	0.0219346	0.105478	0.841649	-0.0377188	0.616246	0.246531	0.358183	0.568779	0.283716	0.318571	NA	NA	NA	NA
113540	CMTM1	CKLF like MARVEL transmembrane domain containing 1, transcript variant 18	-0.578889	1.97948	0.0312592	0.0369425	-0.337191	0.414649	-0.215163	-0.0403018	0.922076	0.0172023	0.568567	0.17132	0.463994	GO:0006935 chemotaxis; GO:0007165 signal transduction	GO:0005615 extracellular space; GO:0016021 integral component of membrane	GO:0005125 cytokine activity	NA
112268022	LOC112268022	uncharacterized LOC112268022	-0.626193	1.40741	0.172594	0.185786	0.0354473	0.945975	-0.0115862	0.314202	0.548935	0.141695	0.568427	0.279723	0.322548	NA	NA	NA	NA
150051	LOC150051	uncharacterized LOC150051	0.933766	3.63612	0.000192416	0.000295132	0.589633	0.0748723	-0.713935	0.441735	0.178937	0.450936	0.565655	0.0867571	0.668437	NA	NA	NA	NA
105369957	LOC105369957	uncharacterized LOC105369957, transcript variant X7	0.909583	2.43299	0.00753957	0.00957948	0.451882	0.185734	-0.44008	0.540917	0.114708	0.583431	0.565103	0.0993661	0.627075	NA	NA	NA	NA
105379028	LOC105379028	uncharacterized LOC105379028, transcript variant X6	-0.625957	0.569173	0.903822	0.905227	0.306047	0.529393	-0.151007	-0.568369	0.245331	0.359509	0.565033	0.247492	0.357093	NA	NA	NA	NA
7056	THBD	thrombomodulin	0.237161	3.14504	0.000830942	0.00117995	-4.32519e-06	0.999989	-3.49478e-06	-0.607315	0.0686436	0.740717	0.564779	0.089268	0.659872	GO:0006508 proteolysis; GO:0007565 female pregnancy; GO:0007596 blood coagulation; GO:0010165 response to X-ray; GO:0010544 negative regulation of platelet activation; GO:0030195 negative regulation of blood coagulation; GO:0031638 zymogen activation; GO:0032496 response to lipopolysaccharide; GO:0051591 response to cAMP; GO:0051918 negative regulation of fibrinolysis; GO:0072377 blood coagulatio…	GO:0005615 extracellular space; GO:0005774 vacuolar membrane; GO:0005886 plasma membrane; GO:0005887 integral component of plasma membrane; GO:0009897 external side of plasma membrane; GO:0009986 cell surface; GO:0016020 membrane; GO:0016327 apicolateral plasma membrane; GO:1905370 serine-type endopeptidase complex	GO:0004888 transmembrane signaling receptor activity; GO:0005509 calcium ion binding; GO:0005515 protein binding; GO:0038023 signaling receptor activity	04610 Complement and coagulation cascades; 04933 AGE-RAGE signaling pathway in diabetic complications; 05418 Fluid shear stress and atherosclerosis
285368	PRRT3	proline rich transmembrane protein 3, transcript variant 1	1.6005	1.26087	0.25629	0.270438	0.257543	0.379671	-0.238666	0.222043	0.448431	0.194077	0.563973	0.0578862	0.793976	NA	GO:0016021 integral component of membrane	NA	NA
101927809	COSMOC	cell fate and sterol metabolism associated divergent transcript of MOCOS	2.413	6.77241	6.64689e-08	1.63284e-07	-0.216018	0.214486	-0.398222	0.268326	0.124836	0.558003	0.563752	0.00191773	1.93054	NA	NA	NA	NA
23209	MLC1	modulator of VRAC current 1, transcript variant X4	2.03731	2.64642	0.00386341	0.00507508	-0.235217	0.23877	-0.367231	0.0863884	0.6633	0.0941846	0.563076	0.00630979	1.5226	GO:0006811 ion transport; GO:0015031 protein transport; GO:0016192 vesicle-mediated transport; GO:0032388 positive regulation of intracellular transport; GO:0047484 regulation of response to osmotic stress; GO:0071397 cellular response to cholesterol; GO:0072584 caveolin-mediated endocytosis	GO:0005737 cytoplasm; GO:0005764 lysosome; GO:0005768 endosome; GO:0005769 early endosome; GO:0005783 endoplasmic reticulum; GO:0005829 cytosol; GO:0005886 plasma membrane; GO:0005901 caveola; GO:0016021 integral component of membrane; GO:0016323 basolateral plasma membrane; GO:0031410 cytoplasmic vesicle; GO:0045121 membrane raft; GO:0048471 perinuclear region of cytoplasm; GO:0055037 recycling …	GO:0005515 protein binding; GO:0042802 identical protein binding; GO:0044877 protein-containing complex binding	NA
102723342	LOC102723342	uncharacterized LOC102723342	-0.24284	3.14591	0.000828738	0.00117715	0.867802	0.0452763	-0.87142	0.969686	0.0260703	1.0499	0.563035	0.188044	0.436469	NA	NA	NA	NA
105373113	LINC01703	long intergenic non-protein coding RNA 1703	1.06288	2.72178	0.00305463	0.00405814	-0.389518	0.218685	-0.392593	0.34117	0.280531	0.32175	0.562814	0.0777686	0.7021	NA	NA	NA	NA
440823	MIAT	myocardial infarction associated transcript, transcript variant 4	0.0838743	5.29074	2.16034e-06	4.26497e-06	0.208913	0.590106	-0.123281	-0.0911055	0.814087	0.0452346	0.562044	0.150743	0.501294	GO:0000512 lncRNA-mediated gene silencing; GO:0001708 cell fate specification; GO:1900426 positive regulation of defense response to bacterium; GO:2000111 positive regulation of macrophage apoptotic process; GO:2000627 positive regulation of miRNA catabolic process	GO:0005634 nucleus	GO:0035198 miRNA binding; GO:0140678 molecular function inhibitor activity	NA
5071	PRKN	parkin RBR E3 ubiquitin protein ligase, transcript variant 1	2.03302	4.61673	1.23899e-05	2.20735e-05	-0.363662	0.0805273	-0.691363	0.114745	0.575818	0.129485	0.561003	0.00825171	1.43208	GO:0000122 negative regulation of transcription by RNA polymerase II; GO:0000209 protein polyubiquitination; GO:0000266 mitochondrial fission; GO:0000422 autophagy of mitochondrion; GO:0000423 mitophagy; GO:0001933 negative regulation of protein phosphorylation; GO:0001964 startle response; GO:0006511 ubiquitin-dependent protein catabolic process; GO:0006513 protein monoubiquitination; GO:0006979…	GO:0000151 ubiquitin ligase complex; GO:0005634 nucleus; GO:0005737 cytoplasm; GO:0005739 mitochondrion; GO:0005741 mitochondrial outer membrane; GO:0005783 endoplasmic reticulum; GO:0005794 Golgi apparatus; GO:0005829 cytosol; GO:0014069 postsynaptic density; GO:0016235 aggresome; GO:0016607 nuclear speck; GO:0043005 neuron projection; GO:0048471 perinuclear region of cytoplasm; GO:0070161 ancho…	GO:0001664 G protein-coupled receptor binding; GO:0003714 transcription corepressor activity; GO:0003779 actin binding; GO:0004842 ubiquitin-protein transferase activity; GO:0005515 protein binding; GO:0008013 beta-catenin binding; GO:0008270 zinc ion binding; GO:0015631 tubulin binding; GO:0017124 SH3 domain binding; GO:0019899 enzyme binding; GO:0019900 kinase binding; GO:0019901 protein kinase…	04120 Ubiquitin mediated proteolysis; 04137 Mitophagy - animal; 04141 Protein processing in endoplasmic reticulum; 05012 Parkinson disease; 05014 Amyotrophic lateral sclerosis; 05022 Pathways of neurodegeneration - multiple diseases
100131244	ANKRD63	ankyrin repeat domain 63	1.23733	2.15404	0.018114	0.0220511	-0.11547	0.701315	-0.0806606	-0.344902	0.254989	0.348594	0.560662	0.0669214	0.748619	NA	NA	NA	NA
138649	ANKRD19P	ankyrin repeat domain 19, pseudogene	1.26425	2.1207	0.0201097	0.0243007	0.153769	0.584739	-0.125611	-0.0416153	0.882279	0.0270578	0.560485	0.0504298	0.837579	NA	NA	NA	NA
255426	RASGEF1C	RasGEF domain family member 1C	1.43033	4.66458	1.09053e-05	1.95592e-05	-0.191017	0.339443	-0.26907	-0.146205	0.463879	0.185309	0.560462	0.00674162	1.50022	GO:0007265 Ras protein signal transduction; GO:0043547 positive regulation of GTPase activity	GO:0005886 plasma membrane	GO:0005085 guanyl-nucleotide exchange factor activity	NA
84727	SPSB2	splA/ryanodine receptor domain and SOCS box containing 2, transcript variant 4	1.49576	3.30149	0.000518237	0.000755897	0.554951	0.0184544	-1.16316	0.550553	0.0193748	1.1471	0.560378	0.0172962	1.18441	GO:0006511 ubiquitin-dependent protein catabolic process; GO:0016567 protein ubiquitination; GO:0035556 intracellular signal transduction; GO:0043161 proteasome-mediated ubiquitin-dependent protein catabolic process	GO:0005829 cytosol; GO:0019005 SCF ubiquitin ligase complex	GO:0005515 protein binding; GO:1990756 ubiquitin ligase-substrate adaptor activity	NA
5602	MAPK10	mitogen-activated protein kinase 10, transcript variant X7	0.272593	1.7989	0.0545731	0.0627449	0.5119	0.162622	-0.479158	0.764854	0.039394	0.916244	0.560343	0.1268	0.553312	GO:0006468 protein phosphorylation; GO:0007165 signal transduction; GO:0007254 JNK cascade; GO:0009416 response to light stimulus; GO:0035556 intracellular signal transduction; GO:0038095 Fc-epsilon receptor signaling pathway; GO:0042752 regulation of circadian rhythm; GO:0048511 rhythmic process; GO:0051090 regulation of DNA-binding transcription factor activity; GO:0090398 cellular senescence	GO:0005634 nucleus; GO:0005654 nucleoplasm; GO:0005737 cytoplasm; GO:0005739 mitochondrion; GO:0005829 cytosol; GO:0005886 plasma membrane	GO:0004674 protein serine/threonine kinase activity; GO:0004705 JUN kinase activity; GO:0004707 MAP kinase activity; GO:0004708 MAP kinase kinase activity; GO:0005515 protein binding; GO:0005524 ATP binding; GO:0106310 protein serine kinase activity	01522 Endocrine resistance; 04010 MAPK signaling pathway; 04012 ErbB signaling pathway; 04014 Ras signaling pathway; 04024 cAMP signaling pathway; 04068 FoxO signaling pathway; 04071 Sphingolipid signaling pathway; 04137 Mitophagy - animal; 04140 Autophagy - animal; 04141 Protein processing in endoplasmic reticulum; 04210 Apoptosis; 04215 Apoptosis - multiple species; 04217 Necroptosis; 04310 Wnt…
55879	GABRQ	gamma-aminobutyric acid type A receptor subunit theta	0.84814	2.5332	0.00550547	0.00710063	-0.00730639	0.98053	-0.00392378	-0.495416	0.102927	0.616174	0.559888	0.0660357	0.752883	GO:0006836 neurotransmitter transport; GO:0007165 signal transduction; GO:0007268 chemical synaptic transmission; GO:0034220 ion transmembrane transport; GO:0042391 regulation of membrane potential; GO:0050877 nervous system process; GO:0060079 excitatory postsynaptic potential; GO:1902476 chloride transmembrane transport	GO:0005886 plasma membrane; GO:0005887 integral component of plasma membrane; GO:0034707 chloride channel complex; GO:0043005 neuron projection; GO:0043235 receptor complex; GO:0045202 synapse; GO:0045211 postsynaptic membrane; GO:0070161 anchoring junction; GO:1902711 GABA-A receptor complex	GO:0004888 transmembrane signaling receptor activity; GO:0004890 GABA-A receptor activity; GO:0005231 excitatory extracellular ligand-gated ion channel activity; GO:0005254 chloride channel activity; GO:0005326 neurotransmitter transmembrane transporter activity; GO:0005515 protein binding; GO:0030594 neurotransmitter receptor activity; GO:1904315 transmitter-gated ion channel activity involved i…	04080 Neuroactive ligand-receptor interaction; 04723 Retrograde endocannabinoid signaling; 04727 GABAergic synapse; 05032 Morphine addiction; 05033 Nicotine addiction
221468	TMEM217	transmembrane protein 217, transcript variant 2	0.040818	0.714356	0.779407	0.783765	-0.089827	0.826706	-0.0417662	-0.620918	0.134845	0.534635	0.559698	0.176222	0.455454	NA	GO:0016021 integral component of membrane	NA	NA
720	C4A	complement C4A (Rodgers blood group), transcript variant 2	-0.981966	1.99422	0.0298576	0.0353617	1.02446	0.184938	-0.441342	-0.310025	0.685811	0.0860287	0.55964	0.465556	0.184354	GO:0006954 inflammatory response; GO:0006956 complement activation; GO:0006958 complement activation, classical pathway; GO:0010951 negative regulation of endopeptidase activity; GO:0045087 innate immune response; GO:2000427 positive regulation of apoptotic cell clearance	GO:0005576 extracellular region; GO:0005615 extracellular space; GO:0005788 endoplasmic reticulum lumen; GO:0005886 plasma membrane; GO:0030424 axon; GO:0030425 dendrite; GO:0043025 neuronal cell body; GO:0045202 synapse; GO:0070062 extracellular exosome; GO:0070161 anchoring junction; GO:0072562 blood microparticle	GO:0001849 complement component C1q complex binding; GO:0004866 endopeptidase inhibitor activity	04610 Complement and coagulation cascades; 04936 Alcoholic liver disease; 05133 Pertussis; 05150 Staphylococcus aureus infection; 05171 Coronavirus disease - COVID-19; 05322 Systemic lupus erythematosus
100996756	LOC100996756	uncharacterized LOC100996756	1.54044	4.14024	4.55703e-05	7.56845e-05	-0.048802	0.85185	-0.0349671	0.238814	0.36292	0.250829	0.559145	0.036412	0.941928	NA	NA	NA	NA
55064	SPATA6L	spermatogenesis associated 6 like, transcript variant 15	0.83071	1.21757	0.286457	0.300589	-0.0706391	0.828953	-0.0411782	-0.065035	0.842368	0.0375081	0.559017	0.0918206	0.651295	GO:0007283 spermatogenesis	GO:0097224 sperm connecting piece	GO:0032027 myosin light chain binding	NA
107984459	LOC107984459	uncharacterized LOC107984459	-0.59016	2.15085	0.0182962	0.0222641	0.733568	0.0989785	-0.628277	0.165642	0.705685	0.0791394	0.558564	0.205821	0.410012	NA	NA	NA	NA
105370203	LOC105370203	uncharacterized LOC105370203	-0.132853	3.02114	0.00121218	0.0016886	0.760668	0.0607465	-0.778779	-0.044038	0.911921	0.0196305	0.558398	0.164553	0.475813	NA	NA	NA	NA
146439	BICDL2	BICD family like cargo adaptor 2, transcript variant X2	-0.302411	2.13714	0.0191	0.0231638	0.0521698	0.896516	-0.0234614	-0.0945974	0.813638	0.0453691	0.557407	0.168486	0.468856	GO:0047496 vesicle transport along microtubule; GO:0055107 Golgi to secretory granule transport	GO:0005737 cytoplasm	GO:0005515 protein binding; GO:0031267 small GTPase binding	NA
360205	PRAC2	PRAC2 small nuclear protein, transcript variant 2	0.79845	1.76909	0.0597661	0.0683648	0.207082	0.524558	-0.153344	-0.00648927	0.98406	0.00314958	0.556948	0.090901	0.654433	NA	GO:0005634 nucleus	NA	NA
345462	ZNF879	zinc finger protein 879, transcript variant X1	2.25308	2.56722	0.00494898	0.00641339	-0.180016	0.423326	-0.209511	0.132346	0.555574	0.138749	0.5567	0.0159472	1.21133	GO:0006357 regulation of transcription by RNA polymerase II	GO:0005634 nucleus	GO:0000978 RNA polymerase II cis-regulatory region sequence-specific DNA binding; GO:0000981 DNA-binding transcription factor activity, RNA polymerase II-specific; GO:0046872 metal ion binding	05168 Herpes simplex virus 1 infection
100316868	HOTTIP	HOXA distal transcript antisense RNA	-0.509272	1.61061	0.0961874	0.106903	0.720989	0.110304	-0.595337	-0.548043	0.222286	0.387846	0.556531	0.214758	0.397857	NA	NA	NA	NA
51393	TRPV2	transient receptor potential cation channel subfamily V member 2	0.319824	1.27864	0.244647	0.258734	-0.114778	0.766058	-0.0595843	-0.339651	0.380458	0.238198	0.556526	0.152994	0.496822	GO:0007600 sensory perception; GO:0009266 response to temperature stimulus; GO:0009408 response to heat; GO:0045773 positive regulation of axon extension; GO:0070588 calcium ion transmembrane transport; GO:0090280 positive regulation of calcium ion import; GO:0098703 calcium ion import across plasma membrane; GO:0120162 positive regulation of cold-induced thermogenesis	GO:0005886 plasma membrane; GO:0005887 integral component of plasma membrane; GO:0009986 cell surface; GO:0032584 growth cone membrane; GO:0042470 melanosome; GO:0044295 axonal growth cone; GO:0044297 cell body	GO:0005216 ion channel activity; GO:0005261 cation channel activity; GO:0005262 calcium channel activity; GO:0005515 protein binding; GO:0015075 ion transmembrane transporter activity	04621 NOD-like receptor signaling pathway; 04750 Inflammatory mediator regulation of TRP channels
8996	NOL3	nucleolar protein 3, transcript variant 1	1.11697	3.39184	0.000395564	0.000584408	-0.173774	0.50699	-0.162202	-0.491462	0.0648435	0.758645	0.556431	0.037297	0.934115	GO:0001666 response to hypoxia; GO:0001974 blood vessel remodeling; GO:0002931 response to ischemia; GO:0006376 mRNA splice site selection; GO:0008380 RNA splicing; GO:0010659 cardiac muscle cell apoptotic process; GO:0010667 negative regulation of cardiac muscle cell apoptotic process; GO:0010804 negative regulation of tumor necrosis factor-mediated signaling pathway; GO:0014736 negative regulat…	GO:0005730 nucleolus; GO:0005739 mitochondrion; GO:0005829 cytosol; GO:0016020 membrane; GO:0016529 sarcoplasmic reticulum	GO:0003723 RNA binding; GO:0005123 death receptor binding; GO:0005509 calcium ion binding; GO:0005515 protein binding; GO:0035877 death effector domain binding; GO:0042802 identical protein binding; GO:0043027 cysteine-type endopeptidase inhibitor activity involved in apoptotic process; GO:0089720 caspase binding	NA
107986785	LOC107986785	uncharacterized LOC107986785	-0.397212	1.21357	0.289374	0.303505	0.493474	0.290153	-0.312352	0.34053	0.46413	0.185164	0.555967	0.233643	0.373444	NA	NA	NA	NA
647024	C6orf132	chromosome 6 open reading frame 132	0.259222	1.0272	0.449588	0.461894	-0.538665	0.114315	-0.584411	-0.642627	0.0610551	0.777164	0.555927	0.103121	0.615619	NA	NA	NA	NA
100288778	WASH8P	WAS protein family homolog 8, pseudogene	3.76902	10.8967	2.91468e-11	1.31369e-10	-0.304864	0.0203929	-1.13001	0.26178	0.044899	0.874094	0.555864	6.56732e-05	3.12066	NA	NA	NA	NA
3199	HOXA2	homeobox A2	-0.929892	2.99474	0.00131426	0.00182358	0.369132	0.42823	-0.206355	-0.801977	0.0891436	0.660291	0.555701	0.234514	0.372384	GO:0000122 negative regulation of transcription by RNA polymerase II; GO:0001709 cell fate determination; GO:0002076 osteoblast development; GO:0006357 regulation of transcription by RNA polymerase II; GO:0007379 segment specification; GO:0008045 motor neuron axon guidance; GO:0009952 anterior/posterior pattern specification; GO:0009953 dorsal/ventral pattern formation; GO:0021568 rhombomere 2 de…	GO:0000785 chromatin; GO:0005634 nucleus; GO:0005654 nucleoplasm; GO:0043231 intracellular membrane-bounded organelle	GO:0000978 RNA polymerase II cis-regulatory region sequence-specific DNA binding; GO:0000981 DNA-binding transcription factor activity, RNA polymerase II-specific; GO:0001227 DNA-binding transcription repressor activity, RNA polymerase II-specific; GO:1990837 sequence-specific double-stranded DNA binding	NA
196951	FAM227B	family with sequence similarity 227 member B, transcript variant 1	1.04122	2.13647	0.0191398	0.0232067	0.0669445	0.806543	-0.0473925	0.951456	0.00103067	2.1464	0.555245	0.0465012	0.863039	NA	NA	NA	NA
105369347	RELA-DT	RELA divergent transcript, transcript variant X2	0.702727	1.69322	0.0751846	0.0848158	-0.18976	0.631108	-0.106412	-0.295887	0.454929	0.190388	0.554674	0.163884	0.477005	NA	NA	NA	NA
1143	CHRNB4	cholinergic receptor nicotinic beta 4 subunit, transcript variant X8	-0.248223	0.928369	0.551054	0.561475	0.166116	0.713188	-0.0766145	0.581772	0.201697	0.416071	0.554303	0.222877	0.387081	GO:0006811 ion transport; GO:0006939 smooth muscle contraction; GO:0006940 regulation of smooth muscle contraction; GO:0007165 signal transduction; GO:0007268 chemical synaptic transmission; GO:0007271 synaptic transmission, cholinergic; GO:0007626 locomotory behavior; GO:0019228 neuronal action potential; GO:0034220 ion transmembrane transport; GO:0035095 behavioral response to nicotine; GO:0042…	GO:0005886 plasma membrane; GO:0005887 integral component of plasma membrane; GO:0005892 acetylcholine-gated channel complex; GO:0016021 integral component of membrane; GO:0035579 specific granule membrane; GO:0043005 neuron projection; GO:0045202 synapse; GO:0045211 postsynaptic membrane; GO:0070161 anchoring junction; GO:0070821 tertiary granule membrane; GO:0098981 cholinergic synapse	GO:0005231 excitatory extracellular ligand-gated ion channel activity; GO:0005515 protein binding; GO:0015276 ligand-gated ion channel activity; GO:0015464 acetylcholine receptor activity; GO:0022848 acetylcholine-gated cation-selective channel activity; GO:0030594 neurotransmitter receptor activity; GO:1904315 transmitter-gated ion channel activity involved in regulation of postsynaptic membrane…	04080 Neuroactive ligand-receptor interaction; 04725 Cholinergic synapse; 05207 Chemical carcinogenesis - receptor activation
105376070	LOC105376070	uncharacterized LOC105376070, transcript variant X2	-0.70814	2.86457	0.00196185	0.00266498	1.25941	0.0308117	-0.995468	-1.20831	0.0379481	0.928392	0.554296	0.331671	0.275473	NA	NA	NA	NA
253264	ZNF503-AS1	ZNF503 antisense RNA 1, transcript variant 2	-1.01688	1.74369	0.0645587	0.0735151	0.0257355	0.95812	-0.00887213	0.838695	0.0919879	0.650769	0.554129	0.260932	0.341984	NA	NA	NA	NA
728978	UNC5B-AS1	UNC5B antisense RNA 1	-0.455448	0.83986	0.646916	0.654749	0.533939	0.155495	-0.492175	-0.0617274	0.868208	0.0306454	0.552985	0.141191	0.520788	NA	NA	NA	NA
26045	LRRTM2	leucine rich repeat transmembrane neuronal 2	0.401064	5.32842	1.9656e-06	3.90192e-06	2.35973	2.20351e-07	-5.17362	0.0227319	0.953738	0.00984295	0.551759	0.162949	0.47859	GO:0002091 negative regulation of receptor internalization; GO:0050808 synapse organization; GO:0051965 positive regulation of synapse assembly; GO:0060291 long-term synaptic potentiation; GO:0099151 regulation of postsynaptic density assembly	GO:0005615 extracellular space; GO:0060076 excitatory synapse; GO:0070161 anchoring junction; GO:0098685 Schaffer collateral - CA1 synapse; GO:0098686 hippocampal mossy fiber to CA3 synapse; GO:0098978 glutamatergic synapse; GO:0098982 GABA-ergic synapse; GO:0099060 integral component of postsynaptic specialization membrane; GO:0099061 integral component of postsynaptic density membrane	GO:0005515 protein binding; GO:0042043 neurexin family protein binding	NA
81031	SLC2A10	solute carrier family 2 member 10	3.95907	8.457	2.09877e-09	6.63303e-09	-0.28899	0.0100148	-1.3668	-0.0156316	0.885225	0.0262668	0.551076	5.52445e-06	4.01327	GO:0008645 hexose transmembrane transport; GO:0010628 positive regulation of gene expression; GO:0010629 negative regulation of gene expression; GO:0015757 galactose transmembrane transport; GO:0030511 positive regulation of transforming growth factor beta receptor signaling pathway; GO:0030512 negative regulation of transforming growth factor beta receptor signaling pathway; GO:0032683 negative …	GO:0005829 cytosol; GO:0005886 plasma membrane; GO:0005887 integral component of plasma membrane; GO:0012505 endomembrane system; GO:0016020 membrane; GO:0016021 integral component of membrane; GO:0048471 perinuclear region of cytoplasm	GO:0005351 carbohydrate:proton symporter activity; GO:0005355 glucose transmembrane transporter activity; GO:0015293 symporter activity; GO:0033300 dehydroascorbic acid transmembrane transporter activity; GO:0055056 D-glucose transmembrane transporter activity	NA
101926935	LOC101926935	uncharacterized LOC101926935	-0.585594	2.45988	0.00692902	0.00884298	-0.388114	0.263839	-0.33887	0.297417	0.390667	0.230936	0.550994	0.114723	0.583395	NA	NA	NA	NA
400464	LOC400464	ubiquitin conjugating enzyme E2 Q2 pseudogene	-0.835284	1.26565	0.253114	0.267288	-0.425317	0.361663	-0.251782	-0.884772	0.061473	0.775032	0.550781	0.23842	0.36768	NA	NA	NA	NA
100507392	SENCR	smooth muscle and endothelial cell enriched migration/differentiation-associated lncRNA	-0.235602	1.87498	0.0432067	0.0502745	0.153678	0.672325	-0.0908674	0.69274	0.0611704	0.776575	0.550719	0.133504	0.537588	NA	NA	NA	NA
374946	DRAXIN	dorsal inhibitory axon guidance protein	0.543178	1.90594	0.0392684	0.0458992	0.252702	0.492682	-0.16952	-0.308608	0.402817	0.222818	0.550564	0.138242	0.527123	GO:0007411 axon guidance; GO:0016055 Wnt signaling pathway; GO:0021516 dorsal spinal cord development; GO:0021528 commissural neuron differentiation in spinal cord; GO:0021960 anterior commissure morphogenesis; GO:0030517 negative regulation of axon extension; GO:0030900 forebrain development; GO:0090090 negative regulation of canonical Wnt signaling pathway; GO:0110088 hippocampal neuron apoptot…	GO:0005576 extracellular region	GO:0005515 protein binding	NA
199745	THAP8	THAP domain containing 8, transcript variant 1	0.471211	1.35654	0.19857	0.212247	0.46853	0.133705	-0.537162	-0.0577862	0.851557	0.0350488	0.550451	0.079138	0.69676	NA	NA	GO:0003677 DNA binding; GO:0005515 protein binding; GO:0046872 metal ion binding	NA
3358	HTR2C	5-hydroxytryptamine receptor 2C, transcript variant 3	1.29025	2.8619	0.00197812	0.00268542	0.333269	0.250542	-0.353605	0.536371	0.0674375	0.746214	0.550332	0.060536	0.779899	GO:0001662 behavioral fear response; GO:0006874 cellular calcium ion homeostasis; GO:0007187 G protein-coupled receptor signaling pathway, coupled to cyclic nucleotide second messenger; GO:0007200 phospholipase C-activating G protein-coupled receptor signaling pathway; GO:0007208 phospholipase C-activating serotonin receptor signaling pathway; GO:0007268 chemical synaptic transmission; GO:0007626…	GO:0005886 plasma membrane; GO:0005887 integral component of plasma membrane; GO:0030425 dendrite; GO:0045202 synapse; GO:0098666 G protein-coupled serotonin receptor complex	GO:0001587 Gq/11-coupled serotonin receptor activity; GO:0004993 G protein-coupled serotonin receptor activity; GO:0005515 protein binding; GO:0030594 neurotransmitter receptor activity; GO:0042802 identical protein binding; GO:0051378 serotonin binding; GO:0071886 1-(4-iodo-2,5-dimethoxyphenyl)propan-2-amine binding	04020 Calcium signaling pathway; 04080 Neuroactive ligand-receptor interaction; 04540 Gap junction; 04726 Serotonergic synapse; 04750 Inflammatory mediator regulation of TRP channels
375449	MAST4	microtubule associated serine/threonine kinase family member 4, transcript variant X9	4.23073	3.29956	0.000521247	0.000760001	-0.100849	0.624378	-0.109073	-0.505975	0.0170915	1.18848	0.54984	0.00985416	1.37235	GO:0007010 cytoskeleton organization; GO:0018105 peptidyl-serine phosphorylation; GO:0035556 intracellular signal transduction	GO:0005737 cytoplasm	GO:0000287 magnesium ion binding; GO:0004674 protein serine/threonine kinase activity; GO:0005524 ATP binding; GO:0106310 protein serine kinase activity	NA
56884	FSTL5	follistatin like 5, transcript variant 3	-0.371783	1.23731	0.272383	0.286481	0.325147	0.502246	-0.164572	0.776647	0.113057	0.587833	0.549759	0.258237	0.344948	GO:0007275 multicellular organism development; GO:0030154 cell differentiation	GO:0005576 extracellular region	GO:0005509 calcium ion binding; GO:0005515 protein binding	NA
100137047	JMJD7	jumonji domain containing 7	0.885497	1.86972	0.0439134	0.0510508	-0.429201	0.0945448	-0.642292	0.196504	0.438702	0.199915	0.549723	0.0336961	0.96689	GO:0006508 proteolysis; GO:0018126 protein hydroxylation	GO:0005634 nucleus; GO:0005737 cytoplasm	GO:0004175 endopeptidase activity; GO:0004177 aminopeptidase activity; GO:0004497 monooxygenase activity; GO:0005515 protein binding; GO:0016706 2-oxoglutarate-dependent dioxygenase activity; GO:0035064 methylated histone binding; GO:0046872 metal ion binding; GO:0106155 peptidyl-lysine 3-dioxygenase activity	NA
147687	ZNF417	zinc finger protein 417, transcript variant 1	2.99667	8.90521	9.02597e-10	3.06024e-09	-0.525893	0.00457017	-1.63202	-0.185209	0.299691	0.303562	0.548224	0.00319169	1.75487	GO:0006357 regulation of transcription by RNA polymerase II	GO:0005634 nucleus	GO:0000978 RNA polymerase II cis-regulatory region sequence-specific DNA binding; GO:0000981 DNA-binding transcription factor activity, RNA polymerase II-specific; GO:0005515 protein binding; GO:0046872 metal ion binding	05168 Herpes simplex virus 1 infection
25943	C20orf194	chromosome 20 open reading frame 194	3.49554	2.6923	0.00334834	0.0044278	-0.13982	0.392112	-0.230001	0.217502	0.185616	0.440266	0.54807	0.00142642	2.03346	GO:0008150 biological_process	GO:0005575 cellular_component	GO:0005515 protein binding	NA
414194	CCNYL2	cyclin Y like 2 (pseudogene)	-1.22652	2.92778	0.00161437	0.00221455	0.644191	0.169551	-0.467038	-0.289108	0.534379	0.148625	0.547749	0.241031	0.36458	GO:0045737 positive regulation of cyclin-dependent protein serine/threonine kinase activity; GO:0045859 regulation of protein kinase activity; GO:0060828 regulation of canonical Wnt signaling pathway	GO:0000308 cytoplasmic cyclin-dependent protein kinase holoenzyme complex; GO:0005886 plasma membrane	GO:0019901 protein kinase binding; GO:0061575 cyclin-dependent protein serine/threonine kinase activator activity	NA
142684	RAB40A	RAB40A, member RAS oncogene family	-0.822558	1.40013	0.176121	0.189371	0.265558	0.582232	-0.126684	1.02655	0.037492	0.93247	0.547423	0.258784	0.344342	GO:0016567 protein ubiquitination; GO:0035556 intracellular signal transduction; GO:0072659 protein localization to plasma membrane	GO:0005768 endosome; GO:0005794 Golgi apparatus; GO:0005811 lipid droplet; GO:0005886 plasma membrane; GO:0008021 synaptic vesicle; GO:0043231 intracellular membrane-bounded organelle	GO:0003924 GTPase activity; GO:0005525 GTP binding	NA
339366	ADAMTSL5	ADAMTS like 5, transcript variant 1	1.01911	4.59807	1.30242e-05	2.31209e-05	-0.434191	0.109231	-0.598318	-0.469959	0.0837701	0.679215	0.547167	0.0450055	0.87329	NA	GO:0001527 microfibril; GO:0005576 extracellular region; GO:0031012 extracellular matrix	GO:0005515 protein binding; GO:0008201 heparin binding; GO:0050436 microfibril binding	NA
115650	TNFRSF13C	TNF receptor superfamily member 13C	1.18535	4.83271	6.99515e-06	1.28869e-05	0.144975	0.59277	-0.122129	-1.01272	0.000467882	2.42366	0.547152	0.0475643	0.855812	GO:0002250 adaptive immune response; GO:0030890 positive regulation of B cell proliferation; GO:0031295 T cell costimulation; GO:0031296 B cell costimulation; GO:0033209 tumor necrosis factor-mediated signaling pathway; GO:0042102 positive regulation of T cell proliferation	GO:0005886 plasma membrane; GO:0009897 external side of plasma membrane; GO:0016021 integral component of membrane	GO:0038023 signaling receptor activity	04060 Cytokine-cytokine receptor interaction; 04064 NF-kappa B signaling pathway; 04672 Intestinal immune network for IgA production; 05166 Human T-cell leukemia virus 1 infection; 05340 Primary immunodeficiency
8224	SYN3	synapsin III, transcript variant IIIa	2.68366	2.62457	0.00413634	0.00541336	-0.0727115	0.710935	-0.0773392	0.155786	0.428504	0.206181	0.546401	0.00729762	1.47352	GO:0007269 neurotransmitter secretion; GO:0032228 regulation of synaptic transmission, GABAergic; GO:0097091 synaptic vesicle clustering	GO:0008021 synaptic vesicle; GO:0014069 postsynaptic density; GO:0030672 synaptic vesicle membrane; GO:0070161 anchoring junction; GO:0098850 extrinsic component of synaptic vesicle membrane; GO:0098978 glutamatergic synapse	GO:0005524 ATP binding	NA
399669	ZNF321P	zinc finger protein 321, pseudogene	0.0736491	1.37062	0.191067	0.204715	1.38316	0.0339209	-0.964766	-1.16957	0.0710458	0.730187	0.545866	0.392468	0.229769	NA	NA	NA	NA
80329	ULBP1	UL16 binding protein 1, transcript variant 1	4.08597	10.3905	6.6697e-11	2.80349e-10	-0.200156	0.136125	-0.53177	0.0754982	0.570167	0.132056	0.545405	0.000144543	2.8394	GO:0006955 immune response; GO:0030101 natural killer cell activation; GO:0042267 natural killer cell mediated cytotoxicity	GO:0005615 extracellular space; GO:0005783 endoplasmic reticulum; GO:0005829 cytosol; GO:0005886 plasma membrane; GO:0009897 external side of plasma membrane; GO:0046658 anchored component of plasma membrane	GO:0005515 protein binding; GO:0046703 natural killer cell lectin-like receptor binding	04650 Natural killer cell mediated cytotoxicity
285193	DUSP28	dual specificity phosphatase 28, transcript variant 1	1.40686	2.62297	0.00415698	0.00543946	0.27736	0.337051	-0.271085	-0.18565	0.51946	0.155937	0.544911	0.0625749	0.769632	GO:0006470 protein dephosphorylation; GO:0016311 dephosphorylation	NA	GO:0004725 protein tyrosine phosphatase activity; GO:0008138 protein tyrosine/serine/threonine phosphatase activity; GO:0016791 phosphatase activity; GO:0017018 myosin phosphatase activity	NA
84856	LINC00839	long intergenic non-protein coding RNA 839	1.14137	2.80969	0.00232493	0.00313341	0.950921	0.00160542	-1.99243	-0.56353	0.0531077	0.821261	0.544891	0.0608342	0.778328	NA	NA	NA	NA
643401	PURPL	p53 upregulated regulator of p53 levels	3.45778	41.1094	9.25733e-23	1.12721e-20	0.886647	1.21077e-09	-7.05936	0.583315	9.50003e-06	3.81725	0.54415	2.84282e-05	3.42291	NA	NA	NA	NA
10316	NMUR1	neuromedin U receptor 1	0.557357	1.23546	0.27368	0.287748	0.25706	0.37205	-0.244096	-0.558865	0.0560631	0.804006	0.543987	0.062352	0.770712	GO:0006816 calcium ion transport; GO:0006821 chloride transport; GO:0006939 smooth muscle contraction; GO:0007186 G protein-coupled receptor signaling pathway; GO:0007200 phospholipase C-activating G protein-coupled receptor signaling pathway; GO:0007202 activation of phospholipase C activity; GO:0007218 neuropeptide signaling pathway; GO:0019722 calcium-mediated signaling; GO:0048016 inositol ph…	GO:0005886 plasma membrane; GO:0005887 integral component of plasma membrane; GO:0016021 integral component of membrane	GO:0001607 neuromedin U receptor activity; GO:0004930 G protein-coupled receptor activity; GO:0008188 neuropeptide receptor activity; GO:0042924 neuromedin U binding	04080 Neuroactive ligand-receptor interaction
6424	SFRP4	secreted frizzled related protein 4	0.606463	6.34971	1.71295e-07	3.96484e-07	0.861361	0.00665711	-1.50444	0.581456	0.0614311	0.775245	0.54397	0.0791016	0.696885	GO:0002092 positive regulation of receptor internalization; GO:0008285 negative regulation of cell population proliferation; GO:0009725 response to hormone; GO:0010628 positive regulation of gene expression; GO:0030154 cell differentiation; GO:0030178 negative regulation of Wnt signaling pathway; GO:0030510 regulation of BMP signaling pathway; GO:0035567 non-canonical Wnt signaling pathway; GO:00…	GO:0005615 extracellular space; GO:0005634 nucleus; GO:0005737 cytoplasm; GO:0009986 cell surface	GO:0005515 protein binding; GO:0017147 Wnt-protein binding	04310 Wnt signaling pathway
101929423	MEF2C-AS1	MEF2C antisense RNA 1, transcript variant 2	-0.668415	0.989412	0.487332	0.49893	0.813322	0.206002	-0.409751	0.341009	0.593432	0.121842	0.542949	0.395832	0.227516	NA	NA	NA	NA
388558	ZNF808	zinc finger protein 808, transcript variant X2	1.08745	1.54844	0.115442	0.127062	0.117078	0.688012	-0.0852351	-0.0859126	0.768214	0.0589255	0.542674	0.067047	0.74802	GO:0006357 regulation of transcription by RNA polymerase II; GO:0045944 positive regulation of transcription by RNA polymerase II	GO:0005634 nucleus	GO:0000978 RNA polymerase II cis-regulatory region sequence-specific DNA binding; GO:0001228 DNA-binding transcription activator activity, RNA polymerase II-specific; GO:0046872 metal ion binding	05168 Herpes simplex virus 1 infection
3425	IDUA	alpha-L-iduronidase, transcript variant 1	-0.808935	1.49251	0.135693	0.148158	-0.36447	0.420643	-0.211251	-1.19074	0.0108266	1.34047	0.542627	0.232033	0.375439	GO:0005984 disaccharide metabolic process; GO:0006027 glycosaminoglycan catabolic process; GO:0030207 chondroitin sulfate catabolic process; GO:0030209 dermatan sulfate catabolic process; GO:0030211 heparin catabolic process	GO:0030135 coated vesicle; GO:0043202 lysosomal lumen; GO:0070062 extracellular exosome	GO:0003940 L-iduronidase activity; GO:0004553 hydrolase activity, hydrolyzing O-glycosyl compounds; GO:0005102 signaling receptor binding	00531 Glycosaminoglycan degradation; 01100 Metabolic pathways; 04142 Lysosome
6339	SCNN1D	sodium channel epithelial 1 subunit delta, transcript variant 2	-0.293884	2.64223	0.00391436	0.00513764	-0.735274	0.111736	-0.59143	-1.27569	0.00716752	1.47952	0.541674	0.237972	0.368219	GO:0006814 sodium ion transport; GO:0006883 cellular sodium ion homeostasis; GO:0008217 regulation of blood pressure; GO:0035725 sodium ion transmembrane transport; GO:0036254 cellular response to amiloride; GO:0050914 sensory perception of salty taste; GO:0050915 sensory perception of sour taste; GO:0071468 cellular response to acidic pH; GO:0098719 sodium ion import across plasma membrane; GO:1…	GO:0005886 plasma membrane; GO:0005887 integral component of plasma membrane; GO:0015629 actin cytoskeleton; GO:0016020 membrane; GO:0034706 sodium channel complex	GO:0005515 protein binding; GO:0015280 ligand-gated sodium channel activity	NA
3269	HRH1	histamine receptor H1, transcript variant 4	0.145058	2.15075	0.018302	0.0222677	-0.27907	0.514152	-0.158573	-0.557352	0.195696	0.424806	0.541434	0.207985	0.407081	GO:0006954 inflammatory response; GO:0007186 G protein-coupled receptor signaling pathway; GO:0007187 G protein-coupled receptor signaling pathway, coupled to cyclic nucleotide second messenger; GO:0007200 phospholipase C-activating G protein-coupled receptor signaling pathway; GO:0007268 chemical synaptic transmission; GO:0007613 memory; GO:0008542 visual learning; GO:0032962 positive regulation…	GO:0005829 cytosol; GO:0005886 plasma membrane; GO:0005887 integral component of plasma membrane; GO:0030425 dendrite; GO:0045202 synapse	GO:0004930 G protein-coupled receptor activity; GO:0004969 histamine receptor activity; GO:0004993 G protein-coupled serotonin receptor activity; GO:0030594 neurotransmitter receptor activity	04020 Calcium signaling pathway; 04080 Neuroactive ligand-receptor interaction; 04750 Inflammatory mediator regulation of TRP channels
127495	LRRC39	leucine rich repeat containing 39, transcript variant 4	-0.460309	13.3572	7.48108e-13	4.78245e-12	2.30793	1.06141e-06	-4.60479	0.640993	0.126429	0.554169	0.54128	0.194712	0.426296	GO:0007165 signal transduction	GO:0005737 cytoplasm; GO:0031430 M band; GO:0043231 intracellular membrane-bounded organelle	GO:0004722 protein serine/threonine phosphatase activity; GO:0005515 protein binding	NA
168507	PKD1L1	polycystin 1 like 1, transient receptor potential channel interacting, transcript variant X1	2.42374	4.06227	5.67033e-05	9.3174e-05	0.203894	0.332081	-0.275137	-0.663775	0.0025341	1.83367	0.540559	0.0123874	1.2956	GO:0003127 detection of nodal flow; GO:0050982 detection of mechanical stimulus; GO:0070588 calcium ion transmembrane transport; GO:0070986 left/right axis specification; GO:0098609 cell-cell adhesion	GO:0005929 cilium; GO:0016020 membrane; GO:0034704 calcium channel complex; GO:0060170 ciliary membrane; GO:0097730 non-motile cilium	GO:0005262 calcium channel activity; GO:0005515 protein binding	NA
115811	IQCD	IQ motif containing D, transcript variant 1	0.70064	2.12102	0.0200899	0.0242825	0.274283	0.382325	-0.236865	0.183776	0.55752	0.137864	0.539592	0.088988	0.66079	NA	GO:0005737 cytoplasm; GO:0031514 motile cilium; GO:0036064 ciliary basal body	NA	NA
201191	SAMD14	sterile alpha motif domain containing 14, transcript variant X2	1.94634	3.5679	0.000234965	0.000356435	-0.226352	0.336969	-0.271153	-0.607359	0.0123411	1.29681	0.539319	0.0250995	1.06208	GO:0007015 actin filament organization; GO:0019722 calcium-mediated signaling; GO:0031175 neuron projection development	GO:0005737 cytoplasm; GO:0014069 postsynaptic density; GO:0015629 actin cytoskeleton; GO:0030425 dendrite	GO:0051015 actin filament binding	NA
112267942	LOC112267942	uncharacterized LOC112267942, transcript variant X1	0.0375713	1.62669	0.0917155	0.102248	0.10988	0.794728	-0.0509084	0.560297	0.188649	0.435552	0.538973	0.205166	0.410964	NA	NA	NA	NA
341676	NEK5	NIMA related kinase 5, transcript variant 2	0.254427	0.650636	0.839453	0.84234	0.198451	0.713751	-0.076415	0.0521248	0.92321	0.0169501	0.538723	0.321069	0.284403	GO:0006468 protein phosphorylation	NA	GO:0004672 protein kinase activity; GO:0004674 protein serine/threonine kinase activity; GO:0005524 ATP binding; GO:0046872 metal ion binding; GO:0106310 protein serine kinase activity	NA
105372817	LOC105372817	uncharacterized LOC105372817, transcript variant X1	-0.181662	1.28351	0.241537	0.255656	0.482192	0.23689	-0.369512	0.369273	0.363667	0.250259	0.538128	0.187197	0.437786	NA	NA	NA	NA
3760	KCNJ3	potassium inwardly rectifying channel subfamily J member 3, transcript variant 1	1.68032	2.34743	0.00986532	0.0123608	0.300167	0.257798	-0.345426	0.0464863	0.859988	0.0328174	0.538075	0.045405	0.870476	GO:0006813 potassium ion transport; GO:0034765 regulation of ion transmembrane transport; GO:0051602 response to electrical stimulus; GO:0086091 regulation of heart rate by cardiac conduction; GO:0098914 membrane repolarization during atrial cardiac muscle cell action potential; GO:0098915 membrane repolarization during ventricular cardiac muscle cell action potential; GO:0099625 ventricular card…	GO:0005886 plasma membrane; GO:0008076 voltage-gated potassium channel complex; GO:0009897 external side of plasma membrane; GO:0030315 T-tubule; GO:0098688 parallel fiber to Purkinje cell synapse; GO:0099056 integral component of presynaptic membrane	GO:0005242 inward rectifier potassium channel activity; GO:0005515 protein binding; GO:0015467 G-protein activated inward rectifier potassium channel activity; GO:0086089 voltage-gated potassium channel activity involved in atrial cardiac muscle cell action potential repolarization; GO:1902282 voltage-gated potassium channel activity involved in ventricular cardiac muscle cell action potential re…	04713 Circadian entrainment; 04723 Retrograde endocannabinoid signaling; 04724 Glutamatergic synapse; 04725 Cholinergic synapse; 04726 Serotonergic synapse; 04728 Dopaminergic synapse; 04915 Estrogen signaling pathway; 04921 Oxytocin signaling pathway; 04929 GnRH secretion; 05032 Morphine addiction
10021	HCN4	hyperpolarization activated cyclic nucleotide gated potassium channel 4	2.0164	5.88408	5.06724e-07	1.09304e-06	-1.09435	0.000104643	-2.95476	-0.561401	0.0348481	0.956143	0.538038	0.0425046	0.891669	GO:0002027 regulation of heart rate; GO:0003163 sinoatrial node development; GO:0003254 regulation of membrane depolarization; GO:0006812 cation transport; GO:0006936 muscle contraction; GO:0008015 blood circulation; GO:0035725 sodium ion transmembrane transport; GO:0042391 regulation of membrane potential; GO:0055117 regulation of cardiac muscle contraction; GO:0071320 cellular response to cAMP;…	GO:0005886 plasma membrane; GO:0030424 axon; GO:0030425 dendrite; GO:0031226 intrinsic component of plasma membrane; GO:0048471 perinuclear region of cytoplasm; GO:0098855 HCN channel complex	GO:0005222 intracellular cAMP-activated cation channel activity; GO:0005248 voltage-gated sodium channel activity; GO:0005249 voltage-gated potassium channel activity; GO:0030552 cAMP binding; GO:0042802 identical protein binding; GO:0086041 voltage-gated potassium channel activity involved in SA node cell action potential depolarization	04024 cAMP signaling pathway; 04742 Taste transduction
55811	ADCY10	adenylate cyclase 10, transcript variant 2	0.366599	8.57141	1.68741e-09	5.4197e-09	1.0134	0.0190395	-1.15271	0.242098	0.564681	0.134624	0.537715	0.203414	0.413511	GO:0003351 epithelial cilium movement involved in extracellular fluid movement; GO:0006171 cAMP biosynthetic process; GO:0007283 spermatogenesis; GO:0035556 intracellular signal transduction; GO:0043065 positive regulation of apoptotic process; GO:0071241 cellular response to inorganic substance	GO:0005576 extracellular region; GO:0005634 nucleus; GO:0005737 cytoplasm; GO:0005739 mitochondrion; GO:0005829 cytosol; GO:0015630 microtubule cytoskeleton; GO:0016324 apical plasma membrane; GO:0030425 dendrite; GO:0030426 growth cone; GO:0031514 motile cilium; GO:0043025 neuronal cell body; GO:0045178 basal part of cell; GO:0048471 perinuclear region of cytoplasm	GO:0000287 magnesium ion binding; GO:0004016 adenylate cyclase activity; GO:0005524 ATP binding; GO:0030145 manganese ion binding; GO:0051117 ATPase binding; GO:0071890 bicarbonate binding	00230 Purine metabolism; 01100 Metabolic pathways; 04024 cAMP signaling pathway; 04371 Apelin signaling pathway; 04713 Circadian entrainment; 04714 Thermogenesis; 04935 Growth hormone synthesis, secretion and action
100506696	PCAT6	prostate cancer associated transcript 6, transcript variant 1	2.07433	2.98564	0.00135142	0.00187194	0.0930275	0.686709	-0.0857104	0.0178483	0.938282	0.0133355	0.537012	0.0232913	1.08642	NA	NA	NA	NA
6861	SYT5	synaptotagmin 5, transcript variant 2	0.75151	2.40666	0.00818956	0.0103729	0.668897	0.0899016	-0.657745	0.171864	0.658506	0.0959461	0.536892	0.170691	0.465053	GO:0007268 chemical synaptic transmission; GO:0014059 regulation of dopamine secretion; GO:0016192 vesicle-mediated transport; GO:0017156 calcium-ion regulated exocytosis; GO:0017158 regulation of calcium ion-dependent exocytosis; GO:0048488 synaptic vesicle endocytosis; GO:0048791 calcium ion-regulated exocytosis of neurotransmitter; GO:0071277 cellular response to calcium ion	GO:0005886 plasma membrane; GO:0030424 axon; GO:0030672 synaptic vesicle membrane; GO:0031045 dense core granule; GO:0043025 neuronal cell body; GO:0048471 perinuclear region of cytoplasm; GO:0055038 recycling endosome membrane; GO:0070161 anchoring junction; GO:0070382 exocytic vesicle; GO:0099066 integral component of neuronal dense core vesicle membrane; GO:1990769 proximal neuron projection	GO:0000149 SNARE binding; GO:0001786 phosphatidylserine binding; GO:0005509 calcium ion binding; GO:0005544 calcium-dependent phospholipid binding; GO:0005546 phosphatidylinositol-4,5-bisphosphate binding; GO:0019905 syntaxin binding; GO:0030276 clathrin binding; GO:0046982 protein heterodimerization activity	NA
9478	CABP1	calcium binding protein 1, transcript variant 3	1.3328	1.68686	0.0766364	0.0863213	-0.395182	0.221283	-0.389155	-0.393593	0.223223	0.386654	0.536864	0.0984773	0.629795	GO:0007601 visual perception; GO:0042308 negative regulation of protein import into nucleus; GO:0043086 negative regulation of catalytic activity; GO:0050896 response to stimulus; GO:1901385 regulation of voltage-gated calcium channel activity	GO:0000139 Golgi membrane; GO:0005615 extracellular space; GO:0005737 cytoplasm; GO:0005856 cytoskeleton; GO:0005886 plasma membrane; GO:0005938 cell cortex; GO:0014069 postsynaptic density; GO:0048471 perinuclear region of cytoplasm; GO:0070161 anchoring junction	GO:0004857 enzyme inhibitor activity; GO:0005246 calcium channel regulator activity; GO:0005509 calcium ion binding; GO:0005515 protein binding; GO:0008139 nuclear localization sequence binding; GO:0048306 calcium-dependent protein binding	NA
53904	MYO3A	myosin IIIA, transcript variant 2	3.75009	4.1538	4.38778e-05	7.30069e-05	-0.312553	0.0274309	-1.03329	0.351509	0.0137642	1.26012	0.536611	0.00029331	2.58852	GO:0007601 visual perception; GO:0007605 sensory perception of sound; GO:0018105 peptidyl-serine phosphorylation; GO:0030832 regulation of actin filament length; GO:0046777 protein autophosphorylation; GO:0050896 response to stimulus; GO:0051491 positive regulation of filopodium assembly; GO:0090103 cochlea morphogenesis	GO:0001917 photoreceptor inner segment; GO:0005737 cytoplasm; GO:0016459 myosin complex; GO:0030175 filopodium; GO:0031941 filamentous actin; GO:0032426 stereocilium tip; GO:0032433 filopodium tip	GO:0000146 microfilament motor activity; GO:0003779 actin binding; GO:0004672 protein kinase activity; GO:0004674 protein serine/threonine kinase activity; GO:0005515 protein binding; GO:0005516 calmodulin binding; GO:0005524 ATP binding; GO:0043531 ADP binding; GO:0060002 plus-end directed microfilament motor activity; GO:0106310 protein serine kinase activity	NA
101928236	LOC101928236	uncharacterized LOC101928236, transcript variant X9	-0.750366	1.00611	0.470475	0.482423	0.189621	0.68428	-0.0866138	-0.0162875	0.97212	0.00570954	0.536466	0.252408	0.351564	NA	NA	NA	NA
1780	DYNC1I1	dynein cytoplasmic 1 intermediate chain 1, transcript variant 3	1.72391	4.52021	1.60559e-05	2.82339e-05	0.0465433	0.819258	-0.0437695	0.641198	0.00271964	1.80925	0.536452	0.0108955	1.33835	GO:0007018 microtubule-based movement; GO:0010970 transport along microtubule; GO:0047496 vesicle transport along microtubule	GO:0000776 kinetochore; GO:0000922 spindle pole; GO:0005634 nucleus; GO:0005737 cytoplasm; GO:0005829 cytosol; GO:0005868 cytoplasmic dynein complex; GO:0005874 microtubule; GO:0031982 vesicle; GO:0036464 cytoplasmic ribonucleoprotein granule; GO:0048471 perinuclear region of cytoplasm; GO:0055037 recycling endosome	GO:0003774 cytoskeletal motor activity; GO:0003777 microtubule motor activity; GO:0005515 protein binding; GO:0008017 microtubule binding; GO:0030507 spectrin binding; GO:0045503 dynein light chain binding; GO:0045504 dynein heavy chain binding	04145 Phagosome; 04962 Vasopressin-regulated water reabsorption; 05132 Salmonella infection
6196	RPS6KA2	ribosomal protein S6 kinase A2, transcript variant 1	6.05388	25.6982	1.96009e-18	5.88561e-17	-0.54707	5.1512e-09	-6.53007	0.130369	0.0959866	0.637771	0.536176	8.25173e-09	6.36009	GO:0001556 oocyte maturation; GO:0002035 brain renin-angiotensin system; GO:0007165 signal transduction; GO:0007268 chemical synaptic transmission; GO:0007507 heart development; GO:0008285 negative regulation of cell population proliferation; GO:0010628 positive regulation of gene expression; GO:0010659 cardiac muscle cell apoptotic process; GO:0018105 peptidyl-serine phosphorylation; GO:0035556 …	GO:0005634 nucleus; GO:0005654 nucleoplasm; GO:0005737 cytoplasm; GO:0005829 cytosol; GO:0045202 synapse; GO:0072687 meiotic spindle	GO:0000287 magnesium ion binding; GO:0004674 protein serine/threonine kinase activity; GO:0004711 ribosomal protein S6 kinase activity; GO:0004712 protein serine/threonine/tyrosine kinase activity; GO:0005515 protein binding; GO:0005524 ATP binding; GO:0106310 protein serine kinase activity	04010 MAPK signaling pathway; 04114 Oocyte meiosis; 04150 mTOR signaling pathway; 04714 Thermogenesis; 04720 Long-term potentiation; 04722 Neurotrophin signaling pathway; 04914 Progesterone-mediated oocyte maturation; 04931 Insulin resistance; 05135 Yersinia infection; 05207 Chemical carcinogenesis - receptor activation
100190986	LOC100190986	uncharacterized LOC100190986	1.57244	6.16599	2.61371e-07	5.88417e-07	0.0269736	0.92978	-0.0153518	-1.52029	8.60744e-06	3.85235	0.536134	0.0844414	0.676787	NA	NA	NA	NA
3592	IL12A	interleukin 12A, transcript variant 1	1.46508	1.25003	0.263594	0.277672	-0.167005	0.492985	-0.169355	0.0663942	0.7848	0.0538457	0.53566	0.0313827	0.989766	GO:0001916 positive regulation of T cell mediated cytotoxicity; GO:0002860 positive regulation of natural killer cell mediated cytotoxicity directed against tumor cell target; GO:0006955 immune response; GO:0009615 response to virus; GO:0010224 response to UV-B; GO:0016477 cell migration; GO:0032496 response to lipopolysaccharide; GO:0032700 negative regulation of interleukin-17 production; GO:00…	GO:0005576 extracellular region; GO:0005615 extracellular space; GO:0005788 endoplasmic reticulum lumen; GO:0031906 late endosome lumen; GO:0043514 interleukin-12 complex	GO:0005125 cytokine activity; GO:0005143 interleukin-12 receptor binding; GO:0005515 protein binding; GO:0008083 growth factor activity; GO:0042163 interleukin-12 beta subunit binding; GO:0045513 interleukin-27 binding; GO:0046982 protein heterodimerization activity	04060 Cytokine-cytokine receptor interaction; 04620 Toll-like receptor signaling pathway; 04622 RIG-I-like receptor signaling pathway; 04625 C-type lectin receptor signaling pathway; 04630 JAK-STAT signaling pathway; 04658 Th1 and Th2 cell differentiation; 04936 Alcoholic liver disease; 04940 Type I diabetes mellitus; 05133 Pertussis; 05134 Legionellosis; 05140 Leishmaniasis; 05142 Chagas disease…
387700	SLC16A12	solute carrier family 16 member 12, transcript variant X3	-0.475452	2.15812	0.0178837	0.0217931	0.407016	0.35606	-0.256107	1.02366	0.023371	1.08532	0.534935	0.226209	0.382807	GO:0015718 monocarboxylic acid transport; GO:0015881 creatine transmembrane transport; GO:0150104 transport across blood-brain barrier	GO:0005886 plasma membrane; GO:0005887 integral component of plasma membrane; GO:0016021 integral component of membrane; GO:0016323 basolateral plasma membrane	GO:0005308 creatine transmembrane transporter activity; GO:0005515 protein binding; GO:0008028 monocarboxylic acid transmembrane transporter activity; GO:0015293 symporter activity	NA
79656	BEND5	BEN domain containing 5, transcript variant 1	1.47659	2.45813	0.00696709	0.00888864	-0.456359	0.0921034	-0.650382	0.516616	0.0576352	0.795299	0.534614	0.0494913	0.84355	GO:0045892 negative regulation of DNA-templated transcription	GO:0005794 Golgi apparatus	GO:0003677 DNA binding; GO:0005515 protein binding	NA
134111	UBE2QL1	ubiquitin conjugating enzyme E2 Q family like 1, transcript variant X1	3.56024	2.96049	0.00145993	0.00201484	0.0857153	0.559051	-0.137169	-0.0282803	0.846933	0.0362369	0.534422	0.000612594	2.32901	GO:0000209 protein polyubiquitination	GO:0005634 nucleus; GO:0005654 nucleoplasm; GO:0005886 plasma membrane	GO:0005515 protein binding; GO:0005524 ATP binding; GO:0061631 ubiquitin conjugating enzyme activity	04120 Ubiquitin mediated proteolysis
105374880	FOXF2-DT	FOXF2 divergent transcript	1.53718	2.18778	0.0162937	0.0199592	0.198043	0.3551	-0.256823	0.405634	0.0619114	0.772832	0.534147	0.015128	1.22878	NA	NA	NA	NA
6579	SLCO1A2	solute carrier organic anion transporter family member 1A2, transcript variant 6	2.2445	1.86482	0.0445805	0.0517756	-0.476569	0.0885729	-0.662227	0.735513	0.010029	1.36634	0.533515	0.0572983	0.797161	GO:0015711 organic anion transport; GO:0015721 bile acid and bile salt transport; GO:0043252 sodium-independent organic anion transport; GO:0055085 transmembrane transport	GO:0005886 plasma membrane; GO:0005887 integral component of plasma membrane	GO:0008514 organic anion transmembrane transporter activity; GO:0015125 bile acid transmembrane transporter activity; GO:0015347 sodium-independent organic anion transmembrane transporter activity	04976 Bile secretion
6769	STAC	SH3 and cysteine rich domain, transcript variant 1	2.52804	2.95097	0.00150323	0.00207165	0.210706	0.200504	-0.41779	-0.000699649	0.996579	0.000678797	0.533292	0.00190588	1.93276	GO:0003009 skeletal muscle contraction; GO:0007165 signal transduction; GO:0034605 cellular response to heat; GO:1901387 positive regulation of voltage-gated calcium channel activity; GO:1903078 positive regulation of protein localization to plasma membrane; GO:2001259 positive regulation of cation channel activity	GO:0005829 cytosol; GO:0030315 T-tubule; GO:0031234 extrinsic component of cytoplasmic side of plasma membrane	GO:0005515 protein binding; GO:0044325 transmembrane transporter binding; GO:0046872 metal ion binding	NA
105372753	LOC105372753	uncharacterized LOC105372753, transcript variant X4	-1.36525	15.9795	2.5691e-14	2.34803e-13	3.01233	1.93936e-09	-6.88584	1.12228	0.00820922	1.43377	0.532373	0.196247	0.423913	NA	NA	NA	NA
57835	SLC4A5	solute carrier family 4 member 5, transcript variant c	-0.35117	3.36607	0.000427163	0.000629049	0.122349	0.749629	-0.0646862	-0.69849	0.0732548	0.720723	0.531864	0.16901	0.467946	GO:0002064 epithelial cell development; GO:0003014 renal system process; GO:0003073 regulation of systemic arterial blood pressure; GO:0010468 regulation of gene expression; GO:0015698 inorganic anion transport; GO:0015701 bicarbonate transport; GO:0033326 cerebrospinal fluid secretion; GO:0035725 sodium ion transmembrane transport; GO:0048311 mitochondrion distribution; GO:0050801 ion homeostasi…	GO:0005886 plasma membrane; GO:0016021 integral component of membrane; GO:0016324 apical plasma membrane	GO:0005452 solute:inorganic anion antiporter activity; GO:0008510 sodium:bicarbonate symporter activity; GO:0022857 transmembrane transporter activity	04976 Bile secretion
100132677	BSN-DT	BSN divergent transcript	-0.80482	3.20304	0.000697075	0.00100163	2.06898	0.0001248	-2.89165	0.955046	0.0596506	0.784639	0.531143	0.288002	0.314409	NA	NA	NA	NA
57451	TENM2	teneurin transmembrane protein 2, transcript variant 2	-0.602336	2.71944	0.00307701	0.00408577	-1.0221	0.0160008	-1.21022	-0.682775	0.101763	0.61965	0.530982	0.200087	0.418397	GO:0000122 negative regulation of transcription by RNA polymerase II; GO:0007157 heterophilic cell-cell adhesion via plasma membrane cell adhesion molecules; GO:0007165 signal transduction; GO:0048666 neuron development; GO:0051491 positive regulation of filopodium assembly; GO:0098609 cell-cell adhesion	GO:0005634 nucleus; GO:0005783 endoplasmic reticulum; GO:0005794 Golgi apparatus; GO:0005886 plasma membrane; GO:0005887 integral component of plasma membrane; GO:0016605 PML body; GO:0030054 cell junction; GO:0030175 filopodium; GO:0030425 dendrite; GO:0030426 growth cone; GO:0043005 neuron projection; GO:0043197 dendritic spine; GO:0045202 synapse; GO:0045211 postsynaptic membrane; GO:0070161 a…	GO:0005509 calcium ion binding; GO:0042803 protein homodimerization activity; GO:0046982 protein heterodimerization activity; GO:0050839 cell adhesion molecule binding	NA
126353	MISP	mitotic spindle positioning, transcript variant 2	-1.42057	2.12563	0.0198018	0.0239605	0.00851649	0.98741	-0.00247171	-0.557974	0.304067	0.299538	0.53092	0.327261	0.279153	GO:0000132 establishment of mitotic spindle orientation; GO:0016477 cell migration; GO:0051301 cell division; GO:0051640 organelle localization; GO:0051660 establishment of centrosome localization; GO:0090307 mitotic spindle assembly; GO:1904776 regulation of protein localization to cell cortex	GO:0005884 actin filament; GO:0005886 plasma membrane; GO:0005925 focal adhesion; GO:0030864 cortical actin cytoskeleton; GO:0031616 spindle pole centrosome; GO:0043231 intracellular membrane-bounded organelle; GO:1905721 mitotic spindle astral microtubule end	GO:0005515 protein binding; GO:0051015 actin filament binding	NA
10826	FAXDC2	fatty acid hydroxylase domain containing 2	3.56223	10.0081	1.27064e-10	5.04083e-10	-0.502596	0.000663303	-2.30114	0.0264173	0.84887	0.03575	0.530668	0.000351136	2.52459	GO:0001934 positive regulation of protein phosphorylation; GO:0016126 sterol biosynthetic process; GO:0045654 positive regulation of megakaryocyte differentiation	GO:0005737 cytoplasm; GO:0005789 endoplasmic reticulum membrane; GO:0016020 membrane; GO:0016021 integral component of membrane	GO:0000254 C-4 methylsterol oxidase activity; GO:0005506 iron ion binding; GO:0005515 protein binding; GO:0016491 oxidoreductase activity	NA
100820829	MYZAP	myocardial zonula adherens protein, transcript variant 1	0.25471	1.16538	0.326296	0.340199	-0.0681698	0.894341	-0.0239925	-0.0645737	0.899907	0.0225871	0.528994	0.304914	0.29876	GO:0035556 intracellular signal transduction	GO:0005622 intracellular anatomical structure; GO:0030018 Z disc; GO:0030864 cortical actin cytoskeleton; GO:0031234 extrinsic component of cytoplasmic side of plasma membrane; GO:0031674 I band; GO:0070161 anchoring junction	GO:0005515 protein binding	NA
64582	GPR135	G protein-coupled receptor 135, transcript variant X8	0.878377	1.40943	0.171624	0.18481	0.0445734	0.914769	-0.0189692	-0.609523	0.147927	0.506929	0.528989	0.207414	0.407845	GO:0007186 G protein-coupled receptor signaling pathway	GO:0005768 endosome; GO:0005886 plasma membrane; GO:0010008 endosome membrane; GO:0016021 integral component of membrane	GO:0004930 G protein-coupled receptor activity; GO:0005515 protein binding; GO:1990763 arrestin family protein binding	NA
56171	DNAH7	dynein axonemal heavy chain 7	0.328124	4.94251	5.25396e-06	9.8431e-06	0.678244	0.0419813	-0.895631	0.128714	0.693406	0.0833833	0.528987	0.1093	0.59811	GO:0003341 cilium movement; GO:0007018 microtubule-based movement; GO:0036159 inner dynein arm assembly; GO:0060285 cilium-dependent cell motility	GO:0005829 cytosol; GO:0005858 axonemal dynein complex; GO:0005874 microtubule; GO:0005929 cilium; GO:0030286 dynein complex; GO:0036156 inner dynein arm	GO:0003777 microtubule motor activity; GO:0005509 calcium ion binding; GO:0005524 ATP binding; GO:0008569 minus-end-directed microtubule motor activity; GO:0045505 dynein intermediate chain binding; GO:0051959 dynein light intermediate chain binding	05014 Amyotrophic lateral sclerosis; 05016 Huntington disease; 05022 Pathways of neurodegeneration - multiple diseases
1051	CEBPB	CCAAT enhancer binding protein beta, transcript variant 1	4.6306	23.2301	1.55724e-17	3.51037e-16	-0.569578	3.39451e-05	-3.35896	0.0400294	0.748923	0.0649134	0.528513	9.84042e-05	2.97646	GO:0000122 negative regulation of transcription by RNA polymerase II; GO:0001541 ovarian follicle development; GO:0001892 embryonic placenta development; GO:0006355 regulation of DNA-templated transcription; GO:0006357 regulation of transcription by RNA polymerase II; GO:0006366 transcription by RNA polymerase II; GO:0006953 acute-phase response; GO:0006954 inflammatory response; GO:0006955 immun…	GO:0000779 condensed chromosome, centromeric region; GO:0000785 chromatin; GO:0005634 nucleus; GO:0005654 nucleoplasm; GO:0005737 cytoplasm; GO:0016363 nuclear matrix; GO:0036488 CHOP-C/EBP complex; GO:0090575 RNA polymerase II transcription regulator complex; GO:1990647 C/EBP complex	GO:0000976 transcription cis-regulatory region binding; GO:0000977 RNA polymerase II transcription regulatory region sequence-specific DNA binding; GO:0000978 RNA polymerase II cis-regulatory region sequence-specific DNA binding; GO:0000979 RNA polymerase II core promoter sequence-specific DNA binding; GO:0000981 DNA-binding transcription factor activity, RNA polymerase II-specific; GO:0001227 DN…	04657 IL-17 signaling pathway; 04668 TNF signaling pathway; 05152 Tuberculosis; 05202 Transcriptional misregulation in cancer
137868	SGCZ	sarcoglycan zeta, transcript variant 1	1.51594	1.6656	0.0816757	0.091657	0.212438	0.375849	-0.241416	-0.220913	0.357376	0.255045	0.528335	0.0308573	0.995024	GO:0046716 muscle cell cellular homeostasis; GO:0048738 cardiac muscle tissue development; GO:0055001 muscle cell development; GO:0060047 heart contraction; GO:0061024 membrane organization	GO:0005737 cytoplasm; GO:0005856 cytoskeleton; GO:0016012 sarcoglycan complex; GO:0016021 integral component of membrane; GO:0042383 sarcolemma	NA	NA
126272	EID2B	EP300 interacting inhibitor of differentiation 2B	2.41609	5.16597	2.96061e-06	5.74007e-06	0.678548	0.00057109	-2.35327	0.337369	0.0725268	0.7239	0.528247	0.00596885	1.54115	GO:0007517 muscle organ development; GO:0030154 cell differentiation; GO:0045662 negative regulation of myoblast differentiation; GO:0045892 negative regulation of DNA-templated transcription	GO:0005634 nucleus; GO:0005654 nucleoplasm	GO:0003714 transcription corepressor activity; GO:0005515 protein binding; GO:0042802 identical protein binding	NA
7538	ZFP36	ZFP36 ring finger protein	2.48344	3.62818	0.000196928	0.000301604	0.0940189	0.542683	-0.144717	0.0940326	0.542718	0.144699	0.528038	0.0012016	2.09296	GO:0000122 negative regulation of transcription by RNA polymerase II; GO:0000165 MAPK cascade; GO:0000288 nuclear-transcribed mRNA catabolic process, deadenylation-dependent decay; GO:0000289 nuclear-transcribed mRNA poly(A) tail shortening; GO:0006402 mRNA catabolic process; GO:0009611 response to wounding; GO:0010837 regulation of keratinocyte proliferation; GO:0030099 myeloid cell differentiat…	GO:0000932 P-body; GO:0005634 nucleus; GO:0005737 cytoplasm; GO:0005829 cytosol; GO:0010494 cytoplasmic stress granule; GO:1990904 ribonucleoprotein complex	GO:0003677 DNA binding; GO:0003723 RNA binding; GO:0003729 mRNA binding; GO:0005515 protein binding; GO:0019899 enzyme binding; GO:0019901 protein kinase binding; GO:0019957 C-C chemokine binding; GO:0031072 heat shock protein binding; GO:0035925 mRNA 3'-UTR AU-rich region binding; GO:0044877 protein-containing complex binding; GO:0046872 metal ion binding; GO:0070063 RNA polymerase binding; GO:0…	05166 Human T-cell leukemia virus 1 infection; 05167 Kaposi sarcoma-associated herpesvirus infection
105377023	PDCD6IP-DT	PDCD6IP divergent transcript, transcript variant X1	0.244985	1.60391	0.0981115	0.108986	0.491961	0.231888	-0.375574	0.0733577	0.857493	0.0334793	0.527906	0.19961	0.419085	NA	NA	NA	NA
79750	ZNF385D	zinc finger protein 385D	-0.640355	1.29864	0.23206	0.24618	0.383922	0.533263	-0.149128	0.684349	0.269009	0.333513	0.526905	0.392904	0.229477	NA	GO:0005634 nucleus	GO:0008270 zinc ion binding; GO:1990837 sequence-specific double-stranded DNA binding	NA
101928403	EIF2AK3-DT	EIF2AK3 divergent transcript	0.267085	2.34644	0.00989606	0.0123963	0.14616	0.688921	-0.0849231	0.0101852	0.977731	0.00451214	0.526479	0.153031	0.496755	NA	NA	NA	NA
105376114	LOC105376114	uncharacterized LOC105376114, transcript variant 2	0.959523	2.1391	0.0189831	0.0230293	0.080801	0.78071	-0.0550721	0.326525	0.263697	0.339027	0.5257	0.0745798	0.715099	NA	NA	NA	NA
6271	S100A1	S100 calcium binding protein A1	-0.577606	1.47027	0.144595	0.1573	-0.543704	0.233756	-0.3733	0.0996455	0.826036	0.0419366	0.525508	0.249071	0.355232	GO:0008016 regulation of heart contraction; GO:0021762 substantia nigra development; GO:0035556 intracellular signal transduction; GO:0051000 positive regulation of nitric-oxide synthase activity; GO:1903672 positive regulation of sprouting angiogenesis	GO:0005576 extracellular region; GO:0005634 nucleus; GO:0005654 nucleoplasm; GO:0005737 cytoplasm; GO:0005739 mitochondrion; GO:0005794 Golgi apparatus; GO:0005829 cytosol; GO:0016529 sarcoplasmic reticulum; GO:0032991 protein-containing complex	GO:0005509 calcium ion binding; GO:0005515 protein binding; GO:0042802 identical protein binding; GO:0042803 protein homodimerization activity; GO:0044548 S100 protein binding; GO:0048306 calcium-dependent protein binding; GO:0051117 ATPase binding	NA
5346	PLIN1	perilipin 1, transcript variant X1	-0.218444	2.4944	0.00621763	0.00797325	0.148897	0.699252	-0.0813438	0.0979706	0.7993	0.0495542	0.525417	0.176256	0.455397	GO:0006629 lipid metabolic process; GO:0016042 lipid catabolic process; GO:0070417 cellular response to cold	GO:0005783 endoplasmic reticulum; GO:0005811 lipid droplet; GO:0005829 cytosol	GO:0005515 protein binding; GO:0008289 lipid binding	03320 PPAR signaling pathway; 04371 Apelin signaling pathway; 04714 Thermogenesis; 04923 Regulation of lipolysis in adipocytes
100289341	MAN1B1-DT	MAN1B1 divergent transcript	0.428854	5.96312	4.20167e-07	9.18239e-07	0.522734	0.135604	-0.532968	0.556957	0.11247	0.589436	0.525199	0.133429	0.537747	NA	NA	NA	NA
125050	RN7SK	RNA component of 7SK nuclear ribonucleoprotein	4.87505	3.51849	0.000271746	0.000409181	-0.576002	0.048537	-0.849478	1.04594	0.000605022	2.33332	0.524863	0.0709972	0.730372	GO:0034244 negative regulation of transcription elongation by RNA polymerase II	GO:0120259 7SK snRNP	NA	NA
729582	DIRC3	disrupted in renal carcinoma 3	-0.896814	4.5001	1.69522e-05	2.97221e-05	0.585353	0.218905	-0.392266	0.758739	0.11304	0.587881	0.524445	0.269435	0.333056	NA	NA	NA	NA
3117	HLA-DQA1	major histocompatibility complex, class II, DQ alpha 1	-0.603453	0.779493	0.712104	0.718047	-0.00489914	0.992318	-0.0014453	0.528562	0.301797	0.301574	0.524358	0.305019	0.298661	GO:0002250 adaptive immune response; GO:0002381 immunoglobulin production involved in immunoglobulin-mediated immune response; GO:0002503 peptide antigen assembly with MHC class II protein complex; GO:0006955 immune response; GO:0019886 antigen processing and presentation of exogenous peptide antigen via MHC class II; GO:0050870 positive regulation of T cell activation	GO:0000139 Golgi membrane; GO:0005765 lysosomal membrane; GO:0005886 plasma membrane; GO:0005887 integral component of plasma membrane; GO:0010008 endosome membrane; GO:0012507 ER to Golgi transport vesicle membrane; GO:0016020 membrane; GO:0030658 transport vesicle membrane; GO:0030666 endocytic vesicle membrane; GO:0030669 clathrin-coated endocytic vesicle membrane; GO:0032588 trans-Golgi netwo…	GO:0005515 protein binding; GO:0023026 MHC class II protein complex binding; GO:0032395 MHC class II receptor activity; GO:0042605 peptide antigen binding	04145 Phagosome; 04514 Cell adhesion molecules; 04612 Antigen processing and presentation; 04640 Hematopoietic cell lineage; 04658 Th1 and Th2 cell differentiation; 04659 Th17 cell differentiation; 04672 Intestinal immune network for IgA production; 04940 Type I diabetes mellitus; 05140 Leishmaniasis; 05145 Toxoplasmosis; 05150 Staphylococcus aureus infection; 05152 Tuberculosis; 05164 Influenza …
717	C2	complement C2, transcript variant 2	2.23592	4.84346	6.80097e-06	1.25561e-05	0.010089	0.960208	-0.00840214	0.545663	0.00930401	1.3916	0.523235	0.0122912	1.29816	GO:0006508 proteolysis; GO:0006956 complement activation; GO:0006958 complement activation, classical pathway; GO:0009617 response to bacterium; GO:0045087 innate immune response; GO:2000427 positive regulation of apoptotic cell clearance	GO:0005576 extracellular region; GO:0005601 classical-complement-pathway C3/C5 convertase complex; GO:0005615 extracellular space; GO:0070062 extracellular exosome	GO:0004252 serine-type endopeptidase activity; GO:0005515 protein binding; GO:0046872 metal ion binding	04610 Complement and coagulation cascades; 04936 Alcoholic liver disease; 05133 Pertussis; 05150 Staphylococcus aureus infection; 05171 Coronavirus disease - COVID-19; 05322 Systemic lupus erythematosus
55	ACP3	acid phosphatase 3, transcript variant 1	0.22732	8.17626	3.61461e-09	1.09579e-08	0.729668	0.0227257	-1.09446	0.645081	0.042824	0.889284	0.522814	0.0977733	0.631935	GO:0006144 purine nucleobase metabolic process; GO:0006629 lipid metabolic process; GO:0006772 thiamine metabolic process; GO:0007040 lysosome organization; GO:0009117 nucleotide metabolic process; GO:0016311 dephosphorylation; GO:0046085 adenosine metabolic process; GO:0051930 regulation of sensory perception of pain; GO:0060168 positive regulation of adenosine receptor signaling pathway	GO:0005615 extracellular space; GO:0005634 nucleus; GO:0005764 lysosome; GO:0005765 lysosomal membrane; GO:0005829 cytosol; GO:0005886 plasma membrane; GO:0012506 vesicle membrane; GO:0016021 integral component of membrane; GO:0030175 filopodium; GO:0035577 azurophil granule membrane; GO:0070062 extracellular exosome	GO:0003993 acid phosphatase activity; GO:0004725 protein tyrosine phosphatase activity; GO:0005515 protein binding; GO:0008253 5'-nucleotidase activity; GO:0016791 phosphatase activity; GO:0042131 thiamine phosphate phosphatase activity; GO:0042802 identical protein binding; GO:0042803 protein homodimerization activity; GO:0052642 lysophosphatidic acid phosphatase activity; GO:0060090 molecular a…	NA
102723996	LOC102723996	ICOS ligand	-0.549875	1.24879	0.264444	0.278491	0.486886	0.513779	-0.158786	-0.489765	0.511402	0.159957	0.522422	0.483249	0.174594	NA	NA	NA	04514 Cell adhesion molecules; 04672 Intestinal immune network for IgA production
3635	INPP5D	inositol polyphosphate-5-phosphatase D, transcript variant 2	3.193	67.5473	1.62425e-27	1.19607e-24	0.679315	9.54113e-05	-2.98752	0.232765	0.150598	0.501591	0.522404	0.00193788	1.92688	GO:0006661 phosphatidylinositol biosynthetic process; GO:0006796 phosphate-containing compound metabolic process; GO:0006915 apoptotic process; GO:0007165 signal transduction; GO:0008340 determination of adult lifespan; GO:0009966 regulation of signal transduction; GO:0009968 negative regulation of signal transduction; GO:0016064 immunoglobulin mediated immune response; GO:0030889 negative regula…	GO:0005829 cytosol; GO:0005856 cytoskeleton; GO:0005886 plasma membrane; GO:0045121 membrane raft	GO:0004439 phosphatidylinositol-4,5-bisphosphate 5-phosphatase activity; GO:0004445 inositol-polyphosphate 5-phosphatase activity; GO:0005515 protein binding; GO:0016314 phosphatidylinositol-3,4,5-trisphosphate 3-phosphatase activity; GO:0017124 SH3 domain binding; GO:0034485 phosphatidylinositol-3,4,5-trisphosphate 5-phosphatase activity; GO:0052658 inositol-1,4,5-trisphosphate 5-phosphatase act…	00562 Inositol phosphate metabolism; 01100 Metabolic pathways; 04070 Phosphatidylinositol signaling system; 04662 B cell receptor signaling pathway; 04664 Fc epsilon RI signaling pathway; 04666 Fc gamma R-mediated phagocytosis
105377294	LOC105377294	uncharacterized LOC105377294, transcript variant X2	-0.231555	2.41545	0.00796665	0.0100997	1.02376	0.0287543	-1.01792	0.571205	0.214434	0.398281	0.521919	0.255422	0.348103	NA	NA	NA	NA
387707	CC2D2B	coiled-coil and C2 domain containing 2B, transcript variant 4	-1.1843	1.44155	0.156848	0.169924	0.685033	0.251741	-0.352306	0.496336	0.404846	0.221479	0.521378	0.381154	0.237688	GO:1904491 protein localization to ciliary transition zone; GO:1905515 non-motile cilium assembly	GO:0035869 ciliary transition zone	NA	NA
80816	ASXL3	ASXL transcriptional regulator 3	4.29737	6.85527	5.54345e-08	1.38264e-07	0.0635342	0.573517	-0.130537	-0.185381	0.104873	0.610512	0.521179	2.66912e-05	3.4456	GO:0009887 animal organ morphogenesis; GO:0045944 positive regulation of transcription by RNA polymerase II; GO:0051055 negative regulation of lipid biosynthetic process	GO:0035517 PR-DUB complex	GO:0003677 DNA binding; GO:0003682 chromatin binding; GO:0042975 peroxisome proliferator activated receptor binding; GO:0046872 metal ion binding	NA
644634	LOC644634	uncharacterized LOC644634	-0.912695	2.16341	0.0175893	0.0214597	-0.744841	0.339448	-0.269067	0.782015	0.316246	0.28859	0.521044	0.50249	0.164459	NA	NA	NA	NA
677769	SCARNA17	small Cajal body-specific RNA 17	-0.165807	3.34461	0.000455438	0.000668841	-0.678912	0.0503761	-0.837961	-0.257868	0.449508	0.19347	0.520994	0.129609	0.546602	GO:0006396 RNA processing	GO:0005730 nucleolus; GO:0015030 Cajal body	NA	NA
102724364	SEC22B4P	SEC22 homolog B4, pseudogene	0.355932	0.722429	0.771332	0.775747	0.508199	0.259407	-0.343672	0.257501	0.565825	0.134093	0.520955	0.24733	0.357279	NA	NA	NA	NA
105375517	LOC105375517	uncharacterized LOC105375517, transcript variant X1	-0.86971	2.25167	0.0133307	0.0164851	0.333467	0.481219	-0.175684	0.35079	0.458965	0.188124	0.520774	0.272681	0.32967	NA	NA	NA	NA
9091	PIGQ	phosphatidylinositol glycan anchor biosynthesis class Q, transcript variant 1	3.98144	16.46	1.45414e-14	1.41072e-13	-0.0613179	0.597003	-0.120333	-0.110597	0.341999	0.266993	0.52059	4.10849e-05	3.28953	GO:0005975 carbohydrate metabolic process; GO:0006506 GPI anchor biosynthetic process	GO:0000506 glycosylphosphatidylinositol-N-acetylglucosaminyltransferase (GPI-GnT) complex; GO:0005783 endoplasmic reticulum; GO:0005789 endoplasmic reticulum membrane; GO:0016021 integral component of membrane	GO:0005515 protein binding	00563 Glycosylphosphatidylinositol (GPI)-anchor biosynthesis; 01100 Metabolic pathways
23046	KIF21B	kinesin family member 21B, transcript variant 4	3.15827	6.48921	1.24849e-07	2.94128e-07	-0.253726	0.0999639	-0.625218	-0.576485	0.000399961	2.47868	0.520579	0.00120547	2.09186	GO:0007018 microtubule-based movement	GO:0005871 kinesin complex; GO:0005874 microtubule; GO:0030425 dendrite; GO:0030426 growth cone; GO:0031410 cytoplasmic vesicle	GO:0003777 microtubule motor activity; GO:0005524 ATP binding; GO:0008017 microtubule binding; GO:0016887 ATP hydrolysis activity	NA
51131	PHF11	PHD finger protein 11, transcript variant 1	1.44849	1.39816	0.177089	0.190372	1.62567	0.00314264	-1.76016	0.270807	0.606523	0.116347	0.520472	0.323476	0.28239	NA	GO:0005634 nucleus; GO:0005654 nucleoplasm; GO:0031965 nuclear membrane	GO:0005515 protein binding; GO:0046872 metal ion binding	NA
348938	NIPAL4	NIPA like domain containing 4, transcript variant X2	0.371825	1.42045	0.166427	0.179572	0.183736	0.584079	-0.125874	0.429058	0.204406	0.412042	0.520399	0.124783	0.558127	GO:0015693 magnesium ion transport; GO:1903830 magnesium ion transmembrane transport	GO:0016020 membrane; GO:0016021 integral component of membrane	GO:0005515 protein binding; GO:0015095 magnesium ion transmembrane transporter activity	NA
102724078	LOC102724078	uncharacterized LOC102724078, transcript variant X1	-0.132284	1.66553	0.0816948	0.0916718	0.172772	0.710867	-0.0773597	0.651521	0.166284	0.472682	0.520386	0.266534	0.33608	NA	NA	NA	NA
152877	FAM53A	family with sequence similarity 53 member A, transcript variant 1	0.474213	1.9378	0.0355795	0.0417674	0.00406075	0.990207	-0.00185577	-0.635515	0.0595562	0.785134	0.520234	0.120246	0.569095	GO:0006606 protein import into nucleus	GO:0005634 nucleus	NA	NA
100507003	GFY	golgi associated olfactory signaling regulator, transcript variant 1	-1.3548	4.06855	5.57108e-05	9.16014e-05	0.693315	0.160814	-0.482448	0.283822	0.562589	0.135573	0.520126	0.290091	0.312405	GO:0007608 sensory perception of smell; GO:0050896 response to stimulus; GO:0097499 protein localization to non-motile cilium; GO:1905515 non-motile cilium assembly	GO:0030173 integral component of Golgi membrane	NA	NA
342909	ZNF284	zinc finger protein 284	2.20119	3.15314	0.000810759	0.00115352	-0.0748602	0.686046	-0.0859517	0.0407197	0.825902	0.0419808	0.519981	0.0068578	1.49447	GO:0006355 regulation of DNA-templated transcription; GO:0006357 regulation of transcription by RNA polymerase II	GO:0005634 nucleus	GO:0000978 RNA polymerase II cis-regulatory region sequence-specific DNA binding; GO:0000981 DNA-binding transcription factor activity, RNA polymerase II-specific; GO:0046872 metal ion binding	05168 Herpes simplex virus 1 infection
131578	LRRC15	leucine rich repeat containing 15, transcript variant 2	-1.06519	1.85909	0.0453747	0.0526585	-0.0947399	0.852146	-0.0348815	-0.383211	0.452309	0.191891	0.519961	0.308463	0.29564	GO:0030335 positive regulation of cell migration; GO:0046813 receptor-mediated virion attachment to host cell; GO:1903077 negative regulation of protein localization to plasma membrane	GO:0005615 extracellular space; GO:0016021 integral component of membrane; GO:0031012 extracellular matrix; GO:0062023 collagen-containing extracellular matrix; GO:0070062 extracellular exosome	GO:0001968 fibronectin binding; GO:0005518 collagen binding; GO:0043236 laminin binding	NA
100533789	LRRC37A8P	leucine rich repeat containing 37 member A8, pseudogene	1.45481	6.25102	2.14757e-07	4.89896e-07	-0.298079	0.244437	-0.360546	-0.477521	0.065218	0.756802	0.519951	0.0451348	0.872405	NA	NA	NA	NA
79839	CCDC102B	coiled-coil domain containing 102B, transcript variant X7	-0.568677	1.6212	0.0932191	0.103827	0.565771	0.243555	-0.361582	0.675737	0.165067	0.474868	0.519424	0.283313	0.318971	GO:0010457 centriole-centriole cohesion	GO:0005814 centriole	GO:0005515 protein binding; GO:0120283 protein serine/threonine kinase binding	NA
3691	ITGB4	integrin subunit beta 4, transcript variant 4	1.42106	1.75742	0.0619255	0.0706571	-0.404315	0.164863	-0.475245	0.587677	0.0459351	0.866821	0.519121	0.0761633	0.708557	GO:0006914 autophagy; GO:0007155 cell adhesion; GO:0007160 cell-matrix adhesion; GO:0007229 integrin-mediated signaling pathway; GO:0009611 response to wounding; GO:0016477 cell migration; GO:0031581 hemidesmosome assembly; GO:0032290 peripheral nervous system myelin formation; GO:0033627 cell adhesion mediated by integrin; GO:0035878 nail development; GO:0043589 skin morphogenesis; GO:0046847 fi…	GO:0005604 basement membrane; GO:0005730 nucleolus; GO:0005886 plasma membrane; GO:0005925 focal adhesion; GO:0008305 integrin complex; GO:0009925 basal plasma membrane; GO:0009986 cell surface; GO:0030054 cell junction; GO:0030056 hemidesmosome; GO:0031252 cell leading edge; GO:0031965 nuclear membrane; GO:0043235 receptor complex; GO:0070062 extracellular exosome	GO:0001664 G protein-coupled receptor binding; GO:0005178 integrin binding; GO:0005515 protein binding; GO:0031994 insulin-like growth factor I binding; GO:0038132 neuregulin binding	04151 PI3K-Akt signaling pathway; 04510 Focal adhesion; 04512 ECM-receptor interaction; 04810 Regulation of actin cytoskeleton; 05165 Human papillomavirus infection; 05410 Hypertrophic cardiomyopathy; 05412 Arrhythmogenic right ventricular cardiomyopathy; 05414 Dilated cardiomyopathy
100129484	LOC100129484	uncharacterized LOC100129484	-0.620024	3.1323	0.000863702	0.00122366	-0.0287679	0.952856	-0.0100325	-0.499117	0.307818	0.2962	0.519054	0.28852	0.313896	NA	NA	NA	NA
728005	AGAP13P	ArfGAP with GTPase domain, ankyrin repeat and PH domain 13, pseudogene	-0.579839	1.85227	0.0463365	0.0537263	1.33681	0.016332	-1.20333	0.106368	0.843791	0.0371195	0.518212	0.338731	0.269694	NA	NA	NA	NA
101929693	RARA-AS1	RARA antisense RNA 1	0.10604	2.93398	0.00158387	0.0021758	-1.28547	0.000733346	-2.26588	0.241254	0.501132	0.16515	0.518116	0.151551	0.4997	NA	NA	NA	NA
114336	CGB2	chorionic gonadotropin subunit beta 2, transcript variant 2	-0.762303	1.07374	0.405312	0.418156	0.408166	0.453274	-0.191352	-0.258888	0.633769	0.105372	0.518104	0.341512	0.267421	GO:0007186 G protein-coupled receptor signaling pathway	GO:0005615 extracellular space; GO:0005737 cytoplasm	GO:0005179 hormone activity	NA
105372906	LOC105372906	uncharacterized LOC105372906, transcript variant X2	0.375446	1.27146	0.249298	0.263438	0.302434	0.409867	-0.218244	-0.397806	0.279734	0.32254	0.518099	0.16048	0.483029	NA	NA	NA	NA
112268269	LOC112268269	uncharacterized LOC112268269, transcript variant 4	2.04894	3.53648	0.000257717	0.000388889	0.500581	0.025659	-1.05504	0.283143	0.198868	0.420155	0.517653	0.0211369	1.11815	NA	NA	NA	NA
10650	PRELID3A	PRELI domain containing 3A, transcript variant X1	0.844823	1.88665	0.0416788	0.0485807	0.016137	0.955917	-0.00938174	0.325022	0.268786	0.333737	0.517532	0.0808506	0.690104	GO:0015914 phospholipid transport; GO:0120009 intermembrane lipid transfer	GO:0005758 mitochondrial intermembrane space	GO:0005515 protein binding; GO:1990050 phosphatidic acid transfer activity	NA
283755	HERC2P3	hect domain and RLD 2 pseudogene 3	0.248681	1.87544	0.0431463	0.0502118	0.0189617	0.968116	-0.00660101	-0.510651	0.284786	0.317543	0.517194	0.278144	0.324078	GO:0016567 protein ubiquitination	NA	GO:0004842 ubiquitin-protein transferase activity; GO:0046872 metal ion binding	NA
90499	FAM95A	family with sequence similarity 95 member A	-0.367026	1.06289	0.415402	0.428138	-0.279176	0.501898	-0.164755	0.0742555	0.857963	0.0333491	0.51661	0.216207	0.395916	NA	NA	NA	NA
100996437	LOC100996437	uncharacterized LOC100996437	0.0437256	2.32887	0.0104581	0.0130675	0.1424	0.688648	-0.085006	-0.302865	0.395628	0.227643	0.516241	0.150088	0.50258	NA	NA	NA	NA
10297	APC2	APC regulator of WNT signaling pathway 2, transcript variant 2	-0.80101	1.32979	0.213506	0.227465	0.631141	0.124036	-0.559871	-0.341924	0.40061	0.224256	0.515605	0.206586	0.408961	GO:0000226 microtubule cytoskeleton organization; GO:0001708 cell fate specification; GO:0007026 negative regulation of microtubule depolymerization; GO:0007389 pattern specification process; GO:0007399 nervous system development; GO:0016055 Wnt signaling pathway; GO:0016477 cell migration; GO:0043161 proteasome-mediated ubiquitin-dependent protein catabolic process; GO:0045595 regulation of cell…	GO:0005737 cytoplasm; GO:0005794 Golgi apparatus; GO:0005829 cytosol; GO:0005881 cytoplasmic microtubule; GO:0005884 actin filament; GO:0015630 microtubule cytoskeleton; GO:0016342 catenin complex; GO:0030496 midbody; GO:0030877 beta-catenin destruction complex; GO:0031258 lamellipodium membrane; GO:0045171 intercellular bridge; GO:0048471 perinuclear region of cytoplasm; GO:0098794 postsynapse	GO:0005515 protein binding; GO:0008013 beta-catenin binding; GO:0008017 microtubule binding; GO:0045295 gamma-catenin binding	04310 Wnt signaling pathway; 04390 Hippo signaling pathway; 04550 Signaling pathways regulating pluripotency of stem cells; 04810 Regulation of actin cytoskeleton; 04934 Cushing syndrome; 05010 Alzheimer disease; 05022 Pathways of neurodegeneration - multiple diseases; 05165 Human papillomavirus infection; 05200 Pathways in cancer; 05206 MicroRNAs in cancer; 05210 Colorectal cancer; 05213 Endomet…
1890	TYMP	thymidine phosphorylase, transcript variant 2	-0.627226	2.25641	0.0131334	0.0162515	0.402531	0.37442	-0.242427	0.756127	0.098787	0.628876	0.515544	0.256087	0.34734	GO:0000002 mitochondrial genome maintenance; GO:0001525 angiogenesis; GO:0006206 pyrimidine nucleobase metabolic process; GO:0006213 pyrimidine nucleoside metabolic process; GO:0006935 chemotaxis; GO:0007165 signal transduction; GO:0030154 cell differentiation; GO:0031641 regulation of myelination; GO:0046074 dTMP catabolic process; GO:0051969 regulation of transmission of nerve impulse; GO:19053…	GO:0005829 cytosol	GO:0004645 1,4-alpha-oligoglucan phosphorylase activity; GO:0005515 protein binding; GO:0008083 growth factor activity; GO:0009032 thymidine phosphorylase activity; GO:0016154 pyrimidine-nucleoside phosphorylase activity; GO:0042803 protein homodimerization activity	00240 Pyrimidine metabolism; 00983 Drug metabolism - other enzymes; 01100 Metabolic pathways; 01232 Nucleotide metabolism; 05219 Bladder cancer
5655	KLK10	kallikrein related peptidase 10, transcript variant X3	-0.565064	2.71726	0.00309797	0.00411183	-0.341807	0.406542	-0.220377	-0.543599	0.189395	0.434389	0.515426	0.212387	0.401092	GO:0006508 proteolysis; GO:0007049 cell cycle	GO:0005576 extracellular region; GO:0030141 secretory granule	GO:0004252 serine-type endopeptidase activity; GO:0008236 serine-type peptidase activity	NA
8970	H2BC11	H2B clustered histone 11	1.2721	9.76226	1.94084e-10	7.41798e-10	1.70477	1.25693e-08	-6.20712	1.19773	1.49268e-05	3.65431	0.514667	0.0432356	0.886228	GO:0002227 innate immune response in mucosa; GO:0006334 nucleosome assembly; GO:0010804 negative regulation of tumor necrosis factor-mediated signaling pathway; GO:0019731 antibacterial humoral response; GO:0031640 killing of cells of another organism; GO:0050829 defense response to Gram-negative bacterium; GO:0050830 defense response to Gram-positive bacterium; GO:0061644 protein localization to…	GO:0000786 nucleosome; GO:0005615 extracellular space; GO:0005634 nucleus; GO:0005654 nucleoplasm; GO:0005829 cytosol; GO:0005886 plasma membrane; GO:0043505 CENP-A containing nucleosome	GO:0001530 lipopolysaccharide binding; GO:0003677 DNA binding; GO:0005515 protein binding; GO:0030527 structural constituent of chromatin; GO:0046982 protein heterodimerization activity	04613 Neutrophil extracellular trap formation; 05034 Alcoholism; 05203 Viral carcinogenesis; 05322 Systemic lupus erythematosus
389906	LOC389906	zinc finger protein 839 pseudogene	2.56441	2.59374	0.00455479	0.0059269	0.593109	0.0052539	-1.58428	0.335676	0.104319	0.61213	0.51449	0.0143821	1.24554	NA	NA	NA	NA
5330	PLCB2	phospholipase C beta 2, transcript variant 3	0.955869	2.61421	0.00427244	0.00558063	-0.143227	0.618729	-0.111365	-0.0675626	0.814256	0.0451805	0.514228	0.0781989	0.700394	GO:0001580 detection of chemical stimulus involved in sensory perception of bitter taste; GO:0006644 phospholipid metabolic process; GO:0007186 G protein-coupled receptor signaling pathway; GO:0007200 phospholipase C-activating G protein-coupled receptor signaling pathway; GO:0007202 activation of phospholipase C activity; GO:0016042 lipid catabolic process; GO:0046488 phosphatidylinositol metabo…	GO:0005794 Golgi apparatus; GO:0005829 cytosol; GO:0005886 plasma membrane; GO:0031680 G-protein beta/gamma-subunit complex	GO:0004435 phosphatidylinositol phospholipase C activity; GO:0004629 phospholipase C activity; GO:0005509 calcium ion binding; GO:0005515 protein binding; GO:0005543 phospholipid binding; GO:0031683 G-protein beta/gamma-subunit complex binding	00562 Inositol phosphate metabolism; 01100 Metabolic pathways; 04015 Rap1 signaling pathway; 04020 Calcium signaling pathway; 04022 cGMP-PKG signaling pathway; 04062 Chemokine signaling pathway; 04070 Phosphatidylinositol signaling system; 04071 Sphingolipid signaling pathway; 04072 Phospholipase D signaling pathway; 04261 Adrenergic signaling in cardiomyocytes; 04270 Vascular smooth muscle contr…
439931	THAP7-AS1	THAP7 antisense RNA 1, transcript variant 2	2.50371	6.67579	8.22746e-08	1.99201e-07	0.166507	0.419851	-0.211795	0.420775	0.0453433	0.870888	0.514044	0.0153778	1.22321	NA	NA	NA	NA
164045	HFM1	helicase for meiosis 1, transcript variant X6	0.38262	2.6301	0.00406552	0.00532474	-0.476138	0.186293	-0.439212	-0.15994	0.654478	0.0974845	0.512636	0.154952	0.493159	GO:0000712 resolution of meiotic recombination intermediates; GO:0032508 DNA duplex unwinding	GO:0005634 nucleus	GO:0003676 nucleic acid binding; GO:0003678 DNA helicase activity; GO:0005524 ATP binding; GO:0016887 ATP hydrolysis activity	NA
602	BCL3	BCL3 transcription coactivator	2.50035	4.96608	4.94278e-06	9.29415e-06	-0.592941	0.0014776	-2.02126	0.0785896	0.656569	0.0966753	0.512533	0.00532725	1.57946	GO:0002268 follicular dendritic cell differentiation; GO:0002315 marginal zone B cell differentiation; GO:0002455 humoral immune response mediated by circulating immunoglobulin; GO:0002467 germinal center formation; GO:0006606 protein import into nucleus; GO:0006974 cellular response to DNA damage stimulus; GO:0007249 I-kappaB kinase/NF-kappaB signaling; GO:0009615 response to virus; GO:0010225 r…	GO:0005634 nucleus; GO:0005654 nucleoplasm; GO:0005737 cytoplasm; GO:0005829 cytosol; GO:0005886 plasma membrane; GO:0030496 midbody; GO:0032991 protein-containing complex; GO:0032996 Bcl3-Bcl10 complex; GO:0033257 Bcl3/NF-kappaB2 complex; GO:0043231 intracellular membrane-bounded organelle; GO:0048471 perinuclear region of cytoplasm	GO:0003713 transcription coactivator activity; GO:0003714 transcription corepressor activity; GO:0005515 protein binding; GO:0030674 protein-macromolecule adaptor activity; GO:0042826 histone deacetylase binding; GO:0140297 DNA-binding transcription factor binding	04625 C-type lectin receptor signaling pathway; 04668 TNF signaling pathway
3600	IL15	interleukin 15, transcript variant 3	-0.673259	1.53628	0.119597	0.131371	-0.368758	0.391545	-0.230372	1.12927	0.010992	1.33537	0.512409	0.23504	0.371753	GO:0001779 natural killer cell differentiation; GO:0001787 natural killer cell proliferation; GO:0001819 positive regulation of cytokine production; GO:0001866 NK T cell proliferation; GO:0006954 inflammatory response; GO:0006955 immune response; GO:0007165 signal transduction; GO:0007260 tyrosine phosphorylation of STAT protein; GO:0007267 cell-cell signaling; GO:0007568 aging; GO:0008284 positi…	GO:0005576 extracellular region; GO:0005615 extracellular space; GO:0005654 nucleoplasm; GO:0005737 cytoplasm; GO:0005768 endosome; GO:0005794 Golgi apparatus; GO:0005829 cytosol; GO:0009986 cell surface; GO:0016607 nuclear speck	GO:0005125 cytokine activity; GO:0005126 cytokine receptor binding; GO:0005515 protein binding	04060 Cytokine-cytokine receptor interaction; 04630 JAK-STAT signaling pathway; 04668 TNF signaling pathway; 04672 Intestinal immune network for IgA production; 05166 Human T-cell leukemia virus 1 infection; 05200 Pathways in cancer; 05323 Rheumatoid arthritis
2170	FABP3	fatty acid binding protein 3, transcript variant 2	-1.09528	2.60747	0.00436341	0.00569416	-0.679385	0.157001	-0.489359	0.324925	0.495039	0.168328	0.512225	0.283267	0.319018	GO:0008285 negative regulation of cell population proliferation; GO:0015908 fatty acid transport; GO:0015909 long-chain fatty acid transport; GO:0032365 intracellular lipid transport; GO:0042632 cholesterol homeostasis; GO:0046320 regulation of fatty acid oxidation; GO:0050873 brown fat cell differentiation; GO:0055091 phospholipid homeostasis; GO:0071073 positive regulation of phospholipid biosy…	GO:0005615 extracellular space; GO:0005634 nucleus; GO:0005829 cytosol; GO:0070062 extracellular exosome	GO:0005504 fatty acid binding; GO:0005515 protein binding; GO:0008092 cytoskeletal protein binding; GO:0036041 long-chain fatty acid binding; GO:0070538 oleic acid binding	03320 PPAR signaling pathway
107987295	LINC02246	long intergenic non-protein coding RNA 2246	0.964407	2.28761	0.0119065	0.0147901	0.382705	0.228945	-0.379291	0.295071	0.352225	0.259028	0.5115	0.109608	0.597273	NA	NA	NA	NA
112543491	LOC112543491	linc-UFC1	-0.238135	0.920094	0.559898	0.570148	0.0822562	0.859651	-0.0329089	0.222588	0.632749	0.105755	0.511199	0.274332	0.327972	NA	NA	NA	NA
100133941	CD24	CD24 molecule, transcript variant 7	5.1771	19.6908	4.34763e-16	6.40302e-15	-0.394915	0.000296872	-2.58421	0.480768	1.90219e-05	3.5667	0.510869	6.83217e-06	3.93612	GO:0001666 response to hypoxia; GO:0001775 cell activation; GO:0001959 regulation of cytokine-mediated signaling pathway; GO:0002237 response to molecule of bacterial origin; GO:0002768 immune response-regulating cell surface receptor signaling pathway; GO:0007204 positive regulation of cytosolic calcium ion concentration; GO:0016055 Wnt signaling pathway; GO:0016477 cell migration; GO:0030856 re…	GO:0009986 cell surface; GO:0016020 membrane; GO:0031362 anchored component of external side of plasma membrane; GO:0043231 intracellular membrane-bounded organelle; GO:0045121 membrane raft	GO:0005515 protein binding; GO:0019901 protein kinase binding; GO:0030296 protein tyrosine kinase activator activity	04640 Hematopoietic cell lineage
23498	HAAO	3-hydroxyanthranilate 3,4-dioxygenase	0.10865	2.03609	0.0262034	0.0312445	-1.07492	0.00302314	-1.77328	-0.366938	0.29129	0.311281	0.510759	0.143565	0.515769	GO:0006569 tryptophan catabolic process; GO:0009435 NAD biosynthetic process; GO:0010043 response to zinc ion; GO:0019805 quinolinate biosynthetic process; GO:0022900 electron transport chain; GO:0034354 'de novo' NAD biosynthetic process from tryptophan; GO:0043420 anthranilate metabolic process; GO:0046686 response to cadmium ion; GO:0046874 quinolinate metabolic process; GO:0070050 neuron cell…	GO:0005737 cytoplasm; GO:0005829 cytosol	GO:0000334 3-hydroxyanthranilate 3,4-dioxygenase activity; GO:0005515 protein binding; GO:0008198 ferrous iron binding; GO:0009055 electron transfer activity	00380 Tryptophan metabolism; 01100 Metabolic pathways; 01240 Biosynthesis of cofactors
374666	WASH3P	WASP family homolog 3, pseudogene	2.48344	8.93938	8.47342e-10	2.88555e-09	-0.427656	0.0615269	-0.77476	0.29805	0.188425	0.435886	0.510508	0.0266231	1.04305	GO:0006622 protein targeting to lysosome; GO:0006887 exocytosis; GO:0007032 endosome organization; GO:0016197 endosomal transport; GO:0032456 endocytic recycling; GO:0034314 Arp2/3 complex-mediated actin nucleation; GO:0034315 regulation of Arp2/3 complex-mediated actin nucleation; GO:0042147 retrograde transport, endosome to Golgi; GO:0045022 early endosome to late endosome transport	GO:0005769 early endosome; GO:0005776 autophagosome; GO:0005814 centriole; GO:0005829 cytosol; GO:0030027 lamellipodium; GO:0030175 filopodium; GO:0031901 early endosome membrane; GO:0055037 recycling endosome; GO:0055038 recycling endosome membrane; GO:0071203 WASH complex	GO:0003779 actin binding; GO:0043014 alpha-tubulin binding; GO:0043015 gamma-tubulin binding	NA
57053	CHRNA10	cholinergic receptor nicotinic alpha 10 subunit, transcript variant X1	-0.951892	1.32454	0.216546	0.230514	0.889754	0.18448	-0.442064	-0.279074	0.674698	0.0900348	0.51014	0.443392	0.19709	GO:0007165 signal transduction; GO:0007204 positive regulation of cytosolic calcium ion concentration; GO:0007268 chemical synaptic transmission; GO:0007271 synaptic transmission, cholinergic; GO:0010996 response to auditory stimulus; GO:0034220 ion transmembrane transport; GO:0042127 regulation of cell population proliferation; GO:0042391 regulation of membrane potential; GO:0042472 inner ear mo…	GO:0005887 integral component of plasma membrane; GO:0016020 membrane; GO:0030424 axon; GO:0043005 neuron projection; GO:0043204 perikaryon; GO:0045202 synapse; GO:0070161 anchoring junction; GO:0098981 cholinergic synapse; GO:0099060 integral component of postsynaptic specialization membrane	GO:0004888 transmembrane signaling receptor activity; GO:0005102 signaling receptor binding; GO:0005231 excitatory extracellular ligand-gated ion channel activity; GO:0005262 calcium channel activity; GO:0022848 acetylcholine-gated cation-selective channel activity; GO:0030594 neurotransmitter receptor activity; GO:1904315 transmitter-gated ion channel activity involved in regulation of postsynap…	04080 Neuroactive ligand-receptor interaction
9095	TBX19	T-box transcription factor 19	1.20333	5.72079	7.49351e-07	1.57509e-06	1.12267	0.000233477	-2.66898	0.51121	0.0760601	0.709001	0.509944	0.0764109	0.707558	GO:0001707 mesoderm formation; GO:0001708 cell fate specification; GO:0003007 heart morphogenesis; GO:0006357 regulation of transcription by RNA polymerase II; GO:0009653 anatomical structure morphogenesis; GO:0021983 pituitary gland development; GO:0042127 regulation of cell population proliferation; GO:0045595 regulation of cell differentiation; GO:0045944 positive regulation of transcription b…	GO:0000785 chromatin; GO:0005634 nucleus	GO:0000978 RNA polymerase II cis-regulatory region sequence-specific DNA binding; GO:0000981 DNA-binding transcription factor activity, RNA polymerase II-specific; GO:0001228 DNA-binding transcription activator activity, RNA polymerase II-specific; GO:0005515 protein binding; GO:1990837 sequence-specific double-stranded DNA binding	NA
[truncated: 14,672 more rows]

## Sheet: Column Explanations
ENTREZID	NCBI's Entrez Gene ID from Annotation 109.2020112 of genome GRCh38 (patches and haplotypes removed)
gene	Gene symbol given for the ENTREZID given in Bioconductor's org.Hs.eg.db_3.16.0 package
product	Gene name given for the ENTREZID given in Bioconductor's org.Hs.eg.db_3.16.0 package
[truncated: 17 more rows]
