# Supplementary material for: A high-fidelity CRISPR-Cas13 system improves abnormalities associated with C9ORF72-linked ALS/FTD
Source: Nat Commun. 2025 Jan 8;16:460. doi: 10.1038/s41467-024-55548-5 (PMC11711314; doi:10.1038/s41467-024-55548-5)
Supplement: Supplementary file 4 — Supplementary Data 2 [file 41467_2024_55548_MOESM4_ESM.xlsx]

## Sheet: SI Data 2 DEGS HEK293T
Supplementary Data 2. List of DEGs and shared DEGs from HEK293T cells between RfxCas13d, RfxCas13d-N2V7 and RfxCas13d-N2V8, with crRNA-13.
RfxCas13d DEGs	RfxCas13d-N2V7 DEGs	RfxCas13d-N2V8 DEGs	Shared DEGs for RfxCas13d, RfxCas13d-N2V7 and RfxCas13d-N2V8	Shared DEGs for RfxCas13d and RfxCas13d-N2V7	Shared DEGs for RfxCas13d and RfxCas13d-N2V8	Shared DEGs for RfxCas13d-N2V7 and RfxCas13d-N2V8
FCF1P2	PCDHGC4	NUDT4P2	HSPA1B	GOLGA3	ZSCAN12P1	HSPA1B
LOC101927999	LINC01001	RNVU1-18	PFAS	PKD1	SNHG10	PFAS
LOC102724788	NPTN-IT1	LOC105379499	MRPL35	DUSP8	HSPA1B	SLC5A6
FEZF2	LOC101928344	GOLGA2P10	HEG1	PLXNA1	MRPL41	HNRNPM
LINC01512	HOXD4	SLC12A5	IQGAP3	KDM6B	DHX9	MRPL35
TNFRSF9	MIR34AHG	ZSCAN12P1	RGS16	PRDM16	PFAS	DDX5
SCIRT	AJM1	SNHG10	DUSP8	CTIF	PSMD1	HEG1
SEMA3B	AGER	HSPA1B	DDIT4	KAT2A	CKS2	IQGAP3
TDRP	RASA4DP	SCAI	MAP1B	PHRF1	HSPE1	AUTS2
INHBA	MIR503HG	MRPL41	PHYKPL	CUX1	PEX3	LOC100129034
RARA-AS1	LOC100288069	NBEA	H1-0	UNC5B	ANXA1	MBD6
AKNA	FAM95C	WRNIP1	H2BC21	FLNC	CTNNB1	TRPS1
ATF5	LOC100190986	MAN1A2	CD24	CACNA1H	EIF5A	RGS16
CRYAB	LOC101930307	RBM3	PURPL	HSPA1B	WDR77	SLC35E2B
KRT17	AOC3	OTUD6B	PCK2	POLR1G	MRPS12	CASKIN2
HCN4	MMP14	DHX9	ASNS	FAM193A	CDC20	MAST3
ITGA11	AMH	PFAS	H1-2	RAPGEF1	HSPH1	PSPH
CGA	LINC01000	UTP20	H2BC5	JMJD1C	DLGAP5	DUSP8
VPS9D1	FAM157A	NOP16	G0S2	RGPD8	HMGB3	SIPA1L3
SH2D3C	MSTO2P	PSMD1	ACTA2	NACAD	MRPL35	DDIT4
RAPGEF3	LINC01061	NOC3L	LOC101927345	EHBP1L1	MRPS28	MAP1B
PLAU	ICOSLG	CKS2		MAP2K3	ATP5MC1	PSAT1
MAPK11	CACNG8	MSRB1		EP400	SRSF2	PHYKPL
CALCB	TRPV1	ALYREF		ARHGEF10	SRSF3	PANX2
LAMB2	NUTM2D	HSPE1		MYO18A	CSTF3	H1-0
TRIB3	ST20-AS1	PEX3		SYVN1	IDH3B	TXNIP
TNFRSF12A	WNK4	ANXA1		LTBP4	FKBP4	H2BC21
PTX3	KCNJ14	ACTL6A		TP73	PHF5A	PROSER3
IRF9	SH3BP5-AS1	LSG1		HEG1	CAT	ZNF587
SLC7A11	ZNF713	CTNNB1		PHF2	NME1	CD24
PKD1	TMEM9B-AS1	SLC5A6		ITPR3	BCCIP	KIF21B
EFEMP2	IKZF3	EIF5A		TRIO	GAS1	PURPL
OSTN	NBPF12	WDR77		KIF1A	DDX46	MDM4
FMN1	LINC00265	MRPS12		NSMF	TRMT1	PCK2
C11orf96	PAX2	MRPL20		MAU2	COX16	ASNS
SIPA1L2	SALL3	KBTBD8		ADCY6	AURKA	H1-2
MRC2	BAHCC1	CDC20		SAMD1	HMGB1	H2BC5
ABI3BP	ZNF557	HSPH1		HEXIM1	HEG1	LOC729218
FUT1	GOLGA8A	IDH1		SAMD4A	IQGAP3	FLJ46906
MAGED4	MKI67	DLGAP5		BRD1	REL	ASNSP1
HELZ2	EVC	HMGB3		ORAI2	BHLHE40	RNA18SN4
NIBAN1	CROCC	HNRNPM		CHAF1A	ARPIN	G0S2
NPNT	KIF7	MRPL35		ABR	JUN	ACTA2
DERL3	GOLGA3	MRPS28		TNPO2	SESN2	DHRS2
SAT1	LOC729218	BZW1		KMT2A	STC2	LOC101927345
CUL7	NPIPA5	DCAF13		DNMT1	VLDLR	MEP1A
SUGT1P4-STRA6LP-CCDC180	TNFRSF13C	PPID		MED12	NHSL1
PLPP5	LOC100506730	MAGOHB		SEC16A	RGS16
SLC1A4	LINC00294	ATP5MC1		CLIP1	SLC7A1
APOBEC3G	SPEN	PUS7		MKNK2	IFRD1
UNC5B	PKD1P3-NPIPA1	SRSF2		MAST2	DUSP8
SLC7A3	KCNC3	SRSF3		MARCKSL1	DST
C3	PKD1P1	CSTF3		PFAS	DDIT4
LRP1	GIGYF1	IDH3B		PLEKHH1	PVR
FN1	TNRC18	HSP90AA1		TAF1	RBM5
SCN4A	FLJ42627	FKBP4		IRS4	MAP1B
HSPG2	GABBR1	PHF5A		MAN2A2	DDR2
C1QTNF6	NBPF10	NOC2L		ENTPD5	LAMB2
TFPI	PKD1	CAT		MPHOSPH8	MRC2
NACAD	SLX4	GET3		FZR1	PHYKPL
PCK2	NFIC	NME1		ZKSCAN1	R3HDM2
DCHS1	LOC101928451	PIM2		MAP1B	ALDH1L2
ASS1	WDR81	UBE2B		EIF5	FN1
CCN1	PKD1P6-NPIPP1	BCCIP		MRI1	TGFB1I1
ALDH1L2	CCDC88C	GAS1		AXIN1	JUND
L1CAM	FBXL18	DDX46		TRRAP	H1-0
COL11A1	HCFC1	TRMT1		PLXNB2	H2BC21
PCK1	MMACHC	COX16		IQGAP3	CD24
ARHGEF2	RAI1	BOLA3		MTMR3	CEBPB
ENTPD5	CEP250	AURKA		RAB15	FAXDC2
ANO8	STX1B	HMGB1		PMM1	RPS6KA2
LOXL4	MDM4	DDX5		GYPC	PURPL
ARFGEF3	SOGA1	SMIM12		MITD1	SLC6A9
DENND2A	ZNF512B	HEG1		ATF3	SLC1A4
CELSR3	CELSR1	IQGAP3		BTG1	IGF2
ICAM5	MYO9B	REL		THUMPD2	C3
MYT1	TCOF1	CTH		HAUS4	PCK2
SDK1	DGCR8	PLCXD1		RGS16	ZBED3
LTBP4	FAM193B	AUTS2		H2BC12	ASNS
FOS	NINL	BHLHE40		ASS1	H1-2
ANXA3	CENPE	LOC100129034		LOC100294145	H2BC5
MUTYH	MAVS	MBD6		ZSCAN30	AKNA
ZSWIM8	CENPF	ARPIN		MRPL32	SLC7A11
XYLT1	CASTOR2	JUN		MRPL35	FUT1
LRP1B	PHACTR1	SEL1L3		PLK2	CHAC1
GOLGA3	CAMTA2-AS1	LIMK2		PHYKPL	G0S2
WIPI1	NUMA1	CDK18		SEC11C	ACTA2
IGF2	FAM160B2	SESN2		SDHAF3	FAM184B
ASNS	GPR157	PLD1		H1-0	CYP4F3
TMEM59L	NBPF14	TRPS1		MPC1	MYPN
EMILIN2	RRBP1	PARM1		DDIT4	LOC107986524
CDH23	VHL	STC2		P4HA1	LOC101927345
BCL3	CA5B	VLDLR		ACTA2	MMRN1
DLG4	SPTBN2	NHSL1		CD24	RNVU1-7
PPP1R13L	CREBBP	RGS16		OSTN
MAPK4	CIC	KCTD13		SAC3D1
EGFR	SPATA5	CRELD1		KTI12
BCL2	STARD9	BLOC1S3		H1-2
SZT2	CPT1A	SLC35E2B		SNHG12
EPHX2	GOLGA8B	SLC7A1		H2BC21
KIF1A	REXO1	CASKIN2		PCK2
RAB6B	PCNT	MAST3		PURPL
ARHGEF10	MAPKBP1	ZNF431		ASNS
SPATA20	SRCIN1	SULT4A1		H2BC5
CEBPB	ZNF316	THSD4		SAT1
IFT140	DAGLA	PSPH		PVT1
P4HA1	SHANK3	KIF24		CYP1A1
ARHGEF10L	FBXO41	CCDC15		PCK1
SEPTIN5	SLC45A4	PPP1R3B		LNCTAM34A
GTPBP2	ZNF707	IFRD1		ANXA3
DNAJB5	SLCO3A1	DUSP8		CGA
LONP1	SHANK1	DST		SLC25A21-AS1
SLC26A11	NOTCH1	PARS2		G0S2
IQGAP3	LOC100288637	SIPA1L3		NEK11
DOCK3	FOXK1	HGSNAT		HSD17B7P2
POFUT2	PTPRS	DDIT4		LOC102724330
RPS6KA2	OBSCN	PVR		PDE4DIPP6
RGPD8	ZNF121	RBM5		IQUB
FLNC	NOVA2	PPM1M		CCDC160
RELB	SH3BP2	ZNF445		H2AC6
G0S2	NPIPB12	MAP1B		H2BC11
AHRR	DUSP8	PSAT1		CZ1P-ASNS
SLIT3	PRX	DDR2		ANKRD31
PHYKPL	B4GALNT3	LAMB2		LOC105377329
MYO18A	SH3PXD2A	MRC2		AGK-DT
ANTXR2	PLXNA1	PHYKPL		LOC101927345
PRSS23	ZNF8	R3HDM2
STC1	PNPLA3	PANX2
PDIA5	SETD1B	TTC31
BHLHE40	PRRC2C	ZNF30
MVP	CIT	ALDH1L2
ETS1	PHACTR4	FN1
TRIO	KDM6B	PIGV
RECK	ZNF629	ITGA8
JUND	HMBOX1	TGFB1I1
RBM5	FAM155B	JUND
CCDC92	TNFAIP8L1	CES3
IFRD1	TUB	H1-0
SEMA4C	OTUD3	ADM2
DDR2	LOC728613	TXNIP
PRDM16	POMK	ZNF554
GPRC5A	TAOK2	MINDY1
MAML2	BPTF	H2BC21
FOSL2	NBPF19	GALT
SEC16A	CBX6	CEP131
SLC6A9	ZSWIM1	PROSER3
FRAS1	MLLT6	ZNF587
FAXDC2	LRRC3	C19orf44
LOXL2	ZNF587B	CD24
DDIT4	TNK2	KIF21B
KDM6B	CACNB1	PIGQ
RFNG	ANKRD52	ASXL3
CSPG4	CEP170B	ZFP36
LMBR1L	ANKRD9	CEBPB
HDAC5	TPCN1	FAXDC2
HSPB8	MTCL1	UBE2QL1
TACC2	ZNF532	RPS6KA2
ST3GAL3	CCDC134	MYO3A
COL6A2	SAFB2	PURPL
TGFB1I1	DMPK	ULBP1
SLC12A4	SALL4	C20orf194
PPP2R2C	INPP5E	SLC2A10
PVR	NOTCH3	WASH8P
ARFGAP3	CASKIN2	SYNPO
GFPT1	ACIN1	SLC6A9
COPG1	ZNF70	SLC1A4
NAGK	PCSK7	PCDHGA11
ARL4C	MYH9	COL14A1
JMJD1C	PRRC2B	NGFR
MYO5B	KIF18B	MDM4
CSRNP1	SRRM2	IGF2
SEMA4B	KMT2D	SHC2
COPA	LMTK3	TM7SF2
ZBED3	CARD10	JAM2
SAMD4A	RAB11FIP3	C3
SLC43A1	ARHGEF11	CTC1
KLF7	DNMT3A	MALAT1
COL4A5	LARGE1	KCNQ1OT1
ATF3	SCRIB	PCK2
GPR107	FKRP	PCLO
HRK	MYH14	ZBED3
PAN2	NOL4L	ASNS
IRAK2	GATD1	H1-2
YPEL2	SNAPC4	H2BC5
RAD51D	LRRC57	LOC729218
JUN	PLEKHG2	LOC105371224
GOLGA2	MAP3K10	SCN3B
PAK3	SDK2	FLJ46906
LDLR	NECTIN1	SCARA5
ERN1	DLG5	ASNSP1
PLEKHH1	PRR11	RGS3
CDKN1A	GNL3L	AKNA
INPP5B	SETD5	ACE
CHD2	PROSER3	WDR31
RNF215	LENG8	SLC7A11
KIAA1109	NBPF20	FUT1
CHAC1	PCNX3	FAM174B
DUSP5	TXLNA	CCDC9B
VLDLR	MINK1	CHAC1
RRAS	GOLGA4	ADAMTS7
CACNB4	ROCK2	DENND6B
TMEM143	MIDEAS	ALDH1L1
DOCK6	COL27A1	TCN2
SEMA4D	IGSF9B	RNA18SN4
NDRG4	SLC25A51	CTF1
CDHR1	TRIM56	G0S2
SLC9A7	PRDM16	ACTA2
ITPR1	SEMA6C	LOC107984333
CUL9	MEGF8	TMEM44-AS1
TP73	IGDCC4	RIBC1
LOC102724770	BICRA	DHRS2
DIP2C	CTIF	PDIA3P1
EP400	ADGRL1	SLC15A1
ATP9A	NCDN	DMGDH
TAF1	MICALL1	ISG20
MIER2	SRRM1	FAM186B
CAMK1D	EXPH5	LVRN
GLG1	MICAL3	FAM184B
MAP7	PCF11	CYP4F3
EHBP1L1	HNRNPM	MYPN
RUSF1	GATAD2A	LGR6
REL	TNRC6C	KRT75
ITPR3	OLFML2A	LOC107986524
HAUS8	ECE1	PRH1-PRR4
TTLL1	FBRSL1	METTL27
TMOD1	LARP1	LOC101927345
CALCOCO1	NOM1	MMRN1
YIPF2	PRR12	GOLGA8O
DST	KAT2A	MEP1A
EMSY	RGS12	RNVU1-7
FAM114A1	ZNF142
PLXNB2	MAP7D1
LAMA2	DAB2IP
ACSL6	ULK1
MAP3K15	PIP5K1C
KLF6	SIPA1L3
N4BP2	PPP1R16A
TRMT44	CRACD
GALNT16	GRIPAP1
MAP1B	ZNF397
WDFY3	LMX1B
LETMD1	ARHGAP39
WDR13	LOC112268437
FAM193A	CACNA2D2
NOMO2	ZNF423
ADAMTS1	CTTNBP2
SEL1L	ZSWIM9
TMEM214	CHDH
LIG1	PHRF1
ARFGAP1	TOM1L2
TBC1D17	CDC42BPB
E2F2	SPTBN1
SASH1	NCOR2
FZR1	NCKAP5L
COX19	ARHGEF18
COL4A6	PRRC2A
SULF1	ZC3HAV1L
MKNK2	ZNF318
NRM	B4GALNT4
ROR2	LOC100129034
EML2	BRD4
TLCD5	SCARF2
ALDH7A1	FOXP4
GYPC	SYNM
ZC3H8	DUSP7
PDPK1	HIPK2
DUSP8	IL17RA
MELTF	GLI3
DCUN1D2	JADE2
DACT1	BMP1
IFNLR1	FGFRL1
WDFY1	ZNF827
SESN2	SCN5A
KATNAL1	ZBTB7A
NCAM1	WHRN
SPTB	EIF4G1
NHSL1	FBXL19
ZHX2	OGFR
RNF213	MAST3
STC2	MAP1A
DOCK9	DHX34
ZNF84	NOL9
MED12	DOT1L
DYNC1LI2	SOCS7
CD24	ABCA2
CARS1	GATAD2B
COL4A1	ARID3A
ZGRF1	KIF21B
GAK	IRGQ
CLIP1	EFR3B
AARS1	TNRC6A
PLXNA1	KRI1
SREBF2	SMARCA2
TBC1D9	PPARGC1B
BRSK2	RREB1
CLIP2	CCDC142
NFIL3	CUX1
RGS16	ZNF587
PLD3	SAPCD2
AP2A2	CCDC102A
PTEN	ATP13A1
PARD3B	SAMD4B
LYST	CDR2L
RELL1	PIEZO1
ARNT2	KCNAB2
MED23	TPPP
ORAI2	TEP1
CREB5	RBM33
REPS2	ZFP41
HAUS4	BRPF1
SEZ6L2	NFRKB
UBE2H	SCARA3
CCDC50	CEP164
PLEKHG1	ZMIZ2
MAN1B1	LIMD1
SEMA3D	PLEC
CTIF	ZDHHC8
MRTFA	ZNF335
CACNA1H	APOBEC3F
R3HDM2	SETD1A
STK40	NKD1
MTMR3	ATAD5
ERO1B	MYBBP1A
TNPO2	DCAF16
UHRF1BP1	RPTOR
P3H3	BOD1L1
SVIL	PRDM15
SPAG7	NDE1
VEGFA	UNC5B
NPC1	SRCAP
KMT2A	MTSS2
PGAP2	KNL1
RAB15	LAMA5
C1orf226	JAG2
ABCD4	NDST1
ARL8A	MYRF
ZCCHC8	ZBTB7B
PCIF1	SNTB2
FAM83G	FLNC
PUSL1	ADGRA2
SYVN1	NBEAL2
ACADVL	NTN1
HERC1	HDAC4
AXIN1	MARK2
PRKAB2	SFT2D2
RHOB	RBM28
PTK7	NKTR
RNASEL	KMT2B
EMP3	BCL9L
PGM3	PEDS1
TRRAP	SBF1
NOP53	CACNA1H
PPP1R15A	SPECC1L-ADORA2A
DAPK3	LMTK2
MAST2	NACC2
HEG1	LTBP3
ZKSCAN1	SPHK2
BRD1	NUMBL
VPS13C	PRDM6
CUX1	GALNT10
DUSP1	DENND4B
BRCA1	POLR2A
CAPN15	GOLGB1
MAN2A2	NAT8L
COG6	HSPA1B
CEBPG	RASA4
LAMA1	BDP1
SELENOM	ANKRD11
VPS13D	PPP6R1
SLC12A7	PPP1R26
DOCK1	SEMA6A
STX16	VPS53
FLT1	CLSPN
ZDBF2	SURF6
SMIM14	POLR1G
CLSTN3	KLHL29
ZNFX1	SLC46A1
OGFRL1	GSE1
LRCH1	CELSR2
CHFR	TET3
BET1L	MAML1
PNKP	SLC9A1
P4HA2	MED18
VIM	PLEKHG3
TLCD4	DDI2
TMEM30A	TMEM104
GBF1	CGN
SRGAP2B	MVB12B
NUP210	TMEM132E
NRCAM	CNNM4
ZBTB4	CHST3
RAPH1	FNBP1
PHRF1	SAFB
HDLBP	ZNF749
CHD9	ADAMTS9
EML3	TCP11L1
ZNF367	SIN3B
CLK3	CORO7
MAU2	TBC1D24
PHF2	ARHGAP17
LZTR1	CC2D1A
PAFAH2	SALL1
ADCY6	GIPC3
COLGALT2	PPP1R9B
BSDC1	MYH10
KIAA0319L	TESK1
GABARAPL1	SLC36A1
ZFP90	BCORL1
CNKSR3	TRERF1
ARPIN	NCOA6
BTG1	SPOUT1
XRCC1	FAM193A
RAPGEF1	RAPGEF1
TRAF3	KLC2
TM9SF4	FOXRED2
FANCI	GLI2
TMEM39A	NCOR1
NLRX1	PHF12
DGKH	ZBTB47
CHAF1A	PPP1R37
VPS28	CHERP
ITGA5	PLXND1
SERPINH1	HIRA
IFT122	KIAA1671
ABR	JMJD1C
SERINC3	LRRC8A
HYOU1	CTTN
AGO4	SNX21
NEDD4	XPNPEP3
STAM2	ADCY7
PMM1	MBD6
ZMYND11	NIPBL
HUWE1	CRAMP1
FNDC3B	RGPD8
TNFAIP1	AMER1
NCOA7	NXF1
IARS1	RUBCN
KLHL22	NACC1
LAMB1	SMARCA4
SLC7A1	SOX13
DNMT1	INCENP
BCAT1	MAP3K9
DOP1A	SYNGAP1
AGPAT5	POU3F3
PEX3	BCOR
PRPSAP2	WSB1
RBMX	DGKD
PRPF3	WNK2
RNF8	SOX12
TRAPPC1	CNOT3
PSME2	FLNA
RPS26	HOOK3
TRMT6	YJU2
ORC4	ZC3H4
PRDX4	CDAN1
PA2G4	ZNF326
BIRC5	ARHGAP26
OSER1	MAMLD1
FUBP1	NACAD
IDH3B	NFIX
FAIM	H6PD
PFN1	STK10
MAPKAPK5-AS1	TBC1D2B
BCS1L	PTPN14
PM20D2	IGF1R
MRPL11	IQSEC1
ZNF195	GNG7
FKBP4	TRIP11
EIF5	REV3L
GLA	UTS2R
PRMT1	EHBP1L1
RNF114	GRIP1
EFNB1	ZFHX3
ECHS1	GAN
HOXC10	FMN2
PSMA3	LUZP1
COA4	MAP2K3
TIMMDC1	GIT1
TRIT1	PHACTR2
TMA16	MPRIP
DDX10	AP5B1
LYAR	TMEM94
GLO1	PIK3CD
EI24	GPATCH8
CYB5D1	TENT4A
PPP3CA	ZNF850
DYNLL1	USP2
TMEM14B	GAS2L3
PRDX3	MDC1
NELFCD	MLLT1
LLPH	TCF20
PPP1R7	NCLN
LAMTOR2	SUSD6
PET100	ROBO1
MGAT2	EP400
DCTPP1	SRGAP2
HMGN5	ATN1
HNRNPL	FOXO3B
CENPL	RPL7L1
NDUFAF2	SOBP
TIMM17A	WIZ
DDX49	PHLPP2
MAFB	FAM102A
H2AX	DUXAP9
PGRMC1	UBE2O
HSPA4	BRD3
STMN3	CHPF2
TARBP2	LMNB2
DRG1	ARID1B
HMGB1	FASN
MRPS35	ARHGEF10
ZNF200	BRF1
GET4	NEFM
PFAS	CACTIN
NAXE	AP3D1
FRAT2	ZMIZ1
PEBP1	FYCO1
MRPL12	HNRNPUL2
TIGAR	MYO18A
NUDT11	RAVER1
SRSF8	ASAP1
RBM38	ADCY3
TBPL1	UBTF
PHB	SOGA3
PRELID1	SYVN1
ABCF2-H2BE1	EEA1
TIPIN	SSH1
AURKA	NOP2
MAP2K3	SMTN
NRARP	SCAF1
SNF8	PANX2
AKR1B1	ATP8B2
PSMD1	KAT6B
BANF1	EMP2
RBM4	PWWP3A
NR2C1	TULP4
MRPL13	CELF1
TEX10	SEMA6D
TMUB2	MAPK7
CDC20	LTBP4
ASF1A	TP73
OAT	HEG1
PSMB3	FAM78A
CFAP20	POM121C
COX16	PHF2
PSMB7	MAT2A
CENPX	ZNF462
DPP3	COL4A2
SFPQ	BAZ1B
PPP1R14B	ITPR3
PPIA	PPRC1
IGFBPL1	SGSM2
SDHAF3	CAMTA2
PIMREG	SIM2
BCAP31	KATNIP
NDUFC1	NLGN2
DBI	UPF1
UQCR10	TRIO
HEATR3	XIST
GAL	ABCA3
NDUFAF4	ZNF516
DOLPP1	ATP11A
CRYZ	CABIN1
RAMAC	MED15
JPT1	TSC1
SNRPC	BRPF3
C12orf4	TSHZ1
SELENOW	TPR
NDUFS5	ZC3H7B
MPHOSPH8	FHOD1
CCT7	KLC1
MRI1	KIF1A
MRTO4	RC3H1
PRMT5	TAF15
ZNF444	KIF5A
EZH2	ZNF618
CFL1	UBN1
PRPF4B	INO80D
PRADC1	PIAS4
DUSP9	SYT11
COPS5	SCAMP4
ZSCAN21	SIX5
TOMM6	NSMF
PLA2G4A	SLC29A2
MRPL36	ARID1A
MAGEA3	PLCB3
GORAB	MAP4
C12orf29	CCDC137
C11orf98	POLR1A
B2M	ACTN4
EEF1E1	RFX1
FAM133B	NR6A1
MRPS12	AARS2
CAMKV	CTDP1
HSPBP1	CAMSAP1
PIGF	CHD3
HEXIM1	JARID2
ZNF57	MAU2
ZNHIT1	CHD7
COMMD9	ADCY6
C2orf49	MGRN1
ZNF385A	SLC5A6
CACYBP	PEX26
NOP10	CHD6
SNRPB	NFAT5
NDUFB1	ZNF710
MIEN1	ZFHX4
RPP25L	NBPF8
LSM1	RTL10
HOXC13	MOB3A
NOL8	KMT2C
RPL26L1	KIF5C
EMC6	APBA2
AKIRIN2	CLSTN1
NDUFAB1	SLC25A44
RPS19BP1	ZNF853
C3orf38	RNF44
ATP5MK	PTPRF
SLC3A2	CLUH
PPA2	RBM14
IFI30	TLE1
GBA	ANKS1A
TST	PTPN23
UBL5	COL18A1
SAC3D1	LRP10
CTNNB1	SRF
CLP1	SLC35E2B
RBM39	RAD54L2
NSMF	ZC3H18
NDUFB2	TAF4
ABHD4	SH3BP1
PKM	SUN2
TXNDC17	LSM14B
PPT2	STOX2
TUBA4A	TSHZ3
SLC7A8	FBRS
MRPL50	DDX3X
FKBP7	KIF3A
TMEM205	CARMIL1
TAF7	METTL2B
SLC9A3R1	DDX17
ZNF48	ADD2
ANAPC15	ANKFY1
SEC11C	SAMD1
PTTG1	SELENON
AIMP2	MYO10
NDUFA2	MN1
MTRF1L	PALM2AKAP2
TTC1	TTC28
HSPH1	PDP2
ALG8	AKAP9
NRGN	WWC1
RANBP6	LRRC4B
FSCN1	HEXIM1
EIF2B1	CCND1
ERF	C11orf95
MRPL16	ALX4
GPATCH4	HOXD10
MRPL14	CECR2
LSM3	TOX3
CKS2	POM121
SSBP1	MTHFR
SBDSP1	TTYH3
LRATD2	GRAMD4
OAZ2	JPH1
AASDHPPT	EHMT1
HMGB3	SAMD4A
RNASEH2C	HIC2
CBWD2	CNNM1
SSB	TMEM184B
ADI1	STK35
CSTF3	KDM2A
TUSC2	PRDM2
TSFM	EN2
DDX39A	GJC1
EID2	SYMPK
GPX3	ANKRD12
ARMT1	GPN2
RAB5IF	CEMIP2
AK1	LEMD2
NIPA2	CXorf56
ATP6V1D	SLC6A8
CDIP1	KPNA6
POU3F2	ZNF646
ANKRD49	AUTS2
HSD17B10	UBAP2
ABCB8	BRD1
CENPV	ORAI2
UBE2N	AGAP1
GAS1	DNM1
PHF5A	EIF2AK2
SLC35G2	TMEM209
RBM42	CRIM1
AMOT	EIF4G3
SAMD1	ZC3H11A
PHPT1	MNT
UFD1	NPTXR
RPP25	RBSN
STK17A	RAB11FIP4
PRDX1	THRAP3
TXNL4B	NT5DC3
NDUFA3	KLF13
LINS1	CHAF1A
TNC	AKAP12
MICOS10	NFE2L1
PARP6	C2CD2L
CYBA	INTS3
RIDA	MADD
ERVK3-1	DENND6A
DANCR	ATXN7
MITD1	ENTPD4
TMEM19	ABR
TOMM40	ZNF592
CD320	YLPM1
PIGW	TMEM201
ELOC	RNF168
PDRG1	PACS2
PRAME	PAXBP1
DLGAP5	POLH
PLPP6	PDE4A
SPRYD4	TWNK
HNRNPA2B1	VAV2
NDUFB8	BICD2
COPRS	TSPAN18
CCDC77	DDX5
NOP58	ZSCAN29
BPGM	FLCN
FASTKD3	ZNF609
CDCA3	TNPO2
ALKBH8	ZFC3H1
WDR77	PRR14L
COPS9	NIN
ATP5MF	DFFA
SPA17	KIAA1522
AAMDC	MAF
GTF2A2	BRI3BP
HYAL2	RBBP6
CIPC	ZCCHC14
SNRPG	LRCH4
SMIM10L1	RERE
TRMT1	HECA
LMOD1	ABCD1
FAM72A	DNMBP
CAT	METTL7A
HAPLN3	ZNF202
ZNF22	OPA3
RPUSD1	RXRA
TIMM8A	LRIG2
NEK3	GATA2
DDX46	TACC1
IMP3	DOCK5
RPP38	CIZ1
C10orf95-AS1	LPCAT1
BCCIP	UBN2
SDHAF1	SKI
SRSF1	CEP350
EBNA1BP2	KMT2A
RIOK3	RANGAP1
IRF2BP1	TNIK
TSPAN4	TCF7
PROSER2	ASAP2
DTWD1	TMEM131
BEX3	SLTM
LUC7L2	LINC00205
MRPS14	GGA3
LOC100294145	ARHGAP1
MRPL33	KANK2
MRPL51	CAMKK1
PPHLN1	SLC23A2
BAG1	SART3
PNKD	AHR
DBP	SYNJ1
MARS2	SETD2
RIMKLB	GPC1
SRSF7	TMEM131L
SRRT	PLCD3
ZNF654	TCF3
KIF20A	TP53I11
CA2	IFFO2
PAXIP1-DT	INTS1
YWHAB	DNMT1
GSPT2	PPARA
HDGF	NSD2
UTP3	CCDC85C
CYCS	UHRF1
TMA7	PGAM5
COA6	XYLT2
AGTRAP	PHF8
FAM174C	GMEB1
CDK2AP1	MGAT3
C20orf27	MED12
PTBP2	ZNF574
MRPL41	ATG2A
GPX1	PURB
MYC	SNX27
NAP1L3	CCDC93
COMMD8	EP300
POLR2F	VSTM4
PLD6	SEC16A
SRSF2	FGFR1
POP5	AFF1
ALKBH1	ZNF652
SRSF3	CLIP1
REEP6	MKNK2
GFUS	PLBD2
FAS	MAST2
MRPS28	NSUN2
TRMT10C	ARID3B
CCNB1	EXOSC6
CHKA	MARCKSL1
POMZP3	PFAS
SNRNP70	MIDN
RWDD2B	CHD4
MPC1	SCAF4
HMGN3	LRP4
MARCKSL1	SPTAN1
FAM13B	NCL
TRA2A	PLEKHH1
POLR1G	LMNB1
THAP1	NCR3LG1
ST7L	PLCG1
CCDC66	NFATC4
NHP2	BAHD1
IRX5	MAFG
EXOSC4	NBPF9
GPR50	NF2
PNMA6A	VASH1
ILKAP	STEAP2
SNHG17	TRAPPC10
USP39	COBL
IRS4	KAT6A
MTERF2	PDE8A
TAMM41	TOP3A
ATP5MC1	NUP214
PCYT2	TAF1
COX7B	LIN7C
TMPO-AS1	ZNF777
MRRF	HECTD4
NEU1	IRS4
RRAGB	BAZ2A
CTXN1	FMR1
HLF	MAN2A2
EBAG9	ERBB2
SEPTIN7P2	SH3PXD2B
NDUFB3	YTHDF1
MRPL35	PPARD
H1-10	FURIN
CXXC5	ASXL1
SUZ12P1	CASP2
RSRC2	PPIL2
DEF8	SMARCC2
TTC30A	ARHGAP35
ZNF26	STAT2
TRIAP1	ENTPD5
OVCA2	RPAP1
UTP14A	TNKS1BP1
TMEM251	HDAC7
KTI12	BCR
PIGM	ZMYND8
NAIF1	MPHOSPH8
CHURC1-FNTB	INPPL1
TMEM126B	ADAT2
LCMT2	RIMS4
NKX1-2	AAK1
URB1-AS1	MOB1B
TIMM8B	DGCR2
FAHD1	HIVEP1
DHX9	PLEKHM3
CEP19	CMIP
HSPE1	B3GALNT2
EIF3J-DT	WNK3
HSPA1B	CBX4
CNTNAP2	CDK11A
ANXA1	ZC3H13
THUMPD2	ATG14
ZBTB48	TRAK1
NTMT1	IGF2BP1
SNHG3	MAPK1IP1L
EMC9	FZR1
EIF5A	ZKSCAN1
PPM1D	YTHDC1
RPS27L	TLN1
ZNF480	MYO5A
SPATA33	WNK1
ZDHHC6	FMNL2
BCLAF1	RRP12
RAD51C	KHSRP
CITED1	SMG5
SIRT4	SMAD3
CEP162	DDA1
TRIM52	ADCYAP1R1
PRPF39	HIRIP3
SCAMP1-AS1	SLC30A7
MRPL32	EFCAB14
MRPL1	AGO2
EID2B	PHLPP1
TP53I3	ADGRB2
INPP5D	SDC3
NME1	FZD5
ZNF550	C16orf70
ATXN1-AS1	TANC1
CCDC86	OGT
ANKRD34A	CABLES1
H2BC12	TNRC6B
KAT2A	ATXN1L
GUSBP11	POLE
PRKAG2-AS1	MAP1B
TRMU	EIF5
LUC7L3	AGO1
TRMT13	STK4
ZNF296	DVL3
BAX	DHX33
HRAS	TBC1D13
RNA45SN4	PPP6R2
H2AJ	ITPKB
PITPNA-AS1	GPAM
PLK2	SULF2
MAFA	FAM222B
PINX1	MRI1
POLR2L	SIPA1L1
CFAP298-TCP10L	CYTH3
SNHG21	SUPT6H
PGF	RAP1GAP2
NIPBL-DT	NUFIP2
SKIDA1	FBXL20
ZSCAN30	LMO7
EIF5AL1	AXIN1
GATA2-AS1	ZNF704
ZNF256	TJAP1
TCTA	LETM1
LNP1	ASPM
MRPS31P5	DSP
THOC1	STAT3
GNAS-AS1	HELZ
ZNF674-AS1	SF1
ARC	FTSJ3
ARL17A	TACC3
SDHAP2	TTPAL
UAP1L1	TRPS1
SNRNP25	RCC2
EP300-AS1	SFSWAP
EMX1	TRABD
PVT1	SBNO2
GJB7	REST
ZNHIT2	PRKACA
TOB2P1	KIF1B
LINC01003	FGD1
SHLD3	WIPF2
CDKN2D	TAPBP
CHAC2	GTF3C1
CBWD5	KIF1C
LUC7L	ASH1L
TROAP	MBD3
LOC105379426	GOLIM4
C2orf49-DT	LARP4B
BCHE	KIF15
DERPC	ANKS6
RSRP1	L3MBTL3
EMC3-AS1	ASIC1
LOC105371763	SEMA4G
PURPL	TRRAP
TRMT61A	PLXNB2
IQUB	WWP2
SDHAP3	ZER1
AEN	IQGAP3
FBXL19-AS1	MAP1S
ACTA2	MEN1
TSPYL4	TAF3
MAGEB2	GNAL
CH17-340M24.3	DCPS
CCT6P3	ARHGAP21
MAK	MECP2
ATAD3B	EPB41L1
LINC00680	MTMR3
SLC1A3	MAGT1
H1-0	NISCH
ZIK1	RAB15
ZEB1-AS1	AKAP8
LINC01521	GRK3
CCT6P1	EPHB4
SLC25A21-AS1	ST3GAL2
FAM81A	MRPL45
GADD45G	PRMT6
EDA2R	NUBP1
PPP1R1A	RMI1
PMS2P7	VIPAS39
ZNF79	PIGH
MIR17HG	RGS10
LINC02086	TPD52L1
LOC101927420	ORC5
WASL-DT	CITED2
TIA1	CDKN3
CAPN10-DT	HERC5
CCDC189	WARS2
LOC102723694	RPS5
EXOC3-AS1	SLF1
TBX19	KLHDC2
SNHG15	GOLGA7
NSUN5P1	NENF
LOC105378954	PMM1
LOC105373428	COX4I1
LOC105379283	TATDN1
HOXB-AS3	GYPC
MRPL20-DT	ABCB7
LOC102606465	DERA
THAP10	PDLIM3
CENATAC	CIAO2A
CCDC150	DNAH14
INKA2	AHI1
ARIH2OS	COA5
NHLH2	ZCRB1
LOC107984262	GSTO1
ZNF516-AS1	ARF4
COA6-AS1	KYAT1
NEK11	SARS1
GDF15	SUMO2
C1GALT1C1L	BNIP1
ILF3-DT	CCT2
SNHG12	APEX1
C17orf97	LYRM1
LIF	CHMP2A
KCNMB3	CPVL
NUP50-DT	MITD1
DYNLT2	C12orf66
ZSCAN16	CLNS1A
C1orf162	C4orf33
H2AC17	TSG101
LOC100287808	ZFAND1
FAM222A	SMN2
H1-2	HPF1
LOC107985939	GOLT1B
H2BC5	ATF3
DOK3	HES1
CCDC30	PLEKHF2
ZSCAN12P1	PDZD11
MSANTD2	MRPL54
H2AC11	SH3GL3
SLC5A12	POLR2M
TIGD1	BOLA1
TRIM46	ATP5F1C
NR1D1	PTRHD1
LOC105378808	DNAJB9
LOC102724330	SVBP
ZNF767P	MCPH1
ELSPBP1	NUP88
FAM27E4	TC2N
ZNF407-AS1	KDELR3
LINC01004	MMAB
KLLN	FBXO22
CYP1A1	SNX3
LRP4-AS1	FAM229B
LINC02076	BTG1
CASS4	NDUFB5
SNHG30	KYAT3
LOC112267965	POC1B
NFYC-AS1	TARS1
TPI1P2	PMF1
GTSE1-DT	MTFR1
LOC399900	PROS1
NECTIN4	PPIB
LRRC17	GMPR2
CYP3A5	TXNL1
CCDC160	CAMTA1
H2AW	NSL1
ZNF594	TRMT2A
MIR4453HG	RPL9
DNAI4	SEC22C
CYP4F2	THUMPD2
LNCTAM34A	CA8
LOC105379524	HAUS4
RN7SL832P	UROS
C1S	RGS16
CCDC89	MTHFD1L
CCDC81	PSMG1
LOC105373383	PRELID2
RFPL3S	H2BC12
LINC00115	ANAPC1P2
LINC01023	NEPRO
PHKG1	CAMLG
LOC100996740	MRPS15
AURKAP1	RNASEH2A
ANKRD31	ASS1
NRAV	STYXL1
SDCBP2-AS1	GARS1
GCM1	ZNF174
LOC100507634	CETN2
MIS18A-AS1	CHCHD6
TYW1B	TUBB2B
H2BC21	NOA1
GUCY1B2	LOC100294145
IL20RB	SLC25A5
ZNF530	SLC35A1
CYP4F3	ZNF134
ADAT3	PPP1CC
CMYA5	DUSP12
PRR18	ZSCAN30
SNAI3	UQCRQ
ITGB1-DT	MRPL32
LOC105377329	MRPL35
LOC102723665	ZNF420
VAT1L	TTC9C
CFAP94	HDDC3
LINC02818	RND3
LOC105370910	SLC25A26
H2BC11	MTO1
SNHG10	PKIA
ZNF8-ERVK3-1	LYRM4
LOC102724740	MPV17
LINC02846	ZNF875
LOC105373880	MPG
SAMD15	PPP2R3C
H2BU1	EEF1B2
LOC101927345	AP1S2
CD200R1	MTHFD2
LPP-AS2	IAH1
LOC107987401	SLC2A12
LSMEM1	ARV1
NPR3	PTS
H2AC15	GMDS
FGF21	FAM120AOS
C17orf102	ACSS3
LOC107984895	PLOD2
LOC101929977	GKAP1
H2AC6	RSL24D1
RFPL1S	PLGRKT
LYG1	UQCRFS1
SLC17A8	NSMCE2
LOC101928377	SNHG1
LOC100289495	CAV1
LTA	GYG1
LINC02798	MGST2
H3C4	MSH3
CEP83-DT	ZNF675
C1orf116	MPC2
LOC105370866	MRPS6
LOC105372115	AMZ2
LOC105374906	COPS3
LOC112267983	REXO5
PTCHD4	RFC4
H3C6	TMEM42
MMP13	MCUB
HSD17B7P2	MRPL57
ANKRD20A12P	TNFAIP8
PDE4DIPP6	MRPS22
NDUFC2-KCTD14	EFCAB7
KMT2E-AS1	ZSWIM7
LOC107987308	NDUFAF6
LOC107987294	TMEM159
LOC286059	GALK1
RPL21P44	RWDD1
SYNDIG1L	MRPL10
LOC100289361	EIF2A
LOC112268047	SEMA3E
LOC100379224	PLK2
PDZK1	LRRC49
MYPN	FAHD2B
PHYHIPL	PEX1
BSN-DT	TXNDC9
LIF-AS2	METTL18
H2AC18	RPL17-C18orf32
ABCC2	IGBP1
RPP38-DT	GADD45A
ARHGEF33	PHYKPL
LOC107985767	YPEL5
PRDM1	ZNF14
LOC107984798	SEC11C
LOC112267916	HELQ
LOC105378793	PCLAF
ST8SIA5-DT	GIHCG
LOC101927383	C9orf85
MMRN1	SGF29
CPLX4	S100A13
FLJ30679	ZCCHC9
BAAT	RPL22L1
LOC107983990	HILPDA
STAM-AS1	NME7
CKLF-CMTM1	DPH5
OVGP1	ZNF251
LINC01311	EPB41L4A-AS1
LOC105377735	ZNF627
LOC107986524	THG1L
LRRC39	CTBS
H4C8	SDHAF3
LRRTM2	INTS13
ANKAR	PKIB
FAM184B	ZNF92
LOC105375740	UQCC2
CZ1P-ASNS	PROCR
LOC105371267	HAX1
H4C15	CCNG1
FGF18	ARG2
DCAF4L1	TMEM256
LOC105374985	SRD5A3
MEP1B	DPCD
ANKRD26P1	NT5DC1
AGK-DT	COMMD3
TIMM23B-AGAP6	PMPCB
RNVU1-7	LOC105376010
LOC107986196	H1-0
RPL36A-HNRNPH2	SPATA18
SELPLG	MPC1
CCR6	MYNN
LOC105379272	LINC00888
H2BP2	OLA1
LOC105375038	DDIT4
H4C4	GLRX
LOC100272217	LGALS3
MOBP	XBP1
LOC105372753	P4HA1
ZNF418	LAYN
CCDC13	SDCCAG8
CDHR4	COX7A2L
LOC105371275	BUD31
C9orf152	TINF2
	TMEM101
	ACTA2
	CCDC90B
	NELFE
	MND1
	PSPH
	PSAT1
	WASHC3
	TBCC
	ZNF133
	HAUS1
	CD24
	GPR137C
	NFU1
	LINC00869
	AGA
	ECSIT
	MINDY3
	SPSB3
	CCNH
	ZNF277
	CGRRF1
	TCTN1
	RBP1
	HHLA3
	TMEM141
	TMEM223
	STX8
	WDR72
	OSTN
	ABRAXAS1
	SAC3D1
	RAB38
	KRCC1
	SMIM26
	KTI12
	RERG
	ZNF684
	MME
	CHN2
	H1-2
	LOC107986991
	FAM221A
	SNHG12
	GPR160
	PQBP1
	POPDC3
	ADPRM
	FAM89A
	RPL39L
	DYRK4
	HLA-DRB1
	TAF1D
	MINDY4
	TMEM116
	C16orf95
	H2BC21
	PCK2
	CASC9
	SH3GL2
	SEC14L2
	PURPL
	ZNF564
	GMPR
	NRN1
	CYP39A1
	TP53TG1
	SPATA7
	THNSL1
	FLJ46906
	OVOS2
	ZNF586
	KLHL41
	PDE1A
	LOC107985115
	CLDN1
	MCEE
	ASNS
	DPYD
	LOC107984428
	RNA28SN1
	TRAF3IP2-AS1
	ABCD2
	RNA45SN1
	METTL25
	H2BC5
	CLCNKB
	TXNIP
	SLC16A4
	SAT1
	RNA28SN4
	PVT1
	CYP1A1
	PCK1
	RGS7
	TMEM266
	LNCTAM34A
	MTMR7
	ANXA3
	LOC644215
	ASNSP1
	CGA
	FAM227B
	ASH1L-AS1
	SLC25A21-AS1
	G0S2
	MKLN1-AS
	INPP4B
	RAB6D
	NEK11
	HSD17B7P2
	WASIR2
	LOC102724330
	RN7SK
	PDE4DIPP6
	CLDN6
	LOC102723458
	LURAP1
	FCGR2A
	IQUB
	CCDC160
	H2AC6
	AP3B2
	CFAP251
	RNA18SN4
	H2BC11
	CAMK1G
	CCDC178
	LINC01033
	CZ1P-ASNS
	LOC101593348
	ANKRD31
	LRRC63
	MEP1A
	LOC105377329
	HTR3A
	AGK-DT
	C11orf52
	DHRS2
	LOC284344
	LOC101927345
