# Supplementary material for: A high-fidelity CRISPR-Cas13 system improves abnormalities associated with C9ORF72-linked ALS/FTD
Source: Nat Commun. 2025 Jan 8;16:460. doi: 10.1038/s41467-024-55548-5 (PMC11711314; doi:10.1038/s41467-024-55548-5)
Supplement: Supplementary file 5 — Supplementary Data 3 [file 41467_2024_55548_MOESM5_ESM.xlsx]

## Sheet: SI Data 3 GO Analysis
Supplementary Data 3. Gene ontology (GO) and biological process (BP) term analysis of DEGs from HEK293T cells for RfxCas13d with crRNA-13 using NetworkAnalyst 3.0.
Pathway	Total	Expected	Hits	P.Value	FDR
TRNA processing	84	4.78	18	8.79e-07	0.000721
Protein_DNA complex assembly	143	8.14	23	5.67e-06	0.00233
Nucleosome assembly	112	6.37	19	1.68e-05	0.00346
Endoplasmic reticulum unfolded protein response	93	5.29	17	1.69e-05	0.00346
Chromatin assembly	128	7.28	20	3.51e-05	0.00575
TRNA metabolic process	173	9.84	24	4.55e-05	0.00605
ER_nucleus signaling pathway	111	6.32	18	5.17e-05	0.00605
Intrinsic apoptotic signaling pathway	135	7.68	20	7.61e-05	0.0078
RNA processing	890	50.6	76	0.000224	0.0204
Chromatin assembly or disassembly	152	8.65	20	0.00039	0.032
DNA packaging	172	9.79	21	0.000774	0.0554
Negative regulation of protein metabolic process	540	30.7	49	0.000811	0.0554
Apoptotic signaling pathway	261	14.9	28	0.000935	0.059
Response to toxin	130	7.4	17	0.00111	0.0651
RNA splicing, via transesterification reactions	321	18.3	32	0.00145	0.0793
Negative regulation of phosphorylation	246	14	26	0.00173	0.0888
Negative regulation of myeloid cell differentiation	60	3.41	10	0.0019	0.0891
RNA splicing	478	27.2	43	0.00196	0.0891
Regulation of mitotic cell cycle	351	20	33	0.00318	0.119
Negative regulation of cellular protein metabolic process	463	26.3	41	0.00327	0.119
Axonogenesis	578	32.9	49	0.00333	0.119
Axon guidance	394	22.4	36	0.00341	0.119
Neuron projection development	816	46.4	65	0.00355	0.119
MRNA processing	551	31.4	47	0.00355	0.119
Regulation of myeloid cell differentiation	145	8.25	17	0.00362	0.119
Cellular response to stress	1620	92.5	117	0.00392	0.121
G1/S transition of mitotic cell cycle	209	11.9	22	0.00397	0.121
Response to radiation	345	19.6	32	0.00446	0.131
Mitotic cell cycle checkpoint	149	8.48	17	0.00479	0.135
Negative regulation of phosphate metabolic process	293	16.7	28	0.00504	0.137
Chromatin organization	637	36.2	52	0.00542	0.137
Negative regulation of cell cycle	520	29.6	44	0.00542	0.137
MRNA metabolic process	817	46.5	64	0.00552	0.137
Interphase of mitotic cell cycle	435	24.8	37	0.00946	0.228
Rhythmic process	200	11.4	20	0.0101	0.238
Response to UV	112	6.37	13	0.0111	0.245
Response to ionizing radiation	112	6.37	13	0.0111	0.245
Response to light stimulus	229	13	22	0.0113	0.245
Cell cycle arrest	428	24.4	36	0.0122	0.254
Interphase	443	25.2	37	0.0124	0.254
Neuron development	945	53.8	70	0.0133	0.263
Regulation of cell growth	302	17.2	27	0.0135	0.263
Regulation of gene expression, epigenetic	155	8.82	16	0.0153	0.284
Cell morphogenesis involved in differentiation	827	47.1	62	0.0153	0.284
Positive regulation of DNA metabolic process	105	5.97	12	0.016	0.287
DNA damage checkpoint	143	8.14	15	0.0161	0.287
Glucosamine metabolic process	4	0.228	2	0.018	0.313
Positive regulation of epithelial cell proliferation	120	6.83	13	0.0189	0.32
Regulation of protein kinase activity	698	39.7	53	0.0191	0.32
Regulation of translation	228	13	21	0.0202	0.331
Positive regulation of cellular protein metabolic process	968	55.1	70	0.0218	0.349
Negative regulation of transferase activity	189	10.8	18	0.0223	0.349
Response to abiotic stimulus	876	49.8	64	0.0227	0.349
Negative regulation of catalytic activity	568	32.3	44	0.023	0.349
Intrinsic apoptotic signaling pathway in response to DNA damage	51	2.9	7	0.0245	0.366
Establishment of organelle localization	125	7.11	13	0.0256	0.372
Positive regulation of protein modification process	867	49.3	63	0.0262	0.372
DNA integrity checkpoint	152	8.65	15	0.0265	0.372
Macromolecular complex assembly	1120	63.8	79	0.0271	0.372
Embryo implantation	41	2.33	6	0.0273	0.372
Positive regulation of cellular component organization	560	31.9	43	0.0277	0.372
Mitotic cell cycle	968	55.1	69	0.0298	0.394
Cell cycle checkpoint	281	16	24	0.0308	0.398
Signal transduction in response to DNA damage	129	7.34	13	0.032	0.398
Regulation of transferase activity	768	43.7	56	0.0327	0.398
Intra_Golgi vesicle_mediated transport	32	1.82	5	0.0331	0.398
Ribonucleoprotein complex biogenesis	269	15.3	23	0.0336	0.398
DNA damage response, signal transduction by p53 class mediator	117	6.66	12	0.0342	0.398
Protein folding	241	13.7	21	0.0344	0.398
Regulation of cellular protein metabolic process	1560	88.7	105	0.0354	0.398
Extracellular structure organization	242	13.8	21	0.0358	0.398
Spindle organization	92	5.23	10	0.036	0.398
Ovulation cycle	92	5.23	10	0.036	0.398
Stress_activated protein kinase signaling cascade	257	14.6	22	0.0367	0.398
Regulation of kinase activity	743	42.3	54	0.0374	0.398
Mitosis	420	23.9	33	0.0376	0.398
Regulation of protein metabolic process	1820	104	121	0.0377	0.398
Regulation of cell cycle	886	50.4	63	0.0383	0.398
Positive regulation of translation	56	3.19	7	0.0386	0.398
Neutral amino acid transport	23	1.31	4	0.0388	0.398
Response to hypoxia	245	13.9	21	0.04	0.399
Regulation of apoptotic process	1540	87.3	103	0.0408	0.399
Positive regulation of angiogenesis	94	5.35	10	0.0408	0.399
Muscle cell differentiation	363	20.7	29	0.0409	0.399
Positive regulation of protein metabolic process	1080	61.6	75	0.0423	0.408
B cell differentiation	82	4.67	9	0.0429	0.409
Centrosome organization	70	3.98	8	0.0446	0.42
Centrosome cycle	47	2.67	6	0.0491	0.444
Microtubule polymerization or depolymerization	59	3.36	7	0.0491	0.444
Establishment of vesicle localization	59	3.36	7	0.0491	0.444
Ribonucleoprotein complex assembly	124	7.06	12	0.0498	0.444
Cell division	507	28.8	38	0.0499	0.444
