# Supplementary material for: A high-fidelity CRISPR-Cas13 system improves abnormalities associated with C9ORF72-linked ALS/FTD
Source: Nat Commun. 2025 Jan 8;16:460. doi: 10.1038/s41467-024-55548-5 (PMC11711314; doi:10.1038/s41467-024-55548-5)
Supplement: Supplementary file 6 — Supplementary Data 4 [file 41467_2024_55548_MOESM6_ESM.xlsx]

## Sheet: SI Data 4 GO Analysis
Supplementary Data 4. Gene ontology (GO) and biological process (BP) term analysis of DEGs from HEK293T cells for RfxCas13d-N2V8 with crRNA-13 using NetworkAnalyst 3.0.
Pathway	Total	Expected	Hits	P.Value	FDR
Positive regulation of cellular component organization	560	6.62	16	0.000997	0.557
Response to abiotic stimulus	876	10.4	21	0.00157	0.557
Response to temperature stimulus	111	1.31	6	0.00204	0.557
Circadian rhythm	91	1.08	5	0.00448	0.624
RNA splicing, via transesterification reactions	321	3.8	10	0.0049	0.624
Epithelial cell differentiation	339	4.01	10	0.00712	0.624
Regulation of apoptotic process	1540	18.2	29	0.00732	0.624
Regulation of myeloid cell differentiation	145	1.72	6	0.00755	0.624
Androgen receptor signaling pathway	67	0.792	4	0.00812	0.624
RNA 3'_end processing	106	1.25	5	0.00847	0.624
Regulation of programmed cell death	1550	18.4	29	0.00857	0.624
Rhythmic process	200	2.37	7	0.00974	0.624
Protein stabilization	72	0.852	4	0.0104	0.624
Regulation of protein stability	114	1.35	5	0.0114	0.624
RNA splicing	478	5.65	12	0.0114	0.624
MRNA processing	551	6.52	13	0.0139	0.646
Positive regulation of epithelial cell proliferation	120	1.42	5	0.014	0.646
Response to steroid hormone stimulus	267	3.16	8	0.0142	0.646
Cofactor catabolic process	16	0.189	2	0.015	0.646
Response to oxidative stress	279	3.3	8	0.018	0.658
RNA processing	890	10.5	18	0.0181	0.658
RNA export from nucleus	86	1.02	4	0.0189	0.658
Response to light stimulus	229	2.71	7	0.0192	0.658
Microtubule_based movement	179	2.12	6	0.0197	0.658
Response to drug	344	4.07	9	0.0213	0.658
Response to radiation	345	4.08	9	0.0216	0.658
Negative regulation of cell proliferation	585	6.92	13	0.0217	0.658
Nuclear export	139	1.64	5	0.0247	0.671
Negative regulation of protein metabolic process	540	6.39	12	0.0269	0.671
Protein_DNA complex assembly	143	1.69	5	0.0275	0.671
Vitamin transport	22	0.26	2	0.0275	0.671
Regulation of mitosis	99	1.17	4	0.0299	0.671
Negative regulation of apoptotic process	679	8.03	14	0.0307	0.671
Negative regulation of apoptotic process	679	8.03	14	0.0307	0.671
Neuron projection development	816	9.65	16	0.0324	0.671
Microtubule polymerization or depolymerization	59	0.698	3	0.0326	0.671
Response to hormone stimulus	751	8.88	15	0.0328	0.671
Regulation of cell cycle	886	10.5	17	0.0333	0.671
Monocarboxylic acid transport	103	1.22	4	0.0339	0.671
Negative regulation of myeloid cell differentiation	60	0.71	3	0.034	0.671
Negative regulation of programmed cell death	691	8.17	14	0.0348	0.671
Aerobic respiration	61	0.722	3	0.0355	0.671
Positive regulation of DNA metabolic process	105	1.24	4	0.036	0.671
Cellular carbohydrate catabolic process	62	0.733	3	0.037	0.671
Apoptotic DNA fragmentation	27	0.319	2	0.0402	0.671
Regulation of DNA replication	110	1.3	4	0.0415	0.671
Microtubule_based process	516	6.1	11	0.0429	0.671
Inactivation of MAPK activity	28	0.331	2	0.043	0.671
Nuclear transport	392	4.64	9	0.0435	0.671
Nucleosome assembly	112	1.32	4	0.0439	0.671
Response to UV	112	1.32	4	0.0439	0.671
Response to heat	67	0.792	3	0.0449	0.671
Intracellular steroid hormone receptor signaling pathway	113	1.34	4	0.0451	0.671
Positive regulation of cell cycle	113	1.34	4	0.0451	0.671
Positive regulation of DNA binding	29	0.343	2	0.0458	0.671
CAMP_mediated signaling	29	0.343	2	0.0458	0.671
Microtubule cytoskeleton organization	337	3.99	8	0.0472	0.678
Regulation of DNA binding	70	0.828	3	0.05	0.708
