# Supplementary material for: A high-fidelity CRISPR-Cas13 system improves abnormalities associated with C9ORF72-linked ALS/FTD
Source: Nat Commun. 2025 Jan 8;16:460. doi: 10.1038/s41467-024-55548-5 (PMC11711314; doi:10.1038/s41467-024-55548-5)
Supplement: Supplementary file 7 — Supplementary Data 5 [file 41467_2024_55548_MOESM7_ESM.xlsx]

## Sheet: SI Data 5 GO Shared DEGs
Supplementary Data 5. Gene ontology (GO) and biological process (BP) term analysis of shared DEGs from HEK293T cells for RfxCas13d and RfxCas13d-N2V8 with crRNA-13 using NetworkAnalyst 3.0.
Pathway	Total	Expected	Hits	P.Value	FDR
Positive regulation of cellular component organization	560	3.14	13	1.27e-05	0.0104
Epithelial cell differentiation	339	1.9	9	0.000113	0.0463
Regulation of protein metabolic process	1820	10.2	22	0.000318	0.0676
Regulation of cell cycle	886	4.96	14	0.000365	0.0676
Positive regulation of epithelial cell proliferation	120	0.672	5	0.000559	0.0676
Positive regulation of developmental process	817	4.57	13	0.000568	0.0676
Regulation of cellular component organization	1520	8.53	19	0.000603	0.0676
Regulation of apoptotic process	1540	8.59	19	0.000659	0.0676
Regulation of programmed cell death	1550	8.7	19	0.000761	0.0693
Rhythmic process	200	1.12	6	0.000887	0.0728
Protein_DNA complex assembly	143	0.801	5	0.00123	0.0827
Positive regulation of cell differentiation	571	3.2	10	0.00128	0.0827
Regulation of myeloid cell differentiation	145	0.812	5	0.00131	0.0827
Neurogenesis	1390	7.79	17	0.00154	0.0904
Circadian rhythm	91	0.51	4	0.00168	0.092
Neuron projection development	816	4.57	12	0.00185	0.095
RNA splicing, via transesterification reactions	321	1.8	7	0.00211	0.102
Regulation of mitosis	99	0.554	4	0.00229	0.104
Regulation of protein phosphorylation	987	5.53	13	0.00314	0.126
Cell proliferation	1900	10.7	20	0.00346	0.126
Regulation of mitotic cell cycle	351	1.97	7	0.00348	0.126
Regulation of protein modification process	1250	6.99	15	0.00356	0.126
Nucleosome assembly	112	0.627	4	0.00358	0.126
Positive regulation of cell cycle	113	0.633	4	0.0037	0.126
Positive regulation of cell proliferation	786	4.4	11	0.00423	0.132
Acute inflammatory response	118	0.661	4	0.00431	0.132
Regulation of cell proliferation	1430	8	16	0.00515	0.132
RNA splicing	478	2.68	8	0.00521	0.132
Negative regulation of cell proliferation	585	3.28	9	0.0053	0.132
Generation of neurons	1300	7.3	15	0.00537	0.132
Cell development	1840	10.3	19	0.00555	0.132
Apoptotic process	2130	11.9	21	0.00571	0.132
Apoptotic process	2130	11.9	21	0.00571	0.132
Chromatin assembly	128	0.717	4	0.00575	0.132
Neuron differentiation	1190	6.64	14	0.00576	0.132
Regulation of phosphorylation	1070	5.97	13	0.00605	0.132
Neuron development	945	5.29	12	0.00609	0.132
Cell morphogenesis involved in differentiation	827	4.63	11	0.00617	0.132
Androgen receptor signaling pathway	67	0.375	3	0.00626	0.132
Programmed cell death	2160	12.1	21	0.00661	0.135
Regulation of DNA binding	70	0.392	3	0.00707	0.141
Cellular component disassembly	310	1.74	6	0.00779	0.15
Protein processing	140	0.784	4	0.00786	0.15
Response to abiotic stimulus	876	4.9	11	0.00936	0.173
Cellular component disassembly involved in execution phase of apoptosis	78	0.437	3	0.00951	0.173
Apoptotic DNA fragmentation	27	0.151	2	0.00992	0.177
Chromatin assembly or disassembly	152	0.851	4	0.0104	0.178
Negative regulation of protein metabolic process	540	3.02	8	0.0105	0.178
Protein maturation	153	0.857	4	0.0107	0.178
Positive regulation of DNA binding	29	0.162	2	0.0114	0.179
Microtubule cytoskeleton organization	337	1.89	6	0.0115	0.179
Regulation of cellular protein metabolic process	1560	8.72	16	0.0116	0.179
Regulation of cell differentiation	1290	7.22	14	0.0117	0.179
MRNA processing	551	3.09	8	0.0118	0.179
RNA export from nucleus	86	0.482	3	0.0124	0.185
Response to radiation	345	1.93	6	0.0128	0.187
Regulation of developmental process	1880	10.5	18	0.0145	0.208
Positive regulation of catalytic activity	1070	5.99	12	0.0154	0.212
MRNA metabolic process	817	4.57	10	0.0155	0.212
Regulation of protein kinase activity	698	3.91	9	0.0158	0.212
DNA packaging	172	0.963	4	0.0158	0.212
Apoptotic nuclear changes	35	0.196	2	0.0163	0.212
Protein phosphorylation	1480	8.31	15	0.0168	0.212
Positive regulation of protein metabolic process	1080	6.06	12	0.0169	0.212
Response to steroid hormone stimulus	267	1.49	5	0.0169	0.212
Regulation of organelle organization	589	3.3	8	0.0171	0.212
Response to oxidative stress	279	1.56	5	0.0201	0.246
RNA 3'_end processing	106	0.594	3	0.0216	0.26
Embryo implantation	41	0.23	2	0.022	0.262
Regulation of kinase activity	743	4.16	9	0.0227	0.266
Response to hormone stimulus	751	4.2	9	0.0241	0.279
Myeloid cell differentiation	296	1.66	5	0.0251	0.279
Myoblast differentiation	44	0.246	2	0.0252	0.279
Microtubule_based process	516	2.89	7	0.0253	0.279
Intracellular steroid hormone receptor signaling pathway	113	0.633	3	0.0255	0.279
Cell cycle	1860	10.4	17	0.0268	0.289
Regulation of transferase activity	768	4.3	9	0.0274	0.289
Gland development	303	1.7	5	0.0274	0.289
Centrosome cycle	47	0.263	2	0.0284	0.295
Regulation of T cell proliferation	120	0.672	3	0.0297	0.305
Response to organic substance	2500	14	21	0.032	0.324
Regulation of immune system process	1190	6.68	12	0.033	0.33
Negative regulation of apoptotic process	679	3.8	8	0.0359	0.35
Negative regulation of apoptotic process	679	3.8	8	0.0359	0.35
Regulation of neurogenesis	444	2.49	6	0.038	0.367
Response to endogenous stimulus	1360	7.64	13	0.039	0.368
Negative regulation of programmed cell death	691	3.87	8	0.0391	0.368
Response to light stimulus	229	1.28	4	0.0395	0.368
Intrinsic apoptotic signaling pathway	135	0.756	3	0.04	0.369
Cell activation	960	5.38	10	0.0412	0.375
Axonogenesis	578	3.24	7	0.0428	0.375
Nuclear export	139	0.778	3	0.043	0.375
Microtubule polymerization or depolymerization	59	0.33	2	0.0431	0.375
Positive regulation of cellular protein metabolic process	968	5.42	10	0.0432	0.375
Response to drug	344	1.93	5	0.0436	0.375
Phosphorylation	1680	9.4	15	0.0442	0.375
Negative regulation of myeloid cell differentiation	60	0.336	2	0.0445	0.375
Negative regulation of cellular protein metabolic process	463	2.59	6	0.0451	0.375
Aerobic respiration	61	0.342	2	0.0458	0.375
Amino acid transport	143	0.801	3	0.0462	0.375
Protein folding	241	1.35	4	0.0462	0.375
Cellular carbohydrate catabolic process	62	0.347	2	0.0472	0.379
Response to hypoxia	245	1.37	4	0.0486	0.379
Organic acid transport	246	1.38	4	0.0492	0.379
Negative regulation of phosphorylation	246	1.38	4	0.0492	0.379
Carboxylic acid transport	246	1.38	4	0.0492	0.379
T cell proliferation	147	0.823	3	0.0494	0.379
