# Supplementary material for: A high-fidelity CRISPR-Cas13 system improves abnormalities associated with C9ORF72-linked ALS/FTD
Source: Nat Commun. 2025 Jan 8;16:460. doi: 10.1038/s41467-024-55548-5 (PMC11711314; doi:10.1038/s41467-024-55548-5)
Supplement: Supplementary file 8 — Supplementary Data 6 [file 41467_2024_55548_MOESM8_ESM.xlsx]

## Sheet: SI Data 6 C9 Neurospheres
Supplementary Data 6. Processed RNA-seq data from iPSC-derived neurospheres cells.
gene	baseMean .C9_untreated_vs_WT_untreated	lfcSE	stat	log2FoldChange.C9_untreated_vs_WT_untreated	rawP.C9_untreated_vs_WT_untreated	adjustedP.C9_untreated_vs_WT_untreated
A1BG	46.7078	0.513816	1.796	0.922812	0.0724948	0.143851
A1BG-AS1	67.9025	0.301106	0.932214	0.280695	0.351226	0.486126
A2M	2267.12	0.226647	1.53565	0.348051	0.124623	0.220342
A2M-AS1	37.1785	0.358189	-0.549239	-0.196731	0.582841	0.698214
A4GALT	151.911	0.437582	2.57113	1.12508	0.0101367	0.0281839
AAAS	476.011	0.289014	-0.915913	-0.264712	0.359713	0.494482
AACS	387.712	0.208225	-2.56108	-0.533281	0.0104346	0.0288611
AADAT	242.898	0.152702	4.52184	0.690493	6.13054e-06	3.66589e-05
AAGAB	1442.14	0.162296	0.639693	0.10382	0.522372	0.646864
AAK1	2858.82	0.130803	0.210688	0.0275587	0.833131	0.892475
AAMDC	311.203	0.145152	-2.54188	-0.36896	0.0110257	0.0302304
AAMP	732.437	0.257628	0.232468	0.0598903	0.816174	0.879594
AAR2	429.991	0.349309	0.168515	0.0588638	0.866178	0.915208
AARD	32.0336	0.404231	-2.03331	-0.821926	0.0420211	0.0925043
AARS1	3059.65	0.093391	3.2536	0.303857	0.00113954	0.00419934
AARS2	330.038	0.259955	-0.0999049	-0.0259708	0.92042	0.951621
AARSD1	221.942	0.219274	0.850031	0.18639	0.395308	0.529269
AASDH	363.569	0.176067	-2.75322	-0.484751	0.00590127	0.0176496
AASDHPPT	1892.51	0.14156	3.41105	0.482867	0.000647135	0.00253838
AASS	863.067	0.200238	-3.5653	-0.713909	0.000363443	0.00151861
AATF	938.923	0.152792	-0.97497	-0.148968	0.329575	0.464174
AATK	125.401	0.283108	3.90975	1.10688	9.23907e-05	0.000441692
ABALON	16.1483	0.746096	2.53824	1.89377	0.0111413	0.0304797
ABAT	2042.34	0.12321	7.70087	0.948823	1.35141e-14	2.30484e-13
ABCA1	1981.25	0.157897	6.27772	0.991232	3.43578e-10	3.6695e-09
ABCA10	12.279	0.610122	1.01718	0.620602	0.309069	0.442809
ABCA11P	104.145	0.246311	1.12745	0.277703	0.259553	0.3879
ABCA13	48.6457	0.344595	-0.161186	-0.0555439	0.871947	0.919026
ABCA2	1101.34	0.308317	1.38726	0.427716	0.165362	0.275006
ABCA3	1965.63	0.27272	6.60899	1.8024	3.86942e-11	4.65759e-10
ABCA4	11.4042	0.755854	-3.38722	-2.56024	0.000706057	0.00274343
ABCA5	489.956	0.247097	1.65497	0.408937	0.0979314	0.182143
ABCA6	3.99434	1.43605	0.750596	1.0779	0.452896	0.584913
ABCA7	147.005	0.38196	4.1578	1.58811	3.21332e-05	0.000169164
ABCA8	112.07	0.304326	-4.72647	-1.43839	2.28461e-06	1.46368e-05
ABCA9	7.39679	1.11296	1.31819	1.46708	0.187441	0.302973
ABCB1	175.438	0.194941	4.58861	0.894508	4.46204e-06	2.72341e-05
ABCB10	326.301	0.150035	1.26257	0.18943	0.206743	0.325989
ABCB11	7.45184	0.924215	-0.452794	-0.418479	0.650697	0.753425
ABCB4	244.397	0.169146	-8.73443	-1.47739	2.44895e-18	5.5809e-17
ABCB5	2.82202	1.83465	-1.03875	-1.90573	0.298923	0.432021
ABCB6	324.48	0.171713	1.95477	0.335659	0.0506106	0.107698
ABCB7	761.891	0.181175	-5.40573	-0.979384	6.45464e-08	5.24878e-07
ABCB8	120.468	0.397453	1.18239	0.469944	0.237052	0.361763
ABCB9	74.8082	0.440773	0.410027	0.180729	0.681786	0.778292
ABCC1	754.9	0.242081	-1.05883	-0.256323	0.289675	0.421773
ABCC1_1	1049.03	0.212677	-2.33006	-0.495549	0.0198032	0.0495694
ABCC10	107.955	0.406036	0.962987	0.391007	0.335554	0.470216
ABCC3	54.8896	0.3493	4.7945	1.67472	1.63084e-06	1.06804e-05
ABCC4	680.973	0.163543	-0.484735	-0.079275	0.627865	0.735359
ABCC5	381.98	0.160415	1.55653	0.249692	0.119582	0.213127
ABCC6	67.0077	0.374154	0.0795833	0.0297764	0.936569	0.96172
ABCC6P1	45.1998	0.426071	-5.69529	-2.4266	1.23164e-08	1.09242e-07
ABCC6P2	14.057	0.800001	-1.03597	-0.828778	0.300215	0.433315
ABCC8	37.2398	0.381229	1.46281	0.557666	0.143519	0.24622
ABCC9	1174.82	0.145945	10.3836	1.51544	2.94304e-25	1.09761e-23
ABCD1	244.155	0.343554	2.08605	0.71667	0.0369743	0.0833706
ABCD2	50.7682	0.40532	1.49292	0.605109	0.135458	0.235657
ABCD3	1581.59	0.178686	-1.88305	-0.336476	0.0596936	0.122928
ABCD4	337.817	0.192468	1.22182	0.235161	0.221776	0.343683
ABCE1	2127.24	0.207299	-3.28116	-0.680183	0.00103381	0.00385329
ABCF1	1919.86	0.121919	-3.52407	-0.429652	0.000424975	0.00174278
ABCF2	365.166	0.250858	1.08197	0.27142	0.279266	0.409873
ABCF2-H2BK1	575.722	0.142146	-1.87383	-0.266357	0.0609542	0.12508
ABCF3	475.051	0.192861	0.563078	0.108596	0.573382	0.69036
ABCG1	244.699	0.185353	2.17627	0.403378	0.0295348	0.069235
ABCG4	118.299	0.342737	4.11537	1.41049	3.86566e-05	0.000199436
ABHD1	4.75037	1.16521	-0.292063	-0.340314	0.770239	0.846638
ABHD10	1315.58	0.143394	-2.70647	-0.38809	0.00680028	0.0199403
ABHD11	90.3664	0.282356	0.512205	0.144624	0.608508	0.719403
ABHD12	554.974	0.150516	1.63636	0.246297	0.101765	0.187656
ABHD12B	6.42919	0.886888	-1.16816	-1.03603	0.242742	0.368488
ABHD13	598.688	0.172415	-0.955197	-0.164691	0.339478	0.473927
ABHD14A	119.842	0.394712	2.70981	1.0696	0.00673215	0.0197873
ABHD14A-ACY1	14.3276	1.53973	-2.00564	-3.08813	0.0448949	0.0974218
ABHD14B	301.899	0.155492	-2.5772	-0.400734	0.00996041	0.0277511
ABHD15	148.422	0.221546	0.220599	0.0488729	0.825405	0.886807
ABHD16A	379.984	0.288341	1.57609	0.454452	0.115004	0.206614
ABHD17A	239.325	0.479581	0.394369	0.189132	0.693308	0.787428
ABHD17B	689.837	0.160925	-1.36693	-0.219972	0.171648	0.282814
ABHD17C	691.075	0.160038	5.13931	0.822485	2.75748e-07	2.04777e-06
ABHD18	327.849	0.214617	-1.02794	-0.220612	0.30398	0.437185
ABHD2	1986.36	0.107722	5.27699	0.568448	1.3132e-07	1.02104e-06
ABHD3	58.9707	0.482295	0.223386	0.107738	0.823235	0.884886
ABHD4	660.908	0.279549	-0.664479	-0.185755	0.506384	0.633423
ABHD5	546.157	0.186492	4.42981	0.826122	9.43183e-06	5.47087e-05
ABHD6	196.964	0.22789	4.07832	0.929408	4.53631e-05	0.000231083
ABHD8	207.618	0.470797	1.07594	0.50655	0.281953	0.412892
ABI1	1658	0.152201	-0.973231	-0.148127	0.330439	0.465013
ABI2	6423.53	0.0917188	-1.22752	-0.112587	0.219626	0.341007
ABI3BP	4484.61	0.328616	-8.2683	-2.7171	1.35885e-16	2.71083e-15
ABITRAM	445.351	0.234087	-1.86645	-0.436913	0.061978	0.126761
ABL1	2273.68	0.236498	-1.42654	-0.337374	0.153712	0.260032
ABL2	1130.47	0.107085	1.00926	0.108077	0.312848	0.446894
ABLIM1	5309.61	0.0952939	10.8804	1.03683	1.42948e-27	6.30633e-26
ABLIM2	259.55	0.361687	6.30738	2.2813	2.83793e-10	3.07519e-09
ABLIM3	1479.33	0.13527	13.4821	1.82372	1.99385e-41	1.85159e-39
ABO	9.24755	1.13574	3.23052	3.66905	0.00123563	0.00450873
ABO_1	11.6145	0.882412	0.16753	0.14783	0.866953	0.91589
ABR	3671.48	0.201881	5.65775	1.14219	1.53371e-08	1.3443e-07
ABRACL	428.589	0.275708	-3.44332	-0.949353	0.000574611	0.00228235
ABRAXAS1	792.474	0.236174	-5.08503	-1.20095	3.6756e-07	2.67189e-06
ABRAXAS2	725.163	0.202961	-1.80279	-0.365895	0.071422	0.142237
ABT1	208.582	0.223993	-1.82626	-0.40907	0.0678107	0.13623
ABTB1	31.8592	0.499455	0.671158	0.335213	0.50212	0.629446
ABTB2	119.044	0.259715	1.74653	0.453599	0.0807196	0.15651
ABTB3	197.759	0.189457	7.87816	1.49257	3.32242e-15	6.0261e-14
ACAA1	280.23	0.363035	1.30322	0.473116	0.192498	0.309012
ACAA2	1479.2	0.156197	-2.40898	-0.376276	0.0159972	0.0414618
ACACA	3251.37	0.110758	0.233997	0.025917	0.814987	0.878721
ACACA_1	325.492	1.75993	-1.24489	-2.19093	0.213171	0.333492
ACACB	236.367	0.241226	-2.01069	-0.485031	0.0443578	0.0964818
ACAD10	231.201	0.185133	-2.73455	-0.506254	0.00624662	0.018557
ACAD11	427.657	0.163262	-0.9882	-0.161335	0.323055	0.457041
ACAD8	226.679	0.203751	0.565664	0.115255	0.571622	0.689267
ACAD9	423.477	0.161054	-0.932279	-0.150147	0.351192	0.486115
ACADM	1056.53	0.231676	-2.21057	-0.512136	0.0270657	0.0646299
ACADS	57.2699	0.62103	1.02729	0.63798	0.304282	0.437451
ACADSB	406.386	0.187388	3.07829	0.576834	0.00208192	0.00713553
ACADVL	1533.34	0.211929	-2.20705	-0.467739	0.0273103	0.0651387
ACAN	22.1614	0.509587	3.41027	1.73783	0.000648987	0.00254511
ACAP1	5.65781	1.1336	2.1969	2.49042	0.0280273	0.0664171
ACAP2	1752.11	0.19997	-3.39536	-0.678971	0.000685378	0.00267202
ACAP3	229.007	0.459716	2.54666	1.17074	0.0108758	0.0299077
ACAT1	730.199	0.178082	2.68697	0.478501	0.00721036	0.0210019
ACAT2	1914.81	0.152497	2.53022	0.385852	0.011399	0.0310749
ACBD3	2108.08	0.161831	-5.08922	-0.823593	3.5954e-07	2.61769e-06
ACBD4	109.9	0.329302	0.207796	0.0684276	0.835389	0.894014
ACBD5	1176.38	0.125791	3.43557	0.432163	0.000591317	0.00234419
ACBD6	858.805	0.147587	-0.624963	-0.0922364	0.531996	0.655714
ACBD7	270.326	0.205398	-9.71994	-1.99646	2.47931e-22	7.68752e-21
ACCS	12.3559	0.689528	-0.285407	-0.196796	0.775332	0.850375
ACD	133.529	0.267684	1.16399	0.311583	0.244426	0.370469
ACE	23.4283	0.573594	3.29278	1.88872	0.000992004	0.00371686
ACER2	48.3129	0.396429	0.381493	0.151235	0.702838	0.794731
ACER3	828.662	0.110772	-1.58993	-0.176119	0.111851	0.201965
ACHE	1007.68	0.465134	5.3436	2.48549	9.11184e-08	7.26951e-07
ACIN1	2358.09	0.183052	-0.305094	-0.0558482	0.760294	0.839091
ACKR1	29.6133	0.425925	1.30837	0.557266	0.190749	0.306921
ACKR3	111.949	0.347133	-7.0242	-2.43833	2.15302e-12	2.92311e-11
ACLY	5639.27	0.19016	1.83468	0.348883	0.0665529	0.134241
ACO1	1586.37	0.117136	-5.81211	-0.680804	6.16919e-09	5.66108e-08
ACO2	1859.27	0.277833	1.5592	0.433197	0.118949	0.212182
ACOT1	24.4107	0.535405	0.381778	0.204406	0.702626	0.794724
ACOT11	17.2754	0.637507	3.29904	2.10316	0.000970165	0.00364386
ACOT12	4.74028	1.42056	2.11624	3.00624	0.0343247	0.0784881
ACOT13	886.992	0.314414	-1.12044	-0.35228	0.262528	0.39139
ACOT2	139.904	0.40818	-0.648842	-0.264844	0.516441	0.64181
ACOT4	10.4341	0.660719	0.0341564	0.0225678	0.972752	0.984567
ACOT7	915.48	0.260154	7.14696	1.85931	8.8721e-13	1.24646e-11
ACOT8	110.394	0.251218	2.20158	0.553077	0.0276949	0.0657939
ACOT9	628.494	0.124653	0.933941	0.116419	0.350334	0.48534
ACOX1	1287.83	0.122695	-0.33943	-0.0416465	0.734286	0.819338
ACOX2	85.3087	0.26484	5.05483	1.33872	4.30778e-07	3.0963e-06
ACOX3	553.622	0.187809	0.633801	0.119034	0.526211	0.650384
ACP1	1540.87	0.194883	-2.48626	-0.48453	0.0129093	0.0345184
ACP2	695.261	0.301491	1.82612	0.550558	0.0678328	0.13626
ACP3	28.3721	0.422935	0.910337	0.385014	0.362645	0.497629
ACP5	12.189	0.704955	-2.15553	-1.51955	0.0311205	0.0721961
ACP6	177.626	0.205188	-4.23445	-0.868857	2.29117e-05	0.000123309
ACR	12.1442	0.744098	-1.42242	-1.05842	0.154904	0.261524
ACRBP	39.2247	0.424794	-2.07852	-0.882941	0.0376617	0.084551
ACSBG1	21.8972	0.649624	5.32548	3.45956	1.00688e-07	7.96454e-07
ACSF2	498.7	0.191526	-3.9533	-0.757158	7.70816e-05	0.000373698
ACSF3	99.046	0.463252	-0.104091	-0.0482205	0.917097	0.949509
ACSL1	659.558	0.134875	7.7231	1.04165	1.1353e-14	1.9488e-13
ACSL3	5724.99	0.204987	1.44591	0.296393	0.148202	0.252522
ACSL4	5750.1	0.157801	8.35147	1.31787	6.74174e-17	1.38466e-15
ACSL5	73.8715	0.341645	6.97537	2.3831	3.05075e-12	4.08225e-11
ACSL6	292.814	0.205183	13.0332	2.67419	7.92261e-39	6.48223e-37
ACSM3	45.4033	0.338924	-0.426294	-0.144481	0.669894	0.768305
ACSS1	206.908	0.256701	-4.31372	-1.10734	1.60527e-05	8.91589e-05
ACSS2	734.732	0.159451	1.02913	0.164096	0.303418	0.436546
ACSS3	1988.94	0.125635	-7.52848	-0.945839	5.1333e-14	8.25462e-13
ACTA1	9.76995	0.688921	1.72103	1.18566	0.0852446	0.163474
ACTA2	6333.28	0.104177	-3.19908	-0.333272	0.00137865	0.00496716
ACTA2-AS1	15.2985	0.748054	-0.0100877	-0.00754615	0.991951	0.995327
ACTB	71935.4	0.102254	2.00017	0.204527	0.0454815	0.0985388
ACTC1	27.6243	0.47836	-4.4615	-2.1342	8.13888e-06	4.7761e-05
ACTG1	42558	0.209669	0.835691	0.175218	0.403329	0.537145
ACTG1P25	16.3563	0.63204	-0.0115217	-0.0072822	0.990807	0.995069
ACTG2	2137.4	0.236272	-2.99021	-0.706505	0.00278785	0.00921657
ACTL6A	691.648	0.129244	-5.86103	-0.7575	4.60014e-09	4.31944e-08
ACTL6B	224.692	0.302452	7.63116	2.30806	2.32654e-14	3.88937e-13
ACTMAP	426.991	0.183107	-5.3644	-0.98226	8.12206e-08	6.52752e-07
ACTN1	3916.11	0.142478	-4.46059	-0.635534	8.17358e-06	4.79041e-05
ACTN2	28.7185	0.532832	2.22615	1.18617	0.0260038	0.0624395
ACTN3	8.52698	1.0039	-3.34897	-3.36202	0.000811127	0.00309917
ACTN4	6605.59	0.217296	-0.792411	-0.172187	0.428121	0.560675
ACTR10	1188.84	0.120949	3.43155	0.415043	0.000600138	0.00237561
ACTR1A	3004.12	0.230625	1.83247	0.422614	0.0668818	0.134721
ACTR1B	681.122	0.236838	1.13735	0.269369	0.255391	0.382993
ACTR2	11437.6	0.133666	-1.70517	-0.227922	0.0881634	0.167755
ACTR3	5129.47	0.150905	-1.61174	-0.24322	0.107018	0.195059
ACTR3-AS1	15.5773	0.516909	-0.476673	-0.246396	0.633595	0.74039
ACTR3B	365.534	0.175132	2.88707	0.505617	0.00388852	0.0123014
ACTR3C	19.5445	0.84767	1.61569	1.36957	0.106161	0.193839
ACTR5	78.297	0.353059	-0.970353	-0.342592	0.33187	0.4666
ACTR6	605.527	0.196704	-1.8415	-0.362232	0.0655476	0.132684
ACTR8	1294.56	0.111824	2.63283	0.294415	0.0084676	0.0241469
ACTRT3	25.722	0.551877	-0.306513	-0.169158	0.759214	0.83839
ACVR1	1172.06	0.107314	-0.8252	-0.0885555	0.409258	0.543017
ACVR1B	1563.99	0.128983	6.68304	0.862	2.34031e-11	2.87097e-10
ACVR1C	38.0451	0.566905	-4.88075	-2.76692	1.05685e-06	7.14038e-06
ACVR2A	1018.35	0.119046	-0.873946	-0.10404	0.382148	0.516379
ACVR2B	1283.5	0.143773	3.38559	0.486756	0.00071025	0.00275799
ACVR2B-AS1	37.8378	0.372931	0.190518	0.0710502	0.848903	0.903548
ACVRL1	47.1358	0.345732	-3.81789	-1.31997	0.000134596	0.000620463
ACY1	59.1127	1.05436	0.167252	0.176344	0.867172	0.915947
ACYP1	170.2	0.218879	0.694415	0.151993	0.487422	0.616304
ACYP2	125.781	0.238632	4.67933	1.11664	2.87816e-06	1.81161e-05
ADA	160.728	0.224284	-5.51812	-1.23762	3.42639e-08	2.88872e-07
ADA2	1843.7	0.123943	2.98928	0.370501	0.00279638	0.00923983
ADAL	298.846	0.206829	-2.73614	-0.565912	0.00621651	0.0184783
ADAM10	4737.55	0.160244	-1.84838	-0.296192	0.0645475	0.131092
ADAM11	57.0429	0.373998	3.01992	1.12944	0.00252843	0.00844917
ADAM12	958.684	0.16406	-0.374267	-0.0614022	0.708205	0.799071
ADAM15	231.979	0.493722	-0.424585	-0.209627	0.671139	0.769259
ADAM15-EFNA4	5.95583	1.79344	0.0182734	0.0327723	0.985421	0.991829
ADAM17	2929.82	0.145891	-4.52827	-0.660634	5.94699e-06	3.56416e-05
ADAM19	1920.9	0.175842	1.27445	0.224102	0.202503	0.320665
ADAM20	33.4619	0.368759	2.02213	0.745678	0.043163	0.0945362
ADAM21	7.5498	0.96559	-1.08195	-1.04472	0.279274	0.409873
ADAM22	892.444	0.183414	2.76747	0.507592	0.00564926	0.0169972
ADAM23	877.645	0.16057	3.85756	0.619407	0.000114523	0.000537808
ADAM28	6.35934	0.857448	1.77974	1.52603	0.075119	0.147811
ADAM29	3.42143	1.63143	2.47159	4.03222	0.0134514	0.0357364
ADAM33	35.724	0.393876	-2.18516	-0.860682	0.0288769	0.0679759
ADAM8	4.99678	0.930731	0.657252	0.611724	0.511019	0.637304
ADAM9	5152.73	0.234946	-3.08264	-0.724255	0.0020517	0.00704888
ADAMDEC1	5.68016	0.96227	0.37881	0.364517	0.704829	0.796471
ADAMTS1	2480.53	0.143933	-15.1179	-2.17597	1.23386e-51	2.12189e-49
ADAMTS10	348.4	0.347953	-0.813244	-0.282971	0.416078	0.549514
ADAMTS12	1275.45	0.137119	-1.95328	-0.267832	0.0507865	0.107961
ADAMTS13	56.7215	0.357025	-0.098568	-0.0351913	0.921481	0.952085
ADAMTS13_1	14.4398	1.1387	-0.640034	-0.728804	0.522151	0.64686
ADAMTS14	13.7715	0.671101	-1.30911	-0.878546	0.190497	0.306647
ADAMTS15	817.337	0.186533	2.59927	0.484851	0.0093421	0.0262696
ADAMTS16	151.661	0.341327	-8.10318	-2.76584	5.35397e-16	1.02094e-14
ADAMTS17	33.5788	0.441288	-2.83331	-1.25031	0.0046068	0.0142604
ADAMTS18	381.198	0.21989	-11.7657	-2.58716	5.86595e-32	3.45867e-30
ADAMTS19	409.258	0.195543	0.741966	0.145086	0.458108	0.590085
ADAMTS19-AS1	7.69327	0.78568	0.427245	0.335678	0.669201	0.7677
ADAMTS2	105.616	0.269285	-7.33439	-1.97504	2.2274e-13	3.3552e-12
ADAMTS3	480.322	0.173548	-3.56284	-0.618323	0.000366863	0.00153153
ADAMTS4	85.2161	0.448718	-8.1867	-3.67352	2.68486e-16	5.23252e-15
ADAMTS5	1112.99	0.163022	-16.269	-2.65221	1.63839e-59	3.90126e-57
ADAMTS6	130.481	0.292089	-3.34955	-0.978367	0.000809417	0.00309391
ADAMTS7	303.157	0.497883	-1.3118	-0.653125	0.189586	0.305605
ADAMTS8	25.1667	0.44188	-1.11891	-0.494426	0.263177	0.392043
ADAMTS9	2087.5	0.153384	-4.89795	-0.751268	9.6841e-07	6.57817e-06
ADAMTS9-AS1	3.38667	1.82775	-2.37002	-4.3318	0.0177873	0.0452863
ADAMTS9-AS2	6.33816	0.822772	-0.662568	-0.545143	0.507607	0.63445
ADAMTSL1	980.288	0.172637	-2.39104	-0.412783	0.0168006	0.0431404
ADAMTSL2	12.6933	0.738675	-0.964517	-0.712464	0.334787	0.469389
ADAMTSL3	119.654	0.227566	0.331642	0.0754707	0.740159	0.823666
ADAMTSL4	1236.9	0.221881	4.54966	1.00948	5.37333e-06	3.24549e-05
ADAMTSL5	25.1513	0.634673	-5.23998	-3.32567	1.60596e-07	1.23407e-06
ADAP1	173.996	0.317651	7.35622	2.33671	1.89193e-13	2.87552e-12
ADAP2	45.6705	0.437808	6.06039	2.65328	1.35792e-09	1.35814e-08
ADAR	6628.02	0.0865935	-1.86674	-0.161647	0.0619382	0.126699
ADARB1	653.164	0.175081	10.5097	1.84005	7.7924e-26	3.0089e-24
ADARB2	158.578	0.25414	9.78673	2.4872	1.2838e-22	4.0209e-21
ADAT1	520.159	0.127489	1.59213	0.202978	0.111356	0.201247
ADAT2	140.503	0.274098	-3.35365	-0.919229	0.000797536	0.00305226
ADAT3	6.32006	1.09951	-1.21073	-1.33121	0.225999	0.348513
ADCK1	52.4376	0.369583	1.3673	0.505332	0.171531	0.282659
ADCK2	303.158	0.309967	2.48178	0.76927	0.0130729	0.0348883
ADCK5	11.6235	0.784769	-0.829107	-0.650658	0.407044	0.540858
ADCK5_1	3.14461	3.48043	1.42887	4.9731	0.153041	0.259227
ADCY1	1091.14	0.198648	5.47893	1.08838	4.27913e-08	3.56716e-07
ADCY2	1116.54	0.242401	3.67595	0.891055	0.000236968	0.00103704
ADCY3	306.114	0.25588	3.18308	0.814488	0.00145717	0.00522068
ADCY5	500.152	0.219878	4.79655	1.05465	1.61425e-06	1.05792e-05
ADCY6	824.477	0.318374	-0.583227	-0.185684	0.559741	0.67974
ADCY7	551.48	0.152919	11.4025	1.74366	4.06056e-30	2.13042e-28
ADCY8	304.942	0.188233	9.68998	1.82397	3.32582e-22	1.02439e-20
ADCY9	864.437	0.178461	1.62012	0.289129	0.105206	0.19253
ADCYAP1	160.354	0.260484	9.92826	2.58615	3.13685e-23	1.02391e-21
ADCYAP1R1	920.374	0.28359	4.80182	1.36175	1.57233e-06	1.033e-05
ADD1	5812.9	0.130151	1.23939	0.161308	0.215201	0.335847
ADD2	3395.22	0.159214	11.9598	1.90415	5.77324e-33	3.55054e-31
ADD3	4757.98	0.168086	1.25018	0.210137	0.211234	0.331356
ADD3-AS1	5.49266	1.01295	1.10957	1.12394	0.267186	0.39652
ADGRA1	103.507	0.279565	4.17437	1.16701	2.98814e-05	0.000158251
ADGRA2	2144.95	0.264127	-7.59654	-2.00645	3.04149e-14	5.01683e-13
ADGRA3	2216.56	0.100149	-6.47156	-0.648122	9.69955e-11	1.11135e-09
ADGRB1	242.346	0.419375	3.59154	1.5062	0.00032873	0.00138888
ADGRB2	775.385	0.351165	0.123792	0.0434714	0.90148	0.939241
ADGRB3	680.836	0.165051	4.78828	0.790312	1.68214e-06	1.09969e-05
ADGRB3-DT	9.5468	1.00186	0.95118	0.952953	0.341513	0.476088
ADGRD1	73.4334	0.360268	-7.08106	-2.55108	1.43057e-12	1.97546e-11
ADGRE4P	4.54618	1.45475	2.32873	3.38772	0.0198735	0.0497117
ADGRE5	158.482	0.388549	-3.88824	-1.51077	0.000100973	0.0004778
ADGRF2	5.22361	1.26441	1.61263	2.03902	0.106825	0.194826
ADGRF5	300.257	0.226501	18.5069	4.19183	1.81647e-76	8.4343e-74
ADGRG1	717.998	0.365593	1.00198	0.366316	0.316355	0.450277
ADGRG2	522.188	0.205231	-16.014	-3.28658	1.02019e-57	2.31073e-55
ADGRG5	8.26359	0.976428	2.6152	2.55356	0.00891742	0.0252579
ADGRG6	847.798	0.167722	-11.456	-1.92141	2.19523e-30	1.1616e-28
ADGRL1	2838.75	0.285089	1.67991	0.478923	0.0929756	0.17494
ADGRL1-AS1	16.1203	0.617779	0.375746	0.232128	0.707105	0.798072
ADGRL2	7202.71	0.134925	-6.04033	-0.814989	1.53802e-09	1.52952e-08
ADGRL3	1991.64	0.139515	-0.496622	-0.0692864	0.619455	0.72822
ADGRL4	18.6803	0.500485	-0.224544	-0.112381	0.822334	0.884071
ADGRV1	447.395	0.178432	8.45912	1.50938	2.6941e-17	5.67962e-16
ADH5	3156.03	0.105815	-4.1656	-0.440785	3.1053e-05	0.000163849
ADHFE1	45.1802	0.316537	0.427815	0.13542	0.668785	0.767423
ADI1	332.421	0.168711	-1.04984	-0.17712	0.293793	0.42635
ADIPOR1	1677.11	0.170627	-1.27043	-0.216771	0.20393	0.322376
ADIPOR2	1741.04	0.176148	-3.2931	-0.580073	0.000990889	0.00371343
ADIRF-AS1	14.232	0.730059	-1.103	-0.805251	0.270029	0.399859
ADISSP	148.318	0.319223	-0.192837	-0.061558	0.847086	0.902532
ADK	565.511	0.131336	-0.843098	-0.110729	0.399173	0.532987
ADM	75.6091	0.264506	0.915084	0.242045	0.360148	0.494933
ADM2	233.867	0.281024	-1.65204	-0.464262	0.0985268	0.183085
ADNP	5548.82	0.149141	-3.6151	-0.53916	0.000300233	0.00127983
ADNP-AS1	8.39798	0.72498	1.2013	0.870916	0.229636	0.352861
ADNP2	793.981	0.108046	-1.80384	-0.194898	0.0712567	0.142001
ADO	862.294	0.135335	0.864726	0.117028	0.387189	0.521031
ADORA1	63.9657	0.488011	0.803153	0.391948	0.421886	0.554799
ADORA2B	40.0209	0.448142	0.387569	0.173686	0.698335	0.791499
ADPGK	625.242	0.126553	-2.2171	-0.280582	0.0266159	0.0636951
ADPRH	125.94	0.26836	1.82321	0.489278	0.0682715	0.136993
ADPRHL1	59.8267	0.304852	3.83979	1.17057	0.000123141	0.000573638
ADPRM	155.606	0.253872	-2.95825	-0.751015	0.00309393	0.0100919
ADPRS	236.726	0.2457	-0.403129	-0.099049	0.686853	0.782158
ADRA1A	431.219	0.181218	13.8118	2.50294	2.16478e-43	2.23369e-41
ADRA1B	76.1612	0.325625	6.4757	2.10865	9.4372e-11	1.08329e-09
ADRA1D	152.096	0.198834	-0.377832	-0.0751258	0.705555	0.796855
ADRA2A	118.768	0.237931	-8.11997	-1.93199	4.66294e-16	8.92833e-15
ADRA2C	33.59	0.487941	1.76969	0.863503	0.0767793	0.150417
ADRB2	137.219	0.206045	3.84482	0.792207	0.000120642	0.000563412
ADRM1	612.071	0.135601	-0.449826	-0.0609969	0.652836	0.75513
ADSL	682.263	0.184416	-0.90246	-0.166428	0.366813	0.502087
ADSS1	177.485	0.176611	-0.960964	-0.169717	0.33657	0.471229
ADSS2	1657.39	0.173411	0.738021	0.127981	0.460502	0.592142
AEBP1	4257.14	0.25596	3.52752	0.902907	0.000419464	0.00172399
AEBP2	1698.83	0.199365	-5.25585	-1.04783	1.47342e-07	1.1374e-06
AEN	183.364	0.327893	0.238588	0.0782313	0.811425	0.87635
AFAP1	5630.62	0.115005	-4.36367	-0.501844	1.27897e-05	7.24219e-05
AFAP1-AS1	7.03057	0.828169	0.447115	0.370287	0.654792	0.756461
AFAP1L1	80.4951	0.250442	-2.5273	-0.632943	0.0114944	0.0312799
AFAP1L2	153.063	0.261807	-2.78672	-0.729582	0.00532441	0.0161691
AFDN	3355.62	0.106151	3.69715	0.392454	0.000218035	0.000961664
AFDN-DT	19.0343	0.50428	1.79682	0.906102	0.0723639	0.143714
AFF1	1533.53	0.123149	-0.203022	-0.0250021	0.839118	0.89682
AFF1-AS1	31.7221	0.406496	3.28325	1.33463	0.00102618	0.0038264
AFF2	2009.07	0.194269	-2.51693	-0.488961	0.0118382	0.0320698
AFF3	1652.88	0.114771	0.705774	0.0810021	0.480329	0.610035
AFF4	6491.39	0.150623	-2.10226	-0.316648	0.0355304	0.0806929
AFG1L	137.779	0.241416	0.60977	0.147208	0.542014	0.664653
AFG2A	261.121	0.205894	-2.72488	-0.561039	0.00643239	0.0190176
AFG2B	122.331	0.235149	0.184105	0.043292	0.853931	0.906912
AFG3L1P	53.0925	0.365241	-1.27019	-0.463926	0.204016	0.322429
AFG3L2	1349.59	0.0930237	1.43167	0.13318	0.152238	0.258055
AFMID	78.1895	0.291659	-4.61359	-1.34559	3.95767e-06	2.43236e-05
AFTPH	1084.82	0.182481	0.0170171	0.0031053	0.986423	0.992623
AFTPH-DT	19.5107	0.603378	0.239937	0.144772	0.810379	0.87573
AGA	252.097	0.199662	3.41871	0.682585	0.000629194	0.002479
AGA-DT	13.4594	0.601635	1.27686	0.768202	0.201653	0.319729
AGAP1	2442.44	0.0958753	15.0098	1.43907	6.33451e-51	1.05045e-48
AGAP11	12.7324	0.634548	1.44543	0.917192	0.148338	0.252644
AGAP13P	14.6434	0.762155	-0.740865	-0.564654	0.458776	0.590658
AGAP2	915.041	0.296353	5.97782	1.77154	2.26142e-09	2.20595e-08
AGAP2-AS1	16.2409	0.940378	-0.235532	-0.221489	0.813796	0.877788
AGAP3	691.037	0.382166	2.52883	0.966433	0.0114442	0.0311778
AGAP4	94.5218	0.307347	1.00982	0.310365	0.312581	0.446741
AGAP6	5.06216	1.71251	0.101279	0.173441	0.919329	0.950972
AGAP9	3.70043	2.92197	-0.191918	-0.560779	0.847806	0.903092
AGBL1	13.8361	0.803249	3.7024	2.97395	0.000213566	0.00094352
AGBL2	19.7319	0.627877	-0.361215	-0.226799	0.717939	0.806523
AGBL3	69.8812	0.454337	1.04595	0.475215	0.295583	0.428221
AGBL4	23.5569	0.661024	2.94141	1.94435	0.0032672	0.0105809
AGBL5	851.818	0.298016	-0.00874737	-0.00260686	0.993021	0.995809
AGER	26.3249	0.464991	-3.63026	-1.68804	0.000283137	0.00121532
AGFG1	1945.44	0.119979	0.483478	0.0580073	0.628756	0.736218
AGFG2	80.6922	0.495085	1.43292	0.70942	0.15188	0.257613
AGGF1	1777.03	0.220578	-1.08402	-0.239111	0.278356	0.408916
AGK	603.632	0.198604	1.06524	0.211561	0.286767	0.418293
AGL	1287.46	0.180342	-1.84758	-0.333197	0.0646628	0.131241
AGMAT	9.92911	0.744196	1.08842	0.809999	0.276409	0.406865
AGO1	1497.33	0.125607	-2.8577	-0.358948	0.00426723	0.0133202
AGO2	1630.9	0.137466	1.37137	0.188517	0.170259	0.281161
AGO3	1621.09	0.189838	-1.86986	-0.35497	0.0615039	0.125986
AGO4	760.35	0.125094	3.40583	0.426049	0.000659642	0.00258362
AGPAT1	1925.78	0.27231	2.51019	0.683552	0.0120665	0.0325806
AGPAT2	113.386	0.300003	-1.33253	-0.399762	0.182687	0.296829
AGPAT3	1234.01	0.137777	0.753357	0.103795	0.451235	0.583199
AGPAT4	1693.18	0.112603	9.18308	1.03404	4.18917e-20	1.09277e-18
AGPAT4-IT1	11.4336	0.678921	2.27181	1.54238	0.0230982	0.0565323
AGPAT5	1333.86	0.185746	-0.641246	-0.119109	0.521363	0.646198
AGPS	2033.07	0.137698	-0.0512791	-0.00706101	0.959103	0.975276
AGR2	58.1116	0.365034	-2.35064	-0.858062	0.0187412	0.0473064
AGRN	2270.34	0.462825	-0.514098	-0.237938	0.607184	0.71824
AGT	621.651	0.302595	-0.963173	-0.291452	0.335461	0.470121
AGTPBP1	2245.18	0.143754	10.6528	1.53138	1.69151e-26	6.90469e-25
AGTR1	25.9356	0.496989	-4.04679	-2.01121	5.1924e-05	0.000261776
AGTR2	134.692	0.304943	-9.99696	-3.0485	1.57151e-23	5.23075e-22
AGTRAP	109.783	0.533892	1.06571	0.568973	0.286556	0.418116
AHCTF1	2239.91	0.182201	-4.15081	-0.756282	3.313e-05	0.000173968
AHCTF1P1	13.7909	1.08268	-4.49093	-4.86224	7.09115e-06	4.1984e-05
AHCY	1984.24	0.144858	-4.04315	-0.585682	5.27374e-05	0.000265373
AHCYL1	5054.82	0.0961042	-6.43962	-0.618875	1.19772e-10	1.35394e-09
AHCYL2	1526.09	0.120789	-0.408358	-0.0493252	0.683011	0.779164
AHDC1	837.338	0.294314	-0.389631	-0.114674	0.69681	0.790197
AHI1	1971.5	0.203791	-2.78815	-0.5682	0.00530099	0.0161085
AHI1-DT	14.0252	0.620115	2.00743	1.24484	0.044704	0.0970869
AHNAK	7643.65	0.168635	-3.84602	-0.648575	0.00012005	0.000561351
AHNAK2	1928.12	0.17139	12.4258	2.12967	1.89221e-35	1.33627e-33
AHR	3550.31	0.219191	-5.90869	-1.29513	3.4483e-09	3.2962e-08
AHRR	28.3201	1.09583	-0.316149	-0.346446	0.751889	0.832479
AHSA1	1424.94	0.112037	0.255915	0.028672	0.798016	0.866505
AHSA2P	174.724	0.260776	-0.735484	-0.191797	0.462045	0.593756
AIDA	2792.43	0.195454	-2.47764	-0.484265	0.0132255	0.0352572
AIF1L	119.537	0.242598	-6.89018	-1.67154	5.57227e-12	7.25254e-11
AIFM1	699.622	0.160171	-3.33668	-0.534439	0.000847862	0.00322757
AIFM2	102.668	0.368087	0.46601	0.171532	0.641208	0.746136
AIG1	896.853	0.192147	0.611519	0.117501	0.540856	0.663627
AIM2	18.113	0.566186	0.548558	0.310586	0.583309	0.698542
AIMP1	1016	0.228156	-3.27375	-0.746927	0.00106131	0.00394391
AIMP2	192.245	0.204164	-1.28036	-0.261404	0.200418	0.318178
AIP	421.879	0.262243	-1.28124	-0.335995	0.200111	0.317853
AIRIM	339.02	0.157075	-1.97723	-0.310572	0.0480161	0.103134
AJAP1	459.475	0.135607	14.2717	1.93535	3.28529e-46	4.20811e-44
AJM1	103.019	0.606606	1.19677	0.725971	0.231395	0.355009
AJUBA	437.862	0.174984	1.18293	0.206993	0.236838	0.361565
AJUBA-DT	9.1301	0.817551	-0.576662	-0.471451	0.564168	0.683337
AK1	615.809	0.236025	3.61641	0.853562	0.000298721	0.00127397
AK2	1965.1	0.0938585	-7.404	-0.694929	1.32141e-13	2.04862e-12
AK3	2614.02	0.178752	-3.35438	-0.599602	0.000795434	0.0030461
AK4	1545.95	0.0950887	10.2392	0.973636	1.32266e-24	4.7151e-23
AK5	457.067	0.17924	8.37896	1.50184	5.33991e-17	1.1069e-15
AK6	285.419	0.295266	-1.38192	-0.408036	0.166995	0.277077
AK7	245.742	0.217514	-1.07037	-0.23282	0.284454	0.415702
AK8	32.0491	0.495465	2.02097	1.00132	0.0432825	0.0947197
AK9	439.962	0.22026	0.363893	0.0801511	0.715938	0.805202
AKAP1	574.999	0.115743	3.59968	0.416638	0.000318608	0.0013498
AKAP1-DT	19.2527	0.611766	-1.21848	-0.745425	0.223042	0.345126
AKAP10	641.581	0.141741	-3.11265	-0.441192	0.00185414	0.00646702
AKAP11	4611	0.230951	0.240598	0.0555662	0.809867	0.875438
AKAP12	53438.3	0.13673	1.62692	0.22245	0.103753	0.190623
AKAP13	3011.5	0.153267	3.45376	0.529348	0.000552819	0.00220712
AKAP17A	432.352	0.172452	-1.01208	-0.174535	0.3115	0.445449
AKAP3	114.918	0.265342	5.62701	1.49308	1.83361e-08	1.59362e-07
AKAP5	306.705	0.161699	-7.4831	-1.21001	7.25894e-14	1.15626e-12
AKAP6	5294.69	0.18407	9.94703	1.83095	2.59814e-23	8.52565e-22
AKAP7	647.105	0.180051	-1.09818	-0.197728	0.272127	0.402181
AKAP8	342.509	0.171285	-3.07372	-0.526483	0.00211406	0.00722303
AKAP8L	2120.14	0.106469	-2.72616	-0.290252	0.00640753	0.0189532
AKAP9	5179	0.287841	-0.707944	-0.203775	0.47898	0.608863
AKIP1	259.656	0.207927	-0.853792	-0.177526	0.39322	0.52697
AKIRIN1	2364.84	0.102859	-0.465646	-0.0478957	0.641469	0.746351
AKIRIN2	1575.45	0.171465	2.02019	0.346392	0.0433641	0.0948466
AKNA	289.607	0.322421	-1.58708	-0.511708	0.112495	0.20291
AKR1A1	697.84	0.206715	-3.0482	-0.630108	0.00230219	0.0077757
AKR1B1	508.362	0.261327	2.27381	0.594207	0.0229775	0.0562931
AKR1C1	310.681	0.200873	4.88682	0.98163	1.02479e-06	6.93635e-06
AKR1C2	384.343	0.165866	7.05305	1.16986	1.75034e-12	2.40273e-11
AKR1C3	11.121	0.649944	-0.118839	-0.0772386	0.905403	0.941706
AKR1E2	12.6608	0.591614	0.867945	0.513489	0.385425	0.519522
AKR7A2	295.128	0.298791	-0.301921	-0.0902113	0.762713	0.840701
AKT1	2216.21	0.350437	1.2757	0.447054	0.20206	0.320156
AKT1S1	679.908	0.276589	-1.75416	-0.485181	0.0794033	0.154473
AKT2	915.935	0.266813	-0.0486283	-0.0129747	0.961215	0.976889
AKT3	2200.12	0.408434	-0.962763	-0.393225	0.335666	0.470267
AKT3_1	3230.98	0.191682	-0.901364	-0.172776	0.367395	0.502624
AKTIP	582.404	0.168954	-0.553579	-0.0935293	0.579867	0.695817
ALAD	557.381	0.147848	2.61601	0.386772	0.00889641	0.0252072
ALAS1	961.826	0.105987	0.503572	0.0533721	0.614562	0.724148
ALB	6.51458	0.981448	-0.752578	-0.738616	0.451704	0.583617
ALCAM	12309.4	0.19155	-5.82932	-1.11661	5.56521e-09	5.1501e-08
ALDH16A1	47.6668	0.537993	0.45983	0.247386	0.645638	0.749713
ALDH18A1	2300.63	0.117211	-4.76232	-0.558196	1.91384e-06	1.24112e-05
ALDH1A1	1245.82	0.141592	-5.38942	-0.763101	7.06862e-08	5.71801e-07
ALDH1A2	144.104	0.195113	1.6896	0.329663	0.0911043	0.172099
ALDH1A3	114.194	0.265168	-2.80043	-0.742585	0.00510343	0.0155898
ALDH1A3-AS1	21.9032	0.483044	0.679508	0.328232	0.496816	0.624961
ALDH1B1	873.967	0.119258	-4.33359	-0.516814	1.46696e-05	8.22643e-05
ALDH1L1	10.8941	0.706498	-2.73231	-1.93037	0.00628914	0.0186595
ALDH1L2	700.101	0.175306	6.65823	1.16723	2.7714e-11	3.38639e-10
ALDH2	1032.4	0.127107	4.10461	0.521727	4.0499e-05	0.000208132
ALDH3A2	1305.38	0.103419	-1.10143	-0.113908	0.27071	0.400342
ALDH3B1	135.688	0.378377	1.48718	0.562714	0.136968	0.237504
ALDH4A1	436.401	0.49634	4.48754	2.22734	7.2051e-06	4.25773e-05
ALDH5A1	716.175	0.119344	8.17646	0.975809	2.92294e-16	5.68458e-15
ALDH6A1	629.492	0.140387	-0.422648	-0.0593343	0.672552	0.77045
ALDH7A1	2260.18	0.119038	-5.67238	-0.675229	1.40828e-08	1.2408e-07
ALDH9A1	2030.49	0.102829	-0.166859	-0.017158	0.867481	0.916196
ALDOA	7320.4	0.300382	0.453767	0.136304	0.649996	0.75283
ALDOC	1077.18	0.260645	3.78818	0.987367	0.000151758	0.00069236
ALG1	128.642	0.276563	-1.08438	-0.2999	0.278196	0.408841
ALG10	143.642	0.27239	-0.356319	-0.0970576	0.721602	0.809416
ALG10B	499.615	0.218942	-4.09919	-0.897486	4.14595e-05	0.00021248
ALG11	1563.97	0.101354	-2.34223	-0.237394	0.0191688	0.0482284
ALG12	240.798	0.397521	0.0226493	0.00900357	0.98193	0.989942
ALG13	688.738	0.219601	4.10682	0.901862	4.01146e-05	0.00020627
ALG14	122.938	0.236849	3.5473	0.840175	0.000389207	0.00161284
ALG2	743.964	0.225642	-1.99232	-0.449552	0.0463357	0.0999528
ALG3	222.362	0.260356	-2.08925	-0.543949	0.036685	0.0828693
ALG5	556.709	0.178236	-2.469	-0.440065	0.013549	0.0359443
ALG6	314.262	0.190092	-1.69983	-0.323123	0.0891633	0.169294
ALG8	321.076	0.161302	-3.89842	-0.628823	9.68238e-05	0.000460579
ALG9	621.848	0.165815	-0.380442	-0.063083	0.703617	0.795483
ALK	234.224	0.281069	8.21502	2.30898	2.12137e-16	4.16933e-15
ALKAL2	48.615	0.445428	3.33609	1.48599	0.000849645	0.00323304
ALKBH1	221.95	0.170598	-0.515337	-0.0879155	0.606317	0.717681
ALKBH2	233.739	0.218926	-2.26556	-0.495991	0.0234783	0.0572861
ALKBH3	198.825	0.176116	0.58119	0.102357	0.561112	0.680835
ALKBH4	188.274	0.267342	-0.756191	-0.202162	0.449535	0.58157
ALKBH5	1755.49	0.221427	0.855383	0.189405	0.392339	0.526093
ALKBH6	85.3708	0.389548	1.68595	0.656759	0.091805	0.173264
ALKBH7	78.9946	0.746441	0.348451	0.260098	0.727502	0.81392
ALKBH8	279.424	0.24246	-0.51113	-0.123928	0.60926	0.720017
ALMS1	1085.75	0.189542	-1.73611	-0.329067	0.0825436	0.159247
ALMS1-IT1	16.9783	0.819994	-5.04353	-4.13567	4.57012e-07	3.27094e-06
ALOX12-AS1	7.22091	0.784188	-0.93828	-0.735788	0.348101	0.48306
ALOX12B	9.97308	0.682244	1.20443	0.821714	0.228424	0.351434
ALOX15	86.8148	0.388888	0.310655	0.12081	0.756063	0.835655
ALOX5	73.1152	0.471259	-1.29302	-0.609348	0.196003	0.313123
ALOXE3	12.718	0.762325	2.95444	2.25225	0.00313236	0.0101922
ALPK1	444.882	0.135764	-6.45725	-0.87666	1.06624e-10	1.21492e-09
ALPK2	380.85	0.235239	-5.46468	-1.2855	4.63738e-08	3.84853e-07
ALPK3	272.154	0.224369	9.84018	2.20783	7.55723e-23	2.39932e-21
ALPL	29.8775	0.514954	-2.01972	-1.04006	0.0434126	0.0949154
ALS2	1423.78	0.146412	0.105041	0.0153793	0.916343	0.94894
ALS2CL	8.14836	0.938302	-0.144774	-0.135842	0.884889	0.9278
ALX1	37.2679	0.460311	-3.82352	-1.76001	0.000131558	0.000607667
ALYREF	395.627	0.158252	-3.96421	-0.627344	7.36387e-05	0.000358316
AMACR	216.389	0.265582	2.95587	0.785025	0.00311793	0.0101542
AMBN	95.5366	0.532893	-9.12914	-4.86486	6.90474e-20	1.7762e-18
AMBRA1	854.732	0.244214	1.10032	0.268713	0.271194	0.400898
AMD1	1763.26	0.207249	-0.998038	-0.206842	0.318261	0.452213
AMDHD2	37.0666	0.598263	0.618055	0.36976	0.536539	0.659943
AMER1	533.394	0.197036	2.7007	0.532134	0.00691942	0.0202576
AMER2	845.085	0.123622	12.5271	1.54862	5.30708e-36	3.86543e-34
AMER3	311.409	0.205656	11.2098	2.30536	3.65181e-29	1.78958e-27
AMFR	1810.69	0.124169	6.29153	0.78121	3.14353e-10	3.37874e-09
AMH	3.77415	1.62857	2.58804	4.21481	0.00965225	0.0270109
AMIGO1	353.981	0.254247	4.54146	1.15465	5.58673e-06	3.36563e-05
AMIGO2	321.062	0.189549	2.35317	0.446041	0.0186139	0.0470554
AMIGO3	23.1437	0.597615	1.27557	0.762303	0.202106	0.320201
AMMECR1	508.621	0.19268	-0.933289	-0.179826	0.350671	0.485683
AMMECR1L	989.069	0.126974	-1.63087	-0.207078	0.102918	0.189369
AMN1	618.308	0.242136	2.78666	0.674749	0.0053255	0.0161698
AMOT	2822.39	0.142273	4.6832	0.666293	2.82424e-06	1.78296e-05
AMOTL1	2865.88	0.0919152	1.38645	0.127436	0.16561	0.275271
AMOTL2	967.568	0.262089	1.94505	0.509776	0.0517693	0.109601
AMPD2	736.085	0.283105	1.15658	0.327432	0.247446	0.373947
AMPD3	213.153	0.18155	9.56005	1.73563	1.17694e-21	3.45329e-20
AMPH	545.212	0.167154	4.14595	0.693014	3.38401e-05	0.000177295
AMT	133.307	0.299513	-0.05799	-0.0173687	0.953757	0.971849
AMTN	124.484	0.363083	-10.6386	-3.86269	1.97099e-26	7.97544e-25
AMY1A	8.77304	1.84166	-0.750539	-1.38224	0.45293	0.584916
AMY1B	19.6137	3.90926	-2.01425	-7.87424	0.0439832	0.0958241
AMY2B	36.8902	0.49259	0.725	0.357128	0.468452	0.599873
AMZ1	15.2933	0.578347	2.109	1.21974	0.0349442	0.0795757
AMZ2	1518.3	0.191942	-0.390014	-0.0748601	0.696526	0.790004
AMZ2P1	380.431	0.210307	-1.42553	-0.299799	0.154004	0.260289
ANAPC1	1030.1	0.119381	-2.70861	-0.323357	0.00675651	0.019837
ANAPC10	252.085	0.240652	-1.86097	-0.447845	0.0627487	0.128069
ANAPC11	212.956	0.332707	0.240665	0.0800709	0.809815	0.875438
ANAPC13	1459.4	0.181174	-1.90586	-0.345292	0.0566681	0.117821
ANAPC15	184.405	0.192795	-0.894834	-0.172519	0.370876	0.505933
ANAPC16	932.255	0.130783	-2.24229	-0.293253	0.0249423	0.060296
ANAPC1P2	178.808	0.360933	0.523222	0.188848	0.60082	0.713128
ANAPC1P4	45.8474	0.722301	-0.894265	-0.645929	0.37118	0.506236
ANAPC2	103.95	0.405295	0.981837	0.397934	0.32618	0.460485
ANAPC4	409.03	0.163989	0.386148	0.0633241	0.699387	0.792104
ANAPC5	1095.67	0.101523	-3.06093	-0.310755	0.00220654	0.00750449
ANAPC7	855.926	0.155369	-1.03808	-0.161286	0.299231	0.432298
ANG	192.283	0.27122	-1.71852	-0.466097	0.0857014	0.164147
ANGEL1	435.784	0.260078	-1.80791	-0.470196	0.0706213	0.140977
ANGEL2	512.18	0.138093	-1.55924	-0.21532	0.118939	0.212182
ANGPT1	303.186	0.253387	-5.66951	-1.43658	1.43207e-08	1.25936e-07
ANGPT2	58.9477	0.279195	2.11782	0.591284	0.0341903	0.0782523
ANGPTL1	74.9888	0.348901	-4.73775	-1.65301	2.16102e-06	1.38977e-05
ANGPTL2	1101.05	0.130751	-1.22321	-0.159936	0.22125	0.343068
ANGPTL4	6.94081	0.81589	-0.621139	-0.506781	0.534508	0.658228
ANGPTL7	8.18494	1.33738	-1.75242	-2.34364	0.0797023	0.154958
ANK1	180.335	0.223077	8.92728	1.99147	4.36629e-19	1.06007e-17
ANK2	11171.8	0.105653	16.6148	1.7554	5.44845e-62	1.44563e-59
ANK3	4265.63	0.159905	3.67328	0.587376	0.000239454	0.00104595
ANKAR	36.7562	0.372652	1.76685	0.658419	0.0772542	0.151211
ANKDD1A	139.831	0.283405	-3.11321	-0.8823	0.00185063	0.00645599
ANKEF1	296.453	0.249032	0.0561902	0.0139931	0.95519	0.972712
ANKFN1	256.684	0.197083	3.49688	0.689176	0.000470729	0.00191393
ANKFY1	1450.76	0.093778	4.05374	0.380151	5.04055e-05	0.000254535
ANKH	899.507	0.157467	4.22581	0.665427	2.38081e-05	0.000127689
ANKHD1	2314.57	0.131724	-4.78354	-0.630108	1.72237e-06	1.12441e-05
ANKHD1-EIF4EBP3	588.687	0.329498	-1.10214	-0.363154	0.2704	0.400198
ANKIB1	2290.66	0.166623	-0.125554	-0.0209201	0.900085	0.93833
ANKLE1	15.0166	0.573814	-0.0712306	-0.0408731	0.943214	0.965729
ANKLE2	1052.25	0.136073	-0.552549	-0.0751868	0.580572	0.696484
ANKMY1	71.2622	0.290648	2.11253	0.614004	0.0346407	0.0790589
ANKMY2	1151.44	0.153908	-1.54199	-0.237324	0.123077	0.218183
ANKRA2	501.408	0.150743	1.02864	0.15506	0.30365	0.43678
ANKRD1	263.337	0.240201	2.64208	0.634632	0.00823981	0.0236097
ANKRD10	856.834	0.142999	-1.60227	-0.229123	0.109096	0.197991
ANKRD11	3909.04	0.133321	1.38945	0.185243	0.164695	0.274241
ANKRD12	3390.62	0.259643	0.178205	0.0462696	0.858562	0.910008
ANKRD13A	704.495	0.148999	0.253469	0.0377668	0.799905	0.867795
ANKRD13B	304.695	0.263895	2.39427	0.631838	0.0166533	0.0428514
ANKRD13C	1242.73	0.145651	0.615701	0.0896777	0.538092	0.66124
ANKRD13C-DT	285.338	0.277167	-3.00156	-0.831934	0.00268601	0.00891721
ANKRD13D	297.249	0.254705	3.93824	1.00309	8.2081e-05	0.000394946
ANKRD16	89.1284	0.274757	-0.545522	-0.149886	0.585395	0.700266
ANKRD17	6406.77	0.203192	-0.279403	-0.0567724	0.779936	0.854175
ANKRD18A	54.7361	0.295338	0.6645	0.196252	0.50637	0.633423
ANKRD18B	116.401	0.356081	-0.0996003	-0.0354657	0.920662	0.951621
ANKRD18CP	31.452	0.431764	1.11921	0.483233	0.263052	0.391919
ANKRD20A1	3.65946	2.34207	-0.995305	-2.33107	0.319588	0.453419
ANKRD20A2P	25.2468	0.859565	-4.60008	-3.95407	4.22328e-06	2.5896e-05
ANKRD20A4-ANKRD20A20P	52.1766	0.330656	1.24873	0.412902	0.211763	0.331905
ANKRD22	283.173	0.288165	8.62697	2.48599	6.29963e-18	1.39455e-16
ANKRD23	17.5333	0.54867	0.708224	0.388581	0.478806	0.608767
ANKRD24	69.0163	0.307421	5.74598	1.76643	9.13886e-09	8.23561e-08
ANKRD26	882.65	0.27057	-1.2849	-0.347657	0.198826	0.31638
ANKRD27	549.577	0.127361	-2.87819	-0.366568	0.00399967	0.0125908
ANKRD28	1095.28	0.152715	3.75804	0.573909	0.000171246	0.000772731
ANKRD29	363.047	0.199951	4.42258	0.884299	9.75286e-06	5.64123e-05
ANKRD30B	7.00479	1.2167	1.00518	1.223	0.314813	0.449079
ANKRD31	20.3916	0.480436	1.34558	0.646465	0.178438	0.29138
ANKRD33B	129.742	0.214441	-2.63626	-0.565323	0.0083825	0.0239557
ANKRD34A	172.349	0.230913	3.8617	0.891715	0.000112603	0.000529865
ANKRD34B	7.14143	0.932829	0.905209	0.844406	0.365355	0.500533
ANKRD35	60.7877	0.304971	0.710578	0.216706	0.477346	0.607534
ANKRD36	219.354	0.180685	4.29794	0.776573	1.72395e-05	9.50679e-05
ANKRD36_1	32.1225	3.7308	-0.0886459	-0.33072	0.929363	0.956981
ANKRD36B	645.679	0.245423	0.800858	0.196549	0.423214	0.556165
ANKRD36BP2	21.8608	0.627112	3.41002	2.13847	0.00064958	0.0025469
ANKRD36C	273.457	0.180268	2.58917	0.466744	0.00962081	0.0269392
ANKRD37	41.4672	0.486996	0.90632	0.441374	0.364767	0.499875
ANKRD39	32.8733	0.466795	1.24333	0.58038	0.213746	0.334111
ANKRD40	1249.76	0.153085	-4.47297	-0.684745	7.71399e-06	4.54111e-05
ANKRD42	454.58	0.152324	-1.50937	-0.229913	0.131205	0.229547
ANKRD44	484.6	0.244498	3.95592	0.967215	7.62412e-05	0.000369913
ANKRD45	133.43	0.285607	2.4705	0.705594	0.0134923	0.0358297
ANKRD46	967.178	0.14411	4.93267	0.710846	8.11131e-07	5.57555e-06
ANKRD49	239.239	0.23239	-1.83239	-0.42583	0.0668927	0.134721
ANKRD50	5255.28	0.187924	-3.14118	-0.590301	0.0016827	0.00594384
ANKRD52	1523.05	0.219275	3.15208	0.691173	0.00162113	0.00574932
ANKRD53	47.6189	0.35342	3.16295	1.11785	0.00156179	0.00555586
ANKRD54	248.816	0.30106	1.4573	0.438736	0.145033	0.24829
ANKRD55	43.0516	0.369842	3.1024	1.1474	0.00191955	0.00665892
ANKRD6	628.93	0.122098	6.90282	0.842819	5.09791e-12	6.66785e-11
ANKRD63	10.7888	0.76959	-2.33781	-1.79915	0.0193973	0.048711
ANKRD65	36.6493	0.478614	0.383957	0.183767	0.701011	0.793604
ANKRD9	165.824	0.345691	2.27957	0.788027	0.0226331	0.055545
ANKS1A	1537.57	0.144952	6.4689	0.937681	9.87167e-11	1.12898e-09
ANKS1B	303.153	0.173646	4.4319	0.769582	9.34081e-06	5.42316e-05
ANKS3	75.5532	0.36359	0.106631	0.03877	0.915082	0.948004
ANKS6	320.728	0.145924	-4.25615	-0.621075	2.07981e-05	0.000112948
ANKZF1	384.732	0.161062	-2.01707	-0.324875	0.0436879	0.0953036
ANLN	973.299	0.227409	-9.31409	-2.1181	1.23007e-20	3.28721e-19
ANO1	446.664	0.133885	3.21495	0.430435	0.00130467	0.00472535
ANO10	920.848	0.169136	0.67976	0.114972	0.496656	0.624875
ANO2	31.7555	0.524571	5.34058	2.80151	9.26511e-08	7.37595e-07
ANO3	183.777	0.230187	-3.2894	-0.757175	0.00100403	0.00375509
ANO4	299.702	0.176822	6.37242	1.12678	1.86073e-10	2.06324e-09
ANO5	1490.47	0.148764	4.38154	0.651817	1.17841e-05	6.72607e-05
ANO6	2285.41	0.130363	-6.45545	-0.841555	1.07899e-10	1.2287e-09
ANO7	37.3034	0.351617	2.3005	0.808893	0.02142	0.053014
ANO7L1	6.04624	1.1028	0.502842	0.554532	0.615076	0.724539
ANO8	418.597	0.217405	2.74235	0.596199	0.0061002	0.0181744
ANO9	12.0428	0.586018	-0.240458	-0.140913	0.809975	0.875446
ANOS1	2324.06	0.144952	5.82246	0.843978	5.7986e-09	5.3501e-08
ANP32A	4490.34	0.101404	-7.16488	-0.726551	7.7852e-13	1.09958e-11
ANP32B	4604.11	0.203299	-5.8489	-1.18907	4.94825e-09	4.61828e-08
ANP32E	4289.18	0.265655	-3.91752	-1.04071	8.94631e-05	0.000428247
ANPEP	62.8715	0.442957	-7.0382	-3.11762	1.94738e-12	2.65947e-11
ANTKMT	11.4076	1.02956	0.36258	0.373298	0.716919	0.805881
ANTXR1	9717.31	0.14225	-2.05363	-0.292129	0.0400116	0.0887963
ANTXR2	3520.18	0.120009	-4.84572	-0.581528	1.26155e-06	8.41017e-06
ANXA1	482.563	0.216238	2.49401	0.5393	0.0126309	0.0338911
ANXA11	1115.52	0.224731	-0.541771	-0.121753	0.587976	0.702187
ANXA13	17.1459	0.531328	1.00829	0.535734	0.313314	0.447354
ANXA2	16119.8	0.119021	1.6017	0.190636	0.109221	0.198083
ANXA2R-OT1	35.3599	0.49827	2.65936	1.32508	0.00782884	0.0225714
ANXA3	397.472	0.171875	1.92467	0.330802	0.0542702	0.113663
ANXA4	633.873	0.149312	0.664637	0.0992386	0.506283	0.633423
ANXA5	8517.07	0.207442	-5.12572	-1.06329	2.96396e-07	2.1906e-06
ANXA6	4923.99	0.226317	-0.439999	-0.0995794	0.659938	0.760692
ANXA7	1362.19	0.144031	-4.02794	-0.580146	5.62688e-05	0.000281693
ANXA8_1	5.98528	1.38682	-1.79287	-2.48638	0.072994	0.144564
AOAH	6.87309	0.792524	-0.289552	-0.229477	0.772159	0.847946
AOC2	36.2934	0.376007	-0.731353	-0.274994	0.464564	0.596168
AOC3	21.5012	0.535674	-3.32852	-1.783	0.000873079	0.00331068
AOPEP	437.96	0.144766	4.0991	0.593409	4.14753e-05	0.000212502
AOX1	264.674	0.213095	-3.79195	-0.808046	0.000149471	0.000682429
AP1AR	549.501	0.225098	1.54955	0.3488	0.12125	0.215521
AP1AR-DT	27.2838	0.550481	0.844068	0.464643	0.398631	0.532574
AP1B1	983.961	0.271996	1.6306	0.443517	0.102975	0.189455
AP1G1	3096.01	0.0921089	-0.456669	-0.0420633	0.647909	0.75149
AP1G2	133.193	0.278213	0.224424	0.0624377	0.822428	0.88412
AP1G2-AS1	7.2798	0.821384	0.097518	0.0800997	0.922315	0.952418
AP1M1	883.159	0.366967	1.57559	0.57819	0.115121	0.206783
AP1S1	1102.7	0.215078	2.91463	0.626874	0.0035611	0.0113957
AP1S2	2534.83	0.126432	9.56878	1.2098	1.08174e-21	3.19924e-20
AP1S3	123.107	0.260885	-1.62576	-0.424135	0.104002	0.190928
AP2A1	1470.83	0.28278	0.78054	0.220721	0.435073	0.567777
AP2A2	1865.34	0.124676	3.15286	0.393087	0.00161679	0.00573504
AP2B1	12075.7	0.0912289	6.5432	0.596929	6.02179e-11	7.07866e-10
AP2M1	3912.09	0.159288	1.60723	0.256013	0.108004	0.196431
AP2S1	529.959	0.166506	-0.378472	-0.063018	0.70508	0.796608
AP3B1	1729.93	0.225057	-2.72786	-0.613923	0.0063747	0.0188681
AP3B2	560.532	0.186054	13.5066	2.51296	1.43017e-41	1.34154e-39
AP3D1	3273.39	0.0937666	3.01892	0.283074	0.00253681	0.00847412
AP3M1	2776.01	0.102811	-0.662557	-0.0681181	0.507614	0.63445
AP3M2	827.297	0.118526	3.64095	0.431545	0.000271635	0.00117327
AP3S1	1549.52	0.285697	-0.795916	-0.227391	0.426081	0.558716
AP3S2	1521.69	0.10117	-0.980557	-0.0992026	0.326811	0.461271
AP4B1	129.705	0.241906	0.875548	0.2118	0.381276	0.515501
AP4E1	313.267	0.192373	-0.471757	-0.0907534	0.6371	0.74299
AP4M1	147.962	0.297206	1.24715	0.37066	0.212342	0.332529
AP4S1	216.644	0.184737	5.24677	0.969273	1.54785e-07	1.19287e-06
AP5B1	374.038	0.184639	4.89543	0.903886	9.80932e-07	6.6565e-06
AP5M1	1160.05	0.145956	2.98734	0.436021	0.00281417	0.00928872
AP5S1	126.958	0.292293	1.44695	0.422933	0.147912	0.252127
AP5Z1	65.1017	0.584096	1.16235	0.678921	0.245095	0.371202
APAF1	867.614	0.13248	-3.42428	-0.453649	0.000616441	0.0024334
APBA1	731.062	0.192249	10.7015	2.05735	1.00147e-26	4.16113e-25
APBA2	78.9121	2.99969	0.328492	0.985375	0.742539	0.825375
APBA2_1	778.802	0.401098	2.84821	1.14241	0.0043966	0.0136872
APBA3	62.5571	0.732611	0.687167	0.503426	0.491978	0.620386
APBB1	1593.05	0.307654	4.13117	1.27097	3.60926e-05	0.00018772
APBB2	2525.7	0.111943	1.43393	0.160518	0.151592	0.257266
APBB3	160.359	0.351188	4.91488	1.72605	8.88346e-07	6.0726e-06
APC	4054.2	0.175556	5.30688	0.931656	1.11517e-07	8.75773e-07
APC2	1073.96	0.44977	4.64456	2.08898	3.4081e-06	2.11418e-05
APCDD1	1387.6	0.166996	-1.39397	-0.232788	0.163326	0.272449
APCDD1L	50.5019	0.369996	-6.87371	-2.54325	6.25535e-12	8.09057e-11
APEH	1002.57	0.222006	0.817859	0.181569	0.413438	0.546883
APELA	12.7089	1.41163	-4.44358	-6.27269	8.84762e-06	5.15616e-05
APEX1	2963.51	0.102681	-4.89384	-0.502504	9.88891e-07	6.70317e-06
APEX2	228.839	0.243036	-1.33724	-0.324996	0.181146	0.294685
APH1A	1197.71	0.359293	-0.288626	-0.103701	0.772868	0.848524
APH1B	423.917	0.17314	-1.35901	-0.2353	0.174142	0.286048
API5	3111.98	0.147795	-3.73621	-0.552192	0.000186815	0.00083487
APIP	524.309	0.189881	-2.95853	-0.56177	0.0030911	0.0100863
APLF	208.99	0.280177	-1.26103	-0.353312	0.207297	0.326551
APLN	35.1483	0.512959	2.05952	1.05645	0.0394442	0.0877257
APLNR	39.9141	0.549911	-7.20205	-3.96049	5.93121e-13	8.49347e-12
APLP1	3484.73	0.179137	6.27136	1.12343	3.57907e-10	3.81159e-09
APLP2	18692.5	0.177571	0.310985	0.0552219	0.755812	0.835528
APMAP	2083.61	0.104656	2.60835	0.272979	0.00909805	0.025665
APOB	10.8643	0.885642	-1.87747	-1.66276	0.0604544	0.124192
APOBEC3B	71.2734	0.311209	-3.61761	-1.12583	0.000297334	0.00126864
APOBEC3C	1278.44	0.104337	-8.2537	-0.861165	1.5357e-16	3.04728e-15
APOBEC3D	117.325	0.29929	-2.69442	-0.806414	0.00705109	0.0205977
APOBEC3F	464.665	0.13596	-4.92266	-0.669283	8.53776e-07	5.85568e-06
APOBEC3G	295.656	0.147485	-6.83742	-1.00842	8.0632e-12	1.03352e-10
APOC1	40.3262	0.385766	1.01365	0.391033	0.310748	0.444679
APOE	675.867	0.312359	-2.5481	-0.795921	0.0108313	0.0298116
APOH	9.54161	0.773271	-1.05021	-0.812096	0.293622	0.426217
APOL1	651.48	0.159178	0.998531	0.158944	0.318022	0.451991
APOL2	895.062	0.11622	-2.8144	-0.327089	0.00488683	0.0149923
APOL3	93.6229	0.224202	-0.956478	-0.214445	0.338831	0.473308
APOL4	761.319	0.149262	-9.91577	-1.48005	3.55497e-23	1.15633e-21
APOL6	951.409	0.150101	3.32598	0.499234	0.000881081	0.00333761
APOLD1	225.541	0.190362	-9.07911	-1.72831	1.09463e-19	2.78882e-18
APOM	17.1863	0.49969	-0.716806	-0.358181	0.473494	0.604205
APOO	447.724	0.243702	5.34776	1.30326	8.90491e-08	7.11664e-07
APOOL	1196.62	0.219574	-1.93402	-0.424661	0.0531103	0.111725
APP	41778.1	0.124252	-0.459382	-0.0570789	0.64596	0.749906
APP-DT	11.9226	0.664552	2.58984	1.72109	0.00960201	0.0268987
APPAT	5.24101	3.18657	1.79189	5.70999	0.0731504	0.144812
APPBP2	2644.07	0.126731	-2.37009	-0.300364	0.017784	0.045284
APPL1	2105.17	0.186533	-1.69873	-0.31687	0.0893693	0.169598
APPL2	811.413	0.133551	-5.40764	-0.722194	6.3859e-08	5.19515e-07
APRG1	9.589	0.965509	-1.85248	-1.78859	0.063957	0.130078
APRT	137.566	0.549208	-0.383391	-0.210561	0.70143	0.793885
APTR	145.454	0.254507	-0.656217	-0.167012	0.511685	0.637863
APTX	476.647	0.134112	-1.73461	-0.232632	0.08281	0.159629
AQP1	51.0802	0.327179	2.28243	0.746762	0.022464	0.0551738
AQP11	74.4434	0.339685	4.82052	1.63746	1.43184e-06	9.4605e-06
AQP3	17.8361	0.710536	-3.12526	-2.22061	0.00177648	0.00623835
AQP4	1147.49	0.218666	-2.808	-0.614015	0.00498497	0.0152656
AQP5	14.433	1.0821	0.557968	0.603777	0.576866	0.693202
AQP7P3	12.074	0.936874	1.30018	1.2181	0.193539	0.310254
AQR	1449.21	0.169768	-1.79081	-0.304022	0.0733243	0.145032
AR	394.934	0.20088	-6.94767	-1.39565	3.71362e-12	4.92313e-11
ARAF	368.111	0.287982	-0.529036	-0.152353	0.59678	0.709648
ARAP1	833.248	0.189229	-2.05755	-0.389348	0.0396333	0.0880725
ARAP2	238.916	0.195644	-2.44072	-0.477511	0.014658	0.0384688
ARAP3	206.408	0.349733	-1.57729	-0.55163	0.114729	0.206279
ARB2A	1677.69	0.159001	-1.53593	-0.244215	0.124554	0.220277
ARC	27.79	0.696782	3.31973	2.31313	0.000901041	0.00340281
ARCN1	6451.94	0.153826	-5.16707	-0.794829	2.37786e-07	1.7873e-06
AREG	16.8191	0.740837	-4.49008	-3.32642	7.11964e-06	4.21125e-05
AREL1	1375.71	0.120547	4.38643	0.52877	1.15228e-05	6.59718e-05
ARF1	5665.83	0.134546	-2.71076	-0.364722	0.00671299	0.0197435
ARF3	3802.23	0.179615	2.69651	0.484334	0.00700694	0.0204848
ARF4	4631.01	0.119115	-4.92147	-0.58622	8.58974e-07	5.88916e-06
ARF5	1401.63	0.215402	0.82789	0.178329	0.407733	0.541689
ARF6	1757.6	0.156922	-1.45927	-0.228991	0.144492	0.247546
ARFGAP1	554.255	0.246711	-1.00338	-0.247544	0.315678	0.449829
ARFGAP2	743.854	0.253689	1.46856	0.372556	0.141953	0.244004
ARFGAP3	1545.23	0.12925	-2.21526	-0.286321	0.0267425	0.0639569
ARFGEF1	2894.31	0.194765	-0.199642	-0.0388833	0.841761	0.898662
ARFGEF1-DT	37.0518	0.456458	2.01093	0.917905	0.044333	0.0964391
ARFGEF2	1155.89	0.131411	1.92018	0.252333	0.0548347	0.114677
ARFGEF3	1637.14	0.177178	8.51342	1.50839	1.68877e-17	3.60939e-16
ARFIP1	726.715	0.142091	-3.30139	-0.469098	0.000962055	0.00361632
ARFIP2	544.122	0.239414	0.452829	0.108414	0.650672	0.753425
ARFRP1	225.913	0.255714	0.337375	0.0862713	0.735834	0.820327
ARG2	621.716	0.146604	14.5645	2.13521	4.72637e-48	6.80488e-46
ARGLU1	718.092	0.215496	0.26056	0.0561497	0.794432	0.863773
ARHGAP1	1029.3	0.281488	1.29859	0.365539	0.194083	0.310805
ARHGAP10	218.223	0.284959	-4.19261	-1.19472	2.7576e-05	0.000146753
ARHGAP11A	650.234	0.219188	-9.83541	-2.1558	7.92479e-23	2.51173e-21
ARHGAP11A-SCG5	103.204	0.38118	-2.7454	-1.04649	0.00604371	0.0180292
ARHGAP11B	33.1909	0.509217	-3.8174	-1.94388	0.000134867	0.000621406
ARHGAP11B-DT	48.0422	0.389561	-2.00783	-0.782173	0.044661	0.097039
ARHGAP12	1307.31	0.210845	0.377359	0.0795642	0.705907	0.796961
ARHGAP17	1598.16	0.122948	-4.46719	-0.549233	7.9253e-06	4.65812e-05
ARHGAP18	575.733	0.173864	-13.9904	-2.43243	1.78343e-44	2.08325e-42
ARHGAP19	430.928	0.12877	-6.6012	-0.850036	4.07837e-11	4.89009e-10
ARHGAP19-SLIT1	20.9838	0.634964	-2.20554	-1.40044	0.027416	0.0652985
ARHGAP20	399.088	0.146441	4.21461	0.617192	2.50206e-05	0.00013369
ARHGAP21	4142.03	0.152472	3.08044	0.469682	0.00206694	0.0070986
ARHGAP22	36.8936	0.504712	3.58878	1.8113	0.000332228	0.00140206
ARHGAP23	913.377	0.171312	4.89841	0.839155	9.66146e-07	6.56576e-06
ARHGAP23_1	93.8958	0.571842	9.3334	5.33723	1.02529e-20	2.76381e-19
ARHGAP24	887.15	0.171946	3.47433	0.597396	0.000512131	0.00206644
ARHGAP25	31.277	0.39871	-1.18661	-0.473112	0.235383	0.359757
ARHGAP26	1490.98	0.105476	4.56275	0.481262	5.0488e-06	3.05942e-05
ARHGAP27	8.74337	0.71198	0.687249	0.489308	0.491926	0.620386
ARHGAP27P1-BPTFP1-KPNA2P3	27.6915	0.448847	2.45101	1.10013	0.0142455	0.0375293
ARHGAP28	1421.54	0.198957	-8.42384	-1.67599	3.64347e-17	7.63771e-16
ARHGAP29	1490.71	0.170408	-9.02307	-1.5376	1.82898e-19	4.56582e-18
ARHGAP31	427.387	0.169946	-3.62668	-0.616339	0.00028709	0.00122924
ARHGAP31-AS1	7.54861	1.17691	-0.0473144	-0.0556848	0.962263	0.977579
ARHGAP32	1152.63	0.0971627	9.4285	0.916098	4.16015e-21	1.1619e-19
ARHGAP33	402.433	0.375451	3.97747	1.49335	6.96517e-05	0.00034142
ARHGAP35	4463.93	0.100348	7.71202	0.773885	1.23837e-14	2.11789e-13
ARHGAP36	2818.54	0.136722	25.694	3.51294	1.3635e-145	8.44145e-142
ARHGAP39	200.994	0.277719	3.18196	0.88369	0.00146282	0.00523688
ARHGAP4	21.7604	0.563846	-2.28673	-1.28936	0.0222118	0.0546773
ARHGAP42	1059.55	0.198179	-3.92028	-0.776919	8.84444e-05	0.000423917
ARHGAP42-AS1	9.24439	0.789066	1.09562	0.864517	0.273245	0.40348
ARHGAP44	387.23	0.167315	6.43265	1.07628	1.254e-10	1.41069e-09
ARHGAP5	5190.68	0.207009	-0.933921	-0.19333	0.350345	0.48534
ARHGAP5-AS1	59.6504	0.283178	2.54764	0.721436	0.0108456	0.0298422
ARHGAP6	57.1878	0.314786	0.82156	0.258615	0.411327	0.544862
ARHGAP8	35.0258	0.513164	-6.63708	-3.40591	3.1995e-11	3.88394e-10
ARHGDIA	2278.75	0.381798	1.21983	0.465729	0.22253	0.344483
ARHGDIB	16.9749	0.640443	-2.28221	-1.46162	0.0224771	0.0551986
ARHGDIG	192.447	0.516694	4.86353	2.51296	1.1531e-06	7.73441e-06
ARHGEF1	200.552	0.3088	-2.28533	-0.70571	0.0222935	0.0548492
ARHGEF10	691.183	0.142461	-5.39974	-0.769255	6.67376e-08	5.40802e-07
ARHGEF10_1	6.56477	1.36935	0.19425	0.265997	0.84598	0.901818
ARHGEF10L	391.828	0.358797	3.45724	1.24045	0.000545733	0.00218211
ARHGEF11	1119.48	0.163779	2.88514	0.472526	0.00391245	0.0123624
ARHGEF12	5211.27	0.15585	1.04607	0.163029	0.295529	0.428182
ARHGEF16	25.8858	0.666566	-1.93547	-1.29012	0.0529324	0.11145
ARHGEF17	1082.25	0.326285	0.959866	0.31319	0.337122	0.471629
ARHGEF18	626.727	0.262579	1.85074	0.485964	0.0642072	0.130544
ARHGEF18-AS1	7.33691	0.829359	0.236444	0.196097	0.813088	0.877273
ARHGEF19	33.2686	0.498928	-0.818379	-0.408312	0.413141	0.546607
ARHGEF2	1773.05	0.210854	-2.57285	-0.542498	0.0100864	0.0280609
ARHGEF25	674.754	0.198273	-1.26515	-0.250846	0.205816	0.324938
ARHGEF26	520.972	0.138812	1.70585	0.236793	0.0880365	0.167617
ARHGEF26-AS1	61.7804	0.280372	2.68435	0.752615	0.00726711	0.0211489
ARHGEF28	109.989	0.218588	-0.865475	-0.189183	0.386778	0.520666
ARHGEF3	990.605	0.109839	-1.90227	-0.208943	0.0571363	0.118596
ARHGEF33	14.9535	0.688287	1.82357	1.25514	0.0682175	0.136914
ARHGEF34P	25.6242	0.967521	1.54487	1.4947	0.122377	0.217108
ARHGEF35	52.0516	0.406674	-0.071018	-0.0288812	0.943383	0.965795
ARHGEF37	103.075	0.253113	-1.00747	-0.255003	0.313709	0.447781
ARHGEF39	54.2294	0.415405	-4.21837	-1.75233	2.46077e-05	0.000131673
ARHGEF4	248.532	0.183166	4.02195	0.736684	5.77189e-05	0.000288098
ARHGEF40	1170.57	0.347039	-0.60459	-0.209816	0.545452	0.667634
ARHGEF5	39.7009	0.614046	2.24996	1.38158	0.0244513	0.0593144
ARHGEF6	391.288	0.18605	3.22735	0.600449	0.00124943	0.00455013
ARHGEF7	2255.78	0.0927016	7.67258	0.711261	1.68567e-14	2.83844e-13
ARHGEF9	2030.15	0.0907775	3.93157	0.356898	8.43918e-05	0.000405644
ARID1A	4537.07	0.0992334	0.467277	0.0463695	0.640302	0.745413
ARID1B	2350.66	0.091	-1.25425	-0.114137	0.209752	0.329615
ARID2	2114.28	0.181599	-3.03982	-0.552028	0.00236723	0.00796208
ARID3A	225.984	0.25202	-1.37489	-0.3465	0.169165	0.279752
ARID3B	140.867	0.238523	1.84977	0.441213	0.0643467	0.13077
ARID3C	9.68892	0.693175	-0.51513	-0.357075	0.606462	0.71773
ARID4A	1587.87	0.239959	-0.78997	-0.189561	0.429545	0.562263
ARID4B	2527.85	0.19404	-3.14055	-0.609392	0.00168628	0.00595198
ARID5A	260.259	0.34852	5.28451	1.84176	1.26041e-07	9.82356e-07
ARID5B	4657.61	0.125414	-5.12864	-0.643205	2.91848e-07	2.15784e-06
ARIH1	4504.93	0.170768	-2.7144	-0.463532	0.00663963	0.0195432
ARIH2	1149.79	0.122548	-1.15337	-0.141342	0.248761	0.375384
ARIH2OS	24.8118	0.419329	0.841084	0.352691	0.400301	0.533955
ARK2C	750.426	0.112674	12.6422	1.42445	1.23585e-36	9.40717e-35
ARK2N	580.914	0.124348	-3.03787	-0.377755	0.00238253	0.00800774
ARL1	2795.25	0.187527	-3.54918	-0.665566	0.000386431	0.00160276
ARL10	2525.95	0.0882912	6.85862	0.605556	6.95266e-12	8.94265e-11
ARL13B	575.635	0.205094	-4.53949	-0.931021	5.63915e-06	3.39281e-05
ARL14EP	853.031	0.154957	-5.56888	-0.862936	2.56383e-08	2.19034e-07
ARL15	513.764	0.158274	-0.695431	-0.110069	0.486785	0.615834
ARL16	356.696	0.191811	0.00905375	0.00173661	0.992776	0.995809
ARL17A	249.396	0.223549	-2.09693	-0.468768	0.0359997	0.0815831
ARL17A_1	115.434	0.404595	-0.572719	-0.231719	0.566835	0.685628
ARL17B	64.4479	0.32775	-2.70823	-0.887623	0.00676432	0.0198536
ARL2	661.187	0.219261	0.40147	0.0880268	0.688074	0.782919
ARL2-SNX15	223.687	0.308902	0.520136	0.160671	0.602969	0.714857
ARL2BP	1593.1	0.166597	-1.63114	-0.271744	0.10286	0.189301
ARL3	1345.01	0.192591	0.199064	0.0383381	0.842212	0.898886
ARL4A	1149.12	0.217238	-2.0583	-0.44714	0.0395616	0.0879342
ARL4C	5190.2	0.0874938	21.703	1.89887	1.92395e-104	3.74687e-101
ARL4D	77.9698	0.314661	0.653597	0.205661	0.513371	0.639065
ARL5A	1480.93	0.267186	-2.19996	-0.587799	0.0278096	0.0659989
ARL5B	3585.1	0.196163	-3.71318	-0.728388	0.000204674	0.000907474
ARL6	355.196	0.171036	3.8344	0.655819	0.00012587	0.000584738
ARL6IP1	5749.89	0.0777212	-3.63223	-0.282301	0.000280987	0.00120749
ARL6IP4	1068.77	0.250387	-1.01678	-0.25459	0.309257	0.44297
ARL6IP5	8353.95	0.176022	-0.933088	-0.164244	0.350775	0.485791
ARL6IP6	225.728	0.194094	-4.59066	-0.891021	4.41842e-06	2.69768e-05
ARL8A	2081.73	0.140517	5.79638	0.81449	6.77612e-09	6.1905e-08
ARL8B	2454.23	0.142066	-0.474509	-0.0674116	0.635137	0.741614
ARL9	21.2434	0.553259	0.958156	0.530109	0.337984	0.472479
ARLNC1	10.7443	0.676447	0.703121	0.475624	0.481981	0.611505
ARMC1	1208.29	0.171732	-1.73079	-0.297232	0.0834899	0.160773
ARMC10	1066.52	0.226668	-1.64724	-0.373377	0.0995088	0.18443
ARMC12	23.8099	0.454868	0.175542	0.0798483	0.860654	0.911497
ARMC2	88.1698	0.300013	-0.160209	-0.0480648	0.872717	0.91971
ARMC3	127.839	0.243038	4.22991	1.02803	2.33782e-05	0.000125638
ARMC5	104.093	0.400312	1.72706	0.691364	0.0841565	0.161805
ARMC6	150.916	0.392407	1.50485	0.590514	0.132363	0.231159
ARMC7	119.045	0.388695	-0.91928	-0.35732	0.357949	0.492471
ARMC8	826.905	0.199034	-0.0010451	-0.000208011	0.999166	0.999381
ARMC9	678.519	0.127269	-3.64041	-0.463312	0.000272203	0.00117492
ARMCX1	1311.18	0.098744	6.20805	0.613008	5.36462e-10	5.6102e-09
ARMCX2	2099.91	0.15214	-2.97884	-0.4532	0.00289341	0.00950299
ARMCX3	3949.79	0.130851	1.79342	0.234672	0.0729052	0.144405
ARMCX4	576.093	0.135125	3.84858	0.52004	0.000118806	0.000556375
ARMCX5	489.811	0.15581	-1.69394	-0.263933	0.0902764	0.170953
ARMCX5-GPRASP2	412.43	0.178397	1.00376	0.179067	0.315496	0.449744
ARMCX6	691.939	0.199934	-1.98475	-0.396821	0.0471719	0.101499
ARMH1	9.55963	0.678517	1.45468	0.987026	0.145757	0.249323
ARMH3	414.148	0.180006	-0.127185	-0.0228941	0.898794	0.93751
ARMH4	1307.99	0.136139	3.84527	0.523492	0.000120421	0.000562664
ARMT1	483.6	0.20479	-2.33949	-0.479104	0.0193102	0.0485316
ARNT	1938.07	0.12019	-9.59139	-1.15279	8.69034e-22	2.59912e-20
ARNT2	2659.63	0.232889	4.48849	1.04532	7.17304e-06	4.24013e-05
ARNT2-DT	24.9061	0.468762	0.607492	0.284769	0.543525	0.665933
ARPC1A	1310.55	0.107361	0.618894	0.0664453	0.535986	0.659438
ARPC1B	247.399	0.258218	-0.921384	-0.237918	0.35685	0.491383
ARPC2	5507.37	0.185206	-1.09151	-0.202156	0.275046	0.405367
ARPC3	3175.87	0.19875	-3.0427	-0.604737	0.00234465	0.00789899
ARPC4	1209.28	0.21636	1.977	0.427742	0.0480421	0.103157
ARPC4-TTLL3	83.6692	0.457414	0.805733	0.368554	0.420397	0.553251
ARPC5	3947.53	0.0805176	1.02948	0.0828913	0.303254	0.436345
ARPC5L	483.739	0.138743	1.22387	0.169803	0.221003	0.34275
ARPIN	1021.61	0.1229	-2.32012	-0.285142	0.0203345	0.0506604
ARPIN-AP3S2	265.012	0.475438	-0.586842	-0.279007	0.55731	0.677518
ARPP19	7068.93	0.181065	-0.263476	-0.0477063	0.792184	0.862086
ARPP21	57.4866	0.391606	3.97198	1.55545	7.12792e-05	0.000348203
ARRB1	1101.6	0.247112	5.86181	1.44853	4.57846e-09	4.30343e-08
ARRB2	593.843	0.255525	1.05809	0.270368	0.290015	0.422136
ARRDC1	43.5967	0.641098	0.692267	0.443811	0.488769	0.617519
ARRDC1-AS1	119.518	0.263623	-0.688932	-0.181618	0.490866	0.619536
ARRDC2	97.5574	0.254096	-2.62015	-0.665769	0.00878917	0.0249414
ARRDC3	3504.11	0.156103	-4.19204	-0.654391	2.76455e-05	0.000147081
ARRDC3-AS1	6.8373	0.87997	1.98492	1.74667	0.0471533	0.101485
ARRDC4	2431.64	0.145521	-9.36937	-1.36344	7.29649e-21	1.99584e-19
ARSA	277.166	0.399429	2.50602	1.00097	0.01221	0.0329283
ARSB	1005.74	0.144531	1.94739	0.281457	0.0514883	0.109148
ARSD	721.774	0.135182	11.6067	1.56901	3.81151e-31	2.12586e-29
ARSG	78.8192	0.310525	2.2181	0.688776	0.0265477	0.0635483
ARSI	99.1706	0.501427	-1.52187	-0.763106	0.128042	0.225179
ARSJ	355.207	0.135059	1.95792	0.264434	0.0502389	0.10703
ARSK	670.704	0.196109	-4.80811	-0.942913	1.52366e-06	1.00208e-05
ARSL	27.6548	0.433749	-2.39338	-1.03813	0.0166938	0.0429259
ART3	36.4081	0.438887	-5.08811	-2.2331	3.6165e-07	2.63202e-06
ART4	22.2175	0.550485	0.109901	0.0604989	0.912488	0.946627
ART5	23.1784	0.584373	-1.91397	-1.11847	0.0556241	0.115975
ARV1	362.027	0.225208	-1.39703	-0.314622	0.162406	0.271353
ARVCF	211.332	0.324155	1.87781	0.608703	0.0604067	0.124108
ARX	18.2476	0.605313	0.0735505	0.044521	0.941368	0.964502
AS3MT	369.523	0.285041	-2.20831	-0.629457	0.0272229	0.0649468
ASAH1	2324.8	0.11247	5.39988	0.607326	6.66856e-08	5.40617e-07
ASAH1-AS1	21.4929	0.784524	0.658847	0.516881	0.509994	0.636597
ASAH2	66.3441	0.274899	3.57102	0.98167	0.000355593	0.00149051
ASAH2B	362.595	0.202666	-3.01079	-0.610186	0.00260569	0.00867301
ASAP1	2975.72	0.153353	-0.335328	-0.0514236	0.737378	0.821407
ASAP2	1172.86	0.143749	3.51268	0.504946	0.000443614	0.00181162
ASAP3	1101.19	0.22816	-1.88485	-0.430047	0.0594504	0.122546
ASAP3_1	11.5302	3.91026	1.75111	6.84728	NA	NA
ASB1	694.635	0.168455	2.27114	0.382585	0.0231383	0.0566054
ASB12	13.765	0.655509	0.830631	0.544486	0.406182	0.540055
ASB13	288.478	0.245475	-1.10238	-0.270608	0.270295	0.400142
ASB16-AS1	48.4672	0.315565	0.425112	0.134151	0.670755	0.768961
ASB2	113.775	0.386179	0.65317	0.252241	0.513647	0.639322
ASB3	622.869	0.14307	-3.91409	-0.559989	9.07442e-05	0.000434044
ASB4	112.853	0.456325	-8.74804	-3.99194	2.17097e-18	4.95958e-17
ASB6	532.769	0.188457	0.638039	0.120243	0.523448	0.647702
ASB7	492.638	0.176678	-2.00934	-0.355005	0.044501	0.0967251
ASB8	660.327	0.114856	0.20047	0.0230253	0.841113	0.898125
ASCC1	1003.33	0.119702	-3.02011	-0.361512	0.00252684	0.00844538
ASCC2	421.839	0.261738	0.169566	0.0443817	0.865352	0.914601
ASCC3	1894.31	0.21536	-2.66688	-0.57434	0.00765583	0.0221363
ASCL1	1163.85	0.20543	5.63131	1.15684	1.7885e-08	1.55587e-07
ASDURF	225.677	0.623422	-0.819963	-0.511183	0.412237	0.5458
ASF1A	653.685	0.136597	-1.61627	-0.220777	0.106036	0.193706
ASF1B	54.5268	0.338407	-3.11516	-1.05419	0.00183846	0.00641986
ASGR1	101.22	0.242645	0.245432	0.0595529	0.806122	0.873009
ASH1L	3571.23	0.32671	-2.27717	-0.743974	0.0227761	0.055837
ASH1L-AS1	29.6305	0.386148	0.563869	0.217737	0.572843	0.690149
ASH2L	1296.38	0.103663	-0.54194	-0.0561793	0.58786	0.702142
ASIC1	582.814	0.213712	2.51547	0.537588	0.0118873	0.0321699
ASIC2	424.991	0.200436	13.5227	2.71045	1.14823e-41	1.08254e-39
ASIC3	16.1518	0.539851	-1.80008	-0.971774	0.0718483	0.142889
ASIC4	8.79603	0.88756	-0.154066	-0.136742	0.877558	0.922743
ASL	69.5305	0.285574	1.72391	0.492305	0.0847234	0.162626
ASMER1	325.304	0.201638	-3.92729	-0.791891	8.59078e-05	0.000412717
ASMTL	441.331	0.292161	-0.485947	-0.141975	0.627005	0.734813
ASNS	1353.7	0.104687	10.875	1.13848	1.516e-27	6.67217e-26
ASNSD1	1160.06	0.107198	2.93074	0.314169	0.00338151	0.010896
ASNSP1	19.2173	1.27986	5.92597	7.58442	3.1046e-09	2.9784e-08
ASPH	4647.62	0.196264	-3.60954	-0.708424	0.000306736	0.00130456
ASPHD1	118.213	0.258178	4.59353	1.18595	4.35803e-06	2.66518e-05
ASPHD2	379.175	0.177945	7.31925	1.30242	2.49356e-13	3.747e-12
ASPM	1408.87	0.241146	-10.8463	-2.61554	2.07671e-27	9.07547e-26
ASPN	8.70111	1.15987	-3.60823	-4.18508	0.000308287	0.00131074
ASPRV1	64.8334	0.323959	2.55735	0.828477	0.0105472	0.0291161
ASPSCR1	118.713	0.465866	-0.573472	-0.267161	0.566325	0.685191
ASRGL1	247.806	0.235161	3.58272	0.842518	0.000340029	0.00143336
ASS1	379.618	0.372019	-0.497661	-0.185139	0.618723	0.727635
ASTE1	115.104	0.254547	-0.0939656	-0.0239187	0.925136	0.954375
ASTN1	1832.21	0.136652	10.1709	1.38987	2.67526e-24	9.39275e-23
ASTN2	299.99	0.259391	4.03076	1.04554	5.55972e-05	0.000278556
ASXL1	2459.11	0.1802	2.49098	0.448874	0.0127392	0.0341373
ASXL2	1082.96	0.171218	-1.72733	-0.29575	0.0841078	0.161779
ASXL3	572.201	0.147317	7.04571	1.03795	1.84515e-12	2.52543e-11
ATAD1	3177.24	0.161058	1.08267	0.174373	0.278953	0.409533
ATAD2	958.767	0.179667	-6.99319	-1.25645	2.68706e-12	3.60598e-11
ATAD2B	786.898	0.228915	-2.31818	-0.530666	0.0204394	0.0508943
ATAD3A	170.289	0.268899	-0.303624	-0.0816441	0.761415	0.839871
ATAD3B	29.2984	0.518243	2.53242	1.31241	0.0113279	0.0308948
ATAD3C	7.26903	0.791907	0.155954	0.123501	0.876069	0.921831
ATAD5	119.855	0.257266	-4.14558	-1.06652	3.38949e-05	0.000177532
ATAT1	1491.76	0.249764	3.99451	0.997686	6.48294e-05	0.000320318
ATCAY	2792.78	0.269955	6.8443	1.84765	7.68483e-12	9.85707e-11
ATE1	1022.33	0.106174	1.40878	0.149576	0.1589	0.266743
ATE1-AS1	21.9377	0.683932	0.544087	0.372118	0.586382	0.700964
ATF1	395.319	0.21404	-4.02351	-0.86119	5.73377e-05	0.000286426
ATF2	2556.59	0.180999	-0.350188	-0.0633836	0.726197	0.81295
ATF3	1579.97	0.102337	19.2421	1.96918	1.64434e-82	1.09073e-79
ATF4	4862.3	0.147318	1.68614	0.2484	0.0917687	0.173227
ATF5	751.319	0.141927	-4.62208	-0.656	3.79909e-06	2.33954e-05
ATF6	3874.35	0.173527	-2.98291	-0.517614	0.00285522	0.00939771
ATF6B	980.598	0.361668	1.05348	0.38101	0.292121	0.424636
ATF7	1824.9	0.1024	-4.60189	-0.471234	4.18671e-06	2.56802e-05
ATF7-NPFF	5.90016	2.79991	0.337645	0.945376	0.735631	0.820186
ATF7IP	7761.14	0.256963	-3.09913	-0.796364	0.00194087	0.00672534
ATF7IP2	164.209	0.251184	-2.40142	-0.603197	0.0163317	0.0421817
ATG10	135.688	0.252945	-0.709766	-0.179532	0.477849	0.608008
ATG101	254.923	0.217486	0.479579	0.104302	0.631527	0.738577
ATG12	1787.42	0.134475	-0.540032	-0.0726207	0.589175	0.703126
ATG13	1374.27	0.162582	0.884729	0.143841	0.376303	0.511346
ATG14	603.699	0.180483	-2.94548	-0.531608	0.00322453	0.010461
ATG16L1	545.494	0.144888	3.27479	0.474476	0.00105741	0.00393181
ATG16L2	45.7696	0.358875	0.28665	0.102872	0.77438	0.849732
ATG2A	184.415	0.390086	0.205097	0.0800055	0.837496	0.895461
ATG2B	1116.17	0.145058	0.719602	0.104384	0.47177	0.602834
ATG3	854.564	0.269681	-1.5867	-0.427901	0.112582	0.203008
ATG4A	373.515	0.190322	5.17535	0.984982	2.27485e-07	1.71264e-06
ATG4B	516.385	0.188896	1.30498	0.246506	0.191898	0.308235
ATG4C	407.707	0.23658	-2.13043	-0.504016	0.0331361	0.0761586
ATG4D	81.0257	0.513827	0.694708	0.35696	0.487238	0.616156
ATG5	748.153	0.180304	-1.95239	-0.352024	0.0508922	0.108149
ATG7	265.619	0.228043	0.250771	0.0571868	0.801991	0.869803
ATG9A	763.625	0.314429	1.20611	0.379235	0.227776	0.350641
ATG9B	69.6816	0.364702	6.36205	2.32025	1.99085e-10	2.19834e-09
ATIC	1338.39	0.10758	-3.65605	-0.393317	0.000256129	0.00111308
ATL1	935.976	0.133949	13.4209	1.79771	4.56241e-41	4.15381e-39
ATL2	1559.17	0.120798	-4.86432	-0.587602	1.14851e-06	7.707e-06
ATL3	1100.73	0.145374	-3.21883	-0.467934	0.00128714	0.00466824
ATM	1664.2	0.261555	-2.6315	-0.688281	0.00850092	0.0242233
ATMIN	2799.85	0.161641	0.325375	0.0525941	0.744897	0.826907
ATN1	5391.61	0.136741	-2.02846	-0.277373	0.0425136	0.093356
ATOH7	4.91758	0.985515	1.06528	1.04985	0.28675	0.418293
ATOH8	92.6706	0.35256	0.547677	0.193089	0.583914	0.699048
ATOSA	818.751	0.188958	-0.424131	-0.080143	0.67147	0.769591
ATOSB	334.784	0.375947	2.20616	0.829399	0.0273728	0.0652224
ATOX1	266.057	0.240012	0.995732	0.238987	0.31938	0.453257
ATP10A	222.975	0.166006	-1.78599	-0.296484	0.074101	0.146257
ATP10D	1071.36	0.130376	-1.88408	-0.245638	0.0595546	0.122683
ATP11A	1115.83	0.157433	0.767108	0.120768	0.443017	0.575356
ATP11B	2363.91	0.186614	-2.83339	-0.528751	0.00460573	0.0142604
ATP11C	1065.56	0.149066	1.80558	0.269152	0.0709837	0.141548
ATP13A1	416.289	0.373564	0.877447	0.327782	0.380244	0.51448
ATP13A2	931.813	0.420973	4.4226	1.86179	9.75204e-06	5.64123e-05
ATP13A3	2849.66	0.164115	1.23468	0.20263	0.216949	0.337781
ATP13A3-DT	9.70432	0.716326	1.52315	1.09108	0.12772	0.224635
ATP13A4	6.49822	0.964623	-0.0519992	-0.0501597	0.958529	0.974746
ATP1A1	8564.16	0.120501	3.49092	0.420659	0.000481368	0.00195206
ATP1A1-AS1	36.1681	0.418547	0.330559	0.138354	0.740978	0.82433
ATP1A2	31.1732	0.463909	-4.32666	-2.00718	1.51385e-05	8.46635e-05
ATP1A3	3832.7	0.326126	7.05732	2.30158	1.69744e-12	2.33185e-11
ATP1B1	8804.23	0.15358	3.64365	0.559591	0.000268802	0.00116266
ATP1B2	2984.3	0.13185	-8.26573	-1.08984	1.38848e-16	2.76698e-15
ATP1B3	1282.63	0.10101	5.80385	0.586246	6.481e-09	5.92963e-08
ATP23	130.377	0.371805	-1.78366	-0.663171	0.0744797	0.146817
ATP2A1	6.39132	0.877998	1.05618	0.92732	0.290888	0.423075
ATP2A1-AS1	15.2424	0.628659	-1.38047	-0.867843	0.167443	0.277597
ATP2A2	9962.54	0.115188	0.715807	0.0824523	0.47411	0.604789
ATP2A3	43.229	0.425816	-2.43753	-1.03794	0.014788	0.0387715
ATP2B1	6186.52	0.156038	2.01831	0.314933	0.0435591	0.0951009
ATP2B1-AS1	425.415	0.341513	5.22827	1.78552	1.711e-07	1.30775e-06
ATP2B2	263.132	0.267116	7.86094	2.09978	3.81275e-15	6.88185e-14
ATP2B3	278.708	0.264738	5.03693	1.33347	4.73063e-07	3.37541e-06
ATP2B4	10483.9	0.0921344	0.868256	0.0799962	0.385254	0.519405
ATP2C1	5260.52	0.181245	2.79266	0.506156	0.0052277	0.0159171
ATP5F1A	6515.69	0.0818827	-3.70006	-0.302971	0.000215545	0.000951812
ATP5F1B	5393.21	0.139162	0.101941	0.0141863	0.918804	0.950752
ATP5F1C	2681.41	0.171536	-2.88539	-0.494949	0.00390923	0.0123585
ATP5F1D	281.643	0.284025	0.399513	0.113471	0.689515	0.784127
ATP5F1E	298.39	0.202456	1.37865	0.279116	0.168002	0.278318
ATP5IF1	1090.71	0.276783	-1.74295	-0.482421	0.0813417	0.15742
ATP5MC1	217.481	0.312727	0.895171	0.279944	0.370696	0.505762
ATP5MC2	1272.98	0.33636	-1.48964	-0.501054	0.13632	0.236734
ATP5MC3	1509.45	0.179388	-1.94824	-0.349492	0.0513858	0.109025
ATP5ME	597.476	0.277616	-1.77994	-0.494139	0.0750859	0.147761
ATP5MF	1008.48	0.110636	-2.71455	-0.300327	0.00663654	0.0195372
ATP5MF-PTCD1	49.9684	3.7287	-0.0247753	-0.0923796	NA	NA
ATP5MG	1645.4	0.141647	-3.47989	-0.492915	0.000501622	0.00202813
ATP5MGL	8.38103	1.46064	-1.75242	-2.55967	0.0797013	0.154958
ATP5MJ	750.753	0.216934	-1.45499	-0.315637	0.145671	0.249209
ATP5MK	845.925	0.416938	-1.04264	-0.434715	0.297117	0.429912
ATP5PB	2851.29	0.175852	-2.90245	-0.510403	0.00370257	0.0117896
ATP5PD	1413.72	0.154532	-2.17878	-0.336692	0.0293477	0.0688835
ATP5PF	1042.3	0.225078	-1.604	-0.361024	0.108715	0.197512
ATP5PO	1412.72	0.13982	-1.13039	-0.158052	0.25831	0.38656
ATP6AP1	1672.09	0.253215	2.38062	0.602808	0.0172837	0.0441919
ATP6AP1-DT	25.9212	0.44225	1.4544	0.643208	0.145835	0.249387
ATP6AP1L	171.899	0.204253	-4.96927	-1.01499	6.72053e-07	4.68194e-06
ATP6AP2	3231.22	0.118326	0.906802	0.107298	0.364511	0.499599
ATP6V0A1	3092.48	0.0915495	13.881	1.2708	8.25413e-44	8.91302e-42
ATP6V0A2	438.642	0.152715	-1.96727	-0.300432	0.0491516	0.1051
ATP6V0B	387.829	0.415453	2.44046	1.0139	0.0146687	0.0384914
ATP6V0C	3136.52	0.203306	4.10257	0.834075	4.08588e-05	0.000209806
ATP6V0D1	838.871	0.194299	5.63499	1.09487	1.75068e-08	1.52511e-07
ATP6V0D1-DT	20.4362	0.520103	-0.000357228	-0.000185795	0.999715	0.999823
ATP6V0E1	1381.33	0.167733	-3.94647	-0.661955	7.9311e-05	0.000383006
ATP6V0E2	1101.64	0.257793	5.85636	1.50973	4.73125e-09	4.43135e-08
ATP6V0E2-AS1	49.4604	0.364017	2.98368	1.08611	0.00284804	0.00938385
ATP6V1A	3582.04	0.0876538	7.56561	0.663154	3.86055e-14	6.31735e-13
ATP6V1B1	11.2792	0.688209	1.02623	0.706258	0.304784	0.438004
ATP6V1B2	2620.14	0.0831814	10.5854	0.880506	3.48389e-26	1.38557e-24
ATP6V1C1	1664.77	0.217477	2.53788	0.551931	0.0111527	0.0304929
ATP6V1C2	9.7695	0.782047	-0.332823	-0.260283	0.739268	0.822891
ATP6V1D	1454.09	0.146734	2.86278	0.420067	0.00419936	0.0131304
ATP6V1E1	1725.15	0.212682	0.396278	0.0842811	0.6919	0.786377
ATP6V1E2	89.7152	0.296673	2.15325	0.638812	0.0312987	0.0725369
ATP6V1F	858.985	0.304089	1.17661	0.357795	0.23935	0.364666
ATP6V1G1	1743.13	0.166689	2.26766	0.377993	0.0233501	0.0570259
ATP6V1G2	672.411	0.184153	4.47593	0.824255	7.60785e-06	4.48004e-05
ATP6V1G2-DDX39B	996.702	0.264322	-0.880483	-0.232731	0.378598	0.513112
ATP6V1H	958.527	0.129066	1.98185	0.255788	0.0474965	0.102125
ATP7A	1124.61	0.193649	-2.07519	-0.401858	0.0379693	0.0851181
ATP7B	292.336	0.210082	-1.22506	-0.257363	0.220553	0.342216
ATP8A1	1445.97	0.119225	1.56815	0.186963	0.116845	0.209247
ATP8A2	1490.13	0.163776	15.598	2.55457	7.51551e-55	1.53391e-52
ATP8B1	222.63	0.183621	-7.61376	-1.39805	2.66228e-14	4.42673e-13
ATP8B1-AS1	22.6034	0.482147	-0.653825	-0.315239	0.513225	0.638968
ATP8B2	815.59	0.233019	0.563478	0.131301	0.573109	0.690258
ATP8B3	30.2992	0.42442	-2.72891	-1.1582	0.00635449	0.0188173
ATP8B4	256.394	0.231317	-7.56097	-1.74898	4.00083e-14	6.52965e-13
ATP9A	8466.02	0.109549	10.5778	1.15878	3.77756e-26	1.49278e-24
ATP9B	291.454	0.178733	2.06655	0.369362	0.0387763	0.0865511
ATPAF1	1724.83	0.132257	-0.768176	-0.101597	0.442383	0.574732
ATPAF2	180.723	0.254071	-0.873136	-0.221839	0.382589	0.516832
ATPSCKMT	150.43	0.258442	-0.570942	-0.147556	0.568039	0.686503
ATR	775.615	0.120058	3.18064	0.381862	0.00146952	0.00525683
ATRAID	1253.38	0.108658	-3.85296	-0.418655	0.000116698	0.000547194
ATRIP	48.1895	0.579651	-0.59243	-0.343402	0.553563	0.674273
ATRIP-TREX1	62.9633	1.5907	0.305073	0.48528	0.760311	0.839091
ATRN	3261.2	0.144893	0.139617	0.0202295	0.888963	0.930863
ATRNL1	2309.69	0.210262	-1.40739	-0.295921	0.15931	0.267384
ATRX	6806.63	0.241837	-0.521166	-0.126037	0.602251	0.714235
ATXN1	1231.2	0.144232	2.77166	0.399763	0.00557707	0.0168318
ATXN1-AS1	242.112	0.220114	7.26521	1.59917	3.72448e-13	5.46837e-12
ATXN10	3537.95	0.135652	-0.00390483	-0.000529698	0.996884	0.997959
ATXN1L	1169.47	0.116117	0.458697	0.0532626	0.646452	0.750316
ATXN2	3030.72	0.219466	-2.3809	-0.522526	0.0172705	0.0441641
ATXN2L	2482.08	0.185374	-0.246295	-0.0456568	0.805454	0.872743
ATXN3	489.694	0.242465	-2.02023	-0.489834	0.0433595	0.0948466
ATXN7	568.302	0.180394	0.655294	0.118211	0.512279	0.638175
ATXN7L1	343.923	0.162644	0.908031	0.147686	0.363862	0.498926
ATXN7L2	74.3214	0.361883	1.3491	0.488216	0.177305	0.290088
ATXN7L3	1408.41	0.270732	1.99875	0.541125	0.0456356	0.0988142
ATXN7L3-AS1	16.5658	0.503773	-0.594066	-0.299275	0.552468	0.673691
ATXN7L3B	3935.56	0.227454	1.44798	0.329348	0.147623	0.251792
ATXN8OS	3.32515	1.60205	0.678761	1.08741	0.497289	0.625332
AUH	603.434	0.20769	-0.158594	-0.0329385	0.873988	0.920476
AUNIP	12.6299	0.619047	-1.47268	-0.911658	0.140837	0.242606
AUP1	578.946	0.285548	0.866564	0.247446	0.386181	0.520202
AURKA	238.187	0.203439	-9.89293	-2.0126	4.46776e-23	1.44564e-21
AURKAIP1	237.884	0.213705	1.38019	0.294953	0.167528	0.277674
AURKB	109.807	0.3731	-5.97981	-2.23107	2.23401e-09	2.18264e-08
AURKC	10.5414	0.75823	-2.00252	-1.51837	0.0452289	0.0980321
AUTS2	1858.03	0.118486	3.07401	0.364228	0.00211201	0.00722134
AVEN	156.152	0.27431	2.12806	0.58375	0.0333319	0.0765327
AVIL	24.5937	0.660937	-0.94907	-0.627275	0.342585	0.477047
AVL9	1674.81	0.119993	2.1603	0.259222	0.0307495	0.0714692
AVPI1	86.5964	0.48774	-0.339656	-0.165664	0.734115	0.819247
AVPR1A	154.83	0.232307	11.4921	2.6697	1.44523e-30	7.75789e-29
AXDND1	5.65704	1.12034	1.46806	1.64472	0.142089	0.244102
AXIN1	367.104	0.25827	0.81079	0.209403	0.417486	0.55063
AXIN2	451.721	0.232085	-3.69555	-0.857681	0.000219414	0.000967287
AXL	1025.16	0.177872	-6.8601	-1.22022	6.88104e-12	8.85666e-11
AZGP1	35.5166	0.847353	-6.52322	-5.52747	6.88154e-11	8.02327e-10
AZI2	1620.12	0.191068	-1.31015	-0.250329	0.190144	0.306265
AZIN1	7285.43	0.168528	0.950869	0.160248	0.341671	0.476236
AZIN2	53.1065	0.440239	1.88953	0.831844	0.0588209	0.121522
B2M	16298	0.185688	-3.83686	-0.71246	0.000124618	0.000579358
B2M_1	1726.2	0.291795	-2.9829	-0.870397	0.00285529	0.00939771
B3GALNT1	975.378	0.118456	3.65255	0.432667	0.000259651	0.00112702
B3GALNT2	868.728	0.110984	-3.89801	-0.432617	9.69861e-05	0.000461168
B3GALT1	177.549	0.200228	5.3718	1.07558	7.79536e-08	6.27582e-07
B3GALT2	347.576	0.250954	0.654342	0.16421	0.512891	0.638641
B3GALT4	36.9182	0.428187	1.47001	0.629439	0.141559	0.243487
B3GALT5	272.885	0.167443	6.374	1.06728	1.84164e-10	2.0433e-09
B3GALT5-AS1	162.744	0.213644	4.36925	0.933464	1.24675e-05	7.07696e-05
B3GALT6	579.646	0.136975	-0.780216	-0.10687	0.435264	0.567987
B3GALT9	67.1	0.329753	0.361159	0.119093	0.71798	0.806523
B3GAT1	345.974	0.348616	2.50318	0.872649	0.0123084	0.0331645
B3GAT1-DT	25.8965	0.444424	3.5048	1.55762	0.000456944	0.00186074
B3GAT2	182.703	0.221117	4.18199	0.924709	2.88968e-05	0.000153343
B3GAT3	242.001	0.389609	1.26464	0.492717	0.205999	0.32507
B3GLCT	1928.25	0.101563	1.56809	0.15926	0.116861	0.209247
B3GNT2	411.828	0.138188	1.31287	0.181423	0.189226	0.305263
B3GNT4	50.0588	0.336896	6.00273	2.0223	1.94023e-09	1.9097e-08
B3GNT5	1458.97	0.142401	-0.655855	-0.0933942	0.511917	0.638025
B3GNT7	54.4008	0.364364	-1.61571	-0.588707	0.106157	0.193839
B3GNT8	5.43119	1.38868	-0.373218	-0.51828	0.708986	0.79966
B3GNT9	568.276	0.143353	-4.37282	-0.626855	1.22652e-05	6.9728e-05
B3GNTL1	31.7792	0.425446	-0.115505	-0.0491409	0.908045	0.943503
B3GNTL1_1	1.64718	3.93117	1.02777	4.04034	0.304058	0.437244
B4GALNT1	936.758	0.129093	13.6491	1.762	2.04457e-42	2.01988e-40
B4GALNT3	81.3462	0.500643	-3.76633	-1.88559	0.000165665	0.000749
B4GALNT4	1340.56	0.318122	-0.536196	-0.170576	0.591823	0.704973
B4GALT1	3590.97	0.167167	-6.97327	-1.1657	3.09647e-12	4.14044e-11
B4GALT2	549.685	0.334336	1.96318	0.656364	0.0496248	0.106001
B4GALT3	517.226	0.375656	0.0856245	0.0321654	0.931765	0.958444
B4GALT4	966.787	0.218902	-2.19336	-0.48013	0.0282818	0.0668803
B4GALT5	5672.47	0.0955915	5.16007	0.493259	2.46853e-07	1.84945e-06
B4GALT6	881.735	0.175792	1.00663	0.176957	0.314113	0.448262
B4GALT7	149.704	0.295453	0.231785	0.0684816	0.816705	0.879802
B4GAT1	1332.51	0.103528	4.79917	0.496849	1.59323e-06	1.04525e-05
B9D1	226.386	0.217874	-1.05802	-0.230516	0.290045	0.422143
B9D2	20.2293	0.555105	1.65817	0.920461	0.0972825	0.181245
BAALC	4238.3	0.108086	20.2416	2.18785	4.21046e-91	3.55459e-88
BABAM1	778.256	0.291826	-0.435434	-0.127071	0.663247	0.763322
BABAM2	823.55	0.128904	1.4714	0.18967	0.141182	0.243073
BACE1	2535.35	0.130678	2.40835	0.314719	0.016025	0.041505
BACE1-AS	23.6729	0.566291	-0.0460095	-0.0260548	0.963303	0.978154
BACE2	2847.28	0.0997513	-12.2719	-1.22414	1.28215e-34	8.59687e-33
BACH1	1838.85	0.132367	-0.00380651	-0.000503855	0.996963	0.997984
BACH2	1438.54	0.100335	8.83107	0.886063	1.03677e-18	2.44986e-17
BAD	167.862	0.487731	1.72507	0.841371	0.0845146	0.162385
BAG1	549.03	0.128209	4.26239	0.546476	2.02252e-05	0.000109965
BAG2	841.609	0.198462	-7.21101	-1.43111	5.55367e-13	7.99952e-12
BAG3	588.583	0.155776	-2.18244	-0.33997	0.0290774	0.0683786
BAG4	937.529	0.163253	-1.27027	-0.207375	0.203989	0.322415
BAG5	1002.83	0.111022	1.11609	0.123911	0.264382	0.393417
BAG6	1795.87	0.149354	3.35582	0.501205	0.00079129	0.00303524
BAG6_2	168.726	1.78004	-1.95933	-3.48769	0.0500736	0.106739
BAG6_4	1322.22	0.309815	-0.101416	-0.0314201	0.91922	0.950912
BAG6_6	2.31505	3.71001	1.22112	4.53035	0.222042	0.343985
BAGE5	3.94233	1.44899	1.92444	2.7885	0.054299	0.113697
BAHCC1	328.798	0.138552	1.29943	0.180039	0.193798	0.310481
BAHCC1_1	89.6331	3.72754	-0.403606	-1.50446	0.686503	0.781898
BAHD1	530.129	0.251727	0.797151	0.200665	0.425363	0.558126
BAIAP2	246.534	0.252294	2.13299	0.538142	0.0329253	0.0757208
BAIAP2-DT	879.431	0.2033	1.70654	0.346941	0.0879069	0.167439
BAIAP2L1	130.602	0.231549	-4.43678	-1.02733	9.13134e-06	5.31484e-05
BAIAP2L2	5.64108	0.989781	-0.937374	-0.927795	0.348566	0.483526
BAIAP3	473.06	0.342041	6.5491	2.24006	5.7884e-11	6.81725e-10
BAK1	127.574	0.546879	-0.722816	-0.395293	0.469793	0.60101
BALR6	4.42188	1.2778	1.18236	1.51082	0.237064	0.361763
BAMBI	614.361	0.157615	-3.81754	-0.601701	0.000134786	0.000621188
BANF1	1590.68	0.152608	-3.64902	-0.55687	0.000263246	0.00114129
BANP	136.045	0.270761	-1.03393	-0.279948	0.301169	0.434118
BAP1	1077.35	0.267302	1.31173	0.350627	0.189612	0.30562
BARD1	270.959	0.22382	-3.78603	-0.84739	0.000153074	0.000697678
BARX1	7.59439	0.816613	2.04889	1.67315	0.0404731	0.0896383
BARX2	150.31	0.197076	-1.20896	-0.238256	0.22668	0.349301
BASP1	9269.32	0.0999813	6.71787	0.671662	1.84399e-11	2.28171e-10
BASP1-AS1	28.7292	0.405703	-0.136824	-0.05551	0.89117	0.932359
BATF2	12.9192	0.698395	0.783437	0.547148	0.433371	0.565914
BATF3	13.1822	0.600668	0.69967	0.420269	0.484134	0.613273
BAX	362.961	0.312171	-0.177557	-0.055428	0.859071	0.910444
BAZ1A	1361.17	0.201327	-4.19529	-0.844626	2.72518e-05	0.000145153
BAZ1A-AS1	110.148	0.266216	0.0461204	0.012278	0.963214	0.978118
BAZ1B	4765.43	0.150114	-2.13863	-0.321038	0.0324655	0.0748116
BAZ2A	2229.77	0.108869	-4.66545	-0.507922	3.0794e-06	1.93091e-05
BAZ2B	2430.21	0.238367	-0.106015	-0.0252704	0.915571	0.948352
BAZ2B-AS1	107.009	0.242567	-1.08551	-0.263307	0.277698	0.408344
BBC3	142.087	0.327123	1.41931	0.46429	0.155807	0.262715
BBIP1	503.758	0.1845	1.70552	0.314668	0.0880975	0.167699
BBLN	288.61	0.919087	1.24711	1.1462	0.212358	0.332529
BBOF1	300.681	0.199907	-0.0263865	-0.00527485	0.978949	0.987885
BBOX1-AS1	4.5979	1.24857	-0.97928	-1.2227	0.327442	0.46188
BBS1	688.602	0.120397	3.65799	0.440413	0.0002542	0.00110646
BBS10	1213.98	0.230534	-2.56647	-0.59166	0.010274	0.0284803
BBS12	362.163	0.16815	-0.619542	-0.104176	0.535559	0.659087
BBS2	1188.44	0.115414	-1.37895	-0.15915	0.167912	0.278214
BBS4	713.196	0.126162	0.476787	0.0601522	0.633514	0.740388
BBS5	240.722	0.172523	1.15389	0.199072	0.248547	0.375133
BBS7	858.281	0.201688	1.79118	0.361259	0.0732649	0.144968
BBS9	628.211	0.132346	-2.12097	-0.280702	0.0339244	0.0777202
BBX	4562.06	0.177539	-3.5348	-0.627563	0.000408086	0.00168169
BCAM	463.701	0.399851	-1.24823	-0.499106	0.211947	0.332082
BCAN	42.5294	0.623943	-2.13713	-1.33344	0.0325878	0.0750292
BCAN-AS2	8.70145	0.817592	-0.842932	-0.689175	0.399266	0.533073
BCAP29	1268.57	0.283903	-1.60944	-0.456924	0.107521	0.195821
BCAP31	876.264	0.218851	1.21636	0.266203	0.223846	0.34595
BCAR1	613.033	0.317047	0.0139406	0.00441983	0.988877	0.993875
BCAR3	524.55	0.146839	1.32298	0.194265	0.185842	0.301006
BCAS1	37.7861	0.405968	-4.73194	-1.92102	2.22383e-06	1.42622e-05
BCAS2	955.571	0.245243	-1.00146	-0.245602	0.316602	0.450456
BCAS3	775.274	0.1182	4.24997	0.502345	2.13803e-05	0.000115873
BCAS4	557.603	0.250194	4.35358	1.08924	1.33929e-05	7.55839e-05
BCAT1	4921.98	0.222176	-0.888085	-0.197311	0.374495	0.509523
BCAT2	304.432	0.297403	1.84147	0.547659	0.0655527	0.132684
BCCIP	1206.57	0.189199	-2.85666	-0.540477	0.00428128	0.0133596
BCDIN3D	237.468	0.178376	-1.96253	-0.350068	0.0497009	0.106115
BCDIN3D-AS1	61.7903	0.296064	1.53224	0.453642	0.125463	0.221479
BCHE	603.843	0.352918	-5.45852	-1.92641	4.80125e-08	3.97564e-07
BCKDHA	463.988	0.322163	-0.671272	-0.216259	0.502047	0.62944
BCKDHB	312.536	0.148662	-0.058533	-0.00870164	0.953324	0.971847
BCKDK	426.755	0.30876	0.516089	0.159347	0.605793	0.717239
BCL10	559.733	0.152703	-1.19326	-0.182215	0.232766	0.356403
BCL11A	245	0.254771	-10.8376	-2.7611	2.28374e-27	9.9568e-26
BCL11B	121.587	0.221794	-7.92669	-1.7581	2.25059e-15	4.16337e-14
BCL2	893.813	0.154978	8.32982	1.29094	8.09648e-17	1.64886e-15
BCL2A1	56.3837	0.463751	-1.87946	-0.871604	0.0601811	0.123767
BCL2L1	1755.36	0.26431	6.28638	1.66155	3.24948e-10	3.48658e-09
BCL2L11	492.306	0.177395	-1.72667	-0.306302	0.0842275	0.161908
BCL2L12	67.7722	0.630961	-1.18442	-0.74732	0.236248	0.360902
BCL2L13	1081.14	0.203656	-0.454694	-0.0926014	0.649329	0.752326
BCL2L2	437.833	0.146253	0.315633	0.0461622	0.752281	0.832687
BCL2L2-PABPN1	16.3658	0.519922	0.218704	0.113709	0.82688	0.887828
BCL3	540.441	0.238753	-2.62234	-0.626093	0.00873273	0.0248039
BCL6	1911.9	0.107797	0.824978	0.0889303	0.409384	0.543106
BCL7A	860.458	0.149251	0.149094	0.0222523	0.88148	0.925636
BCL7B	329.517	0.137905	-0.408988	-0.0564015	0.682549	0.778828
BCL7C	346.242	0.267419	1.8893	0.505235	0.0588514	0.121558
BCL9	2406.88	0.0974256	-0.270056	-0.0263104	0.787117	0.858787
BCL9L	1855.82	0.259741	-0.237511	-0.0616914	0.81226	0.876845
BCLAF1	4829.46	0.200897	0.243538	0.0489259	0.807589	0.873912
BCLAF3	481.263	0.215099	1.04451	0.224672	0.296251	0.429094
BCO2	66.1517	0.277717	1.50662	0.418413	0.131909	0.230583
BCOR	1792.81	0.123814	-0.461592	-0.0571517	0.644374	0.748643
BCORL1	976.795	0.158705	-0.988471	-0.156875	0.322922	0.456996
BCR	1399.24	0.253563	3.13329	0.794488	0.00172858	0.00608624
BCRP2	8.239	0.883875	-0.286179	-0.252947	0.774741	0.850027
BCRP3	8.93471	0.7258	-0.507476	-0.368326	0.611821	0.722006
BCS1L	137.034	0.326263	1.66855	0.544387	0.095206	0.17818
BCYRN1	1431.93	0.268617	3.82415	1.02723	0.000131226	0.000606586
BDH1	47.2177	0.356606	2.70891	0.966012	0.00675055	0.0198257
BDH2	471.035	0.150284	-4.20173	-0.631453	2.64886e-05	0.000141209
BDKRB1	30.0571	0.417809	-1.5805	-0.660346	0.113992	0.205153
BDKRB2	795.323	0.139116	6.45368	0.897812	1.09166e-10	1.24085e-09
BDNF	352.586	0.210912	-3.95806	-0.834801	7.55612e-05	0.000366806
BDNF-AS	134.304	0.400516	-1.54899	-0.620394	0.121385	0.215698
BDP1	1745.91	0.450821	-0.354801	-0.159952	0.722739	0.810196
BDP1_1	178.983	3.726	-0.0527355	-0.196493	NA	NA
BDP1_3	148.114	3.72627	0.114245	0.425707	NA	NA
BEAN1	109.12	0.416108	6.01185	2.50158	1.83422e-09	1.81015e-08
BECN1	1084.87	0.116876	-2.72933	-0.318992	0.00634625	0.0188019
BEGAIN	197.605	0.478619	4.66462	2.23257	3.09194e-06	1.93812e-05
BEND3	135.576	0.255183	-0.000169396	-4.32269e-05	0.999865	0.999865
BEND4	387.871	0.154056	0.474568	0.0731099	0.635095	0.741614
BEND5	189.761	0.171556	2.36665	0.406014	0.01795	0.0456317
BEND6	607.598	0.149842	11.0054	1.64908	3.59759e-28	1.65802e-26
BEND7	544.74	0.12746	4.28109	0.545668	1.85982e-05	0.000101955
BEST1	453.077	0.40862	0.944802	0.386065	0.34476	0.479284
BEST4	21.224	0.601851	2.15095	1.29455	0.0314798	0.072902
BET1	454.773	0.236443	-3.67242	-0.868317	0.000240264	0.00104924
BET1L	678.106	0.246406	-2.22671	-0.548676	0.0259664	0.0623658
BEX1	1965.19	0.170974	7.96007	1.36097	1.71938e-15	3.20623e-14
BEX2	1302.76	0.141587	12.0197	1.70184	2.79939e-33	1.75652e-31
BEX3	5898.62	0.1413	2.87831	0.406706	0.00399809	0.012588
BEX4	3766.39	0.27533	-0.0702124	-0.0193316	0.944025	0.965919
BEX5	524.717	0.181766	10.6106	1.92865	2.65963e-26	1.06231e-24
BFAR	1095.39	0.112918	0.926579	0.104628	0.354145	0.489004
BFSP1	119.505	0.237763	-0.161856	-0.0384833	0.87142	0.918864
BGN	1921.6	0.223644	-5.7448	-1.28479	9.20295e-09	8.28935e-08
BHLHA15	5.34236	1.28773	-0.754867	-0.972066	0.450329	0.58236
BHLHE22	12.4313	0.621475	-1.25497	-0.779935	0.209488	0.329312
BHLHE40	1895.61	0.150324	0.669614	0.100659	0.503104	0.630552
BHLHE40-AS1	30.0427	0.392159	2.12542	0.833502	0.0335517	0.0769709
BHLHE41	1063.56	0.274855	0.720982	0.198166	0.470921	0.601955
BHMT	93.5786	1.26564	-8.00579	-10.1324	1.18707e-15	2.22701e-14
BICC1	632.12	0.187897	-4.15274	-0.780285	3.28523e-05	0.000172607
BICD1	1479.66	0.164085	2.1507	0.352897	0.0315001	0.07294
BICD2	1114.59	0.108323	1.24031	0.134355	0.21486	0.335372
BICDL1	98.8723	0.385245	5.98268	2.3048	2.19499e-09	2.14679e-08
BICRA	222.809	0.356289	-0.473089	-0.168557	0.63615	0.742301
BICRAL	784.626	0.158386	-0.674385	-0.106813	0.500066	0.627644
BID	305.844	0.153541	-0.0224694	-0.00344997	0.982074	0.990016
BIN1	1139.54	0.25612	0.695064	0.17802	0.487015	0.615963
BIN3	215.573	0.19177	-1.64255	-0.314991	0.100476	0.185815
BIRC2	2106.55	0.192133	-1.21924	-0.234255	0.222755	0.344769
BIRC3	1337.26	0.248051	-1.02505	-0.254264	0.305342	0.438601
BIRC5	491.879	0.164275	-14.4515	-2.37402	2.45329e-47	3.35036e-45
BIRC6	2562.11	0.206557	-0.229251	-0.0473534	0.818674	0.881309
BISPR	8.98659	0.667379	0.196764	0.131316	0.844012	0.900445
BIVM	927.848	0.182817	1.09455	0.200101	0.273716	0.404015
BIVM-ERCC5	349.702	0.283027	-1.3607	-0.385114	0.17361	0.285426
BLACAT1	64.325	0.329733	6.48143	2.13714	9.08549e-11	1.0468e-09
BLCAP	711.455	0.215925	5.18621	1.11983	2.14619e-07	1.62038e-06
BLM	239.479	0.222671	1.94754	0.43366	0.0514704	0.109128
BLMH	1472.82	0.148429	-6.05066	-0.898094	1.44252e-09	1.43966e-08
BLNK	83.6167	0.302332	2.08816	0.63132	0.0367831	0.0830402
BLOC1S1	303.603	0.256771	0.814979	0.209263	0.415084	0.548592
BLOC1S1-RDH5	14.353	0.747972	0.0722964	0.0540757	0.942366	0.965233
BLOC1S2	831.043	0.2334	0.855156	0.199593	0.392465	0.526185
BLOC1S3	121.122	0.367798	1.04899	0.385817	0.294182	0.426596
BLOC1S4	143.479	0.216917	0.586175	0.127151	0.557758	0.677916
BLOC1S5	207.933	0.38279	-1.84236	-0.705236	0.0654227	0.132522
BLOC1S5-TXNDC5	235.284	0.661109	-1.72077	-1.13762	0.0852923	0.163515
BLOC1S6	3060.3	0.17523	-0.135232	-0.0236966	0.892429	0.933207
BLTP1	4357.53	0.222924	3.57888	0.797818	0.000345064	0.0014511
BLTP2	3011.79	0.164709	1.57337	0.259149	0.115633	0.207483
BLTP3A	1334.26	0.122891	0.940333	0.115559	0.347047	0.481886
BLTP3B	1377.62	0.207213	0.0260264	0.005393	0.979236	0.988121
BLVRA	724.503	0.172913	-0.0482422	-0.0083417	0.961523	0.976988
BLVRB	192.847	0.247148	-0.452771	-0.111901	0.650713	0.753425
BLZF1	431.694	0.243488	-2.15013	-0.523532	0.0315447	0.073016
BMAL1	231.6	0.187719	1.53619	0.288372	0.124491	0.220249
BMAL2	574.164	0.153941	2.42513	0.373328	0.0153027	0.0399294
BMERB1	2069.68	0.130537	13.3543	1.74323	1.11843e-40	1.00838e-38
BMF	1721.05	0.171489	-3.78687	-0.649409	0.000152555	0.000695654
BMI1	188.08	0.223553	3.27543	0.732231	0.00105502	0.00392526
BMP1	704.02	0.377503	0.120886	0.0456346	0.903782	0.940861
BMP2	382.791	0.192676	-8.63347	-1.66347	5.9519e-18	1.3223e-16
BMP2K	627.464	0.231334	-0.162875	-0.0376786	0.870617	0.918338
BMP3	99.1567	0.270374	-1.72636	-0.466763	0.0842831	0.161998
BMP4	225.784	0.251264	-7.88881	-1.98217	3.0507e-15	5.55497e-14
BMP5	1335.05	0.194729	0.582369	0.113404	0.560318	0.680094
BMP6	109.755	0.283738	-1.18882	-0.337312	0.234512	0.358692
BMP7	439.421	0.144383	12.9896	1.87548	1.40096e-38	1.13624e-36
BMP8A	17.4509	0.514488	2.41544	1.24271	0.0157163	0.0408251
BMP8B	44.9894	0.632724	3.05118	1.93056	0.00227941	0.00771278
BMPER	1126.15	0.190428	-3.24466	-0.617875	0.00117591	0.00431282
BMPR1A	2449.41	0.136031	-2.85907	-0.388923	0.00424879	0.0132671
BMPR1B	1052	0.188829	6.38863	1.20636	1.67376e-10	1.86259e-09
BMPR1B-DT	56.2733	0.622438	2.21445	1.37836	0.0267976	0.0640473
BMPR2	6858.42	0.202016	1.29976	0.262571	0.193685	0.31038
BMS1	1837.35	0.212722	-2.92837	-0.622927	0.0034075	0.0109665
BMS1P1	49.0753	0.317878	1.32027	0.419684	0.186745	0.30218
BMS1P14	68.9773	0.288693	0.535044	0.154464	0.592619	0.705649
BMS1P2	22.2198	0.468982	2.0531	0.962866	0.0400631	0.0888999
BMS1P2-AGAP9	42.9143	0.43929	-1.19631	-0.525528	0.231574	0.35523
BMS1P20	311.566	0.217044	0.877493	0.190455	0.380219	0.51448
BMS1P23	114.164	0.243438	-1.62554	-0.395718	0.104048	0.19098
BMS1P4	5.21527	1.53081	-1.30113	-1.99178	0.193216	0.309923
BMS1P4-AGAP5	48.4701	0.388239	0.342438	0.132948	0.732021	0.81742
BMT2	821.129	0.138715	-2.28623	-0.317136	0.0222405	0.0547335
BNAT1	21.1514	0.470976	2.51262	1.18338	0.0119838	0.0323935
BNC1	25.2255	0.434461	0.163283	0.0709399	0.870296	0.918201
BNC2	1750.1	0.156867	-6.00923	-0.942652	1.86412e-09	1.83867e-08
BNIP1	182.665	0.183068	-3.06992	-0.562004	0.00214113	0.00730477
BNIP2	1342.06	0.206459	-2.88972	-0.596609	0.00385589	0.0122065
BNIP3	1251.73	0.145831	3.7975	0.553792	0.000146162	0.000668639
BNIP3L	6480.22	0.162123	-1.9106	-0.309753	0.056056	0.116692
BOC	1799.58	0.212774	-3.09282	-0.658073	0.00198262	0.00685209
BOD1	1311.5	0.108336	-4.90244	-0.531113	9.46519e-07	6.4489e-06
BOD1L1	5622.62	0.233466	-0.748966	-0.174858	0.453878	0.585884
BOK	477.347	0.450713	1.30406	0.587757	0.192213	0.308688
BOLA1	44.9956	0.505923	0.626896	0.317161	0.530727	0.654485
BOLA2	58.7812	0.444615	2.30026	1.02273	0.0214337	0.053036
BOLA2-SMG1P6	479.277	0.233841	3.26192	0.762771	0.00110659	0.00409171
BOLA2B	29.4259	3.64612	-0.676421	-2.46631	0.498774	0.62652
BOLA3	121.236	0.417513	-0.244098	-0.101914	0.807155	0.873681
BOLA3-DT	423.82	0.195282	5.00679	0.977735	5.53458e-07	3.90702e-06
BOP1	122.848	0.497187	1.3659	0.679107	0.17197	0.283232
BORA	122.289	0.305181	-7.15953	-2.18495	8.0957e-13	1.14083e-11
BORCS5	303.696	1.78966	0.501946	0.898313	0.615705	0.725004
BORCS5_1	105.917	3.58128	-0.221246	-0.792342	NA	NA
BORCS6	59.2796	0.526317	0.674727	0.35512	0.499849	0.627452
BORCS7	340.903	0.327699	0.147785	0.0484291	0.882512	0.926274
BORCS7-ASMT	73.7316	1.6902	0.637841	1.07808	0.523577	0.647818
BORCS8	97.9354	0.321595	2.95364	0.949876	0.00314049	0.0102169
BORCS8-MEF2B	21.2676	1.08595	0.162575	0.176549	0.870853	0.918444
BPGM	654.781	0.193321	0.206693	0.0399583	0.836249	0.894681
BPHL	257.287	0.180429	2.12029	0.38256	0.0339819	0.0778327
BPIFC	34.7534	0.424224	4.64603	1.97096	3.3838e-06	2.10051e-05
BPNT1	558.962	0.128881	-3.62773	-0.467546	0.000285924	0.00122531
BPNT2	4883.27	0.231899	-3.09663	-0.718106	0.00195731	0.00677347
BPTF	5470.75	0.215849	-1.93962	-0.418664	0.0524261	0.110712
BRAF	1382.73	0.198838	1.74262	0.346499	0.0814002	0.1575
BRAP	723.647	0.174578	-1.38017	-0.240947	0.167535	0.277674
BRAT1	85.8883	0.493286	0.866772	0.427566	0.386067	0.520123
BRCA1	208.523	0.223117	-3.04989	-0.680484	0.00228922	0.00774176
BRCA2	176.436	0.274768	-5.34761	-1.46936	8.91217e-08	7.11938e-07
BRCC3	636.703	0.156452	2.08652	0.326441	0.0369316	0.0832921
BRD1	954.007	0.16397	-1.5341	-0.251546	0.125006	0.220907
BRD10	1962.21	0.21983	1.0077	0.221522	0.3136	0.447693
BRD2	4949.32	0.101285	-2.35074	-0.238095	0.0187359	0.0472994
BRD2_5	567.463	0.552038	0.644824	0.355968	0.519041	0.644094
BRD2_6	76.5643	3.72766	0.21126	0.787504	0.832685	0.892203
BRD3	2686.36	0.0998103	-1.38404	-0.138141	0.166346	0.276264
BRD3OS	708.702	0.125649	1.65214	0.207589	0.0985061	0.183065
BRD4	3962.71	0.175758	-1.64441	-0.289018	0.100092	0.185215
BRD7	2317.89	0.245591	-2.37933	-0.584341	0.0173442	0.0443283
BRD8	1201	0.109189	-4.65384	-0.508149	3.25803e-06	2.02922e-05
BRD9	536.545	0.153667	0.777121	0.119418	0.437087	0.569568
BRF1	450.618	0.323765	1.86902	0.605124	0.0616199	0.126195
BRF2	203.13	0.188982	-1.10155	-0.208172	0.270658	0.400329
BRI3	566.078	0.176218	0.76681	0.135126	0.443194	0.575545
BRI3BP	234.612	0.176305	3.67409	0.647762	0.000238696	0.00104387
BRINP1	414.816	0.145224	0.916274	0.133065	0.359523	0.494258
BRINP2	110.534	0.310215	4.38696	1.3609	1.14943e-05	6.58293e-05
BRINP3	232.624	0.255859	-2.67605	-0.684693	0.00744947	0.021622
BRINP3-DT	22.5536	0.471759	0.186028	0.0877604	0.852423	0.905879
BRIP1	150.182	0.287614	-6.21617	-1.78785	5.09446e-10	5.34573e-09
BRIX1	616.255	0.205684	-4.75579	-0.978191	1.97672e-06	1.27878e-05
BRK1	2448.49	0.101043	-1.76308	-0.178147	0.0778876	0.152226
BRME1	45.5777	0.349076	0.565282	0.197326	0.571882	0.689309
BRMS1	160.216	0.258016	-0.291628	-0.0752449	0.770571	0.846903
BRMS1L	639.823	0.270884	1.00101	0.271156	0.316824	0.450737
BROX	1229.23	0.18218	-1.54416	-0.281315	0.12255	0.217374
BRPF1	309.8	0.277141	-0.495641	-0.137362	0.620148	0.728757
BRPF3	940.66	0.123557	0.909901	0.112425	0.362875	0.49787
BRPF3-AS1	21.8099	0.519592	-2.52988	-1.3145	0.0114102	0.031101
BRSK1	1079.55	0.321918	5.39302	1.73611	6.92845e-08	5.60706e-07
BRSK2	340.323	0.507352	3.8595	1.95813	0.000113618	0.000534237
BRSK2_1	5.4819	3.15239	-1.91283	-6.03	0.0557695	0.116174
BRWD1	2639.81	0.161809	5.16274	0.835381	2.43358e-07	1.82548e-06
BRWD3	1701.68	0.250879	-3.60263	-0.903825	0.000315018	0.00133641
BSCL2	1379.46	0.290436	6.43983	1.87036	1.19604e-10	1.35286e-09
BSDC1	1264.59	0.255299	0.960942	0.245327	0.336581	0.471229
BSG	4312.93	0.298558	0.140019	0.0418037	0.888645	0.930715
BSG-AS1	25.023	0.438031	-0.220765	-0.0967018	0.825276	0.88672
BSN	916.815	0.209485	12.4014	2.59791	2.56763e-35	1.78609e-33
BSN-DT	6.54095	0.968191	1.12646	1.09063	0.259971	0.38842
BST1	40.2182	0.452632	-1.77957	-0.805492	0.0751457	0.147816
BST2	708.007	0.261613	-2.55941	-0.669575	0.0104851	0.0289747
BTAF1	1250.1	0.193503	-1.5425	-0.298478	0.122952	0.218003
BTBD1	2072.6	0.156642	0.330032	0.0516967	0.741376	0.824488
BTBD10	1456.37	0.189822	2.4081	0.457111	0.0160356	0.0415268
BTBD19	65.5639	0.30809	0.980368	0.302041	0.326904	0.461332
BTBD2	1120.22	0.391225	0.355713	0.139164	0.722055	0.809729
BTBD3	1769.85	0.135167	-1.5096	-0.204048	0.131146	0.229508
BTBD6	345.12	0.308668	2.18416	0.674181	0.0289502	0.0681147
BTBD7	1361.91	0.152007	-2.96107	-0.450103	0.00306568	0.0100121
BTBD7_1	70.5364	0.501724	3.52116	1.76665	0.000429663	0.00176006
BTBD8	454.658	0.24752	1.59496	0.394783	0.110722	0.200277
BTBD9	610.329	0.160393	6.09775	0.978039	1.07571e-09	1.08641e-08
BTC	26.5963	0.498715	-0.682319	-0.340283	0.495037	0.623275
BTD	479.962	0.265108	-1.66791	-0.442175	0.095334	0.178366
BTF3	7758.05	0.277162	-1.53673	-0.425922	0.12436	0.220081
BTF3-DT	9.00219	0.795351	1.48189	1.17862	0.13837	0.239309
BTF3L4	3401.74	0.238877	-1.03569	-0.247404	0.300345	0.433405
BTG1	2380.03	0.142428	-5.40871	-0.770352	6.34786e-08	5.16647e-07
BTG2	1748.54	0.11988	-4.45933	-0.534584	8.22157e-06	4.81694e-05
BTG3	1344.15	0.237557	-3.77952	-0.897852	0.000157128	0.000714055
BTG3-AS1	38.5396	0.349518	-0.181549	-0.0634546	0.855937	0.90821
BTN2A1	1014.1	0.111224	2.74072	0.304834	0.00613047	0.018247
BTN2A2	558.395	0.157391	-3.39792	-0.534802	0.00067901	0.00265165
BTN2A3P	24.1923	0.515338	-1.35482	-0.698189	0.175475	0.287719
BTN3A1	749.102	0.132468	-2.61465	-0.346356	0.00893195	0.0252824
BTN3A2	832.434	0.131245	-5.82642	-0.764688	5.663e-09	5.23539e-08
BTN3A3	565.336	0.147912	-6.96942	-1.03086	3.18258e-12	4.24336e-11
BTNL9	26.5685	0.425026	0.777971	0.330658	0.436586	0.5692
BTRC	1511.24	0.123959	4.8012	0.595152	1.57715e-06	1.03544e-05
BUB1	720.42	0.125755	-20.4127	-2.567	1.28895e-92	1.19698e-89
BUB1B	491.822	0.186704	-10.7675	-2.01034	4.90113e-27	2.06883e-25
BUB1B-PAK6	118.578	1.37806	2.00973	2.76952	0.0444602	0.0966706
BUB3	1594.45	0.107536	-3.90959	-0.420422	9.24512e-05	0.000441754
BUD13	526.497	0.120937	-6.24604	-0.755379	4.20999e-10	4.44779e-09
BUD23	276.666	0.227248	-0.117378	-0.0266738	0.906561	0.942383
BUD31	1360.6	0.180204	-1.35639	-0.244427	0.174976	0.287011
BVES	277.973	0.175997	-7.09009	-1.24783	1.34028e-12	1.85354e-11
BVES-AS1	7.99608	0.767384	1.62275	1.24527	0.104642	0.191763
BYSL	144.428	0.27642	0.403715	0.111595	0.686422	0.781878
BZW1	6559.47	0.0971451	0.378694	0.0367882	0.704915	0.796471
BZW2	1786.03	0.0952489	-11.0997	-1.05723	1.2591e-28	5.96561e-27
C10orf105	153.53	0.339906	6.28871	2.13757	3.20112e-10	3.43667e-09
C10orf143	12.7299	0.604067	-0.0907915	-0.0548441	0.927658	0.95593
C10orf67	13.7745	0.617244	1.34737	0.831657	0.17786	0.290741
C10orf88	397.387	0.200091	-0.342416	-0.0685143	0.732038	0.81742
C10orf95-AS1	145.035	0.206419	3.76497	0.777161	0.000166569	0.000752906
C11orf24	676.715	0.11809	-5.4046	-0.638229	6.49515e-08	5.27282e-07
C11orf54	810.264	0.141076	0.152724	0.0215456	0.878616	0.923307
C11orf58	4342.73	0.161574	-2.04739	-0.330805	0.0406198	0.0898882
C11orf65	18.9386	0.619454	-1.39855	-0.86634	0.161947	0.270904
C11orf68	246.431	0.476483	0.96496	0.459787	0.334565	0.469149
C11orf71	269.054	0.209291	2.00294	0.419198	0.0451841	0.0979693
C11orf87	500.052	0.131304	3.44698	0.452603	0.000566883	0.00225454
C11orf96	31.5932	0.399265	2.7223	1.08692	0.00648283	0.0191444
C11orf98	463.389	0.153902	-1.64211	-0.252725	0.100566	0.185945
C12orf4	572.386	0.150963	2.50169	0.377663	0.0123602	0.0332897
C12orf42	9.07696	0.96394	1.75217	1.68898	0.0797449	0.155008
C12orf43	375.554	0.155674	-2.25457	-0.350979	0.02416	0.0587336
C12orf57	421.197	0.348735	-1.62395	-0.566327	0.104387	0.191371
C12orf60	29.8158	0.37932	0.177285	0.0672476	0.859285	0.910566
C12orf75	253.947	0.172399	-1.50203	-0.258949	0.13309	0.23221
C12orf76	256.176	0.18584	4.95204	0.920288	7.34409e-07	5.09152e-06
C13orf46	27.8458	0.745197	-1.36284	-1.01558	0.172934	0.284516
C14orf119	859.562	0.15047	-2.29046	-0.344646	0.0219944	0.0542245
C14orf132	5313.86	0.130867	6.86831	0.898832	6.49652e-12	8.39081e-11
C14orf28	122.015	0.254206	1.30673	0.332177	0.191306	0.30763
C14orf39	16.2783	0.566988	1.11057	0.629683	0.266751	0.395958
C14orf93	218.805	0.256357	-2.11311	-0.54171	0.0345917	0.0789762
C15orf39	175.506	0.3806	0.764164	0.290841	0.444769	0.577026
C15orf40	379.91	0.171931	-0.607317	-0.104417	0.543641	0.665988
C15orf48	21.6182	0.48904	0.57197	0.279716	0.567343	0.686108
C15orf61	41.0549	0.410467	0.413741	0.169827	0.679064	0.775948
C15orf62	9.92655	0.706416	2.22072	1.56875	0.0263702	0.0631967
C16orf46	146.466	0.245075	-0.291256	-0.0713797	0.770855	0.847015
C16orf74	6.76223	0.789322	0.946893	0.747404	0.343693	0.47823
C16orf86	17.7523	0.705939	-0.281139	-0.198467	0.778603	0.852955
C16orf87	812.854	0.222142	-2.3828	-0.529319	0.0171815	0.0439548
C16orf89	50.8348	0.364818	-1.88476	-0.687595	0.0594616	0.122546
C16orf95	22.4666	0.605763	-0.904719	-0.548045	0.365614	0.500774
C16orf96	10.1617	0.700209	1.69326	1.18564	0.0904059	0.171146
C17orf100	135.647	0.198354	3.8029	0.754321	0.000143014	0.000655852
C17orf107	69.6202	0.517032	-3.12172	-1.61403	0.00179797	0.00630081
C17orf113	42.4453	0.443412	1.60817	0.71308	0.107799	0.196155
C17orf49	519.125	0.292146	0.00241377	0.000705174	0.998074	0.998666
C17orf58	304.983	0.289446	-0.12526	-0.0362561	0.900317	0.938414
C17orf67	29.7452	0.412475	1.83243	0.755833	0.066887	0.134721
C17orf75	577.734	0.128435	1.38243	0.177552	0.16684	0.276845
C17orf80	993.12	0.122171	-2.38986	-0.291973	0.0168547	0.0432499
C18orf21	404.398	0.271266	-2.02953	-0.55054	0.0424048	0.0932162
C18orf32	180.257	0.268576	5.42382	1.45671	5.83385e-08	4.77743e-07
C18orf54	496.658	0.305893	-1.93351	-0.591447	0.0531738	0.111846
C19orf12	636.319	0.114842	3.55429	0.408181	0.000378997	0.00157651
C19orf25	90.0637	0.420751	0.900299	0.378802	0.367961	0.503102
C19orf38	15.8929	0.559489	-0.865672	-0.484334	0.38667	0.520596
C19orf44	145.939	0.187215	0.322973	0.0604654	0.746715	0.82838
C19orf47	135.892	0.379739	0.161444	0.0613065	0.871744	0.918998
C19orf48P	105.573	0.553281	-1.66592	-0.921722	0.0957293	0.178979
C19orf53	490.165	0.295087	-0.49771	-0.146868	0.618688	0.727635
C19orf81	3.82461	1.34902	1.62639	2.19403	0.103866	0.190755
C1D	518.19	0.250173	-1.95463	-0.488996	0.0506265	0.107711
C1GALT1	1188.62	0.195135	-2.02752	-0.39564	0.0426095	0.0935333
C1GALT1C1	457.805	0.250403	-1.83945	-0.460604	0.0658488	0.133182
C1orf115	179.064	0.222294	-0.363377	-0.0807764	0.716323	0.805538
C1orf122	144.047	0.507253	2.00327	1.01617	0.0451481	0.0979103
C1orf131	215.601	0.268114	-1.0349	-0.277471	0.300717	0.433736
C1orf159	33.3127	0.591052	1.31268	0.775861	0.189291	0.305316
C1orf174	273.68	0.16418	-3.69936	-0.607362	0.000216144	0.000954002
C1orf198	1973.64	0.12419	-4.63462	-0.575572	3.57594e-06	2.21018e-05
C1orf21	2311.14	0.129639	6.09994	0.790788	1.06112e-09	1.07343e-08
C1orf216	598.078	0.169518	10.294	1.74502	7.49882e-25	2.71492e-23
C1orf220	10.8327	0.766596	0.847828	0.649942	0.396534	0.530454
C1orf226	293.419	0.239171	1.73615	0.415237	0.0825375	0.159247
C1orf35	105.584	0.306407	0.487694	0.149433	0.625767	0.733828
C1orf43	2481.7	0.0947746	-3.41247	-0.323416	0.00064376	0.00252675
C1orf50	379.511	0.171587	2.47671	0.424971	0.0132599	0.0353338
C1orf52	533.546	0.186265	0.420796	0.0783797	0.673904	0.77138
C1orf53	7.36833	0.752049	-0.385003	-0.289541	0.700235	0.792823
C1orf54	254.834	0.22466	-5.99734	-1.34736	2.00576e-09	1.97001e-08
C1orf56	52.6333	0.312794	0.617731	0.193222	0.536753	0.660162
C1orf74	130.651	0.231579	-0.802805	-0.185913	0.422088	0.554926
C1QBP	1309.78	0.155455	-2.37361	-0.368991	0.0176151	0.0449279
C1QL1	225.604	0.304232	-1.15896	-0.352592	0.246473	0.372843
C1QL3	58.3751	0.373699	2.92081	1.0915	0.00349117	0.0112047
C1QL4	218.449	0.295313	9.43485	2.78623	3.91545e-21	1.09686e-19
C1QTNF1	111.728	0.422979	-1.76005	-0.744464	0.0783993	0.153017
C1QTNF2	9.31175	0.98366	0.758782	0.746383	0.447983	0.580293
C1QTNF3	464.233	0.202274	0.159732	0.0323096	0.873092	0.920001
C1QTNF3-AMACR	424.61	0.228449	-1.17325	-0.268029	0.240695	0.366398
C1QTNF4	24.645	1.11747	1.28496	1.4359	0.198806	0.31638
C1QTNF4_1	14.4314	0.712733	2.88004	2.0527	0.00397621	0.0125276
C1QTNF5	133.268	0.475325	1.25478	0.596431	0.209557	0.329392
C1QTNF6	596.48	0.308529	-0.773882	-0.238765	0.439	0.571434
C1QTNF7	13.8139	0.637497	-0.370349	-0.236096	0.711123	0.801291
C1R	8736.59	0.241913	-1.07079	-0.259039	0.284262	0.41552
C1RL	2877.93	0.124056	-2.65788	-0.329726	0.00786334	0.0226603
C1RL-AS1	145.673	0.185972	-0.308636	-0.0573975	0.757599	0.836954
C1S	15369.2	0.0883963	0.489077	0.0432326	0.624787	0.732934
C2	176.718	0.200111	5.00193	1.00094	5.67584e-07	4.00066e-06
C20orf202	5.87854	1.00599	-0.382044	-0.384331	0.702429	0.794629
C20orf203	21.4777	0.525444	2.52304	1.32571	0.0116347	0.0316153
C20orf96	211.768	0.1898	0.89142	0.169192	0.372704	0.507835
C21orf58	36.643	0.435562	-2.24495	-0.977816	0.0247713	0.0599527
C21orf62	2373.06	0.229215	8.00799	1.83555	1.16596e-15	2.18962e-14
C21orf91	966.953	0.18941	-5.95822	-1.12854	2.55001e-09	2.4706e-08
C22orf23	22.6253	0.472688	0.0539321	0.025493	0.956989	0.973873
C22orf39	549.312	0.229673	-0.760314	-0.174624	0.447067	0.579521
C22orf42	81.6984	0.301972	6.74515	2.03684	1.52872e-11	1.90556e-10
C22orf46P	747.172	0.264545	-1.43332	-0.379179	0.151765	0.257465
C2CD2	736.118	0.143395	4.7234	0.67731	2.31932e-06	1.48438e-05
C2CD2L	295.645	0.301503	3.8139	1.1499	0.000136794	0.000628945
C2CD3	619.535	0.126217	-0.0631098	-0.00796553	0.949679	0.969728
C2CD4A	37.0731	0.421099	-4.84272	-2.03926	1.28075e-06	8.52595e-06
C2CD4C	174.848	0.484088	2.35226	1.1387	0.0186597	0.047152
C2CD4D-AS1	36.2477	0.386714	-1.33853	-0.517629	0.180724	0.294231
C2CD5	1385.97	0.251836	-1.6494	-0.415378	0.0990654	0.183782
C2orf15	102.398	0.283265	3.02931	0.858097	0.00245115	0.00821266
C2orf27A	113.478	0.229276	1.94186	0.445222	0.0521539	0.110261
C2orf42	188.597	0.198916	0.301577	0.0599886	0.762974	0.840843
C2orf49	1093.45	0.226232	-2.82097	-0.638194	0.00478794	0.0147278
C2orf49-DT	47.1909	0.337199	0.474124	0.159874	0.635411	0.741766
C2orf50	89.7891	0.367576	4.7405	1.7425	2.13191e-06	1.37153e-05
C2orf66	35.6927	0.697123	1.75857	1.22594	0.0786507	0.153347
C2orf68	765.747	0.108282	-3.20298	-0.346826	0.00136011	0.00490703
C2orf69	549.621	0.216844	-0.715072	-0.155059	0.474565	0.604948
C2orf72	123.89	0.337909	6.63341	2.24149	3.2802e-11	3.97411e-10
C2orf73	8.19049	0.939135	0.0355741	0.0334089	0.971622	0.983751
C2orf74	509.222	0.336147	-0.677325	-0.227681	0.4982	0.626053
C2orf74-DT	246.128	0.190558	-0.373618	-0.0711959	0.708688	0.79941
C2orf76	128.763	0.245964	-1.3009	-0.319974	0.193294	0.310022
C2orf80	64.9153	0.361361	-0.941872	-0.340356	0.346258	0.480898
C2orf81	57.9259	0.369649	1.39382	0.515224	0.163373	0.272503
C2orf88	57.5163	0.362107	2.32318	0.84124	0.0201695	0.0503235
C2orf92	12.9078	0.740405	0.239392	0.177247	0.810801	0.875879
C3	24035.8	0.130255	4.80368	0.625706	1.55773e-06	1.02377e-05
C3orf18	160.38	0.473807	2.07639	0.983811	0.0378575	0.0849085
C3orf33	171.775	0.229184	1.65747	0.379865	0.097425	0.181419
C3orf38	908.014	0.183469	-2.30104	-0.42217	0.0213892	0.0529541
C3orf52	49.6619	0.432325	0.78332	0.338649	0.433439	0.565964
C3orf62	123.75	0.200556	2.76834	0.555207	0.00563428	0.0169599
C3orf70	208.363	0.166693	4.28254	0.71387	1.84769e-05	0.00010135
C3orf80	22.1635	0.479353	1.55996	0.747773	0.118769	0.211942
C4A	1305.78	1.82793	4.98668	9.11528	6.14265e-07	4.30519e-06
C4B	10187.8	0.209531	11.5983	2.43021	4.20129e-31	2.32927e-29
C4B_2_1	3692.47	0.32421	4.60762	1.49383	4.07308e-06	2.5008e-05
C4orf19	195.284	0.190702	6.70276	1.27823	2.04516e-11	2.51554e-10
C4orf3	2536.25	0.184696	3.10068	0.572682	0.00193075	0.00669525
C4orf33	293.109	0.206809	0.610171	0.126189	0.541749	0.664371
C4orf36	23.0906	0.517005	2.16129	1.1174	0.0306729	0.0713269
C4orf46	396.286	0.18105	-4.90451	-0.887962	9.36608e-07	6.39075e-06
C4orf46P3	8.07038	0.797391	-1.07755	-0.85923	0.281234	0.412078
C4orf50	22.8904	0.570614	4.09622	2.33736	4.19945e-05	0.000214807
C5	184.23	0.215187	-2.78287	-0.598836	0.00538809	0.0163358
C5AR1	47.6904	0.33346	-1.0117	-0.33736	0.311684	0.445677
C5orf15	3041.71	0.196985	-2.00953	-0.395847	0.0444812	0.0966984
C5orf22	1022.3	0.246006	-0.969953	-0.238614	0.33207	0.466813
C5orf24	3747.54	0.230588	-1.55245	-0.357977	0.120554	0.214468
C5orf34	65.9548	0.382904	-2.01813	-0.772752	0.0435772	0.0951181
C5orf46	19.1128	0.656921	0.684269	0.449511	0.493805	0.622299
C5orf47	4.08261	1.42575	1.11068	1.58355	0.266706	0.395934
C5orf64	11.2685	0.782887	3.22118	2.52182	0.00127664	0.00463741
C6	15.7114	0.597852	-3.44624	-2.06035	0.000568437	0.00226024
C6orf118	26.6565	0.429665	1.65776	0.712282	0.0973652	0.181349
C6orf120	872.713	0.129062	-6.58534	-0.849919	4.53842e-11	5.41027e-10
C6orf132	33.9711	0.449397	-1.80136	-0.809527	0.0716459	0.142563
C6orf136	114.176	0.350043	1.72495	0.603806	0.084537	0.162385
C6orf141	27.7605	0.458683	2.22148	1.01895	0.0263184	0.0630969
C6orf163	11.9924	0.833626	-0.281296	-0.234495	0.778484	0.852925
C6orf226	19.4185	0.545894	0.145655	0.0795124	0.884194	0.927385
C6orf47	227.09	0.262174	0.887493	0.232677	0.374814	0.509807
C6orf52	17.3712	0.595967	-0.421981	-0.251487	0.673039	0.770841
C6orf62	2191.65	0.0924393	2.34912	0.217151	0.0188179	0.0474483
C6orf89	3238.16	0.105912	-0.754824	-0.0799453	0.450355	0.58236
C7	8125.9	0.173973	-14.3142	-2.49028	1.78423e-46	2.35025e-44
C7orf25	278.07	0.195147	0.386926	0.0755074	0.698811	0.791693
C7orf50	315.191	0.411793	0.646988	0.266425	0.51764	0.642913
C8orf33	980.788	0.131714	0.0162712	0.00214315	0.987018	0.992952
C8orf34	106.009	0.28559	5.84399	1.66898	5.09644e-09	4.74705e-08
C8orf34-AS1	27.491	0.529506	1.22813	0.650302	0.219398	0.340709
C8orf44	65.4092	0.404266	2.34645	0.948593	0.018953	0.047763
C8orf44-SGK3	118.319	0.54269	-1.60388	-0.87041	0.10874	0.197519
C8orf48	62.329	0.367143	0.116641	0.042824	0.907144	0.942778
C8orf58	100.03	0.259568	0.552387	0.143382	0.580683	0.696572
C8orf76	299.062	0.191653	-0.806095	-0.154491	0.420188	0.553133
C8orf82	75.8628	0.383848	1.27787	0.490507	0.201296	0.319292
C8orf88	178.613	0.24514	-5.2694	-1.29174	1.36868e-07	1.0614e-06
C8orf89	4.14713	1.17895	0.203267	0.239642	0.838926	0.896718
C9orf40	184.43	0.254449	1.86317	0.474081	0.0624387	0.127563
C9orf43	6.17082	0.873252	-0.235996	-0.206084	0.813436	0.877501
C9orf72	679.028	0.164692	1.57376	0.259185	0.115544	0.207403
C9orf78	1426.29	0.214888	-1.47138	-0.316183	0.141187	0.243073
C9orf85	347.385	0.200716	-0.564206	-0.113245	0.572614	0.689967
CA10	505.817	0.211023	-0.132049	-0.0278654	0.894945	0.934966
CA11	524.561	0.138342	0.0252539	0.00349367	0.979852	0.988582
CA12	99.5203	0.286251	0.800307	0.229088	0.423533	0.556314
CA13	85.1008	0.288955	3.02088	0.872897	0.00252045	0.00842555
CA14	332.772	0.219087	-7.24881	-1.58812	4.20451e-13	6.12474e-12
CA2	29.1878	0.675675	-6.21157	-4.197	5.24571e-10	5.49823e-09
CA3	17.5924	0.517912	-1.3711	-0.710107	0.170345	0.281279
CA4	10.953	0.767142	-3.24992	-2.49315	0.00115436	0.00424384
CA5B	174.748	0.172351	1.17348	0.202251	0.240602	0.366347
CA5BP1	84.2106	0.304826	1.74995	0.533431	0.0801265	0.15562
CA5BP1-CA5B	106.05	0.292244	1.11928	0.327102	0.263022	0.391918
CA8	781.897	0.174243	1.95762	0.341103	0.0502743	0.107063
CA9	45.4472	0.523545	-3.46211	-1.81257	0.000535958	0.00214997
CAAP1	681.182	0.182547	-5.93429	-1.08329	2.95125e-09	2.83567e-08
CAB39	2379.1	0.134289	3.38025	0.453932	0.000724206	0.00280573
CAB39L	484.354	0.168425	-0.326083	-0.0549207	0.744361	0.826509
CABCOCO1	74.4189	0.329031	-2.10249	-0.691785	0.0355103	0.0806571
CABIN1	1463.84	0.213923	1.55145	0.331891	0.120794	0.214792
CABLES1	133.083	0.21014	-2.94512	-0.618887	0.0032283	0.0104696
CABLES2	479.042	0.19435	4.13232	0.803119	3.59112e-05	0.000186881
CABP1	39.9917	0.373119	5.37977	2.00729	7.45815e-08	6.02e-07
CABP7	35.9146	0.61184	-2.47312	-1.51315	0.0133941	0.0356096
CABYR	411.475	0.205848	1.12368	0.231309	0.261147	0.389925
CACFD1	131.064	0.549041	0.992986	0.54519	0.320717	0.454604
CACHD1	1502.93	0.123985	-0.335625	-0.0416126	0.737154	0.821305
CACNA1A	329.516	0.165238	9.24959	1.52838	2.25353e-20	5.93685e-19
CACNA1B	479.852	0.182775	12.8792	2.354	5.89638e-38	4.70015e-36
CACNA1C	742.516	0.132951	7.00381	0.931162	2.49102e-12	3.36234e-11
CACNA1C-AS2	5.4858	1.17809	-1.54489	-1.82002	0.122373	0.217108
CACNA1D	320.315	0.170022	7.67793	1.30542	1.61674e-14	2.72731e-13
CACNA1E	1057.1	0.210326	10.6871	2.24778	1.1692e-26	4.81498e-25
CACNA1G	84.2586	0.413307	-2.08513	-0.861798	0.0370578	0.0834757
CACNA1H	1065.25	0.377704	2.94234	1.11134	0.00325742	0.0105511
CACNA1I	17.5273	0.719514	1.81073	1.30285	0.0701822	0.140236
CACNA2D1	876.071	0.291514	-1.92705	-0.561761	0.0539739	0.11317
CACNA2D2	770.322	0.225308	3.22051	0.725608	0.00127963	0.00464736
CACNA2D3	548.351	0.189413	10.4405	1.97756	1.61981e-25	6.13972e-24
CACNB1	542.011	0.173015	9.75841	1.68835	1.69804e-22	5.28268e-21
CACNB2	210.304	0.163589	-1.20073	-0.196426	0.229858	0.353173
CACNB3	632.139	0.373156	2.29694	0.857119	0.0216219	0.0534519
CACNB4	249.075	0.232212	2.56818	0.596363	0.0102234	0.0283697
CACNG2	614.119	0.130619	14.2829	1.86562	2.79625e-46	3.6318e-44
CACNG3	200.766	0.179269	1.07563	0.192826	0.282094	0.413034
CACNG4	2119.53	0.247431	6.81679	1.68669	9.30944e-12	1.18753e-10
CACNG5	407.193	0.21785	1.41757	0.308819	0.156315	0.263405
CACNG6	49.2092	0.506381	2.59504	1.31408	0.00945788	0.026551
CACNG7	538.548	0.276625	3.98064	1.10114	6.87289e-05	0.000337342
CACNG8	301.449	0.207177	3.56896	0.739406	0.000358402	0.00150025
CACTIN	234.451	0.204457	-1.83768	-0.375727	0.0661095	0.133597
CACUL1	1754.11	0.113165	-2.26048	-0.255809	0.0237913	0.0579594
CACYBP	1616.11	0.172452	-1.92946	-0.332739	0.0536736	0.112688
CAD	606.263	0.273129	-1.10089	-0.300684	0.270945	0.400563
CADM1	13786	0.17338	-0.731102	-0.126758	0.464717	0.5962
CADM2	338.53	0.189011	-2.61724	-0.494688	0.00886431	0.0251277
CADM3	5417.49	0.218422	6.26258	1.36789	3.78659e-10	4.01876e-09
CADM3-AS1	50.0282	0.551073	3.96391	2.1844	7.37333e-05	0.000358682
CADM4	1963.66	0.231811	0.738745	0.171249	0.460062	0.591822
CADPS	2830.44	0.123081	17.1657	2.11278	4.79267e-66	1.50871e-63
CADPS2	2914.8	0.126901	-3.78533	-0.480362	0.000153503	0.000699119
CAHM	14.8825	0.864479	0.519922	0.449461	0.603118	0.714964
CALB1	29.298	0.450392	-0.0148589	-0.00669233	0.988145	0.99344
CALB2	54.1318	0.559226	0.162749	0.0910137	0.870716	0.918383
CALCA	13.0972	0.693287	-2.64758	-1.83553	0.00810702	0.0232795
CALCB	18.2071	0.483135	-0.719192	-0.347466	0.472023	0.603115
CALCOCO1	1432.72	0.147291	-2.65976	-0.391759	0.00781975	0.0225487
CALCOCO2	1604.03	0.199236	-5.31413	-1.05877	1.07166e-07	8.44101e-07
CALCRL	533.03	0.202612	-3.73137	-0.756021	0.000190441	0.000849641
CALD1	12518.3	0.191269	-4.07183	-0.778815	4.66447e-05	0.000237156
CALHM2	62.9916	0.387927	-5.30081	-2.05633	1.15291e-07	9.03124e-07
CALHM5	103.447	0.256036	5.23005	1.33908	1.69468e-07	1.29635e-06
CALHM6	6.02922	0.959451	0.968916	0.929627	0.332587	0.467188
CALM1	12758.2	0.144498	9.27891	1.34079	1.71218e-20	4.52996e-19
CALM2	17469.1	0.197629	2.23796	0.442284	0.0252239	0.0608815
CALM3	9324.15	0.123853	4.65824	0.576937	3.18918e-06	1.99302e-05
CALML4	95.4116	0.307563	-2.89651	-0.89086	0.00377336	0.0119718
CALN1	261.459	0.201816	2.77085	0.5592	0.00559108	0.0168659
CALR	25476	0.121327	-3.93959	-0.477979	8.16213e-05	0.000392835
CALU	17835.1	0.151659	-9.53148	-1.44553	1.55055e-21	4.50679e-20
CALY	150.525	0.509296	4.66018	2.37341	3.1593e-06	1.97634e-05
CAMK1	262.011	0.21919	2.89153	0.633795	0.00383377	0.0121406
CAMK1D	1669.22	0.144506	0.0750823	0.0108498	0.940149	0.963812
CAMK1G	143.173	0.20205	5.73673	1.1591	9.65236e-09	8.66055e-08
CAMK2A	154.076	0.324035	4.34199	1.40696	1.41196e-05	7.94679e-05
CAMK2B	379.422	0.299392	9.5864	2.87009	9.12119e-22	2.7236e-20
CAMK2D	3737.15	0.157048	-0.970776	-0.152458	0.33166	0.466378
CAMK2G	843.397	0.203577	0.2203	0.0448481	0.825638	0.886926
CAMK2N1	4001.38	0.231745	3.55011	0.822722	0.000385072	0.00159784
CAMK2N2	427.434	0.315688	7.57799	2.39228	3.50955e-14	5.75313e-13
CAMK4	616.115	0.172491	2.65483	0.457936	0.00793477	0.0228272
CAMKK1	100.725	0.345255	3.61385	1.2477	0.000301683	0.00128513
CAMKK2	896.01	0.121788	2.53479	0.308707	0.0112513	0.030713
CAMKMT	115.163	0.247089	-0.959725	-0.237137	0.337194	0.471644
CAMKV	320.704	0.362176	4.14478	1.50114	3.40143e-05	0.000178108
CAMLG	1107.61	0.1153	-0.982084	-0.113234	0.326058	0.460383
CAMSAP1	2502.75	0.0978944	12.3989	1.21378	2.6497e-35	1.8363e-33
CAMSAP1-DT	111.202	0.236613	4.7681	1.1282	1.85967e-06	1.20895e-05
CAMSAP2	4606.3	0.190251	3.36939	0.641028	0.000753354	0.00290593
CAMSAP3	401.774	0.34648	4.1781	1.44763	2.93957e-05	0.000155857
CAMTA1	4056.3	0.204746	0.31709	0.0649227	0.751175	0.831919
CAMTA2	612.837	0.301878	2.99564	0.90432	0.00273867	0.00907176
CAMTA2-AS1	130.752	0.209122	3.36942	0.70462	0.000753267	0.00290593
CAND1	6299.52	0.133951	-2.11876	-0.283811	0.0341106	0.0780987
CAND2	388.47	0.170722	1.62228	0.276959	0.104744	0.191912
CANT1	978.495	0.275642	-0.558712	-0.154005	0.576359	0.692816
CANX	2691.75	0.229265	-0.155736	-0.0357048	0.876241	0.921907
CANX_1	26415.2	0.15414	-2.07544	-0.319907	0.037946	0.0850865
CAP1	5710.35	0.0929542	-0.779832	-0.0724887	0.43549	0.568122
CAP2	914.713	0.103745	-0.712046	-0.0738713	0.476436	0.606709
CAPG	160.938	0.300375	-6.57652	-1.97542	4.81589e-11	5.72634e-10
CAPN1	1403.73	0.311574	1.40317	0.437192	0.160566	0.269175
CAPN1-AS1	18.9031	0.764661	-3.13114	-2.39426	0.00174131	0.00612623
CAPN10	64.7261	0.477158	1.39711	0.666641	0.162381	0.271336
CAPN10-DT	9.79391	0.785868	0.888439	0.698196	0.374305	0.509301
CAPN12	6.44162	1.04337	-2.04099	-2.1295	0.0412518	0.0910806
CAPN13	5.85385	1.41461	1.56763	2.21757	0.116968	0.209333
CAPN14	15.4606	0.625311	2.33547	1.4604	0.0195189	0.0489765
CAPN15	108.999	0.460838	-0.307398	-0.141661	0.758541	0.837846
CAPN2	2316.12	0.0979948	-3.55937	-0.348799	0.000371752	0.00154932
CAPN3	9.53336	0.735959	-0.811584	-0.597293	0.41703	0.550283
CAPN5	995.494	0.275514	0.265376	0.0731147	0.79072	0.861251
CAPN6	1184.11	0.182363	2.23027	0.406718	0.0257293	0.0619083
CAPN7	1426.62	0.177116	-1.05781	-0.187356	0.29014	0.422219
CAPNS1	4149.87	0.161485	-0.069824	-0.0112756	0.944334	0.966023
CAPRIN1	12149.8	0.12371	-3.03543	-0.375514	0.00240189	0.00806551
CAPRIN2	552.075	0.170624	2.76231	0.471317	0.00573942	0.0172183
CAPS	72.101	0.384206	6.05235	2.32535	1.42752e-09	1.42545e-08
CAPS2	114.398	0.307212	-3.70474	-1.13814	0.00021161	0.000936439
CAPSL	8.97653	0.833848	2.67801	2.23306	0.00740603	0.021503
CAPZA1	4622.46	0.16478	-2.6126	-0.430505	0.00898569	0.0253983
CAPZA2	2399.33	0.167849	-0.689469	-0.115726	0.490528	0.619304
CAPZB	3924.52	0.108954	-1.76141	-0.191913	0.0781689	0.152648
CARD10	52.5996	0.435994	1.1171	0.487049	0.263951	0.392912
CARD11	16.9189	0.719281	-4.65481	-3.34811	3.24286e-06	2.02248e-05
CARD16	69.4764	0.395275	-2.83659	-1.12123	0.00455985	0.0141362
CARD19	119.144	0.229649	2.36791	0.543788	0.0178888	0.045501
CARD6	36.2474	0.393755	-0.432804	-0.170419	0.665157	0.764572
CARD8	601.167	0.197292	-2.59393	-0.511761	0.00948853	0.0266249
CARD8-AS1	31.8152	0.505146	0.264715	0.13372	0.791229	0.861502
CARD9	5.94927	0.986307	0.929469	0.916742	0.352646	0.487728
CARF	397.231	0.167643	-1.07534	-0.180273	0.282223	0.413153
CARHSP1	841.807	0.246094	0.408841	0.100614	0.682656	0.778902
CARM1	1660.17	0.244613	1.31627	0.321976	0.188084	0.303765
CARMIL1	194.15	0.171074	-2.26351	-0.387227	0.0236046	0.0575565
CARMIL2	129.39	0.436162	5.20439	2.26996	1.94635e-07	1.47489e-06
CARMIL3	128.069	2.28391	1.73316	3.95839	0.0830674	0.160043
CARMIL3_1	32.4468	0.646319	0.261275	0.168867	0.793881	0.863491
CARNMT1	447.126	0.210311	-2.10882	-0.443508	0.0349599	0.0796017
CARNS1	7.14012	0.884337	-0.662111	-0.585529	0.5079	0.634721
CARS1	1145.64	0.142164	9.41925	1.33908	4.54322e-21	1.26509e-19
CARS1_1	95.2157	1.21183	-8.37907	-10.154	5.33479e-17	1.1069e-15
CARS2	330.104	0.150062	1.9347	0.290325	0.0530267	0.111599
CARTPT	16.2824	0.639456	0.753004	0.481513	0.451448	0.58338
CASC15	244.666	0.162595	2.50855	0.407878	0.0121229	0.0327218
CASC2	74.982	0.312868	2.98301	0.933287	0.00285431	0.00939771
CASC3	3796.92	0.125271	-1.9576	-0.245229	0.0502773	0.107063
CASC9	78.473	0.347387	4.26961	1.48321	1.95818e-05	0.00010678
CASD1	1128.56	0.191573	0.616968	0.118194	0.537256	0.660562
CASK	3088.06	0.130233	4.30136	0.560178	1.69751e-05	9.38048e-05
CASKIN1	192.296	0.287773	4.49022	1.29217	7.11491e-06	4.20979e-05
CASKIN2	293.875	0.410908	-0.175782	-0.07223	0.860466	0.911402
CASP1	323.741	0.252017	-2.15757	-0.543743	0.0309616	0.0718543
CASP10	11.1098	0.687202	-0.877557	-0.603059	0.380184	0.51448
CASP2	663.012	0.12676	-3.51457	-0.445506	0.000440467	0.00179956
CASP3	1253.9	0.15009	2.59997	0.390229	0.00932328	0.0262246
CASP4	321.051	0.350186	-0.708909	-0.24825	0.478381	0.608518
CASP6	320.712	0.183926	-4.71838	-0.867832	2.37731e-06	1.51731e-05
CASP7	453.286	0.135343	-5.14998	-0.697014	2.60513e-07	1.94552e-06
CASP8	255.984	0.247667	-1.8947	-0.469254	0.0581319	0.120299
CASP8AP2	428.477	1.89802	0.236508	0.448898	0.813039	0.877273
CASP8AP2_1	499.151	1.12609	-1.2667	-1.42642	0.205262	0.324205
CASP9	163.38	0.188635	4.12583	0.778274	3.69406e-05	0.000191648
CASQ1	12.1394	0.897388	3.49583	3.13711	0.000472596	0.00191942
CAST	4361.18	0.144928	-1.30213	-0.188716	0.192871	0.309476
CASTOR1	53.9739	0.410626	0.34925	0.143411	0.726901	0.813494
CASTOR2	1016.95	0.325328	1.78123	0.579485	0.0748742	0.147438
CASTOR3P	1879.52	0.0933922	5.04387	0.471058	4.56218e-07	3.26651e-06
CASZ1	76.9749	0.306574	-2.19863	-0.674044	0.027904	0.0661806
CAT	500.586	0.190429	-2.82495	-0.537953	0.00472873	0.0145722
CATIP	10.4936	0.932206	1.20577	1.12403	0.227905	0.35081
CATSPER2	3.81601	1.62842	2.06912	3.3694	0.0385348	0.0861131
CATSPER2P1	14.6375	0.683933	1.24237	0.849699	0.214099	0.33455
CATSPERE	11.9962	0.882531	0.155183	0.136954	0.876677	0.922228
CATSPERG	19.3546	0.539578	2.283	1.23186	0.0224302	0.0551287
CAV1	111.771	0.283663	-7.39575	-2.0979	1.40617e-13	2.16737e-12
CAV2	422.136	0.192552	2.14644	0.413302	0.0318376	0.0735564
CAVIN1	2691.13	0.264775	-1.31935	-0.349332	0.187051	0.302595
CAVIN2	158.31	0.228348	-2.97637	-0.679649	0.00291685	0.00957318
CAVIN3	15.9486	0.791722	-1.84029	-1.45699	0.0657261	0.132963
CAVIN4	105.337	0.224511	-0.0109515	-0.00245872	0.991262	0.995201
CBARP	123.644	0.469606	2.82531	1.32678	0.00472352	0.0145586
CBFA2T2	955.726	0.130446	-0.940122	-0.122636	0.347155	0.481999
CBFA2T3	243.335	0.19811	5.75149	1.13943	8.84629e-09	7.98747e-08
CBFB	1248.99	0.128661	-2.69052	-0.346166	0.00713398	0.0208071
CBL	1681.63	0.114267	0.0325459	0.00371892	0.974037	0.984877
CBLB	1161.9	0.173544	-1.87907	-0.3261	0.060235	0.123844
CBLL1	1310.58	0.196994	-2.43255	-0.479197	0.0149931	0.0392261
CBLL1-AS1	15.6029	0.62389	1.29201	0.806073	0.196353	0.313493
CBLN1	135.071	0.251001	9.95012	2.49749	2.51878e-23	8.27987e-22
CBLN2	101.234	0.382658	-8.65372	-3.31141	4.98469e-18	1.11275e-16
CBLN3	131.106	0.199764	-0.822687	-0.164343	0.410686	0.544328
CBLN4	11.237	1.4543	-4.86852	-7.08029	1.12436e-06	7.56076e-06
CBR1	473.858	0.143127	0.284007	0.0406492	0.776405	0.851233
CBR3	52.4213	0.303405	-0.654482	-0.198573	0.512801	0.638641
CBR3-AS1	15.8704	0.566438	3.12059	1.76762	0.00180491	0.00632026
CBR4	818.054	0.240912	-2.3039	-0.555037	0.0212284	0.0526121
CBS	45.2061	1.19266	-0.849883	-1.01362	0.39539	0.529269
CBSLR	24.853	0.493724	1.14497	0.565296	0.252223	0.379443
CBX1	5825.47	0.151118	-3.17724	-0.480137	0.00148685	0.00531368
CBX2	312.218	0.319089	-3.92431	-1.25221	8.69773e-05	0.000417639
CBX3	4937.34	0.190771	-3.11685	-0.594604	0.00182796	0.00638891
CBX3P2	39.9081	0.372768	-1.10119	-0.410488	0.270815	0.400433
CBX4	719.055	0.144274	2.76897	0.39949	0.00562339	0.0169331
CBX5	10804.4	0.117954	-0.647361	-0.076359	0.517398	0.642718
CBX6	3067.7	0.351097	0.867114	0.304441	0.38588	0.519984
CBX7	82.777	0.32939	0.705325	0.232327	0.480608	0.610347
CBX8	134.326	0.330218	0.616749	0.203661	0.5374	0.660659
CBY1	712.718	0.130712	-1.63871	-0.2142	0.101273	0.186935
CC2D1A	442.722	0.335637	2.05611	0.690105	0.0397723	0.0883073
CC2D1B	241.568	0.315352	1.43359	0.452086	0.151689	0.25736
CC2D2A	621.145	0.180918	1.8009	0.325814	0.071719	0.142677
CC2D2B	13.2251	0.856951	4.39264	3.76427	1.11983e-05	6.4253e-05
CCAR1	2555.44	0.228073	-2.35385	-0.536852	0.0185799	0.0469887
CCAR2	1548	0.246488	0.328431	0.0809542	0.742586	0.825377
CCBE1	1060.22	0.156304	-15.8436	-2.47642	1.55691e-56	3.40195e-54
CCDC102A	229.59	0.229311	-3.54111	-0.812015	0.000398452	0.00164674
CCDC102B	64.3363	0.45633	-0.194417	-0.0887183	0.84585	0.901731
CCDC103	142.347	0.222178	1.62921	0.361975	0.103268	0.189901
[truncated: 16,606 more rows]
