# Supplementary material for: A high-fidelity CRISPR-Cas13 system improves abnormalities associated with C9ORF72-linked ALS/FTD
Source: Nat Commun. 2025 Jan 8;16:460. doi: 10.1038/s41467-024-55548-5 (PMC11711314; doi:10.1038/s41467-024-55548-5)
Supplement: Supplementary file 9 — Supplementary Data 7 [file 41467_2024_55548_MOESM9_ESM.xlsx]

## Sheet: SI Data 7 DEGs C9 neurospheres
Supplementary Data 7. List of DEGs in C9-ALS neurospheres
Up-regulated DEGs	Down-regulated DEGs
ABCA3	ABCA4
ABCA7	ABCA8
ABCC3	ABCB4
ABCC9	ABCC6P1
ABCG4	ABI3BP
ABLIM2	ACBD7
ABLIM3	ACKR3
ABO	ACTC1
ABTB3	ACTN3
ACAN	ACVR1C
ACE	ACVRL1
ACHE	ADAMTS1
ACOT11	ADAMTS16
ACOT7	ADAMTS18
ACOX2	ADAMTS2
ACSBG1	ADAMTS4
ACSL4	ADAMTS5
ACSL5	ADAMTSL5
ACSL6	ADGRA2
ACTL6B	ADGRD1
ADAP1	ADGRE5
ADAP2	ADGRG2
ADARB1	ADGRG6
ADARB2	ADRA2A
ADCY7	AFMID
ADCY8	AGER
ADCYAP1	AGTR1
ADCYAP1R1	AGTR2
ADD2	AHCTF1P1
ADGRB1	AHR
ADGRF5	AIF1L
ADGRV1	ALMS1-IT1
ADRA1A	ALPK2
ADRA1B	ALX1
AFF1-AS1	AMBN
AGAP1	AMTN
AGAP2	ANGPT1
AGBL1	ANGPTL1
AGTPBP1	ANKRD20A2P
AHNAK2	ANLN
AJAP1	ANPEP
AK5	AOC3
AKAP3	APCDD1L
AKAP6	APELA
ALDH4A1	APLNR
ALK	APOL4
ALKAL2	APOLD1
ALPK3	AQP3
AMER2	AR
AMER3	AREG
AMPD3	ARHGAP11A
ANK1	ARHGAP11B
ANK2	ARHGAP18
ANKRD22	ARHGAP28
ANKRD24	ARHGAP29
ANKRD36BP2	ARHGAP8
ANO2	ARHGEF39
AP3B2	ARRDC4
APBA1	ART3
APBB1	ASB4
APBB3	ASPM
APC2	ASPN
APOO	ATAD2
AQP11	ATP1A2
ARC	ATP8B1
ARFGEF3	ATP8B4
ARG2	AURKA
ARHGAP22	AURKB
ARHGAP23_1	AZGP1
ARHGAP33	B4GALNT3
ARHGAP36	BAG2
ARHGDIG	BCAS1
ARID5A	BCHE
ARK2C	BCL11A
ARL4C	BCL11B
ARPP21	BGN
ARRB1	BHMT
ARSD	BIRC5
ASIC2	BMP2
ASNSP1	BMP4
ASPHD2	BORA
ASTN1	BRCA2
ATCAY	BRIP1
ATF3	BUB1
ATG9B	BUB1B
ATL1	C17orf107
ATP13A2	C1orf54
ATP1A3	C2CD4A
ATP2B1-AS1	C6
ATP2B2	C7
ATP2B3	C8orf88
ATP6V0A1	CA14
ATP6V0E2	CA2
ATP8A2	CA4
ATXN1-AS1	CA9
AVPR1A	CALHM2
B3GAT1-DT	CALU
B3GNT4	CAPG
B4GALNT1	CAPN1-AS1
BAALC	CARD11
BAIAP3	CARS1_1
BCL2	CAV1
BCL2L1	CBLN2
BEAN1	CBLN4
BEGAIN	CBX2
BEND6	CCBE1
BEX1	CCDC144NL-AS1
BEX2	CCDC33_1
BEX5	CCDC77
BICDL1	CCDC80
BLACAT1	CCL19
BMERB1	CCN3
BMP7	CCN4
BMP8B	CCNA2
BPIFC	CCNB1
BRINP2	CCNB2
BRSK1	CD177
BRSK2	CD1D
BSCL2	CD248
BSN	CD34
BTBD7_1	CDC20
C10orf105	CDC25C
C18orf32	CDC45
C1orf216	CDC6
C1QL4	CDCA2
C21orf62	CDCA7
C22orf42	CDCA7L
C2orf50	CDCA8
C2orf72	CDH3
C4A	CDH9
C4B	CDK1
C4B_2_1	CDKN3
C4orf19	CENPA
C4orf50	CENPE
C5orf64	CENPF
C8orf34	CENPH
CABP1	CENPN
CACNA1A	CENPP_1
CACNA1B	CENPU
CACNA1D	CENPW
CACNA1E	CEP152
CACNA2D3	CEP55
CACNB1	CFAP95
CACNG2	CGAS
CACNG4	CHCHD2
CADM3	CHEK1
CADM3-AS1	CHMP4C
CADPS	CHRDL2
CALHM5	CHRNA5
CALM1	CIP2A
CALY	CIT
CAMK2A	CKAP2
CAMK2B	CKAP2L
CAMK2N2	CKS1B
CAMKV	CKS2
CAMSAP3	CLDN10
CAPS	CLDN11
CARMIL2	CLEC3A
CARS1	CMKLR2_1
CASC9	CNKSR3
CASKIN1	CNMD
CASQ1	CNTN4
CBLN1	CNTNAP3B
CBR3-AS1	CNTNAP3C
CC2D2B	CNTNAP4
CCDC125_1	COG5_1
CCDC152	COL10A1
CCDC184	COL11A1
CCDC81	COL11A2
CCDC85A	COL15A1
CCDC92B	COL19A1
CCKBR	COL1A1
CCR6	COL1A2
CD163	COL23A1
CD163L1	COL25A1
CD36	COL3A1
CD44	COL4A1
CD70	COL5A2
CD8A	COL6A3
CDHR1	COSMOC
CDHR3	CPA4
CDK16	CPB1
CDK5R1	CPED1
CDK5R2	CPM
CDKL2	CPS1
CDKN2D	CPXM2
CDR2L	CPZ
CELF3	CRABP1
CELF4	CRABP2
CELF5	CRB1
CELF6	CRIPTO
CEMIP	CRISPLD2
CEND1	CRYBG3
CEP15	CSAG2
CEP170B	CSMD1
CES1	CSN1S1
CFAP107	CSN2
CFAP44	CSPG4
CFAP52	CTSK
CFAP70	CTSV
CFAP77	CUTALP
CFAP90	CYSLTR1
CGN	CYTL1
CHAC1	CYYR1
CHAT	DACH1
CHD5	DBF4
CHD9NB	DCN
CHRM4	DDC
CHRM5	DDIAS
CHRNA3	DDIT4L
CHRNA4	DDX3Y
CHRNA6	DDX43
CHRNB2	DDX52_1
CHRNB4	DDX59-AS1
CHST8	DEPDC1
CILP	DEPDC1B
CITED1	DEPDC7
CITED4	DES
CKMT1A	DIAPH3
CKMT1B	DIO2
CLASP2	DLEU1
CLCN4	DLGAP5
CLDN6	DMKN
CLEC2L	DPP6
CLIC5	DPPA4
CLN8	DSC2
CLSTN2	DSC3
CLVS1	DSE
CLVS2	E2F8
CLYBL	ECT2
CNIH2	EDN3
CNNM1	EDNRA
CNR1	EDNRB
CNTN2	EEF1B2
CNTN5	EGF
CNTNAP5-DT	EGFLAM
COBL	EHBP1L1
COCH	EIF1AY
COL4A6	EIF2A
COL6A5	EIF3E
COLCA1	EIF5AL1
COLQ	ELK3
COMTD1	EMCN
CORO1A	EMP2
CORO2A	EMX2
CORO2B	EMX2OS
CORO7	EN1
CPB2-AS1	ENG
CPEB1	ENOX1
CPEB4	ENTPD1
CPLX1	ENTPD2
CPLX2	EPHA6
CPNE7	EPSTI1
CPNE9	ERAP2
CR2	ERBB3
CREG2	ERBB4
CRHBP	ERCC6L
CRLF1	ERG
CRLF2	ERVMER34-1
CRMA	ERVV-2
CRMP1	ESCO2
CRTAC1	EXO1
CRYBG1	EYA4
CRYBG2	FAM162B
CSF3R	FAM66B
CSGALNACT1	FAM72A
CSMD2	FAM72B
CSPG5	FAM83D
CSRNP1	FAM98A
CTB-1I21.1	FANCD2
CTIF	FANCI
CTNNA2	FAP
CTNND2	FAT4
CTTNBP2	FBLN1
CUBN	FBN2
CUEDC1	FBXO5
CXCL14	FGF10
CXCL8	FGF7
CYB561	FHL5
CYFIP2	FIBIN
CYGB	FKBP5
CYP1A1	FLI1
CYP21A1P	FLJ16779
CYP27C1	FLRT2
CYP2C8	FLVCR1-DT
CYP46A1	FN1
CYP4A11	FOLH1
CYS1	FOXB1
DAB1	FOXB2
DACH2	FOXC1
DAPK2	FOXC2
DAW1	FOXD2
DBNDD1	FOXD2-AS1
DCHS2	FOXL1
DCLK2	FOXM1
DCX	FRZB
DDN	FST
DDX25	FUT3
DENND6B	FXYD5
DGCR5	FZD10
DGKD	FZD10-AS1
DGKE	GAB1
DGKG	GABRA1
DIO3	GABRB2
DIRAS1	GABRG1
DIRAS2	GAD2
DISP2	GADL1
DLEU7	GAS1
DLGAP2	GAS2
DLGAP3	GAS2L3
DMTN	GAS5
DNAH10OS	GATA3
DNAJC22	GATA3-AS1
DNAJC6	GATA5
DNER	GATA6
DNM1	GBP3
DOCK3	GBP4
DPYSL4	GCG
DPYSL5	GDF7
DRC1	GET1-SH3BGR
DRC7	GIMAP1
DRD2	GJA3
DSCAM	GJB2
DUBR	GJB6
DUSP15	GJD3
DUSP26	GLI2
DUSP4	GLIPR1-AS1
DUSP5	GLT1D1
DUSP6	GNG11
DUSP8_2	GPC3
DXO_2	GPNMB
DYNC1I1	GPR101
DYSF	GPR156
ECE2	GPR199P
ECEL1	GRAMD1C
ECEL1P2	GRB14
ECM1	GRIK2
ECM2	GRIN3A
EDN2	GSC
EEFSEC	GSG1L
EFCAB2	GSTM1
EFR3B	GSTT1
EIF2S3B	GTF2H2B
EIF3CL	GTSE1
ELAPOR1	GUCY1A1
ELAVL2	GULP1
ELAVL3	GUSBP14
ELFN2	GXYLT2
ELOVL2-AS1	HASPIN
EML5	HCG22
EML6	HEPACAM2
ENDOD1	HEY2
ENDOG	HGF
ENHO	HHIP
ENKUR	HJURP
ENO2	HLA-A_1
ENOX2	HLA-A_5
ENTPD6	HLA-C_1
EPB41L1	HLA-DOA
EPHA10	HLA-E
EPPK1	HLA-F_6
ERC2	HLA-H
ERICH3	HMCN1
ERVK13-1	HMGA2
ESYT3	HMGB2
EXOC3L4	HMMR
F2RL1	HMSD
F5	HPS5
F8A2	HRC
FAAH	HS3ST6
FABP6	HSFX2
FAIM2	HSPA12B
FAM120A2P	HSPA2
FAM131B	HSPB6
FAM131C	HTR1D
FAM133A	HTR2C
FAM149A	HTRA3
FAM153A	HYAL4
FAM184B	HYKK
FAM199X	IDO1
FAM20A	IFI16
FAM218A	IFI44L
FAM219A	IFI6
FAM222A	IGF1
FAM234B	IGFBP3
FAM241A	IGFBP7
FAM47E	IGFBP7-AS1
FAM83B	IGSF10
FAM83G	IL18R1
FAM9A	IL18RAP
FAR2	IL1B
FAXC	IL1R1
FBLL1	IMPA2
FBXL16	INAVA
FBXL2	INSM1
FBXL21P	IQCJ-SCHIP1
FBXO41	IQGAP2
FBXO44	IRAK3
FCGR2C	IRF6
FGF12	IRF8
FGF13	IRX3
FGF14	ISOC1
FGF16	ITGA1
FGF17	ITGA5
FGF5	ITGA8
FGF7P3	ITGB3BP
FHOD3	ITM2A
FLG-AS1	JAG1
FLT3	KANK2
FNDC10	KANK4
FOXD1	KANSL1_1
FOXI3	KCNAB3
FRAT1	KCNE4
FREM3	KCNJ3
FRG1EP	KCNJ8
FRMD3	KCNK6
FRMPD3	KCNQ5
FRRS1L	KCNS3
FSD1	KDELR3
FSD1L	KDM5D
FSIP2	KDR
FSTL4	KHDRBS2
FUT1	KIAA1210
FUT9	KIF11
GABBR1	KIF14
GABBR2	KIF15
GABPB1-IT1	KIF18A
GABRB1	KIF18B
GABRB3	KIF20A
GABRG2	KIF20B
GABRR3	KIF23
GADD45G	KIF2C
GALNT9	KIF4A
GAP43	KIFC1
GAS6-DT	KIFC1_1
GCH1	KLF14
GCKR	KLF2
GDAP1	KLF4
GDAP1L1	KLHL14
GDF5	KLHL7-DT
GDPD5	KNL1
GFOD1	KTI12
GGT1	KYNU
GIT1	L1TD1
GJB7	LAMA2
GJD2	LAMB1
GLDN	LAMP5
GLRA2	LEF1
GLRA3	LERFS
GLS2	LETR1
GMNC	LGALS1
GNAL	LGR5
GNAO1	LIN9
GNAO1-DT	LINC00323
GNAZ	LINC00470
GNG3	LINC00473
GNG4	LINC00707
GNG7	LINC00965
GOLGA7B	LINC01139
GPANK1_5	LINC01152
GPAT3	LINC01305
GPLD1	LINC02076
GPM6B	LINC02301
GPR12	LINC02334
GPR158	LINC02506
GPR21	LINC02700
GPR22	LINC02701
GPR45	LINC02864
GPR61	LMAN1
GPR68	LMNB1
GPR83	LOC100134868
GPRIN1	LOC100288637
GPX3	LOC101928156
GRAMD1B	LOC101928180
GRB10	LOC101928868
GREB1	LOC102723475
GREM1	LOC102724983
GRID1	LOC105369194
GRIK1	LOC105369212
GRIN1	LOC105369228_1
GRIN2B	LOC105369250
GRIP2	LOC105369957
GRK4	LOC105370064
GRM3-AS1	LOC105370256
GUCY1B2	LOC105370310
GYG2	LOC105371254
GZMB	LOC105371954
HAP1	LOC105372300
HAS3	LOC105372401
HCN2	LOC105374140
HCN3	LOC105375503
HCN4	LOC105375825
HCRTR2	LOC105376050
HDAC11	LOC105377223
HDAC5	LOC105377599
HECW1	LOC105377871
HEPFAL	LOC105378532
HERC2	LOC107984142
HID1	LOC107984151
HKDC1	LOC107984356
HLA-A	LOC107984449
HLA-DRB1	LOC107985736
HLA-DRB1_5	LOC107986195
HLCS-AS1	LOC107986335
HNF1B	LOC107986575
HOXD9	LOC112268106
HP	LOC112268113
HPCAL4	LOC112268400
HPS5_1	LOC124900301
HPX	LOC124900586
HRAS	LOC124900652
HRH1	LOC124901267
HRK	LOC124901811
HS3ST4	LOC124902031
HSFX1	LOC124902615
HSPA12A	LOC124903083
HSPA7	LOC124903583
HTR1E	LOC124903718
HTR3A	LOC124903940
HTR7	LOC124904229
ICOSLG	LOC124904294
IDS	LOC124904660
IFNLR1	LOC124904968
IGFN1	LOC124905306
IGSF1	LOC124905449
IL10RA	LOC124909363
IL12A	LOC128125822
IL17D	LOC128966597
IL6R	LOC728024
ILDR2	LOC728554
INA	LOX
INHBE	LOXL2
INSYN2A	LPAR3
IP6K3	LPAR4
IQSEC3	LRFN5-DT
IRAK1	LRRC37A2_1
IRF5	LRRC55
ISL1	LST1_5
ISL1-DT	LTBP1
ISLR2	LUM
ISM2	MAD2L1
ITK	MAL
ITPK1	MALL
ITPR2-AS1	MAMDC2
ITPR3-AS1	MARCOL
ITPRID1	MARVELD2_1
JAKMIP1	MASP1
JAKMIP1-DT	MATN4
JAKMIP3	MCM10
KCNA1	MCTP2
KCNA2	MDFIC
KCNA3	MEF2B
KCNA6	MEG3
KCNB1	MEIOC
KCNC1	MELK
KCNC3	MEOX1
KCNC4	MGP
KCND3	MGST1
KCNH1	MICA
KCNH5	MICA-AS1
KCNH7	MICB
KCNIP1	MIR9-2HG
KCNJ12	MIR924HG
KCNJ5	MIS18BP1
KCNJ6	MKI67
KCNJ9	MME
KCNK10	MMP3
KCNK12	MND1
KCNK3	MNS1
KCNK4	MOXD1
KCNK9	MSX2
KCNMA1	MUC16
KCNQ3	MYB
KCNS2	MYBL2
KCNT1	MYBPC2
KCNV1	MYH2
KCTD16	MYO3B
KCTD4	MYOM2
KDM7A-DT	NAAA
KIAA0319	NCAPG
KIAA0408	NCAPH
KIAA0513	NDC80
KIAA0930	NDE1_1
KIAA2012	NDNF
KIF17	NEIL3
KIF1A	NEK2
KIF21B	NET1
KIF3B	NEUROD4
KIF3C	NFATC2
KIF5A	NFILZ
KIF5C	NID1
KIFC2	NID2
KIFC3	NKX3-2
KIRREL3	NKX6-2
KLF7	NLGN4Y
KLHDC7A	NMBR
KLHDC9	NME8
KLHL32	NMU
KLRK1-AS1	NPM1
KNDC1	NPNT
KRT222	NPR1
KRT4	NPR3
KRT80	NPY
KRT81	NR1D1
KRTAP5-2	NR2F1
KRTAP5-AS1	NR2F2-AS1
KSR2	NRK
L1CAM	NRP1
LAMA3	NT5E
LCN2	NTNG1
LEFTY2	NUF2
LEISA1	NUSAP1
LEMD1	OAF
LEMD1-DT	OAS2
LGALS9	OAS3
LGI1	OGN
LGI3	OIP5
LGSN	OLFML1
LHFPL1	OLIG3
LHFPL4	OLR1
LHFPL5	OR51E1
LHX4	ORC1
LIN7B	ORC6
LINC00237	OSMR
LINC00487	OSR2
LINC00491	OXR1-AS1
LINC00504	OXTR
LINC00578	P2RX2
LINC00623	P2RY1
LINC00643	P4HA3
LINC00648	PABPC4L
LINC00649	PALMD
LINC00865	PAPPA2
LINC01003	PARPBP
LINC01061	PART1
LINC01106	PBK
LINC01114	PBX2_4
LINC01123	PBX2_6
LINC01181	PCDH11Y
LINC01361	PCDH15
LINC01411	PCDHA11
LINC01530	PCDHA6
LINC01605	PCDHA9
LINC01630	PCDHB17P
LINC01670	PCDHB18P
LINC01694	PCDHB6
LINC01873	PCDHB8
LINC01963	PCDHGA11
LINC01992	PCDHGB5
LINC02009	PCDHGB7
LINC02175	PCK1
LINC02308	PCLAF
LINC02458	PCOLCE
LINC02562	PCOLCE-AS1
LINC02717	PCSK9
LINC02724	PDE1A
LINC02731	PDE3A
LINC02762	PDGFRA
LINC02885	PDK4
LINC02893	PECAM1
LINC02928	PEDS1-UBE2V1
LINC02970	PENK
LINC02980	PGM5
LINC03077	PGM5-AS1
LINC03083	PGR
LINC03092	PI15
LINGO1	PI3
LINGO3	PIF1
LMO1	PIMREG
LMO2	PKN2-AS1
LMTK3	PLA2G3
LNMICC	PLA2R1
LNX1	PLAAT5
LOC100128288	PLAT
LOC100129434	PLD1
LOC100129455	PLEK
LOC100132077	PLEKHH2
LOC100287846	PLEKHM1_1
LOC100288175	PLIN4
LOC100289333	PLK1
LOC100505874	PLK4
LOC100506563	PLPP3
LOC100996662_1	PLS1
LOC101926887	PLSCR1
LOC101927262	POLQ
LOC101927345	POSTN
LOC101927610	POU4F1
LOC101928466	POU5F1
LOC101928499	PPP1R1B
LOC101929305	PRC1
LOC101929777	PREX2
LOC101929777_1	PRG4
LOC101929802	PRICKLE1
LOC102723323	PRKD3
LOC102723546	PRKY
LOC102723733	PRL
LOC102724117_1	PROKR2
LOC102724220	PRR11
LOC102724416	PRR16
LOC102724751	PRR27
LOC102725051	PRRX1
LOC105370119	PRSS23-AS1
LOC105370531	PSRC1
LOC105370964	PTGIS
LOC105371159	PTGR1
LOC105371206	PTH2R
LOC105371207	PTN
LOC105371224	PTPRB
LOC105371688	PTPRR
LOC105371953	PTPRT
LOC105371972	PTTG1
LOC105371995	PWP2
LOC105372269	PWWP3B
LOC105373064	QRFPR
LOC105373156	RAD51
LOC105373311	RAD51AP1
LOC105373312	RANBP3L
LOC105373346	RARG
LOC105373390	RASL12
LOC105374338	RASSF3
LOC105374760	RASSF8
LOC105374869	RBPMS
LOC105374937	RCN3
LOC105375321	REG3G
LOC105375690	REM1
LOC105376037	RFTN2
LOC105376139	RGS1
LOC105376367	RGS5
LOC105376387	RHOXF1
LOC105376689	RIDA
LOC105376810	RN7SL3
LOC105376850	RNF135
LOC105376944	ROR1-AS1
LOC105377177	RPL13AP5
LOC105377209	RPL23
LOC105377261	RPL26
LOC105377286	RPL27
LOC105377635	RPL27A
LOC105377727	RPL36A
LOC105377921	RPLP0P2
LOC105378654	RPS20
LOC105379003	RPS21
LOC105379061	RPS25
LOC105379311	RPS29
LOC107983974	RPS4Y1
LOC107984006	RRM2
LOC107984092_1	RSPO3
LOC107984192	RTKN2
LOC107984273	S1PR5
LOC107984317	SALL3
LOC107984334	SALL4
LOC107984398	SBSPON
LOC107985173	SCARA5
LOC107985250	SCGN
LOC107985251	SCLT1
LOC107985725	SCLY
LOC107985911	SCUBE3
LOC107986193	SEMA3C
LOC107986428	SEMA3D
LOC107986524	SERF1A
LOC107986606	SERPING1
LOC107986669	SERPINH1
LOC107987228	SERTAD4
LOC107987545	SERTM1
LOC110091777	SFRP4
LOC110384692	SGCG
LOC112268022	SGO1
LOC122319436	SGO2
LOC124900374	SHCBP1
LOC124900509	SHISA3
LOC124900512	SHROOM4
LOC124900598	SIAH3
LOC124900602	SKA1
LOC124900650	SKA3
LOC124900751	SLC15A4
LOC124901089	SLC22A1
LOC124901096	SLC22A16
LOC124901349	SLC27A6
LOC124901469	SLC38A4
LOC124901665	SLC38A5
LOC124901911	SLC43A1
LOC124901924	SLC6A16
LOC124901964	SLC9A2
LOC124902009	SLFN11
LOC124902035	SLFN12
LOC124902204	SLFN13
LOC124902286	SLITRK4
LOC124902477	SLITRK6
LOC124902519	SMC4
LOC124902561	SMIM38
LOC124902898	SMN1
LOC124903206	SMN2
LOC124903211	SMUG1-AS1
LOC124903497	SNAI2
LOC124903543	SNHG1
LOC124903566	SNHG26
LOC124903576	SNHG5
LOC124903676	SNHG6
LOC124903705	SNHG8
LOC124903879	SORD2P
LOC124904250	SOSTDC1
LOC124904340	SOX10
LOC124904391	SOX9-AS1
LOC124904395	SPAG5
LOC124904607	SPATC1L
LOC124904855	SPC24
LOC124904913	SPC25
LOC124905219	SPICE1
LOC124905331	SPOCK3
LOC124905484	SPTLC3
LOC124905514	SRY
LOC124906104	SSC5D
LOC124906105	ST18
LOC124907864	STIL
LOC124907868	STK17B
LOC124909481	STK26
LOC124909489	STON1-GTF2A1L
LOC283683	SUCNR1
LOC283788	SULT1C4
LOC339685	TACC3
LOC389906	TACR1
LOC400940	TAF1D
LOC401589	TAMALIN
LOC644554	TBC1D3D
LOC653513	TBC1D4
LOC727751	TBL1Y
LOC728739	TBX15
LOC729870	TBX18
LONRF2	TBX19
LRFN2	TBX2
LRP1B	TBX3
LRP2BP	TCERG1L
LRRC37A3	TCF21
LRRC37A4P	TENT5A
LRRC4	TESK2
LRRC4B	TEX15
LRRC61	TFAP2B
LRRC73	TFAP2C
LRRC9	TFPI2
LRRTM3	TGFB2-OT1
LY6H	THBS1
LY96	THBS4
LYNX1	THOC3
LYPD5	THSD4
LYSMD2	THSD7B
LZTS3	TICRR
MAFK	TINAGL1
MAGEE1	TIPIN
MAL2	TLE1
MANEAL	TM4SF1
MAP1A	TMEM106A
MAP1B	TMEM119
MAP1LC3A	TMEM132B
MAP2	TMEM132C
MAP3K9	TMEM132D
MAP6	TMEM161B-DT
MAP7	TMEM200B
MAP7D2	TMEM26
MAPK10	TMEM35B
MAPK11	TMEM39A
MAPK8IP1	TMSB4Y
MAPK8IP2	TNFAIP6
MAPRE3	TNFRSF10A
MAPT	TNFRSF19
MAPT-AS1	TNFSF11
MAPT-IT1	TNN
MARCHF1	TNNT1
MARCHF4	TOM1L1
MAST1	TOP2A
MATCAP1	TOX
MBP	TOX3
MC4R	TPH1
MCF2	TPT1
MCF2L	TPX2
MCF2L2	TRANK1
MCHR1	TRDN
MCM3AP-AS1	TRERF1
MCTS2	TRIM26_7
MDGA1	TRIM34
ME3	TRIM38
MEGF11	TRIM5
MGAT5B	TRIM59
MGLL	TRIM6
MIAT	TRIM61
MICAL3	TRIP10
MIR124-1HG	TRMT11
MIR124-2HG	TROAP
MIR325HG	TRPC4
MIR3945HG	TRPC6
MIR4453HG	TRPC7
MIR4458HG	TRPV3
MIR7-3HG	TSHR
MIRLET7IHG	TSLP
MMEL1	TSPAN10
MMP24	TSPAN12
MMP8	TSPAN8
MOAP1	TSTD1
MOGAT2	TTK
MPP1	TTTY14
MPP2	TTTY15
MPP3	TTYH1
MSANTD1	TUBA1C
MSX1	TUBBP5
MT1F	TULP1
MTCL3	TULP3
MTMR7	TWIST1
MTMR9_1	TXLNGY
MYH14	TYW1B
MYH15	UBE2C
MYO5A	UEVLD
MYO5C	UGT2A1
MYO7A	UGT8
MYOM1	UHRF1
MYT1	UNC13C
MYT1L	UNC5CL
N4BP3	USP18
NACAD	USP9Y
NALCN	UTRN
NALF2	UTY
NAP1L2	VCAN
NAP1L3	VGLL2
NAPB	VIP
NARF-AS2	VWDE
NAT16	WARS2
NAT8L	WDR62
NAV1	WDR72
NBPF26	WFDC2
NCAL1	WNT11
NCAN	WNT2B
NCMAP	WRN
NCS1	WT1
NDRG4	XPNPEP2
NEAT1	YBEY
NECAB2	ZFAS1
NEDD4L	ZFY
NEFL	ZIC1
NEFM	ZIC2
NEMP2-DT	ZIC3
NETO1	ZIC4
NEURL1	ZIC5
NEUROD1	ZMAT4
NFASC	ZNF154
NGEF	ZNF311
NGF	ZNF322
NGFR	ZNF385D
NHIP	ZNF467
NIPA2	ZNF597
NKAIN1	ZNF671
NKAIN3	ZNF732
NKX2-2	ZNF77
NKX6-1	ZNF788P
NLK	ZNF90
NLRP2	ZNG1F
NMNAT2	ZWINT
NOS1
NOTCH2NLR
NPAS4
NPM2
NPTX1
NPTXR
NRAD1
NRG3
NRG4
NRIP3
NRXN2
NSG1
NSG2
NT5DC3
NTF3
NTN1
NTS
NWD1
NYAP1
NYAP2
OGDHL
OLFM1
ONECUT1
ONECUT2
ONECUT3
OPRM1
ORM1
OSBP2
OTUD7A
OTULINL
OXCT1
P2RX3
P2RX5
PABPC1L2A
PABPC1L2B
PABPC1L2B-AS1
PACRG
PAK3
PAK5
PAQR3
PAQR4
PAQR9
PARD6A
PARP6
PAX8
PAX8-AS1
PAXBP1-AS1
PBX2_3
PCBP3
PCBP4
PCDH1
PCDH11X
PCDHA10
PCDHA13
PCDHA4
PCDHA5
PCDHAC2
PCDHGA3
PCDHGA7
PCDHGC4
PCLO
PCP4L1
PCSK1
PCSK1N
PCSK6
PDCD4-AS1
PDCD6P1
PDE2A
PDE4DIPP2
PDGFB
PDK3
PDXP
PDYN
PDZD4
PDZD7
PEBP1
PEG13
PFKFB3
PFKP-DT
PGBD5
PHACTR1
PHACTR3
PHF24
PHOX2B
PHYHIPL
PIGZ
PIK3AP1
PIP5K1C
PIP5KL1
PIRT
PITPNC1
PITPNM2
PITPNM3
PKD1P5-LOC105376752
PKIA
PKIB
PLA2G2A
PLEKHH1
PLPP7
PLPPR2
PLS1-AS1
PLXNA4
PM20D1-AS1
PMAIP1
PNLIP
PNLIPRP3
PNMA3
PNMA5
PNMA6A
PNOC
PNPO
PODXL2
POLR2J2-UPK3BL1
POLR2J3-UPK3BL2
POU2F2-AS2
POU3F1
POU3F2
PPFIA2
PPFIA3
PPFIA4
PPM1E
PPM1H
PPP1R11_6
PPP1R14C
PPP1R16B
PPP1R17
PPP1R1A
PPP2R2B
PPP2R2C
PPP2R3B_1
PPP2R3B_3
PPP2R5B
PRECSIT
PRKAG2-AS1
PRKCB
PRKCD
PRKCQ
PRKG2
PRKXP1
PRND
PROKR1
PRPH
PRPH2
PRR18
PRRT4
PSD
PSEN2
PTCH2
PTCHD1
PTGER4P2-CDK2AP2P2
PTGES3L
PTPN5
PTPRE
PTPRG-AS1
PTPRH
PTPRN
PTPRN2
PTPRU
PURPL
PWAR6
RAB11FIP4
RAB15
RAB27B
RAB39A
RAB39B
RAB3A
RAB3B
RAB40A
RAB6B
RAB6C
RAB6D
RAB9B
RAD17_2
RADIL
RADX
RAET1L
RALGAPA1P1
RAP1GAP2
RASA4DP
RASAL2-AS1
RASGEF1A
RASGEF1C
RASGRF1
RASGRF2
RASL10A
RASL11A
RASSF5
RBFOX3
RBKS
RBP4
RCAN2
REEP1
REEP2
RELL2
REM2
RET
RETREG1
RFPL1S
RGS16
RGS7BP
RGS8
RHCG
RHEBL1
RHOB
RHOXF1-AS1
RIC3
RIIAD1
RIMBP3B
RIMKLA
RIMS2
RIMS3
RIMS4
RIPPLY2-CYB5R4
RIT2
RND1
RNF125
RNF128
RNF157
RNF17
RPS6KA2
RPS6KL1
RRAD
RSPH1
RSPH4A
RSPO4
RTBDN
RTL1
RTL9
RTN1
RTN2
RTP5
RUBCNL
RUNDC3A
RUNDC3B
RYR2
RYR3
SAA1
SAA2
SARM1
SBF1
SCAMP5
SCAND3_1
SCEL
SCG2
SCG3
SCML4
SCN11A
SCN2A
SCN3B
SCN4B
SCN7A
SCN8A
SCN9A
SCRT1
SDR16C5
SEC14L6
SELL
SELP
SEMA3E
SEMA4D
SEMA4F
SEPTIN3
SEPTIN4
SEPTIN5
SERP2
SERPINA1
SERPINB9
SERPINF2
SEZ6
SEZ6L
SFXN3
SGSM1
SH2D3C
SH2D5
SH3BGR
SH3GL2
SHANK1
SHANK2
SHC3
SHC4
SHF
SHISA6
SHISA7
SHISA9
SHISAL1
SIK1
SILC1
SIM1
SKAP1-AS2
SLC10A4
SLC10A6
SLC12A5
SLC12A7_1
SLC16A12
SLC17A6
SLC18A2
SLC18A3
SLC1A1
SLC1A4
SLC22A15
SLC22A4
SLC25A4
SLC25A53
SLC26A4-AS1
SLC26A9-AS1
SLC27A4
SLC30A10
SLC35E4
SLC35G2
SLC36A1
SLC43A2
SLC45A1
SLC4A10
SLC4A3
SLC6A11
SLC6A17
SLC6A20
SLC7A1
SLC7A14
SLC7A5
SLC8A3
SLC9A6
SLCO1A2
SLCO4A1
SLCO5A1
SLPI
SMAD1
SMG1P5
SMIM10L2A
SMN1_1
SMOC1
SMPD3
SMR3A
SMS
SNAP25
SNAP91
SNCA
SNCB
SNCG
SNED1
SNHG20
SNHG28
SNN
SNPH
SNRK-AS1
SNX10
SOBP
SOGA3-KIAA0408
SORBS2
SOWAHA
SP2-AS1
SP6
SPAG17
SPAG6
SPATA31H1
SPATA6L
SPHKAP
SPINK5
SPIRE2
SPMIP1
SPMIP8
SPOCK1
SPOCK2
SPRED3
SPRN
SPTB
SPTBN2
SPTBN4
SRD5A1
SRPK3
SRPRB
SRRM4
SSTR1
ST14
ST6GALNAC2
ST8SIA3
STAC2
STAR
STK32B
STMN2
STMN3
STMN4
STS
STX1A
STX1B
STXBP5L
STYK1
SULT4A1
SV2C
SV2C-AS1
SVOP
SYN1
SYN2
SYN3
SYNGR1
SYNGR3
SYNM
SYP
SYT14
SYT15-AS1
SYT16
SYT17
SYT3
SYT4
SYT5
SYT7
SYT9
SYTL2
SYTL3
TAC1
TAFA2
TANGO2
TBC1D30
TBC1D3E_1
TBC1D3L
TBC1D9
TCEAL6_1
TCEAL7
TCF12-DT
TCTA
TENM1
TF
TFR2
TGFA
TH
THBD
THRB
TLCD3B
TLL2
TLN2
TMC5
TMEM121B
TMEM132E
TMEM140
TMEM145
TMEM151A
TMEM151B
TMEM164
TMEM169
TMEM178B
TMEM179
TMEM196
TMEM229B
TMEM233
TMEM271
TMEM51-AS1
TMEM59L
TMEM63C
TMEM74B
TMOD1
TMOD2
TMPPE
TNFAIP8L3
TNFRSF21
TNFRSF9
TNFSF9
TNR
TOGARAM2
TP53INP2
TPH2
TPPP
TRABD-AS1
TRABD2B
TRAPPC14
TRH
TRHDE
TRHDE-AS1
TRIM29
TRIM36
TRIM4
TRIM67
TRIM69
TRIM7
TROAP-AS1
TRPC3
TRPM6
TRPM8
TRPV2
TSC22D3
TSPAN2
TTBK1
TTC12
TTC39A
TTC3P1
TTC9
TTC9B
TTLL9
TUBA8
TUBB2A
TUBB3
TUNAR
UBASH3B
UBE2QL1
UCN
ULBP1
ULBP2
UNC13A
UNC5A
UNC5B-AS1
UNC79
UNC80
UNCX
UPP1
USP11
USP32P3
USP43
USP6
UTS2
UTS2B
VAMP1
VAT1L
VAV3
VAX2
VGF
VNN2
VPS52_4
VSIG1
VSTM4
VSTM5
VWA3A_1
VWC2L
WDR17
WNK2
WNT2
WNT7B
WNT9A
WNT9B
WSCD2
XIST
XK
XKR4
XKR7
XKR9
XPR1
XYLB
ZBED10P
ZBED5-AS1
ZBTB38
ZBTB7C
ZC2HC1C
ZCCHC12
ZCCHC18
ZDHHC14
ZFP3
ZFR2
ZFYVE28
ZNF208
ZNF215
ZNF252P
ZNF300
ZNF365
ZNF516-AS1
ZNF528
ZNF528-AS1
ZNF540
ZNF571-AS1
ZNF578
ZNF717
ZNF860
ZPLD1
ZSCAN1
ZXDA
