# Supplementary material for: A high-fidelity CRISPR-Cas13 system improves abnormalities associated with C9ORF72-linked ALS/FTD
Source: Nat Commun. 2025 Jan 8;16:460. doi: 10.1038/s41467-024-55548-5 (PMC11711314; doi:10.1038/s41467-024-55548-5)
Supplement: Supplementary file 10 — Supplementary Data 8 [file 41467_2024_55548_MOESM10_ESM.xlsx]

## Sheet: SI Data 8 GO Analysis
Supplementary Data 8. Gene ontology (GO) and biological process (BP) term analysis of DEGs from C9-ALS neurospheres
Pathway	Count	pvalue	p.adjust	qvalue
modulation of chemical synaptic transmission	134	3.63503e-20	1.22588e-16	9.796e-17
regulation of trans-synaptic signaling	134	4.57419e-20	1.22588e-16	9.796e-17
regulation of membrane potential	116	2.60643e-16	4.65682e-13	3.72125e-13
neurotransmitter transport	67	2.34999e-14	2.9894e-11	2.38882e-11
blood circulation	118	2.78862e-14	2.9894e-11	2.38882e-11
signal release	114	1.98251e-13	1.77104e-10	1.41523e-10
circulatory system process	130	3.71811e-13	2.84701e-10	2.27503e-10
sensory perception	105	1.86741e-12	1.25117e-09	9.99802e-10
potassium ion transmembrane transport	58	1.57862e-11	9.40155e-09	7.51274e-09
synapse organization	118	1.75648e-11	9.41475e-09	7.52329e-09
potassium ion transport	62	3.14177e-11	1.52526e-08	1.21883e-08
neurotransmitter secretion	49	3.69932e-11	1.52526e-08	1.21883e-08
signal release from synapse	49	3.69932e-11	1.52526e-08	1.21883e-08
extracellular matrix organization	80	9.21268e-11	3.52714e-08	2.81853e-08
extracellular structure organization	80	1.12142e-10	3.75674e-08	3.002e-08
external encapsulating structure organization	80	1.12142e-10	3.75674e-08	3.002e-08
regulation of system process	113	1.2266e-10	3.86739e-08	3.09042e-08
regulation of synaptic plasticity	60	1.78511e-10	5.31566e-08	4.24773e-08
regulation of nuclear division	47	1.93311e-10	5.45342e-08	4.35781e-08
muscle contraction	81	2.49207e-10	6.67874e-08	5.33696e-08
axon development	116	4.06286e-10	1.037e-07	8.2866e-08
amine transport	36	5.64975e-10	1.37648e-07	1.09994e-07
regulation of anatomical structure size	112	1.08934e-09	2.53864e-07	2.02862e-07
regulation of mitotic nuclear division	41	1.19109e-09	2.66009e-07	2.12567e-07
regulation of tube size	44	1.40964e-09	3.02227e-07	2.41509e-07
heart contraction	63	1.49929e-09	3.09085e-07	2.46989e-07
positive regulation of cytosolic calcium ion concentration	42	1.5719e-09	3.12051e-07	2.49359e-07
cell fate commitment	64	1.97748e-09	3.78545e-07	3.02494e-07
regulation of secretion by cell	113	2.06342e-09	3.81377e-07	3.04757e-07
regulated exocytosis	57	2.79135e-09	4.98721e-07	3.98526e-07
regulation of tube diameter	43	3.64291e-09	6.10187e-07	4.87599e-07
blood vessel diameter maintenance	43	3.64291e-09	6.10187e-07	4.87599e-07
axonogenesis	103	4.04431e-09	6.56893e-07	5.24921e-07
heart process	64	4.49451e-09	7.08546e-07	5.66196e-07
regulation of blood circulation	62	7.47805e-09	1.14521e-06	9.15133e-07
monoamine transport	30	8.48773e-09	1.26373e-06	1.00984e-06
muscle system process	92	8.92627e-09	1.2931e-06	1.03331e-06
regulation of catecholamine secretion	23	9.32868e-09	1.31583e-06	1.05148e-06
regulation of neurotransmitter transport	34	9.85414e-09	1.35431e-06	1.08223e-06
synaptic transmission, cholinergic	15	1.24552e-08	1.669e-06	1.33369e-06
nuclear division	95	1.4369e-08	1.87848e-06	1.50109e-06
regulation of postsynaptic membrane potential	43	1.47223e-08	1.87885e-06	1.50138e-06
action potential	45	1.56085e-08	1.94562e-06	1.55474e-06
regulation of amine transport	32	1.95823e-08	2.38548e-06	1.90623e-06
catecholamine secretion	24	2.04742e-08	2.43871e-06	1.94876e-06
vascular process in circulatory system	64	2.55389e-08	2.97584e-06	2.37798e-06
catecholamine transport	27	3.26337e-08	3.72163e-06	2.97394e-06
regulation of monoatomic ion transport	90	3.45505e-08	3.85814e-06	3.08302e-06
regulation of heart contraction	52	5.08456e-08	5.56188e-06	4.44448e-06
regulation of blood pressure	46	6.01778e-08	6.45106e-06	5.15502e-06
adenylate cyclase-modulating G protein-coupled receptor signaling pathway	53	6.64969e-08	6.9887e-06	5.58464e-06
regulation of heart rate	33	7.28432e-08	7.50845e-06	5.99998e-06
mitotic nuclear division	70	7.48601e-08	7.57076e-06	6.04977e-06
sensory organ development	110	1.12551e-07	1.11717e-05	8.9273e-06
vesicle-mediated transport in synapse	59	1.20451e-07	1.17385e-05	9.38023e-06
exocytosis	75	1.49835e-07	1.43414e-05	1.14601e-05
regulation of neurotransmitter secretion	28	1.56002e-07	1.46697e-05	1.17225e-05
synaptic vesicle cycle	54	1.8661e-07	1.72453e-05	1.37807e-05
organelle fission	100	1.96419e-07	1.78442e-05	1.42592e-05
regulation of dopamine secretion	18	2.22608e-07	1.98863e-05	1.58911e-05
synaptic vesicle exocytosis	32	2.60908e-07	2.29257e-05	1.83198e-05
dopamine secretion	19	3.09193e-07	2.67302e-05	2.136e-05
dopamine transport	22	3.48271e-07	2.96307e-05	2.36778e-05
cell-cell adhesion via plasma-membrane adhesion molecules	61	4.10017e-07	3.43389e-05	2.74401e-05
regulation of transmembrane transport	90	4.20907e-07	3.47086e-05	2.77355e-05
regulation of exocytosis	48	4.80695e-07	3.90382e-05	3.11953e-05
nerve development	31	5.03167e-07	4.02534e-05	3.21663e-05
mesenchyme development	71	5.4117e-07	4.25567e-05	3.40069e-05
atrial cardiac muscle tissue development	12	5.54633e-07	4.25567e-05	3.40069e-05
ERK1 and ERK2 cascade	63	5.55778e-07	4.25567e-05	3.40069e-05
negative regulation of mitotic nuclear division	23	5.76607e-07	4.35298e-05	3.47845e-05
calcium-ion regulated exocytosis	24	6.06905e-07	4.45611e-05	3.56087e-05
negative regulation of nuclear division	24	6.06905e-07	4.45611e-05	3.56087e-05
hormone transport	66	6.1521e-07	4.45611e-05	3.56087e-05
morphogenesis of a branching structure	51	6.41941e-07	4.58774e-05	3.66605e-05
calcium ion transport	79	7.02031e-07	4.95117e-05	3.95646e-05
positive regulation of secretion	65	7.31607e-07	5.09274e-05	4.06959e-05
sodium ion transport	51	7.71853e-07	5.30401e-05	4.23842e-05
positive regulation of ERK1 and ERK2 cascade	43	8.38862e-07	5.69152e-05	4.54807e-05
cell junction assembly	92	9.86426e-07	6.53001e-05	5.21811e-05
acute-phase response	16	9.92706e-07	6.53001e-05	5.21811e-05
odontogenesis	35	9.98994e-07	6.53001e-05	5.21811e-05
synapse assembly	53	1.13035e-06	7.29961e-05	5.83309e-05
peptide hormone secretion	54	1.34503e-06	8.58256e-05	6.85829e-05
hormone secretion	64	1.36493e-06	8.60708e-05	6.87789e-05
regulation of regulated secretory pathway	34	1.44031e-06	8.97683e-05	7.17335e-05
morphogenesis of a branching epithelium	47	1.47847e-06	9.10874e-05	7.27876e-05
skeletal system development	101	1.57045e-06	9.5655e-05	7.64375e-05
regulation of neuronal synaptic plasticity	22	1.72244e-06	0.000103733	8.28928e-05
striated muscle contraction	44	1.97361e-06	0.000117539	9.39253e-05
sensory organ morphogenesis	60	2.02487e-06	0.000119267	9.5306e-05
peptide transport	58	2.10565e-06	0.000122677	9.80309e-05
cardiac conduction	30	2.22429e-06	0.000128196	0.000102441
sensory perception of mechanical stimulus	43	2.31086e-06	0.000131768	0.000105295
calcium ion transmembrane transport	65	2.36424e-06	0.000133393	0.000106594
positive regulation of synaptic transmission	41	2.58607e-06	0.000143959	0.000115037
peptide secretion	54	2.60523e-06	0.000143959	0.000115037
mitotic sister chromatid segregation	50	2.64116e-06	0.000144455	0.000115434
regulation of systemic arterial blood pressure	27	2.88432e-06	0.000156161	0.000124788
regulation of metal ion transport	73	2.94474e-06	0.000157838	0.000126128
regulation of monoatomic ion transmembrane transport	67	3.33076e-06	0.000176761	0.000141249
striated muscle tissue development	57	3.40443e-06	0.000178899	0.000142958
cartilage development	49	3.70866e-06	0.000192994	0.000154221
excitatory postsynaptic potential	30	3.76534e-06	0.00019406	0.000155072
cardiac muscle cell action potential	27	3.84367e-06	0.00019621	0.000156791
regulation of ERK1 and ERK2 cascade	56	4.04793e-06	0.000204688	0.000163565
positive regulation of secretion by cell	59	5.05022e-06	0.000252777	0.000201993
regulation of transmembrane transporter activity	50	5.16345e-06	0.000252777	0.000201993
regulation of short-term neuronal synaptic plasticity	10	5.17203e-06	0.000252777	0.000201993
nuclear chromosome segregation	69	5.18758e-06	0.000252777	0.000201993
branching morphogenesis of an epithelial tube	40	5.48116e-06	0.000264676	0.000211502
nephron development	41	5.66708e-06	0.00027121	0.000216723
regulation of transporter activity	52	5.92706e-06	0.000281142	0.00022466
sodium ion transmembrane transport	38	6.14585e-06	0.000288963	0.000230909
positive regulation of developmental growth	40	6.65089e-06	0.000309989	0.000247712
neuron migration	45	7.27231e-06	0.000336031	0.000268521
sprouting angiogenesis	35	7.87265e-06	0.000360662	0.000288203
chemical synaptic transmission, postsynaptic	31	8.8791e-06	0.000403322	0.000322293
adenylate cyclase-activating G protein-coupled receptor signaling pathway	34	9.12093e-06	0.000410825	0.000328289
negative regulation of sister chromatid segregation	19	9.96881e-06	0.000430949	0.00034437
negative regulation of mitotic sister chromatid segregation	19	9.96881e-06	0.000430949	0.00034437
negative regulation of mitotic metaphase/anaphase transition	19	9.96881e-06	0.000430949	0.00034437
negative regulation of mitotic sister chromatid separation	19	9.96881e-06	0.000430949	0.00034437
mesenchyme morphogenesis	21	9.96972e-06	0.000430949	0.00034437
regulation of monoatomic ion transmembrane transporter activity	48	1.00606e-05	0.0004314	0.00034473
regulation of chromosome separation	25	1.06002e-05	0.000450931	0.000360338
sensory perception of sound	37	1.07006e-05	0.000451616	0.000360885
learning or memory	61	1.08305e-05	0.000453525	0.000362411
mesenchymal cell differentiation	57	1.09676e-05	0.000455707	0.000364154
regulation of hormone levels	88	1.11902e-05	0.00046138	0.000368687
amide transport	61	1.23705e-05	0.000506152	0.000404464
response to nicotine	17	1.32052e-05	0.000536212	0.000428485
forebrain development	80	1.3336e-05	0.00053745	0.000429475
cognition	67	1.37477e-05	0.000540043	0.000431547
neuropeptide signaling pathway	25	1.39581e-05	0.000540043	0.000431547
homophilic cell adhesion via plasma membrane adhesion molecules	40	1.40188e-05	0.000540043	0.000431547
central nervous system neuron differentiation	41	1.42028e-05	0.000540043	0.000431547
neural crest cell migration	20	1.42212e-05	0.000540043	0.000431547
endocardial cushion development	19	1.43071e-05	0.000540043	0.000431547
negative regulation of chromosome segregation	19	1.43071e-05	0.000540043	0.000431547
negative regulation of metaphase/anaphase transition of cell cycle	19	1.43071e-05	0.000540043	0.000431547
negative regulation of chromosome separation	19	1.43071e-05	0.000540043	0.000431547
protein depolymerization	32	1.51453e-05	0.000567084	0.000453155
gland development	83	1.53008e-05	0.000567084	0.000453155
regulation of monoatomic cation transmembrane transport	59	1.53409e-05	0.000567084	0.000453155
membrane depolarization	26	1.63946e-05	0.000601883	0.000480962
memory	34	1.70683e-05	0.000622354	0.000497321
cardiac muscle cell contraction	25	1.8252e-05	0.00066102	0.000528218
ear development	49	1.84523e-05	0.000663789	0.000530432
sinoatrial node development	8	1.86981e-05	0.000666554	0.000532641
multicellular organismal response to stress	27	1.87779e-05	0.000666554	0.000532641
adult behavior	37	1.90623e-05	0.000672198	0.000537151
organic hydroxy compound transport	56	1.97602e-05	0.000682075	0.000545044
regulation of mitotic sister chromatid segregation	20	1.97999e-05	0.000682075	0.000545044
synaptic transmission, GABAergic	20	1.97999e-05	0.000682075	0.000545044
muscle tissue development	82	2.00655e-05	0.000682075	0.000545044
mitotic spindle assembly checkpoint signaling	18	2.02332e-05	0.000682075	0.000545044
spindle assembly checkpoint signaling	18	2.02332e-05	0.000682075	0.000545044
mitotic spindle checkpoint signaling	18	2.02332e-05	0.000682075	0.000545044
mammary gland development	35	2.17207e-05	0.000727642	0.000581456
developmental growth involved in morphogenesis	56	2.26229e-05	0.00075316	0.000601848
smooth muscle contraction	29	2.31915e-05	0.000767298	0.000613145
dense core granule localization	11	2.3477e-05	0.000767298	0.000613145
calcium ion-regulated exocytosis of neurotransmitter	11	2.3477e-05	0.000767298	0.000613145
copulation	9	2.44399e-05	0.000793925	0.000634423
regulation of mitotic sister chromatid separation	21	2.57706e-05	0.000827129	0.000660956
diencephalon development	21	2.57706e-05	0.000827129	0.000660956
mesenchymal cell migration	20	2.72631e-05	0.000869823	0.000695073
sensory system development	75	2.7765e-05	0.000879092	0.00070248
regulation of developmental growth	65	2.78817e-05	0.000879092	0.00070248
spindle checkpoint signaling	18	2.88369e-05	0.000903893	0.000722298
axon guidance	51	3.12159e-05	0.000967151	0.000772847
neuron projection guidance	51	3.12159e-05	0.000967151	0.000772847
positive regulation of cell cycle process	54	3.20547e-05	0.000987433	0.000789055
ear morphogenesis	31	3.31734e-05	0.00101067	0.00080762
developmental cell growth	53	3.33346e-05	0.00101067	0.00080762
import across plasma membrane	40	3.35394e-05	0.00101067	0.00080762
response to pain	14	3.35632e-05	0.00101067	0.00080762
gamma-aminobutyric acid signaling pathway	12	3.50271e-05	0.00104886	0.000838138
cardiac muscle tissue development	51	3.58977e-05	0.00106895	0.000854197
cranial nerve development	20	3.71451e-05	0.00109394	0.000874166
cardiac muscle cell action potential involved in contraction	20	3.71451e-05	0.00109394	0.000874166
regulation of systemic arterial blood pressure mediated by a chemical signal	15	3.77404e-05	0.00109939	0.000878523
acetylcholine receptor signaling pathway	15	3.77404e-05	0.00109939	0.000878523
kidney epithelium development	38	3.97176e-05	0.00114426	0.000914372
calcium ion transmembrane import into cytosol	39	3.97626e-05	0.00114426	0.000914372
endocardial cushion morphogenesis	16	4.01344e-05	0.00114426	0.000914372
response to acetylcholine	16	4.01344e-05	0.00114426	0.000914372
connective tissue development	59	4.28042e-05	0.00121392	0.000970038
camera-type eye development	65	4.44949e-05	0.00125522	0.00100305
mesonephros development	29	4.48332e-05	0.00125815	0.00100538
microtubule cytoskeleton organization involved in mitosis	42	4.56117e-05	0.00127333	0.00101751
renal system development	68	4.69493e-05	0.00130388	0.00104192
response to organophosphorus	30	4.7514e-05	0.00130791	0.00104514
sister chromatid segregation	54	4.76724e-05	0.00130791	0.00104514
chromosome segregation	84	4.78265e-05	0.00130791	0.00104514
feeding behavior	23	4.96504e-05	0.00135089	0.0010795
phasic smooth muscle contraction	10	4.99363e-05	0.00135181	0.00108023
protein localization to extracellular region	70	5.18604e-05	0.00138309	0.00110522
positive regulation of heart contraction	14	5.1866e-05	0.00138309	0.00110522
positive regulation of blood circulation	14	5.1866e-05	0.00138309	0.00110522
antigen processing and presentation of endogenous peptide antigen via MHC class Ib	9	5.33416e-05	0.00140152	0.00111995
antigen processing and presentation of endogenous peptide antigen via MHC class I via ER pathway	9	5.33416e-05	0.00140152	0.00111995
regulation of calcium ion transport into cytosol	9	5.33416e-05	0.00140152	0.00111995
developmental maturation	63	5.58008e-05	0.00145899	0.00116587
regulation of calcium ion-dependent exocytosis	15	5.62092e-05	0.00146253	0.0011687
neural crest cell development	24	5.67457e-05	0.00146936	0.00117416
carboxylic acid transport	62	5.89763e-05	0.00151977	0.00121445
mitotic sister chromatid separation	21	6.11435e-05	0.00156808	0.00125305
stem cell development	25	6.33575e-05	0.00160946	0.00128611
chromosome separation	25	6.33575e-05	0.00160946	0.00128611
sensory perception of light stimulus	37	6.618e-05	0.00166558	0.00133096
organic acid transport	62	6.6188e-05	0.00166558	0.00133096
renal system vasculature development	13	7.05845e-05	0.00175969	0.00140616
kidney vasculature development	13	7.05845e-05	0.00175969	0.00140616
morphogenesis of an epithelium	91	7.45059e-05	0.00183987	0.00147023
positive regulation of heart rate	11	7.48306e-05	0.00183987	0.00147023
secretory granule localization	11	7.48306e-05	0.00183987	0.00147023
response to purine-containing compound	32	7.55873e-05	0.00184999	0.00147832
regulation of action potential	18	7.72125e-05	0.00186999	0.0014943
chemotaxis	72	7.74409e-05	0.00186999	0.0014943
learning	38	7.75634e-05	0.00186999	0.0014943
cell fate determination	14	7.83142e-05	0.00186999	0.0014943
cardiac conduction system development	14	7.83142e-05	0.00186999	0.0014943
visual perception	36	7.84977e-05	0.00186999	0.0014943
metanephros development	25	7.9822e-05	0.00188446	0.00150586
regulation of animal organ morphogenesis	25	7.9822e-05	0.00188446	0.00150586
transmission of nerve impulse	21	8.01597e-05	0.00188446	0.00150586
cellular response to acetylcholine	15	8.21402e-05	0.00192258	0.00153633
taxis	72	8.57441e-05	0.00199821	0.00159676
antigen processing and presentation via MHC class Ib	10	9.19429e-05	0.00213339	0.00170479
positive regulation of calcium ion transport	27	9.24334e-05	0.00213553	0.0017065
mitotic spindle organization	35	9.30966e-05	0.00214162	0.00171136
response to auditory stimulus	12	9.47953e-05	0.00214617	0.001715
antigen processing and presentation of endogenous antigen	12	9.47953e-05	0.00214617	0.001715
inhibitory synapse assembly	12	9.47953e-05	0.00214617	0.001715
insulin secretion	43	9.4896e-05	0.00214617	0.001715
dense core granule exocytosis	7	9.62383e-05	0.00216738	0.00173195
renal tubule development	28	9.74324e-05	0.00218129	0.00174306
inner ear development	42	9.76696e-05	0.00218129	0.00174306
regulation of vesicle-mediated transport	93	9.98484e-05	0.00221509	0.00177007
regulation of cytokinesis	25	0.00010001	0.00221509	0.00177007
odontogenesis of dentin-containing tooth	23	0.000104575	0.00230668	0.00184326
antigen processing and presentation of peptide antigen via MHC class Ib	9	0.000106467	0.00232222	0.00185568
meiotic nuclear division	38	0.000106773	0.00232222	0.00185568
dendrite development	53	0.000106793	0.00232222	0.00185568
nephron epithelium development	31	0.000107299	0.00232222	0.00185568
neural crest cell differentiation	26	0.000107446	0.00232222	0.00185568
regulation of systemic arterial blood pressure by hormone	13	0.000108367	0.00232303	0.00185633
mating behavior	13	0.000108367	0.00232303	0.00185633
anatomical structure maturation	50	0.000108784	0.00232303	0.00185633
protein secretion	68	0.000110436	0.00233966	0.00186962
establishment of protein localization to extracellular region	68	0.000110436	0.00233966	0.00186962
nervous system process involved in regulation of systemic arterial blood pressure	8	0.000111509	0.0023531	0.00188035
regulation of protein depolymerization	24	0.000115227	0.00242202	0.00193543
meiotic chromosome segregation	22	0.000118931	0.00249012	0.00198985
eye development	71	0.000123548	0.00257672	0.00205905
antigen processing and presentation of endogenous peptide antigen	11	0.000124979	0.00259645	0.00207482
regulation of cytosolic calcium ion concentration	19	0.000128465	0.00265543	0.00212194
positive regulation of phosphorylation	101	0.000128808	0.00265543	0.00212194
protein localization to synapse	23	0.00013232	0.00271737	0.00217144
ureteric bud development	27	0.000139491	0.00285371	0.00228039
organic anion transport	72	0.000140891	0.00287138	0.00229451
cell fate specification	24	0.000144215	0.00292801	0.00233976
actin-mediated cell contraction	28	0.000144956	0.00293194	0.00234291
response to bacterium	90	0.000145647	0.00293485	0.00234523
positive regulation of T cell mediated cytotoxicity	12	0.000148571	0.00297142	0.00237445
glomerulus vasculature development	12	0.000148571	0.00297142	0.00237445
visual system development	71	0.000150431	0.00299743	0.00239523
vasoconstriction	22	0.000151361	0.00300479	0.00240112
microtubule depolymerization	16	0.000160596	0.00317636	0.00253822
angiogenesis	92	0.000162385	0.00317671	0.0025385
regulation of synaptic transmission, GABAergic	13	0.000162392	0.00317671	0.0025385
positive regulation of animal organ morphogenesis	13	0.000162392	0.00317671	0.0025385
vasodilation	15	0.000166556	0.00324023	0.00258925
calcium-mediated signaling	43	0.000166847	0.00324023	0.00258925
regulation of hemostasis	19	0.000168705	0.00326448	0.00260864
mesonephric epithelium development	27	0.000170221	0.00327019	0.0026132
mesonephric tubule development	27	0.000170221	0.00327019	0.0026132
regulation of peptide transport	41	0.000179315	0.00342389	0.00273602
associative learning	24	0.000179499	0.00342389	0.00273602
response to calcium ion	34	0.000182064	0.0034605	0.00276528
positive regulation of MAPK cascade	77	0.00019433	0.00368059	0.00294114
signal transduction involved in regulation of gene expression	9	0.000197609	0.00370344	0.00295941
reflex	9	0.000197609	0.00370344	0.00295941
cell migration involved in heart development	9	0.000197609	0.00370344	0.00295941
positive chemotaxis	17	0.000203663	0.0038036	0.00303944
positive regulation of monoatomic ion transport	41	0.000206311	0.00382639	0.00305766
neuron projection extension	41	0.000206311	0.00382639	0.00305766
epithelial cell proliferation	76	0.000208006	0.00384453	0.00307215
regulation of neuron projection development	87	0.000212162	0.00390786	0.00312276
regulation of peptide hormone secretion	40	0.000213696	0.00391307	0.00312692
cardiocyte differentiation	34	0.000213905	0.00391307	0.00312692
regulation of chromosome segregation	33	0.000216475	0.00393777	0.00314666
embryonic organ morphogenesis	57	0.000216724	0.00393777	0.00314666
actin filament-based movement	32	0.000218096	0.00394931	0.00315588
response to inorganic substance	91	0.000222169	0.00400952	0.00320399
pituitary gland development	12	0.000226423	0.00404542	0.00323268
neurotransmitter reuptake	12	0.000226423	0.00404542	0.00323268
regulation of presynaptic membrane potential	12	0.000226423	0.00404542	0.00323268
antigen processing and presentation of endogenous peptide antigen via MHC class I via ER pathway, TAP-independent	8	0.000227601	0.00405296	0.0032387
G protein-coupled receptor signaling pathway, coupled to cyclic nucleotide second messenger	15	0.000231637	0.00408936	0.00326779
regulation of neurotransmitter receptor activity	15	0.000231637	0.00408936	0.00326779
positive regulation of calcium ion transport into cytosol	7	0.000231934	0.00408936	0.00326779
regulation of T cell mediated cytotoxicity	13	0.000238014	0.00414207	0.00330991
neuronal action potential	13	0.000238014	0.00414207	0.00330991
cardiac epithelial to mesenchymal transition	13	0.000238014	0.00414207	0.00330991
potassium ion import across plasma membrane	13	0.000238014	0.00414207	0.00330991
regulation of calcium ion transport	44	0.00023914	0.0041482	0.00331481
positive regulation of protein phosphorylation	93	0.000244913	0.00423462	0.00338387
positive regulation of peptidyl-tyrosine phosphorylation	31	0.000259081	0.00446519	0.00356812
renal system process involved in regulation of systemic arterial blood pressure	10	0.000267194	0.00457558	0.00365633
antigen processing and presentation of endogenous peptide antigen via MHC class I	10	0.000267194	0.00457558	0.00365633
pattern specification process	80	0.000268169	0.00457767	0.003658
inorganic cation import across plasma membrane	24	0.000273673	0.00464204	0.00370944
inorganic ion import across plasma membrane	24	0.000273673	0.00464204	0.00370944
gliogenesis	63	0.000279302	0.00472258	0.0037738
regulation of peptide secretion	40	0.000282356	0.00474429	0.00379115
meiotic cell cycle process	40	0.000282356	0.00474429	0.00379115
receptor localization to synapse	19	0.000283413	0.00474717	0.00379345
social behavior	16	0.000295604	0.00493593	0.00394429
calcium ion transport into cytosol	11	0.000313024	0.00521058	0.00416376
postsynaptic signal transduction	15	0.000317542	0.00526943	0.00421079
locomotory behavior	43	0.000324115	0.0053619	0.00428467
neurotransmitter uptake	14	0.00033409	0.00549301	0.00438945
positive regulation of leukocyte mediated cytotoxicity	14	0.00033409	0.00549301	0.00438945
phenol-containing compound metabolic process	24	0.000335345	0.00549678	0.00439246
hyaluronan metabolic process	12	0.000336426	0.00549769	0.00439319
acute inflammatory response	21	0.000347518	0.00566169	0.00452423
amino acid transport	33	0.000348943	0.00566767	0.00452902
positive regulation of T cell mediated immunity	17	0.000356426	0.00577173	0.00461217
cardiac muscle contraction	31	0.000360456	0.00581941	0.00465027
neuron apoptotic process	57	0.000369605	0.0059492	0.00475399
detection of stimulus	39	0.000385728	0.00619013	0.00494651
biological process involved in intraspecies interaction between organisms	16	0.000393873	0.00630196	0.00503588
regulation of cell division	38	0.000401279	0.00640135	0.0051153
response to xenobiotic stimulus	70	0.000410381	0.00652713	0.00521581
regulation of blood coagulation	18	0.000411941	0.00653256	0.00522015
gap junction assembly	8	0.000426754	0.00671959	0.0053696
regulation of blood vessel endothelial cell proliferation involved in sprouting angiogenesis	8	0.000426754	0.00671959	0.0053696
blood vessel endothelial cell proliferation involved in sprouting angiogenesis	10	0.000427496	0.00671959	0.0053696
cell junction maintenance	15	0.000429464	0.00673078	0.00537854
regulation of hormone secretion	47	0.000431231	0.00673876	0.00538492
metaphase chromosome alignment	27	0.000432868	0.00674468	0.00538965
renal tubule morphogenesis	22	0.00045983	0.00708786	0.00566389
nephron morphogenesis	22	0.00045983	0.00708786	0.00566389
T cell mediated cytotoxicity	14	0.000460182	0.00708786	0.00566389
autonomic nervous system development	14	0.000460182	0.00708786	0.00566389
endocardial cushion formation	11	0.000473058	0.00724454	0.00578909
response to ATP	11	0.000473058	0.00724454	0.00578909
regulation of body fluid levels	62	0.000486196	0.00740959	0.00592098
meiotic cell cycle phase transition	7	0.000487982	0.00740959	0.00592098
positive regulation of calcium ion-dependent exocytosis	7	0.000487982	0.00740959	0.00592098
glomerulus development	20	0.000502612	0.00760837	0.00607982
positive regulation of cell cycle	60	0.000503912	0.00760837	0.00607982
T cell mediated immunity	25	0.000506922	0.00763231	0.00609895
renal system process	26	0.000513225	0.00768977	0.00614487
epithelial tube morphogenesis	64	0.000513608	0.00768977	0.00614487
positive regulation of nuclear division	16	0.000518984	0.0077271	0.0061747
regulation of neuron migration	16	0.000518984	0.0077271	0.0061747
kidney development	62	0.000534729	0.00793946	0.0063444
negative regulation of protein-containing complex disassembly	21	0.000537037	0.00795171	0.00635419
regulation of muscle contraction	33	0.000548994	0.00806194	0.00644227
regulation of epithelial cell differentiation	33	0.000548994	0.00806194	0.00644227
positive regulation of angiogenesis	33	0.000548994	0.00806194	0.00644227
response to wounding	90	0.000557642	0.00816656	0.00652587
regulation of systemic arterial blood pressure by renin-angiotensin	9	0.000573286	0.00833799	0.00666286
sensory perception of taste	9	0.000573286	0.00833799	0.00666286
cell chemotaxis	48	0.000574015	0.00833799	0.00666286
ureteric bud morphogenesis	19	0.000581064	0.00841758	0.00672646
regulation of cellular component size	70	0.000584035	0.00843781	0.00674263
neuromuscular process	35	0.000592796	0.00854136	0.00682537
regulation of leukocyte mediated cytotoxicity	17	0.000599438	0.00856796	0.00684663
attachment of spindle microtubules to kinetochore	17	0.000599438	0.00856796	0.00684663
cell communication involved in cardiac conduction	17	0.000599438	0.00856796	0.00684663
cellular response to metal ion	40	0.000621718	0.00885695	0.00707756
positive regulation of cell killing	14	0.000624613	0.00885695	0.00707756
regulation of heart rate by cardiac conduction	14	0.000624613	0.00885695	0.00707756
positive regulation of vasoconstriction	10	0.000660202	0.00933689	0.00746108
reproductive behavior	13	0.000667308	0.00941255	0.00752154
ventricular cardiac muscle cell action potential	12	0.000694406	0.00976786	0.00780546
negative regulation of cartilage development	11	0.000696142	0.00976786	0.00780546
regionalization	72	0.00071402	0.00999255	0.00798501
response to metal ion	63	0.000724178	0.0100482	0.00802946
amine metabolic process	25	0.000727023	0.0100482	0.00802946
nephron tubule development	25	0.000727023	0.0100482	0.00802946
mesonephric tubule morphogenesis	19	0.000727368	0.0100482	0.00802946
negative regulation of protein depolymerization	19	0.000727368	0.0100482	0.00802946
interleukin-13 production	8	0.000747041	0.0102408	0.00818336
regulation of interleukin-13 production	8	0.000747041	0.0102408	0.00818336
synaptic vesicle clustering	8	0.000747041	0.0102408	0.00818336
regulation of calcium ion transmembrane transport	32	0.000758108	0.010366	0.00828341
regulation of vasoconstriction	17	0.000766772	0.0104577	0.00835675
negative regulation of neuron apoptotic process	35	0.000780179	0.0106136	0.00848129
regulation of nervous system development	83	0.000786982	0.010679	0.00853359
positive regulation of vasculature development	33	0.000844163	0.011426	0.00913051
meiosis I cell cycle process	26	0.000861632	0.0116235	0.00928831
regulation of cation channel activity	24	0.000863089	0.0116235	0.00928831
cellular response to inorganic substance	44	0.000908067	0.012097	0.00966667
negative regulation of blood coagulation	13	0.000909531	0.012097	0.00966667
dendrite extension	13	0.000909531	0.012097	0.00966667
negative regulation of hemostasis	13	0.000909531	0.012097	0.00966667
positive regulation of regulated secretory pathway	13	0.000909531	0.012097	0.00966667
glial cell differentiation	49	0.000926953	0.0122409	0.00978165
hyaluronan biosynthetic process	7	0.000927201	0.0122409	0.00978165
spindle elongation	7	0.000927201	0.0122409	0.00978165
positive regulation of BMP signaling pathway	12	0.000968241	0.01272	0.0101645
presynaptic modulation of chemical synaptic transmission	12	0.000968241	0.01272	0.0101645
branching involved in ureteric bud morphogenesis	17	0.000972428	0.0127438	0.0101835
neuron maturation	15	0.000987299	0.0128243	0.0102478
neuromuscular synaptic transmission	10	0.000988138	0.0128243	0.0102478
excretion	10	0.000988138	0.0128243	0.0102478
negative regulation of amine transport	10	0.000988138	0.0128243	0.0102478
cardiac muscle cell differentiation	27	0.00100152	0.0129666	0.0103616
metaphase/anaphase transition of mitotic cell cycle	25	0.00102598	0.0132512	0.010589
synaptic vesicle docking	6	0.00104939	0.0133287	0.0106509
chromatin remodeling at centromere	6	0.00104939	0.0133287	0.0106509
CENP-A containing chromatin assembly	6	0.00104939	0.0133287	0.0106509
mitotic spindle midzone assembly	6	0.00104939	0.0133287	0.0106509
serotonin uptake	6	0.00104939	0.0133287	0.0106509
cardiac neural crest cell development involved in outflow tract morphogenesis	6	0.00104939	0.0133287	0.0106509
positive regulation of monocyte chemotactic protein-1 production	6	0.00104939	0.0133287	0.0106509
regulation of coagulation	18	0.00105334	0.0133473	0.0106658
eye morphogenesis	34	0.00106432	0.0133915	0.0107011
response to BMP	34	0.00106432	0.0133915	0.0107011
cellular response to BMP stimulus	34	0.00106432	0.0133915	0.0107011
catecholamine metabolic process	14	0.00110516	0.013808	0.0110339
catechol-containing compound metabolic process	14	0.00110516	0.013808	0.0110339
regulation of synaptic vesicle exocytosis	14	0.00110516	0.013808	0.0110339
dendrite morphogenesis	33	0.00111105	0.0138493	0.0110669
positive regulation of reproductive process	19	0.00111675	0.0138881	0.0110979
formation of primary germ layer	28	0.00114509	0.0141748	0.011327
humoral immune response	28	0.00114509	0.0141748	0.011327
limbic system development	27	0.00117226	0.0144444	0.0115425
establishment of chromosome localization	27	0.00117226	0.0144444	0.0115425
positive regulation of nervous system development	57	0.00119419	0.0146391	0.0116981
endoderm development	21	0.00119626	0.0146391	0.0116981
detection of stimulus involved in sensory perception	21	0.00119626	0.0146391	0.0116981
hemostasis	41	0.00121094	0.014771	0.0118035
peripheral nervous system development	22	0.00121559	0.014771	0.0118035
cellular response to calcium ion	22	0.00121559	0.014771	0.0118035
metanephric nephron development	13	0.00122123	0.014771	0.0118035
regulation of mitotic metaphase/anaphase transition	24	0.00122179	0.014771	0.0118035
inner ear morphogenesis	23	0.00122357	0.014771	0.0118035
indole-containing compound metabolic process	8	0.00123543	0.014814	0.0118379
regulation of odontogenesis	8	0.00123543	0.014814	0.0118379
positive regulation of transcription regulatory region DNA binding	8	0.00123543	0.014814	0.0118379
response to glucose	38	0.00127442	0.0152475	0.0121842
endocrine system development	28	0.00133101	0.0158892	0.012697
regulation of organic acid transport	19	0.00137041	0.0163231	0.0130438
monocarboxylic acid transport	31	0.00138239	0.0164293	0.0131286
regulation of vesicle fusion	9	0.00139402	0.0164944	0.0131806
kinetochore organization	9	0.00139402	0.0164944	0.0131806
phospholipase C-activating G protein-coupled receptor signaling pathway	20	0.0014146	0.0166643	0.0133164
nephron tubule morphogenesis	20	0.0014146	0.0166643	0.0133164
negative regulation of organelle organization	68	0.00142292	0.0166868	0.0133344
detection of abiotic stimulus	25	0.00142585	0.0166868	0.0133344
metaphase/anaphase transition of cell cycle	25	0.00142585	0.0166868	0.0133344
regulation of animal organ formation	10	0.00143821	0.016722	0.0133625
regulation of meiotic nuclear division	10	0.00143821	0.016722	0.0133625
innervation	10	0.00143821	0.016722	0.0133625
kidney morphogenesis	24	0.00144486	0.0167629	0.0133952
positive regulation of locomotion	93	0.00148178	0.0171541	0.0137077
bone development	41	0.00151734	0.0175279	0.0140065
catechol-containing compound biosynthetic process	7	0.0016268	0.0185131	0.0147937
catecholamine biosynthetic process	7	0.0016268	0.0185131	0.0147937
engulfment of apoptotic cell	7	0.0016268	0.0185131	0.0147937
neuroendocrine cell differentiation	7	0.0016268	0.0185131	0.0147937
mesenchymal cell apoptotic process	7	0.0016268	0.0185131	0.0147937
protein transport along microtubule	7	0.0016268	0.0185131	0.0147937
microtubule-based protein transport	7	0.0016268	0.0185131	0.0147937
response to carbohydrate	43	0.0016682	0.018944	0.0151381
regulation of neuron apoptotic process	46	0.00169512	0.0192057	0.0153472
meiosis I	24	0.001702	0.0192057	0.0153472
regulation of metaphase/anaphase transition of cell cycle	24	0.001702	0.0192057	0.0153472
mitotic spindle assembly	20	0.00170989	0.0192542	0.0153859
exocytic process	21	0.00172953	0.0194346	0.0155301
embryonic organ development	77	0.00174044	0.0195163	0.0155954
chromosome localization	28	0.00178229	0.0199111	0.0159109
positive regulation of DNA binding	12	0.0017868	0.0199111	0.0159109
positive regulation of amine transport	12	0.0017868	0.0199111	0.0159109
response to hexose	38	0.00181141	0.0201243	0.0160812
regulation of synapse organization	48	0.00181344	0.0201243	0.0160812
membrane repolarization	14	0.00186276	0.020629	0.0164845
regulation of synapse structure or activity	49	0.00186868	0.0206518	0.0165028
regulation of nervous system process	26	0.00190121	0.0209251	0.0167212
regulation of sister chromatid segregation	26	0.00190121	0.0209251	0.0167212
cell communication by electrical coupling	11	0.00193664	0.02107	0.016837
regulation of microtubule depolymerization	11	0.00193664	0.02107	0.016837
hindlimb morphogenesis	11	0.00193664	0.02107	0.016837
acid secretion	11	0.00193664	0.02107	0.016837
tissue homeostasis	47	0.00193797	0.02107	0.016837
anatomical structure homeostasis	47	0.00193797	0.02107	0.016837
synaptic vesicle priming	8	0.00194754	0.0210885	0.0168518
behavioral response to pain	8	0.00194754	0.0210885	0.0168518
mammary gland epithelium development	18	0.00197284	0.0213194	0.0170362
ameboidal-type cell migration	76	0.00200763	0.0215396	0.0172122
tissue remodeling	34	0.00201253	0.0215396	0.0172122
negative regulation of cytoskeleton organization	34	0.00201253	0.0215396	0.0172122
regulation of T cell mediated immunity	19	0.00202653	0.0215396	0.0172122
positive regulation of exocytosis	19	0.00202653	0.0215396	0.0172122
mitotic spindle elongation	6	0.00203034	0.0215396	0.0172122
negative regulation of catecholamine secretion	6	0.00203034	0.0215396	0.0172122
SA node cell to atrial cardiac muscle cell communication	6	0.00203034	0.0215396	0.0172122
cGMP-mediated signaling	10	0.00204144	0.0215396	0.0172122
synaptic vesicle membrane organization	10	0.00204144	0.0215396	0.0172122
neurotransmitter receptor transport	10	0.00204144	0.0215396	0.0172122
regulation of dendrite extension	10	0.00204144	0.0215396	0.0172122
sensory perception of pain	20	0.00205582	0.0216063	0.0172655
nephron epithelium morphogenesis	20	0.00205582	0.0216063	0.0172655
BMP signaling pathway	31	0.00206443	0.0216543	0.0173039
negative regulation of coagulation	13	0.00211315	0.0220789	0.0176432
mammary gland morphogenesis	13	0.00211315	0.0220789	0.0176432
cardiac chamber morphogenesis	27	0.00213109	0.022223	0.0177583
blood coagulation	39	0.00213635	0.0222346	0.0177676
calcium ion homeostasis	55	0.00214489	0.0222803	0.0178041
columnar/cuboidal epithelial cell differentiation	26	0.00220501	0.0228604	0.0182677
endoderm formation	16	0.00221424	0.0229118	0.0183087
heart morphogenesis	49	0.0022589	0.0232841	0.0186062
regulation of angiogenesis	49	0.0022589	0.0232841	0.0186062
multi-organism reproductive process	36	0.0022823	0.0234801	0.0187628
regulation of cell killing	17	0.00232564	0.0238801	0.0190825
positive regulation of cytokinesis	12	0.00237088	0.0241595	0.0193058
forelimb morphogenesis	12	0.00237088	0.0241595	0.0193058
positive regulation of mitotic nuclear division	12	0.00237088	0.0241595	0.0193058
cellular response to alkaloid	12	0.00237088	0.0241595	0.0193058
regulation of cell size	39	0.00238302	0.0242372	0.0193679
spindle organization	42	0.00243313	0.0246999	0.0197376
leukocyte mediated cytotoxicity	21	0.00245247	0.0247815	0.0198028
positive regulation of neuron differentiation	21	0.00245247	0.0247815	0.0198028
regulation of sodium ion transport	20	0.00245905	0.0247815	0.0198028
muscle cell differentiation	69	0.00245965	0.0247815	0.0198028
cytokinesis	38	0.00253485	0.0254911	0.0203699
regulation of reproductive process	36	0.00255895	0.0256854	0.0205251
negative regulation of synaptic transmission	15	0.0025853	0.0259013	0.0206977
coagulation	39	0.00265391	0.0264721	0.0211538
ossification	73	0.00266578	0.0264721	0.0211538
neuron cell-cell adhesion	7	0.00267684	0.0264721	0.0211538
norepinephrine transport	7	0.00267684	0.0264721	0.0211538
morphogenesis of an epithelial bud	7	0.00267684	0.0264721	0.0211538
glomerular mesangium development	7	0.00267684	0.0264721	0.0211538
metanephric glomerulus development	7	0.00267684	0.0264721	0.0211538
positive regulation of cell motility	90	0.00268351	0.0264892	0.0211674
regulation of neuron differentiation	37	0.00269508	0.0265545	0.0212196
negative regulation of epithelial cell differentiation	13	0.00272797	0.0267312	0.0213608
protein localization to postsynaptic membrane	13	0.00272797	0.0267312	0.0213608
regulation of sodium ion transmembrane transporter activity	13	0.00272797	0.0267312	0.0213608
monoatomic ion homeostasis	91	0.00283584	0.0277374	0.0221649
heart growth	20	0.00292675	0.028368	0.0226688
outflow tract morphogenesis	19	0.00292925	0.028368	0.0226688
endocrine process	19	0.00292925	0.028368	0.0226688
organ induction	8	0.002947	0.028368	0.0226688
positive regulation of neurotransmitter transport	8	0.002947	0.028368	0.0226688
mammary gland alveolus development	8	0.002947	0.028368	0.0226688
mammary gland lobule development	8	0.002947	0.028368	0.0226688
ammonium ion metabolic process	8	0.002947	0.028368	0.0226688
cell growth	85	0.00294794	0.028368	0.0226688
positive regulation of dendrite extension	9	0.00296505	0.0284815	0.0227595
endodermal cell differentiation	14	0.00300738	0.0287871	0.0230037
muscle cell development	37	0.00300761	0.0287871	0.0230037
inorganic ion homeostasis	80	0.00301875	0.0288422	0.0230477
telencephalon development	51	0.00309405	0.0295091	0.0235806
basement membrane organization	12	0.00310155	0.0295281	0.0235958
response to monosaccharide	38	0.00314502	0.0298888	0.0238841
lipid translocation	15	0.00321471	0.0304432	0.024327
neuron fate commitment	15	0.00321471	0.0304432	0.024327
regulation of BMP signaling pathway	23	0.0032563	0.0307827	0.0245984
cyclic-nucleotide-mediated signaling	21	0.0034148	0.0322242	0.0257503
biogenic amine metabolic process	20	0.00346667	0.0326561	0.0260954
protein localization to postsynapse	13	0.00348143	0.0326567	0.0260959
antigen processing and presentation of peptide antigen via MHC class I	11	0.00348501	0.0326567	0.0260959
dopamine metabolic process	11	0.00348501	0.0326567	0.0260959
positive regulation of cell migration	87	0.00351426	0.0328733	0.026269
amino-acid betaine transport	6	0.00357269	0.0330736	0.026429
stabilization of membrane potential	6	0.00357269	0.0330736	0.026429
positive regulation of synaptic transmission, GABAergic	6	0.00357269	0.0330736	0.026429
regulation of fibrinolysis	6	0.00357269	0.0330736	0.026429
anatomical structure regression	6	0.00357269	0.0330736	0.026429
regulation of mesenchymal cell apoptotic process	6	0.00357269	0.0330736	0.026429
lymphocyte mediated immunity	42	0.00363015	0.0335476	0.0268077
meiotic cell cycle	46	0.0036637	0.0337994	0.027009
regulation of epithelial cell proliferation	59	0.00369031	0.0339576	0.0271354
regulation of protein-containing complex disassembly	27	0.00369352	0.0339576	0.0271354
regulation of microtubule polymerization or depolymerization	23	0.00378202	0.0347117	0.027738
release of sequestered calcium ion into cytosol by sarcoplasmic reticulum	10	0.00385096	0.035104	0.0280515
centromere complex assembly	10	0.00385096	0.035104	0.0280515
release of sequestered calcium ion into cytosol by endoplasmic reticulum	10	0.00385096	0.035104	0.0280515
positive regulation of chromosome separation	10	0.00385096	0.035104	0.0280515
response to glucocorticoid	26	0.003868	0.0351398	0.0280801
regulation of wound healing	26	0.003868	0.0351398	0.0280801
regulation of vasculature development	49	0.00388398	0.0352252	0.0281484
sensory perception of chemical stimulus	15	0.00396465	0.0358356	0.0286361
anterograde axonal transport	15	0.00396465	0.0358356	0.0286361
regulation of signaling receptor activity	21	0.0040034	0.036125	0.0288673
synaptic transmission, glutamatergic	25	0.00404165	0.0362292	0.0289507
female sex differentiation	25	0.00404165	0.0362292	0.0289507
cell maturation	34	0.00404199	0.0362292	0.0289507
regulation of axonogenesis	34	0.00404199	0.0362292	0.0289507
striated muscle cell differentiation	52	0.00405758	0.0363082	0.0290138
adult locomotory behavior	20	0.00408707	0.0364842	0.0291544
negative regulation of wound healing	16	0.00409086	0.0364842	0.0291544
positive regulation of cell division	19	0.00414526	0.0366387	0.0292778
retina layer formation	9	0.0041512	0.0366387	0.0292778
eating behavior	9	0.0041512	0.0366387	0.0292778
regulation of long-term neuronal synaptic plasticity	9	0.0041512	0.0366387	0.0292778
attachment of mitotic spindle microtubules to kinetochore	9	0.0041512	0.0366387	0.0292778
collagen fibril organization	17	0.00415603	0.0366387	0.0292778
regulation of cartilage development	17	0.00415603	0.0366387	0.0292778
response to cAMP	18	0.00417098	0.0366499	0.0292868
positive regulation of calcium ion transmembrane transport	18	0.00417098	0.0366499	0.0292868
outflow tract septum morphogenesis	8	0.00430427	0.0375747	0.0300258
gamma-aminobutyric acid transport	8	0.00430427	0.0375747	0.0300258
trabecula formation	8	0.00430427	0.0375747	0.0300258
G protein-coupled serotonin receptor signaling pathway	8	0.00430427	0.0375747	0.0300258
detection of external stimulus	23	0.00437694	0.038147	0.0304831
blood vessel remodeling	13	0.0043952	0.038182	0.0305111
anterior/posterior axis specification	13	0.0043952	0.038182	0.0305111
multi-multicellular organism process	36	0.00441566	0.0382977	0.0306035
collagen metabolic process	22	0.00453228	0.0392456	0.0313611
specification of animal organ identity	11	0.00456442	0.0394348	0.0315122
regulation of insulin secretion	32	0.00456885	0.0394348	0.0315122
regulation of extent of cell growth	25	0.00463032	0.0399011	0.0318849
glutamate receptor signaling pathway	14	0.00467214	0.0401325	0.0320697
phospholipid translocation	14	0.00467214	0.0401325	0.0320697
biomineral tissue development	33	0.00480212	0.041183	0.0329092
positive regulation of epithelial to mesenchymal transition	15	0.00485142	0.0415394	0.033194
regulation of peptidyl-tyrosine phosphorylation	36	0.00489958	0.0418847	0.0334699
cardiac muscle cell development	18	0.00495874	0.042323	0.0338202
smooth muscle cell differentiation	17	0.00498079	0.0424436	0.0339165
epithelial to mesenchymal transition	34	0.00502305	0.042668	0.0340959
regulation of microtubule cytoskeleton organization	34	0.00502305	0.042668	0.0340959
positive regulation of growth	44	0.00504797	0.0428119	0.0342108
positive regulation of organic acid transport	12	0.00510586	0.0431663	0.034494
icosanoid transport	12	0.00510586	0.0431663	0.034494
detection of mechanical stimulus involved in sensory perception	10	0.00513797	0.0433011	0.0346018
protein kinase C signaling	10	0.00513797	0.0433011	0.0346018
epidermal cell differentiation	33	0.00535449	0.045055	0.0360033
lipid transport	66	0.00539711	0.0453425	0.0362331
fibroblast proliferation	24	0.00554588	0.0465194	0.0371735
roof of mouth development	20	0.00560518	0.0469434	0.0375123
monoatomic cation homeostasis	88	0.00561508	0.046953	0.0375199
positive regulation of receptor internalization	9	0.00567725	0.0471784	0.0377001
regulation of release of sequestered calcium ion into cytosol by sarcoplasmic reticulum	9	0.00567725	0.0471784	0.0377001
positive regulation of blood pressure	9	0.00567725	0.0471784	0.0377001
maintenance of synapse structure	9	0.00567725	0.0471784	0.0377001
positive regulation of chemotaxis	26	0.0057183	0.0473726	0.0378553
positive regulation of cation transmembrane transport	26	0.0057183	0.0473726	0.0378553
cardiac cell development	19	0.00575114	0.0475712	0.038014
female gamete generation	28	0.00578877	0.0475741	0.0380163
positive regulation of neurotransmitter secretion	6	0.00584025	0.0475741	0.0380163
forebrain regionalization	6	0.00584025	0.0475741	0.0380163
spindle midzone assembly	6	0.00584025	0.0475741	0.0380163
cardiac neural crest cell differentiation involved in heart development	6	0.00584025	0.0475741	0.0380163
cardiac neural crest cell development involved in heart development	6	0.00584025	0.0475741	0.0380163
hepatocyte differentiation	6	0.00584025	0.0475741	0.0380163
positive regulation of spindle checkpoint	6	0.00584025	0.0475741	0.0380163
membrane repolarization during ventricular cardiac muscle cell action potential	6	0.00584025	0.0475741	0.0380163
regulation of long-term synaptic depression	6	0.00584025	0.0475741	0.0380163
antigen processing and presentation of peptide antigen	15	0.00589242	0.0479262	0.0382977
calcium ion import	16	0.00594886	0.048312	0.0386059
gastrulation	36	0.0060027	0.0486019	0.0388376
regulation of mononuclear cell proliferation	36	0.0060027	0.0486019	0.0388376
chondrocyte differentiation	25	0.00602349	0.0486967	0.0389133
optic nerve development	8	0.00609519	0.0488344	0.0390234
synaptic vesicle fusion to presynaptic active zone membrane	8	0.00609519	0.0488344	0.0390234
morphogenesis of an epithelial fold	8	0.00609519	0.0488344	0.0390234
cell proliferation involved in kidney development	8	0.00609519	0.0488344	0.0390234
regulation of spindle checkpoint	8	0.00609519	0.0488344	0.0390234
vesicle fusion to plasma membrane	8	0.00609519	0.0488344	0.0390234
negative regulation of mitotic cell cycle	45	0.00612396	0.0489917	0.0391491
serotonin transport	7	0.00623746	0.0496036	0.0396381
male genitalia development	7	0.00623746	0.0496036	0.0396381
fibrinolysis	7	0.00623746	0.0496036	0.0396381
neurotransmitter receptor transport to plasma membrane	7	0.00623746	0.0496036	0.0396381
fatty acid transport	21	0.00629508	0.0499876	0.0399449
