# Supplementary material for: A high-fidelity CRISPR-Cas13 system improves abnormalities associated with C9ORF72-linked ALS/FTD
Source: Nat Commun. 2025 Jan 8;16:460. doi: 10.1038/s41467-024-55548-5 (PMC11711314; doi:10.1038/s41467-024-55548-5)
Supplement: Supplementary file 11 — Supplementary Data 9 [file 41467_2024_55548_MOESM11_ESM.xlsx]

## Sheet: SI Data 9 RfxCas13d-N2V8 iMNs
Supplementary Data 9. Processed RNA-seq data from wild-type iPSC-derived neurospheres cells treated with RfxCas13d-N2V8-crRNA-13
gene	baseMean	log2FoldChange	lfcSE	stat	pvalue	padj
A1BG	71.7397	0.349988	0.385631	0.907572	0.364105	0.999923
A1BG-AS1	74.9283	0.311365	0.162153	1.92019	0.0548339	0.999923
A2M	544.263	0.300898	1.3118	0.229378	0.818575	0.999923
A2M-AS1	47.1847	-0.454412	0.48714	-0.932818	0.350914	0.999923
A4GALT	61.6229	-0.397404	0.402808	-0.986585	0.323846	0.999923
AAAS	534.334	0.292152	0.394466	0.740626	0.45892	0.999923
AACS	439.019	0.0374168	0.152836	0.244816	0.806599	0.999923
AADAT	397.21	-0.00612993	0.49496	-0.0123847	0.990119	0.999923
AAGAB	1285.78	-0.148323	0.222018	-0.668066	0.504091	0.999923
AAK1	4064.16	-0.142989	0.272994	-0.523781	0.600431	0.999923
AAMDC	390.662	-0.142139	0.880493	-0.161431	0.871754	0.999923
AAMP	924.516	0.294025	0.269235	1.09207	0.274801	0.999923
AAR2	565.297	0.354815	0.309574	1.14614	0.251738	0.999923
AARD	23.1552	-0.100828	0.374305	-0.269373	0.787642	0.999923
AARS1	2914.48	0.0673504	0.10068	0.668958	0.503522	0.999923
AARS2	431.999	0.277078	0.215476	1.28589	0.198483	0.999923
AARSD1	330.405	0.0939888	0.211449	0.444499	0.656682	0.999923
AASDH	293.536	-0.260532	0.174211	-1.4955	0.134785	0.999923
AASDHPPT	3300.94	-0.120018	0.572819	-0.209521	0.834042	0.999923
AASS	405.593	-0.159744	1.14229	-0.139845	0.888782	0.999923
AATF	934.108	0.0207868	0.0623194	0.333553	0.738717	0.999923
AATK	237.04	0.181722	0.576775	0.315065	0.752712	0.999923
ABALON	12.3545	0.209227	0.82992	0.252104	0.80096	0.999923
ABAT	2382.26	0.292367	0.40143	0.728314	0.466421	0.999923
ABCA1	967.379	0.248074	0.268924	0.922471	0.356283	0.999923
ABCA11P	117.696	0.195303	0.147444	1.32459	0.185306	0.999923
ABCA13	23.968	-0.0210147	0.269652	-0.0779327	0.937882	0.999923
ABCA2	1183.34	0.243385	0.278631	0.873504	0.382388	0.999923
ABCA3	2591.68	0.165281	0.677384	0.243999	0.807232	0.999923
ABCA5	423.089	-0.291496	0.404837	-0.720033	0.471505	0.999923
ABCA7	167.433	0.243	0.441365	0.550565	0.581932	0.999923
ABCA8	104.108	0.493304	0.922655	0.534657	0.592887	0.999923
ABCB1	87.4643	-0.405201	0.330252	-1.22695	0.219842	0.999923
ABCB10	388.402	-0.144714	0.289344	-0.500144	0.616974	0.999923
ABCB4	185.557	-0.301979	0.644602	-0.468473	0.639446	0.999923
ABCB6	243.672	0.14135	0.348009	0.406166	0.68462	0.999923
ABCB7	601.509	-0.197637	0.361556	-0.546627	0.584635	0.999923
ABCB8	222.41	0.613773	0.396465	1.54811	0.121595	0.999923
ABCB9	180.824	0.39166	0.424686	0.922233	0.356407	0.999923
ABCC1	646.507	0.272078	0.493339	0.551504	0.581289	0.999923
ABCC1_1	1096.66	0.267446	0.608626	0.439426	0.660353	0.999923
ABCC10	193.634	0.733865	0.321182	2.28489	0.0223193	0.999923
ABCC4	430.87	-0.168315	0.377356	-0.446038	0.65557	0.999923
ABCC5	576.145	0.156238	0.352533	0.443188	0.65763	0.999923
ABCC6	68.7799	-0.114457	0.902877	-0.126769	0.899123	0.999923
ABCC6P1	32.214	-0.634571	1.59695	-0.397364	0.691099	0.999923
ABCC6P2	8.63604	0.0524477	1.09874	0.0477343	0.961928	0.999923
ABCC8	96.7955	0.272986	0.781941	0.349114	0.727004	0.999923
ABCC9	258.773	-0.490676	0.72065	-0.680879	0.495948	0.999923
ABCD1	300.75	0.444562	0.340234	1.30664	0.191336	0.999923
ABCD2	45.4373	-0.387952	0.478207	-0.811264	0.417214	0.999923
ABCD3	1483.89	-0.285569	0.222137	-1.28555	0.1986	0.999923
ABCD4	268.898	0.292683	0.363079	0.806115	0.420177	0.999923
ABCE1	1801.51	-0.318025	0.231321	-1.37482	0.169187	0.999923
ABCF1	1886.96	0.141921	0.21211	0.669091	0.503438	0.999923
ABCF2	528.25	0.268367	0.168842	1.58946	0.111956	0.999923
ABCF2-H2BK1	538.296	0.0720724	0.158968	0.453377	0.650278	0.999923
ABCF3	589.927	0.193336	0.146967	1.3155	0.188341	0.999923
ABCG1	320.613	0.0298229	0.60948	0.0489317	0.960974	0.999923
ABCG4	212.974	0.138038	0.678052	0.203579	0.838682	0.999923
ABHD10	1047.25	-0.257659	0.125611	-2.05124	0.0402434	0.999923
ABHD11	75.7915	-0.135373	0.148127	-0.9139	0.360769	0.999923
ABHD12	786.133	0.139796	0.257741	0.542387	0.587552	0.999923
ABHD13	461.635	-0.393285	0.298622	-1.317	0.187839	0.999923
ABHD14A	171.245	0.212043	0.456777	0.464215	0.642494	0.999923
ABHD14B	188.495	0.0260944	1.04449	0.0249831	0.980068	0.999923
ABHD15	78.1351	0.0377214	0.706237	0.0534119	0.957404	0.999923
ABHD16A	453.938	0.296944	0.259591	1.14389	0.252669	0.999923
ABHD17A	347.667	0.445132	0.372891	1.19373	0.232583	0.999923
ABHD17B	668.651	-0.212435	0.187618	-1.13227	0.257519	0.999923
ABHD17C	717.916	-0.100628	0.53007	-0.189838	0.849436	0.999923
ABHD18	298.505	-0.234887	0.144459	-1.62598	0.103953	0.999923
ABHD2	2701.59	-0.0853201	0.441431	-0.193281	0.846739	0.999923
ABHD3	32.6864	-0.279893	0.619177	-0.45204	0.65124	0.999923
ABHD4	461.029	0.267007	0.86546	0.308515	0.75769	0.999923
ABHD5	456.08	0.0874398	0.285986	0.305749	0.759796	0.999923
ABHD6	234.911	0.0643475	0.380533	0.169098	0.865719	0.999923
ABHD8	265.794	0.3805	0.393993	0.965755	0.334167	0.999923
ABI1	1312.2	-0.141418	0.141184	-1.00166	0.31651	0.999923
ABI2	7080.04	-0.190781	0.200343	-0.95227	0.34096	0.999923
ABI3BP	2144.41	-0.708165	1.59949	-0.442744	0.657951	0.999923
ABITRAM	337.185	-0.205457	0.277751	-0.739716	0.459473	0.999923
ABL1	2624.18	0.351555	0.371679	0.945857	0.344221	0.999923
ABL2	1423.01	0.00540959	0.313828	0.0172375	0.986247	0.999923
ABLIM1	8191.18	0.0801417	0.63167	0.126873	0.899041	0.999923
ABLIM2	370.739	0.0434285	0.73776	0.0588654	0.953059	0.999923
ABLIM3	1376.1	0.185561	0.556834	0.333242	0.738952	0.999923
ABO	10.4173	0.379945	1.37572	0.276179	0.782411	0.999923
ABO_1	55.0324	-0.433176	1.22926	-0.352388	0.724547	0.999923
ABR	3500.88	0.112088	0.373268	0.30029	0.763956	0.999923
ABRACL	423.089	-0.122242	0.188451	-0.648665	0.516555	0.999923
ABRAXAS1	501.58	-0.427757	0.853426	-0.501223	0.616214	0.999923
ABRAXAS2	734.147	-0.233908	0.155467	-1.50455	0.13244	0.999923
ABT1	288.53	0.186404	0.211688	0.880561	0.378556	0.999923
ABTB1	40.8593	0.134709	0.520962	0.258578	0.795961	0.999923
ABTB2	152.953	0.280658	0.21878	1.28283	0.199551	0.999923
ABTB3	250.897	-0.609988	0.712422	-0.856218	0.391877	0.999923
ACAA1	417.36	0.181017	0.27371	0.661346	0.508391	0.999923
ACAA2	956.319	-0.0787467	0.563523	-0.13974	0.888865	0.999923
ACACA	5233.34	0.108377	0.309791	0.349839	0.726459	0.999923
ACACA_1	628.238	0.601593	0.749525	0.802632	0.422188	0.999923
ACACB	144.562	0.066865	0.760835	0.0878837	0.929969	0.999923
ACAD10	223.355	0.210318	0.528201	0.398178	0.690499	0.999923
ACAD11	255.484	-0.197038	0.570608	-0.345312	0.72986	0.999923
ACAD8	312.286	0.237726	0.200471	1.18584	0.235687	0.999923
ACAD9	490.533	0.177314	0.102931	1.72265	0.0849523	0.999923
ACADM	1176.54	-0.1947	0.273703	-0.711355	0.476864	0.999923
ACADS	61.3174	0.476979	0.535786	0.89024	0.373337	0.999923
ACADSB	504.512	-0.060048	0.381915	-0.157229	0.875065	0.999923
ACADVL	1271.05	0.215516	0.607854	0.354551	0.722926	0.999923
ACAN	11.2993	-0.547983	0.428781	-1.278	0.20125	0.999923
ACAP2	1196.84	-0.38624	0.401099	-0.962955	0.33557	0.999923
ACAP3	577.924	0.326388	0.662714	0.492502	0.622365	0.999923
ACAT1	925.378	-0.135087	0.473012	-0.285589	0.775193	0.999923
ACAT2	3675.49	0.0454104	0.550441	0.0824983	0.93425	0.999923
ACBD3	1589.49	-0.240436	0.170628	-1.40913	0.158797	0.999923
ACBD4	80.7829	0.154351	0.560185	0.275536	0.782905	0.999923
ACBD5	1373.61	-0.221482	0.453812	-0.488047	0.625516	0.999923
ACBD6	992.018	-0.00328575	0.141593	-0.0232055	0.981486	0.999923
ACBD7	179.699	-0.617479	0.636452	-0.97019	0.331952	0.999923
ACCS	16.4495	0.63562	0.562647	1.1297	0.258604	0.999923
ACD	143.54	0.448358	0.238757	1.87788	0.0603973	0.999923
ACE	21.301	-0.372862	0.40144	-0.928811	0.352987	0.999923
ACER2	41.8331	0.145309	0.34695	0.418817	0.67535	0.999923
ACER3	710.181	-0.18054	0.248181	-0.727452	0.466949	0.999923
ACHE	1242.92	0.170839	0.735358	0.23232	0.816289	0.999923
ACIN1	2713.06	0.370023	0.182174	2.03115	0.04224	0.999923
ACKR1	57.6106	-0.112625	0.776469	-0.145047	0.884673	0.999923
ACKR3	68.4083	-0.0732477	1.06799	-0.0685843	0.94532	0.999923
ACLY	9416.22	0.329419	0.331518	0.993669	0.320384	0.999923
ACO1	1567.8	0.173185	0.433947	0.399093	0.689825	0.999923
ACO2	2079.7	0.267207	0.222145	1.20285	0.229034	0.999923
ACOT1	52.0424	0.87463	0.531716	1.64492	0.0999863	0.999923
ACOT11	13.6496	0.177533	0.898984	0.197482	0.843451	0.999923
ACOT13	495.103	-0.356231	0.317122	-1.12332	0.2613	0.999923
ACOT2	213.783	0.557396	0.455226	1.22444	0.220787	0.999923
ACOT4	16.6537	0.489839	0.28296	1.73112	0.0834303	0.999923
ACOT7	1848.18	0.215141	0.758207	0.28375	0.776602	0.999923
ACOT8	158.77	0.150912	0.208031	0.725431	0.468187	0.999923
ACOT9	637.472	0.0742725	0.104057	0.71377	0.47537	0.999923
ACOX1	1141.48	0.127429	0.147288	0.865172	0.386944	0.999923
ACOX2	37.1014	0.0545784	1.32989	0.0410398	0.967264	0.999923
ACOX3	700.744	0.314704	0.225711	1.39428	0.163234	0.999923
ACP1	1380.96	-0.148532	0.124489	-1.19313	0.23282	0.999923
ACP2	701.255	0.337963	0.309419	1.09225	0.274723	0.999923
ACP3	14.8213	0.833602	1.95485	0.426427	0.669796	0.999923
ACP5	16.948	-0.2065	0.459173	-0.44972	0.652912	0.999923
ACP6	179.633	0.165756	0.471391	0.351632	0.725114	0.999923
ACRBP	23.9763	-1.06264	0.683574	-1.55453	0.120057	0.999923
ACSF2	294.031	0.187805	1.39334	0.134788	0.89278	0.999923
ACSF3	149.358	0.400191	0.287042	1.39419	0.163261	0.999923
ACSL1	524.726	0.100616	0.216269	0.465236	0.641763	0.999923
ACSL3	8092.4	-0.300512	0.545911	-0.550477	0.581992	0.999923
ACSL4	5622	-0.270971	0.621467	-0.436019	0.662823	0.999923
ACSL5	8.25073	-0.360309	1.87685	-0.191975	0.847762	0.999923
ACSL6	488.029	-0.0418941	0.969262	-0.0432226	0.965524	0.999923
ACSM3	36.4484	0.263574	0.965932	0.27287	0.784953	0.999923
ACSS1	191.928	0.475546	1.50693	0.315573	0.752327	0.999923
ACSS2	1011.26	0.262872	0.159799	1.64501	0.0999669	0.999923
ACSS3	1566.86	-0.234497	1.45311	-0.161375	0.871798	0.999923
ACTA2	5001.43	0.57898	1.276	0.453747	0.650011	0.999923
ACTA2-AS1	19.8376	-0.438628	0.735312	-0.59652	0.550828	0.999923
ACTB	77183.5	0.184306	0.0554708	3.32257	0.000891912	0.623632
ACTC1	25.3449	-0.395149	0.443179	-0.891624	0.372595	0.999923
ACTG1	51418.2	0.381304	0.2853	1.3365	0.181385	0.999923
ACTG1P20	10.0968	0.103236	0.556466	0.18552	0.852821	0.999923
ACTG1P25	26.2335	0.121807	0.529306	0.230126	0.817994	0.999923
ACTG2	2278.96	0.76511	1.3422	0.570041	0.56865	0.999923
ACTL6A	598.142	0.117693	0.49311	0.238674	0.811358	0.999923
ACTL6B	541.62	0.200318	0.94047	0.212997	0.831329	0.999923
ACTMAP	348.828	-0.15649	0.446823	-0.350228	0.726168	0.999923
ACTN1	3097.97	0.44343	0.908334	0.488179	0.625423	0.999923
ACTN2	18.9629	-0.0937034	0.502943	-0.18631	0.852202	0.999923
ACTN4	5176.07	0.350949	0.669865	0.52391	0.600341	0.999923
ACTR10	1720.97	0.0384099	0.363922	0.105544	0.915944	0.999923
ACTR1A	4109.73	0.263799	0.242288	1.08878	0.27625	0.999923
ACTR1B	931.24	0.277398	0.255234	1.08684	0.277109	0.999923
ACTR2	10088.6	-0.181291	0.166666	-1.08775	0.276705	0.999923
ACTR3	4484	-0.000995062	0.163947	-0.00606942	0.995157	0.999923
ACTR3B	420.166	-0.106921	0.36364	-0.294029	0.768736	0.999923
ACTR3C	57.4092	-2.20456	0.796869	-2.76653	0.00566566	0.999923
ACTR5	110.448	0.160739	0.194063	0.828285	0.407509	0.999923
ACTR6	477.418	-0.282545	0.280626	-1.00684	0.314012	0.999923
ACTR8	1606.82	0.115467	0.268901	0.429401	0.667631	0.999923
ACTRT3	45.974	0.149268	0.283301	0.526889	0.598271	0.999923
ACVR1	886.471	-0.0037767	0.408747	-0.0092397	0.992628	0.999923
ACVR1B	2357.84	-0.0407026	0.52691	-0.0772477	0.938427	0.999923
ACVR1C	52.0409	-1.11828	0.542188	-2.06253	0.0391575	0.999923
ACVR2A	1429.75	-0.151046	0.524092	-0.288204	0.77319	0.999923
ACVR2B	2519.27	-0.187744	0.654475	-0.286862	0.774218	0.999923
ACVR2B-AS1	51.4589	0.0438672	0.194787	0.225206	0.821819	0.999923
ACVRL1	49.174	-0.0220741	1.01276	-0.021796	0.982611	0.999923
ACY1	74.2001	0.538601	0.54021	0.997021	0.318754	0.999923
ACYP1	156.011	-0.408044	0.259195	-1.57428	0.115423	0.999923
ACYP2	86.4938	-0.00592962	0.345783	-0.0171484	0.986318	0.999923
ADA	142.474	0.0177447	1.21742	0.0145757	0.988371	0.999923
ADA2	1327.03	-0.234918	0.138082	-1.70129	0.0888883	0.999923
ADAL	386.51	-0.183224	0.25187	-0.727454	0.466948	0.999923
ADAM10	3165.74	-0.166454	0.380987	-0.436902	0.662182	0.999923
ADAM11	147.252	0.374595	0.637938	0.587196	0.557072	0.999923
ADAM12	927.95	0.122158	0.349748	0.349275	0.726883	0.999923
ADAM15	257.821	0.461482	0.745242	0.619237	0.53576	0.999923
ADAM17	1862.73	-0.165671	0.532045	-0.311385	0.755508	0.999923
ADAM19	1909.15	0.0691727	0.168005	0.411729	0.680538	0.999923
ADAM20	60.2209	0.0900377	0.693756	0.129783	0.896738	0.999923
ADAM22	1278.41	-0.295994	0.545971	-0.542143	0.58772	0.999923
ADAM23	1427.34	-0.10098	0.619604	-0.162975	0.870538	0.999923
ADAM33	56.9064	0.811066	1.66975	0.485741	0.627151	0.999923
ADAM7-AS1	13.7733	-1.0764	1.58648	-0.678485	0.497464	0.999923
ADAM9	2481.32	-0.142908	0.767611	-0.186172	0.85231	0.999923
ADAMTS1	2502.95	0.0694537	0.883945	0.0785724	0.937373	0.999923
ADAMTS10	491.536	0.411365	0.492842	0.834679	0.403899	0.999923
ADAMTS12	727.793	0.0849535	0.745938	0.113888	0.909326	0.999923
ADAMTS13	77.2499	0.258436	0.381205	0.677945	0.497807	0.999923
ADAMTS15	464.046	0.498353	0.919296	0.542103	0.587748	0.999923
ADAMTS16	202.682	0.315486	1.39359	0.226383	0.820903	0.999923
ADAMTS17	22.9341	0.764755	1.37489	0.55623	0.578053	0.999923
ADAMTS18	492.971	0.0844467	0.920667	0.0917233	0.926918	0.999923
ADAMTS19	230.733	0.0303119	1.19616	0.025341	0.979783	0.999923
ADAMTS2	111.547	-0.0526078	1.16742	-0.0450635	0.964057	0.999923
ADAMTS3	359.945	-0.29623	0.475244	-0.623323	0.533072	0.999923
ADAMTS4	104.286	0.569492	1.56319	0.364315	0.715623	0.999923
ADAMTS5	1502.74	-0.0822878	0.327107	-0.251563	0.801379	0.999923
ADAMTS6	89.2379	-0.0634301	0.588038	-0.107867	0.914101	0.999923
ADAMTS7	510.055	0.583194	0.540379	1.07923	0.280485	0.999923
ADAMTS8	13.7465	0.425647	1.05803	0.402303	0.687461	0.999923
ADAMTS9	1499.3	0.51805	1.64023	0.31584	0.752124	0.999923
ADAMTSL1	573.64	-0.134938	0.755227	-0.178672	0.858196	0.999923
ADAMTSL2	23.3852	0.608921	1.03797	0.586644	0.557443	0.999923
ADAMTSL3	62.0247	0.129039	0.992901	0.129962	0.896597	0.999923
ADAMTSL4	374.196	-0.151708	1.36755	-0.110934	0.911668	0.999923
ADAMTSL5	23.7115	0.0889597	1.42946	0.062233	0.950377	0.999923
ADAP1	465.845	0.46117	0.917557	0.502606	0.615241	0.999923
ADAP2	12.9255	0.145923	0.418635	0.348569	0.727413	0.999923
ADAR	7183.55	0.150033	0.0991166	1.5137	0.130102	0.999923
ADARB1	788.619	-0.0263772	0.564255	-0.0467469	0.962715	0.999923
ADARB2	246.822	0.627021	0.902082	0.695082	0.487004	0.999923
ADAT1	832.683	0.0856753	0.334988	0.255756	0.798139	0.999923
ADAT2	120.342	-0.102672	0.246382	-0.416718	0.676885	0.999923
ADAT3	8.62826	1.23607	0.78421	1.5762	0.114979	0.999923
ADCK1	86.0718	0.343213	0.226258	1.51691	0.129288	0.999923
ADCK2	409.471	0.258688	0.324925	0.796148	0.425946	0.999923
ADCK5	18.1042	0.940226	1.1029	0.852506	0.393933	0.999923
ADCK5_1	13.5675	0.460906	1.9651	0.234546	0.814561	0.999923
ADCY1	1681.94	-0.224628	0.605657	-0.370883	0.710725	0.999923
ADCY2	2877.11	0.0809456	0.876673	0.0923326	0.926434	0.999923
ADCY3	411.074	0.238231	0.233078	1.02211	0.30673	0.999923
ADCY5	772.174	0.240953	0.56684	0.425081	0.670778	0.999923
ADCY6	1156.69	0.316038	0.317056	0.99679	0.318866	0.999923
ADCY7	413.487	0.0793191	0.420718	0.188533	0.850459	0.999923
ADCY8	588.076	-0.331262	0.806395	-0.410793	0.681224	0.999923
ADCY9	745.558	0.124577	0.190141	0.655178	0.512353	0.999923
ADCYAP1	44.2208	-0.574566	0.404176	-1.42157	0.15515	0.999923
ADCYAP1R1	528.13	-0.0804104	0.343632	-0.234002	0.814984	0.999923
ADD1	7280.35	0.103499	0.144775	0.714891	0.474676	0.999923
ADD2	6480.2	0.119477	0.85229	0.140183	0.888515	0.999923
ADD3	2070.75	-0.210136	0.572377	-0.367128	0.713523	0.999923
ADGRA1	198.647	-0.251395	0.833328	-0.301675	0.762899	0.999923
ADGRA2	2962.36	0.38028	1.23651	0.307543	0.75843	0.999923
ADGRA3	1714.7	0.0825335	0.51653	0.159785	0.873051	0.999923
ADGRB1	275.107	0.154627	0.560853	0.2757	0.782778	0.999923
ADGRB2	1009.71	0.249931	0.302778	0.82546	0.40911	0.999923
ADGRB3	827.391	-0.0383384	0.518734	-0.0739077	0.941084	0.999923
ADGRB3-DT	14.8139	0.317344	0.726459	0.436836	0.66223	0.999923
ADGRD1	94.4047	-0.0569943	0.810714	-0.0703013	0.943954	0.999923
ADGRE5	174.341	0.400593	1.47681	0.271256	0.786194	0.999923
ADGRG1	537.763	0.392433	0.332135	1.18154	0.237386	0.999923
ADGRG2	698.683	0.322915	0.758196	0.425899	0.670181	0.999923
ADGRG6	606.284	-0.412645	1.32828	-0.31066	0.756059	0.999923
ADGRL1	3584.27	0.376902	0.263574	1.42996	0.152728	0.999923
ADGRL2	5066.27	-0.0804235	0.704805	-0.114107	0.909153	0.999923
ADGRL3	3060.61	0.0912004	0.425949	0.214111	0.830461	0.999923
ADGRL4	11.1861	0.0509542	0.5427	0.0938902	0.925196	0.999923
ADGRV1	124.871	-0.0677743	0.243091	-0.278803	0.780396	0.999923
ADH1C	8.7356	-0.0653815	1.68715	-0.0387525	0.969088	0.999923
ADH5	3509.79	-0.041373	0.0728698	-0.567766	0.570194	0.999923
ADHFE1	20.8781	0.163027	0.453537	0.359456	0.719254	0.999923
ADI1	290.41	0.250079	0.215515	1.16038	0.245894	0.999923
ADIPOR1	1389.34	-0.0492103	0.121494	-0.405044	0.685446	0.999923
ADIPOR2	1778.98	0.283343	0.504046	0.562136	0.574023	0.999923
ADIRF-AS1	29.4791	-0.0518956	0.429093	-0.120943	0.903737	0.999923
ADISSP	233.814	0.40225	0.448284	0.89731	0.369554	0.999923
ADK	512.818	-0.0837554	0.23693	-0.353502	0.723712	0.999923
ADM	44.375	0.164121	0.809327	0.202787	0.839302	0.999923
ADM2	205.409	0.390468	1.069	0.365266	0.714913	0.999923
ADNP	5499.84	-0.0799385	0.11519	-0.693972	0.4877	0.999923
ADNP-AS1	11.8131	-0.11551	0.653221	-0.176832	0.859641	0.999923
ADNP2	873.029	0.0928311	0.127422	0.728534	0.466287	0.999923
ADO	794.243	-0.089094	0.19759	-0.450903	0.65206	0.999923
ADORA1	326.693	-0.0768592	0.793748	-0.0968307	0.922861	0.999923
ADORA2B	16.2498	-0.0804919	1.41045	-0.0570681	0.954491	0.999923
ADPGK	677.037	0.197028	0.265421	0.742324	0.457891	0.999923
ADPRH	72.1666	-0.030425	0.466144	-0.0652696	0.947959	0.999923
ADPRHL1	62.149	0.0205198	0.611275	0.0335689	0.973221	0.999923
ADPRM	120.604	-0.30047	0.368939	-0.814417	0.415406	0.999923
ADPRS	264.086	0.225164	0.293975	0.765929	0.443719	0.999923
ADRA1A	162.829	-0.275131	0.51405	-0.535222	0.592497	0.999923
ADRA1B	66.0178	-0.641968	0.560677	-1.14499	0.252214	0.999923
ADRA1D	76.7721	-0.371387	1.0093	-0.367965	0.712899	0.999923
ADRA2A	147.873	-0.240374	0.477944	-0.502934	0.615011	0.999923
ADRA2C	30.3611	0.241541	0.422058	0.572292	0.567124	0.999923
ADRB2	31.8104	-0.838097	2.07391	-0.404113	0.686129	0.999923
ADRM1	760.512	0.163459	0.128295	1.27408	0.202635	0.999923
ADSL	1029.46	0.285708	0.197634	1.44564	0.148278	0.999923
ADSS1	178.897	0.0239947	0.241854	0.0992115	0.92097	0.999923
ADSS2	1350.24	-0.281468	0.236074	-1.19228	0.23315	0.999923
AEBP1	1909.1	0.354877	1.01102	0.351008	0.725583	0.999923
AEBP2	1005.53	-0.252926	0.584256	-0.432903	0.665085	0.999923
AEN	172.668	0.491515	0.291575	1.68573	0.0918487	0.999923
AFAP1	6108.04	0.183215	0.306711	0.597353	0.550272	0.999923
AFAP1L1	47.1112	0.146349	1.03067	0.141994	0.887085	0.999923
AFAP1L2	216.273	-0.00533959	0.181237	-0.029462	0.976496	0.999923
AFDN	3812.11	0.0939041	0.197661	0.475075	0.634733	0.999923
AFDN-DT	41.291	-0.00332864	0.564354	-0.00589814	0.995294	0.999923
AFF1	828.179	-0.159066	0.447072	-0.355796	0.721993	0.999923
AFF1-AS1	24.9198	-0.325544	0.476052	-0.683841	0.494075	0.999923
AFF2	1685.84	-0.242414	0.379088	-0.639466	0.52252	0.999923
AFF3	2603.32	-0.108998	0.48275	-0.225786	0.821368	0.999923
AFF4	5031.53	-0.164205	0.209194	-0.784941	0.432488	0.999923
AFG1L	171.267	-0.25265	0.381999	-0.661389	0.508363	0.999923
AFG2A	237.616	-0.126059	0.145514	-0.866298	0.386327	0.999923
AFG2B	118.061	-0.178123	0.171964	-1.03582	0.300287	0.999923
AFG3L1P	68.2893	0.0541995	0.223433	0.242577	0.808333	0.999923
AFG3L2	1402.8	0.0736779	0.0543682	1.35517	0.175365	0.999923
AFMID	58.4666	0.159355	1.15431	0.138052	0.8902	0.999923
AFTPH	1124.85	-0.146247	0.354452	-0.412599	0.6799	0.999923
AFTPH-DT	17.8576	-0.00888785	0.451436	-0.019688	0.984292	0.999923
AGA	118.746	-0.333506	0.443364	-0.752217	0.45192	0.999923
AGA-DT	13.6397	-0.50822	0.696582	-0.729591	0.46564	0.999923
AGAP1	2964.09	0.210554	0.572833	0.367566	0.713197	0.999923
AGAP11	16.8098	-0.449455	0.542151	-0.829022	0.407092	0.999923
AGAP13P	19.4624	-0.0219134	0.53698	-0.0408087	0.967448	0.999923
AGAP2	1537.27	0.066905	0.729274	0.0917419	0.926903	0.999923
AGAP2-AS1	17.8641	0.156276	0.649928	0.240451	0.809981	0.999923
AGAP3	878.19	0.372937	0.389986	0.956281	0.33893	0.999923
AGAP4	71.8749	-0.0342074	0.287061	-0.119164	0.905145	0.999923
AGAP5	9.54256	0.186081	0.76692	0.242634	0.808289	0.999923
AGAP6	18.1835	0.00413562	1.00899	0.00409879	0.99673	0.999923
AGBL1	16.0428	0.292694	0.781939	0.374318	0.708168	0.999923
AGBL2	11.7506	0.0770791	1.541	0.0500189	0.960107	0.999923
AGBL3	31.4187	-0.479094	0.311478	-1.53813	0.124017	0.999923
AGBL4	44.6856	0.253585	0.811542	0.312474	0.754681	0.999923
AGBL5	947.189	0.243995	0.313358	0.778648	0.436187	0.999923
AGER	30.6553	0.341001	0.615195	0.554297	0.579375	0.999923
AGFG1	1612.54	-0.215501	0.176455	-1.22128	0.22198	0.999923
AGFG2	82.0922	0.401303	0.332609	1.20653	0.227614	0.999923
AGGF1	1248.27	-0.270012	0.217078	-1.24384	0.213557	0.999923
AGK	668.192	0.113027	0.13007	0.868968	0.384864	0.999923
AGL	1273.56	-0.184993	0.246478	-0.750546	0.452926	0.999923
AGMAT	12.6985	0.100067	0.388818	0.257362	0.7969	0.999923
AGO1	1463.98	0.0840845	0.157174	0.534979	0.592664	0.999923
AGO2	1745.53	-0.0758958	0.217802	-0.348462	0.727493	0.999923
AGO3	1092.53	-0.218969	0.328477	-0.666619	0.505015	0.999923
AGO4	1095.91	0.0298975	0.410291	0.072869	0.94191	0.999923
AGPAT1	2218.12	0.155792	0.265743	0.586252	0.557706	0.999923
AGPAT2	126.004	0.43074	1.14331	0.376748	0.706361	0.999923
AGPAT3	1105.96	0.234109	0.347688	0.673329	0.500738	0.999923
AGPAT4	1621.28	0.0445259	0.361756	0.123082	0.902042	0.999923
AGPAT4-IT1	16.8866	-0.253715	0.761127	-0.333341	0.738877	0.999923
AGPAT5	1425.82	-0.163582	0.351969	-0.464762	0.642102	0.999923
AGPS	3034.83	-0.276157	0.437815	-0.630762	0.528196	0.999923
AGR2	12.9142	-0.88579	1.94258	-0.455986	0.6484	0.999923
AGRN	3546.87	0.462484	0.484113	0.955322	0.339415	0.999923
AGT	273.301	0.0977042	1.47725	0.0661391	0.947267	0.999923
AGTPBP1	3164.77	-0.0516409	0.71338	-0.072389	0.942292	0.999923
AGTR1	12.6772	-0.65907	1.29983	-0.507045	0.612124	0.999923
AGTR2	137.2	-0.364366	2.30313	-0.158205	0.874295	0.999923
AGTRAP	89.5729	0.540086	1.13383	0.476339	0.633833	0.999923
AHCTF1	1733.56	-0.233815	0.25829	-0.905243	0.365337	0.999923
AHCTF1P1	12.6449	-0.335128	0.544188	-0.615832	0.538006	0.999923
AHCY	2243.71	0.238289	0.448941	0.530781	0.595571	0.999923
AHCYL1	3660.55	-0.199114	0.398641	-0.499481	0.61744	0.999923
AHCYL2	1489.42	-0.129616	0.173034	-0.749076	0.453811	0.999923
AHDC1	879.67	0.29707	0.410398	0.723859	0.469152	0.999923
AHI1	2469.11	-0.357841	0.385221	-0.928924	0.352928	0.999923
AHNAK	5564.41	-0.157849	1.23564	-0.127747	0.898349	0.999923
AHNAK2	1836.52	-0.166974	0.759836	-0.21975	0.826066	0.999923
AHR	2178.83	-0.0688919	0.913915	-0.0753811	0.939911	0.999923
AHRR	19.4245	0.15665	2.01976	0.0775587	0.938179	0.999923
AHSA1	1730.15	-0.0200707	0.193209	-0.103881	0.917264	0.999923
AHSA2P	182.74	-0.0502925	0.177475	-0.283379	0.776887	0.999923
AIDA	2379.84	-0.395095	0.23129	-1.70823	0.0875945	0.999923
AIF1L	114.065	0.0746985	0.717151	0.10416	0.917042	0.999923
AIFM1	707.104	0.0626584	0.215091	0.291311	0.770813	0.999923
AIFM2	107.805	0.0919116	0.255989	0.359045	0.719562	0.999923
AIG1	741.599	0.0381903	0.173215	0.220479	0.825498	0.999923
AIM2	46.7788	0.255994	0.741226	0.345365	0.72982	0.999923
AIMP1	764.314	-0.243843	0.266005	-0.916686	0.359307	0.999923
AIMP2	232.568	0.327231	0.131442	2.48955	0.0127905	0.999923
AIP	463.554	0.185815	0.40227	0.461917	0.644141	0.999923
AIRIM	275.435	-0.0133401	0.405828	-0.0328712	0.973777	0.999923
AIRN	13.0328	-1.01046	1.96657	-0.513817	0.60738	0.999923
AJAP1	1184.83	-0.782346	0.986105	-0.79337	0.427562	0.999923
AJM1	210.096	0.325143	0.593654	0.547698	0.583899	0.999923
AJUBA	277.293	0.595847	1.35843	0.438629	0.66093	0.999923
AK1	658.859	0.200113	0.384867	0.519953	0.603097	0.999923
AK2	1643.84	-0.0709659	0.476697	-0.14887	0.881656	0.999923
AK3	2068.83	-0.290204	0.236156	-1.22886	0.219123	0.999923
AK4	1010.88	0.0575546	0.265214	0.217012	0.828199	0.999923
AK5	484.364	-0.24465	0.753114	-0.324851	0.745294	0.999923
AK6	271.703	-0.277317	0.26105	-1.06231	0.288094	0.999923
AK7	91.0517	-0.260899	0.464866	-0.561235	0.574637	0.999923
AK8	25.0812	0.11992	0.457521	0.262107	0.793239	0.999923
AK9	448.843	-0.165706	0.405574	-0.408573	0.682853	0.999923
AKAP1	918.734	-0.0788797	0.517286	-0.152488	0.878802	0.999923
AKAP1-DT	11.2347	-0.149159	0.580516	-0.256942	0.797224	0.999923
AKAP10	566.949	-0.00657975	0.190631	-0.0345156	0.972466	0.999923
AKAP11	5046.66	-0.228304	0.416085	-0.548696	0.583214	0.999923
AKAP12	48981.8	0.0873467	0.14364	0.608095	0.543125	0.999923
AKAP13	2589.72	-0.0511861	0.141731	-0.361149	0.717988	0.999923
AKAP17A	406.534	0.217831	0.264015	0.825072	0.409331	0.999923
AKAP3	58.7702	-0.0528889	0.277331	-0.190707	0.848755	0.999923
AKAP5	340.484	-0.217075	0.276933	-0.783851	0.433127	0.999923
AKAP6	13270	-0.0232059	1.03737	-0.02237	0.982153	0.999923
AKAP7	417.685	-0.526856	0.241061	-2.18557	0.0288467	0.999923
AKAP8	340.78	0.172496	0.0916895	1.88131	0.0599297	0.999923
AKAP8L	1619.71	-0.0261337	0.30086	-0.0868631	0.93078	0.999923
AKAP9	6379.55	-0.173574	0.481655	-0.360369	0.718571	0.999923
AKIP1	270.945	-0.0454019	0.127281	-0.356705	0.721312	0.999923
AKIRIN1	2448.06	-0.0706339	0.203975	-0.346288	0.729126	0.999923
AKIRIN2	1516.16	-0.203884	0.232894	-0.875436	0.381337	0.999923
AKNA	285.396	0.344794	0.756169	0.455974	0.648408	0.999923
AKR1A1	919.583	0.263284	0.378358	0.695859	0.486517	0.999923
AKR1B1	877.549	0.330848	0.30194	1.09574	0.273192	0.999923
AKR1C1	674.129	0.221325	0.755449	0.292972	0.769544	0.999923
AKR1C2	1051.17	0.0916069	0.842765	0.108698	0.913442	0.999923
AKR1E2	22.2236	0.559449	0.318027	1.75913	0.0785561	0.999923
AKR7A2	336.176	0.299981	0.551887	0.543556	0.586747	0.999923
AKT1	2378.44	0.353838	0.281433	1.25727	0.208655	0.999923
AKT1S1	723.466	0.348781	0.539699	0.646251	0.518117	0.999923
AKT2	903.97	0.281897	0.457776	0.615797	0.538028	0.999923
AKT3	4210.04	-0.185393	0.524392	-0.35354	0.723684	0.999923
AKT3_1	1949.17	-0.531252	0.472447	-1.12447	0.260815	0.999923
AKTIP	595.727	-0.220634	0.228629	-0.965031	0.33453	0.999923
ALAD	513.631	-0.0214287	0.114498	-0.187154	0.85154	0.999923
ALAS1	1039.98	0.103427	0.119165	0.867924	0.385436	0.999923
ALCAM	8933.57	-0.379058	0.736818	-0.514453	0.606936	0.999923
ALDH16A1	78.2535	0.775676	0.560373	1.38421	0.166293	0.999923
ALDH18A1	1866.96	0.0620943	0.571374	0.108675	0.91346	0.999923
ALDH1A1	1118.53	0.422717	2.19847	0.192278	0.847525	0.999923
ALDH1A2	1987.54	-1.25166	1.10323	-1.13454	0.256567	0.999923
ALDH1A3	60.5112	0.0146044	1.62358	0.00899521	0.992823	0.999923
ALDH1A3-AS1	13.6694	0.256525	0.672616	0.381384	0.702919	0.999923
ALDH1B1	862.025	-0.0317648	0.299184	-0.106171	0.915446	0.999923
ALDH1L1	9.23669	0.0734092	1.8852	0.0389398	0.968938	0.999923
ALDH1L2	758.752	-0.0716686	0.663754	-0.107975	0.914016	0.999923
ALDH2	1279.22	0.123244	0.39059	0.315533	0.752357	0.999923
ALDH3A2	1655.53	-0.0651989	0.152865	-0.426512	0.669735	0.999923
ALDH3B1	76.2035	0.460886	1.69816	0.271404	0.78608	0.999923
ALDH4A1	163.911	0.412006	0.421752	0.976892	0.328622	0.999923
ALDH5A1	802.968	-0.0251248	0.456401	-0.0550499	0.956099	0.999923
ALDH6A1	360.294	-0.115366	0.521904	-0.221048	0.825055	0.999923
ALDH7A1	1867.12	-0.0913358	0.253931	-0.359687	0.719081	0.999923
ALDH9A1	1355.08	-0.0554511	0.394208	-0.140665	0.888135	0.999923
ALDOA	7469.99	0.331321	0.445719	0.743339	0.457276	0.999923
ALDOC	1777.71	-0.237484	0.509585	-0.466034	0.641191	0.999923
ALG1	171.991	0.631209	0.254241	2.48272	0.0130384	0.999923
ALG10	126.461	-0.391936	0.276668	-1.41663	0.15659	0.999923
ALG10B	429.022	-0.340843	0.305838	-1.11445	0.265084	0.999923
ALG11	1670.19	0.0152319	0.065067	0.234096	0.81491	0.999923
ALG12	235.287	0.68991	0.536038	1.28706	0.198075	0.999923
ALG13	479.003	-0.106345	0.214934	-0.494778	0.620756	0.999923
ALG14	131.837	0.090691	0.171604	0.52849	0.597159	0.999923
ALG1L9P	8.63453	0.235824	0.477962	0.493394	0.621734	0.999923
ALG2	512.59	-0.115816	0.358643	-0.322929	0.746749	0.999923
ALG3	215.915	0.199174	0.324193	0.614369	0.538972	0.999923
ALG5	429.36	-0.259036	0.260718	-0.993547	0.320444	0.999923
ALG6	261.325	-0.434662	0.276589	-1.57151	0.116064	0.999923
ALG8	346.933	-0.0156453	0.236832	-0.0660607	0.94733	0.999923
ALG9	793.236	0.140117	0.124526	1.1252	0.260502	0.999923
ALK	238.513	0.692785	0.83768	0.827029	0.408221	0.999923
ALKAL2	11.628	-0.414091	0.813045	-0.509309	0.610536	0.999923
ALKBH1	264.748	-0.126966	0.0972093	-1.30611	0.191516	0.999923
ALKBH2	220.821	0.0769419	0.298918	0.257401	0.796869	0.999923
ALKBH3	199.44	0.133661	0.116138	1.15088	0.249782	0.999923
ALKBH4	229.618	0.31097	0.225909	1.37653	0.168658	0.999923
ALKBH5	1414.88	0.115744	0.318719	0.363154	0.71649	0.999923
ALKBH6	128.328	0.419659	0.360824	1.16306	0.244807	0.999923
ALKBH7	135.335	0.808201	0.621095	1.30125	0.193172	0.999923
ALKBH8	367.772	-0.287983	0.362119	-0.79527	0.426457	0.999923
ALMS1	1067.74	-0.0742164	0.152408	-0.486958	0.626288	0.999923
ALMS1P1	9.59061	-0.0454659	0.863034	-0.0526815	0.957986	0.999923
ALOX12-AS1	9.41021	0.257676	0.525918	0.489954	0.624167	0.999923
ALOX15	35.5431	-0.0902442	1.4428	-0.0625479	0.950127	0.999923
ALOX5	50.356	-0.43434	0.369117	-1.1767	0.239315	0.999923
ALOXE3	15.8634	0.140505	0.839545	0.167358	0.867088	0.999923
ALPK1	300.796	-0.0499059	1.34782	-0.037027	0.970463	0.999923
ALPK2	293.719	0.913962	0.438205	2.08569	0.0370063	0.999923
ALPK3	196.956	-0.0653518	0.432664	-0.151045	0.87994	0.999923
ALPL	34.0305	0.0736053	0.565005	0.130274	0.89635	0.999923
ALS2	1545.61	-0.0318987	0.197842	-0.161233	0.87191	0.999923
ALS2CL	10.987	-0.368681	0.490547	-0.751571	0.452309	0.999923
ALX1	18.0906	-1.45659	1.76303	-0.826185	0.408699	0.999923
ALYREF	388.408	0.219377	0.418715	0.523929	0.600328	0.999923
AMACR	195.243	0.0138968	0.221109	0.0628507	0.949885	0.999923
AMBN	79.0425	0.174004	2.25012	0.0773312	0.93836	0.999923
AMBRA1	1342.51	0.196741	0.306832	0.641202	0.521391	0.999923
AMD1	1818.56	-0.20241	0.252065	-0.803005	0.421972	0.999923
AMDHD2	59.0752	0.967243	0.356413	2.71383	0.00665108	0.999923
AMER1	996.582	-0.0198322	0.497532	-0.0398612	0.968204	0.999923
AMER2	1077.37	-0.176392	0.804712	-0.219199	0.826495	0.999923
AMER3	896.331	-0.0980474	1.01774	-0.0963387	0.923252	0.999923
AMFR	1651.35	0.131385	0.156603	0.838967	0.401488	0.999923
AMIGO1	394.83	0.0411067	0.391505	0.104997	0.916379	0.999923
AMIGO2	180.507	0.476188	1.0258	0.464213	0.642495	0.999923
AMIGO3	38.9659	0.854938	0.460546	1.85636	0.0634026	0.999923
AMMECR1	239.845	-0.204758	0.932311	-0.219624	0.826164	0.999923
AMMECR1L	1114.15	0.150674	0.0739315	2.03803	0.0415474	0.999923
AMN1	625.881	-0.390622	0.574387	-0.680067	0.496462	0.999923
AMOT	1353.97	-0.159831	0.59608	-0.268136	0.788594	0.999923
AMOTL1	2278.41	0.00504587	0.158082	0.0319193	0.974536	0.999923
AMOTL2	1422.97	0.334776	0.254945	1.31313	0.18914	0.999923
AMPD2	974.03	0.123953	0.246508	0.502834	0.615081	0.999923
AMPD3	79.9825	-0.0440164	0.254317	-0.173077	0.862591	0.999923
AMPH	1152.05	-0.126832	0.692745	-0.183086	0.85473	0.999923
AMT	126.534	0.27941	0.481385	0.58043	0.561625	0.999923
AMTN	112.011	-0.0130938	2.27655	-0.0057516	0.995411	0.999923
AMY2B	44.594	-0.36407	0.429076	-0.848498	0.396161	0.999923
AMZ1	13.3313	-1.07674	0.502632	-2.1422	0.0321772	0.999923
AMZ2	1460	-0.281706	0.255302	-1.10342	0.269844	0.999923
AMZ2P1	322.666	-0.245853	0.10192	-2.41222	0.0158559	0.999923
ANAPC1	1107.04	-0.0076905	0.13805	-0.0557079	0.955575	0.999923
ANAPC10	222.194	-0.334151	0.205412	-1.62674	0.103793	0.999923
ANAPC11	251.777	0.510644	0.368461	1.38589	0.165782	0.999923
ANAPC13	1747.96	-0.149987	0.252852	-0.593182	0.55306	0.999923
ANAPC15	192.503	0.0379993	0.154324	0.24623	0.805504	0.999923
ANAPC16	834.276	-0.193107	0.334946	-0.576532	0.564256	0.999923
ANAPC1P2	162.891	0.214832	0.366796	0.585699	0.558078	0.999923
ANAPC1P4	15.2167	-0.538614	1.15398	-0.466743	0.640684	0.999923
ANAPC2	175.795	0.705249	0.387173	1.82153	0.068526	0.999923
ANAPC4	407.053	0.0258538	0.249749	0.103519	0.917551	0.999923
ANAPC5	1235.28	0.105127	0.202713	0.518602	0.604038	0.999923
ANAPC7	932.756	-0.0230557	0.151915	-0.151767	0.879371	0.999923
ANG	74.652	-0.30377	1.09189	-0.278204	0.780856	0.999923
ANGEL1	442.941	0.148867	0.551215	0.27007	0.787106	0.999923
ANGEL2	453.098	-0.0888821	0.203615	-0.43652	0.66246	0.999923
ANGPT1	262.049	0.386423	0.470831	0.820725	0.411803	0.999923
ANGPT2	77.5323	-0.649641	0.606564	-1.07102	0.284161	0.999923
ANGPTL1	57.3547	0.408633	1.9727	0.207144	0.835897	0.999923
ANGPTL2	562.746	-0.0377101	1.60236	-0.0235342	0.981224	0.999923
ANGPTL4	9.15372	-0.166122	0.739945	-0.224506	0.822364	0.999923
ANGPTL7	8.3587	0.993432	1.86675	0.532172	0.594607	0.999923
ANK1	1365.88	-0.0643489	1.17957	-0.0545528	0.956495	0.999923
ANK2	17567.4	0.108795	0.790272	0.137667	0.890503	0.999923
ANK3	13162	0.0344811	0.841417	0.0409798	0.967312	0.999923
ANKAR	29.7666	-0.267692	0.434958	-0.615444	0.538262	0.999923
ANKDD1A	129.962	-0.435361	0.251061	-1.73408	0.082903	0.999923
ANKEF1	235.282	-0.228728	0.180373	-1.26808	0.204769	0.999923
ANKFN1	63.5607	-0.535001	0.414889	-1.2895	0.197223	0.999923
ANKFY1	1712.34	0.128725	0.158219	0.813584	0.415883	0.999923
ANKH	1229.29	-0.445134	0.425639	-1.0458	0.295652	0.999923
ANKHD1	2260.47	-0.0353001	0.124019	-0.284633	0.775925	0.999923
ANKHD1-DT	13.7588	0.145489	0.607044	0.239669	0.810587	0.999923
ANKHD1-EIF4EBP3	513.124	0.235442	0.502898	0.468171	0.639662	0.999923
ANKIB1	1977.52	-0.0585829	0.129946	-0.450826	0.652115	0.999923
ANKLE1	19.1066	0.0958201	0.278519	0.344035	0.73082	0.999923
ANKLE2	1118.35	0.191088	0.129319	1.47765	0.1395	0.999923
ANKMY1	82.7439	-0.0809839	0.252291	-0.320994	0.748215	0.999923
ANKMY2	1059.49	-0.208684	0.189823	-1.09936	0.27161	0.999923
ANKRA2	419.446	-0.185928	0.163724	-1.13562	0.256115	0.999923
ANKRD1	114.973	0.795149	0.700619	1.13492	0.256407	0.999923
ANKRD10	828.557	-0.166564	0.113196	-1.47146	0.141166	0.999923
ANKRD11	4157.31	0.170137	0.140675	1.20943	0.226498	0.999923
ANKRD12	3646.52	-0.201717	0.49723	-0.405681	0.684977	0.999923
ANKRD13A	928.681	-0.113586	0.358059	-0.317228	0.751071	0.999923
ANKRD13B	446.964	0.366685	0.356544	1.02844	0.303743	0.999923
ANKRD13C	1217.33	-0.254217	0.296517	-0.857343	0.391255	0.999923
ANKRD13C-DT	153.322	-0.486609	0.607331	-0.801225	0.423001	0.999923
ANKRD13D	445.059	0.240364	0.480614	0.500119	0.616991	0.999923
ANKRD16	104.254	0.201843	0.146959	1.37346	0.169608	0.999923
ANKRD17	6675.87	-0.198431	0.318412	-0.62319	0.533159	0.999923
ANKRD18A	38.9795	-0.173364	0.405212	-0.427835	0.668771	0.999923
ANKRD18B	59.5785	-0.399439	0.38286	-1.0433	0.296809	0.999923
ANKRD18CP	50.5477	-0.461139	0.636066	-0.724986	0.468461	0.999923
ANKRD20A2P	36.7906	-0.471212	1.01211	-0.465572	0.641522	0.999923
ANKRD20A4-ANKRD20A20P	46.6797	-0.0154008	0.514107	-0.0299564	0.976102	0.999923
ANKRD22	36.213	-0.65656	0.565526	-1.16097	0.245653	0.999923
ANKRD23	42.1499	0.269166	0.608579	0.442286	0.658283	0.999923
ANKRD24	187.26	-0.175409	0.808711	-0.2169	0.828286	0.999923
ANKRD26	772.471	-0.219095	0.268571	-0.815779	0.414626	0.999923
ANKRD27	571.08	0.0512703	0.255587	0.200598	0.841013	0.999923
ANKRD28	1038.14	-0.251111	0.310861	-0.807792	0.41921	0.999923
ANKRD29	148.729	-0.505301	0.263641	-1.91663	0.0552852	0.999923
ANKRD30B	12.3278	-0.706493	0.819836	-0.861749	0.388826	0.999923
ANKRD31	19.7548	-0.356648	0.484312	-0.736402	0.461486	0.999923
ANKRD33B	86.5226	-0.0271191	1.22502	-0.0221377	0.982338	0.999923
ANKRD34A	336.996	-0.0143841	0.678346	-0.0212046	0.983082	0.999923
ANKRD35	57.9685	-0.0901988	0.202486	-0.445457	0.655989	0.999923
ANKRD36	412.478	0.254733	0.624631	0.407813	0.683411	0.999923
ANKRD36_1	38.5715	-2.22512	2.07469	-1.07251	0.283492	0.999923
ANKRD36B	1281.09	-0.483693	0.748022	-0.646629	0.517872	0.999923
ANKRD36BP2	22.1803	-0.726023	0.880013	-0.825013	0.409364	0.999923
ANKRD36C	492.099	-0.216384	0.665492	-0.325149	0.745069	0.999923
ANKRD37	17.4832	-0.26937	0.64807	-0.415649	0.677667	0.999923
ANKRD39	53.2284	0.437386	0.355716	1.22959	0.21885	0.999923
ANKRD40	1011.2	0.041722	0.445167	0.093722	0.92533	0.999923
ANKRD42	299.303	-0.212124	0.192155	-1.10392	0.269628	0.999923
ANKRD44	341.135	-0.207528	0.261094	-0.794839	0.426707	0.999923
ANKRD45	75.0521	-0.106438	0.305735	-0.348137	0.727737	0.999923
ANKRD46	1716.57	-0.248086	0.645565	-0.384292	0.700762	0.999923
ANKRD49	162.041	-0.371605	0.314001	-1.18345	0.23663	0.999923
ANKRD50	3757.91	-0.196502	0.329053	-0.597175	0.55039	0.999923
ANKRD52	2050.08	0.18749	0.313188	0.59865	0.549406	0.999923
ANKRD53	75.0818	0.297021	0.498393	0.595958	0.551203	0.999923
ANKRD54	293.682	0.413768	0.255099	1.62199	0.104805	0.999923
ANKRD55	80.0494	-0.159179	0.810824	-0.196317	0.844362	0.999923
ANKRD6	1277.52	-0.191427	0.739472	-0.25887	0.795736	0.999923
ANKRD65	35.5591	-0.216523	0.287058	-0.754282	0.45068	0.999923
ANKRD9	289.149	0.249015	0.476995	0.52205	0.601635	0.999923
ANKS1A	2836.29	0.174323	0.620666	0.280865	0.778814	0.999923
ANKS1B	415.817	-0.289472	0.498806	-0.580329	0.561693	0.999923
ANKS3	112.725	0.399876	0.323163	1.23738	0.215945	0.999923
ANKS6	310.286	0.428387	0.57636	0.743263	0.457323	0.999923
ANKZF1	322.667	0.0457068	0.320327	0.142688	0.886537	0.999923
ANLN	654.278	-0.274764	0.923384	-0.297562	0.766038	0.999923
ANO1	166.17	-0.396219	1.75586	-0.225655	0.82147	0.999923
ANO10	850.159	-0.12035	0.179435	-0.670716	0.502401	0.999923
ANO2	28.0379	-0.393853	0.583357	-0.675149	0.499581	0.999923
ANO3	174.656	-1.21501	0.340562	-3.56765	0.000360191	0.355551
ANO4	218.489	0.0549112	0.203991	0.269185	0.787788	0.999923
ANO5	1623.63	-0.223941	0.521076	-0.429767	0.667365	0.999923
ANO6	1900.01	-0.233172	0.300375	-0.776271	0.437589	0.999923
ANO7	32.2352	0.070056	0.347703	0.201482	0.840321	0.999923
ANO8	558.906	0.139149	0.314591	0.442318	0.658259	0.999923
ANOS1	1630.33	0.179361	0.326534	0.549287	0.582809	0.999923
ANP32A	4213.06	0.0279459	0.276198	0.101181	0.919407	0.999923
ANP32B	3409.6	-0.169874	0.671162	-0.253104	0.800188	0.999923
ANP32E	2418.37	-0.393271	0.608803	-0.645974	0.518296	0.999923
ANPEP	68.3785	0.560279	1.26813	0.441814	0.658624	0.999923
ANTKMT	29.9259	0.605863	0.456329	1.32769	0.184281	0.999923
ANTXR1	4381.4	-0.0399784	1.02954	-0.0388313	0.969025	0.999923
ANTXR2	2050.33	0.0477558	1.03996	0.0459209	0.963373	0.999923
ANXA1	205.83	0.283816	0.883724	0.321159	0.74809	0.999923
ANXA11	940.884	0.385582	0.913183	0.422239	0.67285	0.999923
ANXA2	15697.5	0.292349	0.0771416	3.78977	0.000150789	0.243204
ANXA2R-OT1	28.0217	0.552056	0.4384	1.25925	0.20794	0.999923
ANXA3	254.13	0.235444	0.247668	0.950644	0.341785	0.999923
ANXA4	430.822	0.0247407	1.02424	0.0241551	0.980729	0.999923
ANXA5	5171.72	-0.271375	0.6298	-0.430892	0.666547	0.999923
ANXA6	5191.81	0.255869	0.3253	0.786563	0.431538	0.999923
ANXA7	1056.12	-0.0445025	0.46825	-0.09504	0.924283	0.999923
AOAH	13.1754	0.285743	0.601417	0.475116	0.634704	0.999923
AOC2	49.3064	-0.0766338	0.342849	-0.223521	0.82313	0.999923
AOC3	22.4534	0.0414974	0.666771	0.0622363	0.950375	0.999923
AOPEP	267.857	0.0889665	0.25537	0.348383	0.727553	0.999923
AOX1	175.958	0.0839601	0.437356	0.191972	0.847764	0.999923
AP1AR	558.047	-0.289096	0.438381	-0.659463	0.509598	0.999923
AP1AR-DT	16.6941	-0.568283	0.355503	-1.59853	0.109924	0.999923
AP1B1	1545.57	0.201185	0.32823	0.612941	0.539916	0.999923
AP1G1	3336.67	-0.0381777	0.185512	-0.205796	0.83695	0.999923
AP1G2	144.161	0.350839	0.385055	0.911138	0.362222	0.999923
AP1M1	1380.81	0.446457	0.356237	1.25326	0.210111	0.999923
AP1S1	1469.28	0.159621	0.34491	0.46279	0.643515	0.999923
AP1S2	1506.75	-0.459677	0.359314	-1.27932	0.200785	0.999923
AP1S3	138.246	-0.147256	0.346023	-0.425567	0.670424	0.999923
AP2A1	1880.15	0.510129	0.320709	1.59063	0.111693	0.999923
AP2A2	2200.44	0.051681	0.170519	0.30308	0.761829	0.999923
AP2B1	15534.6	0.0817985	0.373205	0.219179	0.826511	0.999923
AP2M1	4819.17	0.251304	0.17581	1.4294	0.152889	0.999923
AP2S1	699.947	0.366876	0.226983	1.61631	0.106026	0.999923
AP3B1	1326.57	-0.0208986	0.359543	-0.0581254	0.953649	0.999923
AP3B2	1232.67	0.192709	0.974513	0.197749	0.843242	0.999923
AP3D1	3823.79	0.129598	0.211578	0.612533	0.540185	0.999923
AP3M1	2644.31	-0.237603	0.149499	-1.58933	0.111986	0.999923
AP3M2	903.876	0.0305707	0.27804	0.10995	0.912449	0.999923
AP3S1	1372.61	-0.349073	0.278394	-1.25388	0.209884	0.999923
AP3S2	1859.71	-0.0206426	0.14109	-0.146308	0.883678	0.999923
AP4B1	189.294	0.276985	0.23482	1.17957	0.238173	0.999923
AP4E1	318.842	-0.000325595	0.164822	-0.00197543	0.998424	0.999923
AP4M1	210.845	0.416716	0.291929	1.42745	0.153449	0.999923
AP4S1	385.348	0.100357	0.545905	0.183837	0.854142	0.999923
AP5B1	496.105	0.194601	0.42155	0.461633	0.644344	0.999923
AP5M1	1424.09	-0.237743	0.481053	-0.494214	0.621155	0.999923
AP5S1	148.995	0.433814	0.253126	1.71383	0.0865606	0.999923
AP5Z1	112.998	0.70348	0.40335	1.74409	0.0811426	0.999923
APAF1	920.675	0.0225887	0.160689	0.140574	0.888207	0.999923
APBA1	1653.83	0.299112	0.835517	0.357997	0.720346	0.999923
APBA2	176.36	-0.749046	1.56021	-0.480093	0.631161	0.999923
APBA2_1	1623.53	0.332439	0.641299	0.518384	0.60419	0.999923
APBA3	84.8717	0.631797	0.632146	0.999449	0.317577	0.999923
APBB1	2505.17	0.391858	0.532169	0.736341	0.461523	0.999923
APBB2	2603.33	-0.0145138	0.281302	-0.051595	0.958851	0.999923
APBB3	338.852	0.233898	0.701735	0.333313	0.738898	0.999923
APC	8842.72	-0.141509	0.810092	-0.174683	0.861329	0.999923
APC2	2505.12	0.462348	0.873327	0.52941	0.596521	0.999923
APCDD1	921.303	0.333255	1.14573	0.290868	0.771153	0.999923
APCDD1L	36.7843	-0.199666	2.10743	-0.0947442	0.924518	0.999923
APEH	1168.51	0.154562	0.222397	0.694982	0.487066	0.999923
APEX1	2914.2	0.084071	0.317142	0.265089	0.790941	0.999923
APEX2	206.621	0.363981	0.609302	0.597374	0.550258	0.999923
APH1A	1360.05	0.370496	0.600306	0.617178	0.537117	0.999923
APH1B	394.567	-0.0507573	0.214062	-0.237115	0.812568	0.999923
API5	2960.27	-0.275464	0.180909	-1.52266	0.127844	0.999923
APIP	384.932	-0.168514	0.276688	-0.609041	0.542497	0.999923
APLF	111.568	-0.276463	0.694173	-0.398262	0.690437	0.999923
APLN	18.4836	0.427392	0.875958	0.487914	0.625611	0.999923
APLNR	44.241	0.146161	2.13635	0.0684165	0.945454	0.999923
APLP1	5921.3	0.0732233	0.628168	0.116566	0.907204	0.999923
APLP2	13745.8	-0.266397	0.0961687	-2.7701	0.00560385	0.999923
APMAP	2064.55	0.0600157	0.0724344	0.828552	0.407358	0.999923
APOB	16.8083	-0.238531	0.348965	-0.683538	0.494267	0.999923
APOBEC3B	59.2574	0.545079	1.74584	0.312216	0.754877	0.999923
APOBEC3C	816.807	0.0424854	1.39561	0.0304422	0.975714	0.999923
APOBEC3D	68.3419	0.133654	1.1686	0.114371	0.908944	0.999923
APOBEC3F	223.416	-0.148924	0.972631	-0.153114	0.878308	0.999923
APOBEC3G	181.125	-0.293116	1.32142	-0.221819	0.824454	0.999923
APOC1	86.0583	0.674283	0.267153	2.52396	0.0116042	0.999923
APOE	873.114	0.609754	1.19795	0.509	0.610752	0.999923
APOH	17.024	0.513634	0.590078	0.870451	0.384054	0.999923
APOL1	276.997	0.018998	1.82792	0.0103932	0.991708	0.999923
APOL2	774.68	0.07302	0.259008	0.281922	0.778003	0.999923
APOL3	39.8817	-0.0713726	2.12404	-0.0336023	0.973194	0.999923
APOL4	481.337	0.166516	2.07926	0.0800844	0.93617	0.999923
APOL6	334.85	0.0267836	0.793672	0.0337464	0.973079	0.999923
APOLD1	181.548	-0.33824	0.535301	-0.63187	0.527472	0.999923
APOM	20.2932	0.00734407	0.530833	0.013835	0.988962	0.999923
APOO	345.637	-0.0728422	0.455711	-0.159843	0.873005	0.999923
APOOL	1183.52	-0.39041	0.319122	-1.22339	0.221182	0.999923
APP	44850.8	-0.21366	0.262633	-0.813532	0.415913	0.999923
APP-DT	17.5891	0.242402	0.962522	0.25184	0.801165	0.999923
APPAT	24.3929	0.510644	1.22852	0.415659	0.677659	0.999923
APPBP2	2427.11	-0.267696	0.211166	-1.26771	0.204903	0.999923
APPL1	1593.6	-0.282153	0.220337	-1.28055	0.200351	0.999923
APPL2	657.727	0.0478524	0.559857	0.0854725	0.931886	0.999923
APRG1	11.7769	-0.0324635	0.52806	-0.0614769	0.950979	0.999923
APRT	218.974	0.610074	0.684989	0.890633	0.373126	0.999923
APTR	125.489	-0.332442	0.203416	-1.6343	0.102196	0.999923
APTX	484.245	-0.128598	0.121446	-1.05889	0.28965	0.999923
AQP1	20.0621	0.357753	0.845993	0.42288	0.672383	0.999923
AQP11	132.77	0.0975907	0.807305	0.120885	0.903782	0.999923
AQP3	22.6839	-0.166323	0.467454	-0.355807	0.721985	0.999923
AQP4	497.107	-0.385055	2.1032	-0.18308	0.854735	0.999923
AQP5	17.2657	0.681132	0.661438	1.02977	0.303116	0.999923
AQR	1637.97	-0.0449796	0.160813	-0.279701	0.779707	0.999923
AR	315.708	-0.0421805	0.774999	-0.0544266	0.956595	0.999923
ARAF	286.326	0.449055	0.638517	0.703278	0.481883	0.999923
ARAP1	679.093	0.22347	0.693422	0.322272	0.747247	0.999923
ARAP2	127.166	-0.312614	0.535158	-0.584154	0.559117	0.999923
ARAP3	223.463	0.234573	1.053	0.222768	0.823716	0.999923
ARB2A	1273.37	-0.20088	0.240902	-0.833865	0.404357	0.999923
ARC	18.1178	0.209237	0.667286	0.313564	0.753852	0.999923
ARCN1	5955.65	-0.111677	0.157534	-0.708907	0.478382	0.999923
AREG	9.72965	0.420502	1.90729	0.220471	0.825505	0.999923
AREL1	1922.96	0.190649	0.31778	0.599939	0.548547	0.999923
ARF1	5762.79	0.0105653	0.215897	0.0489367	0.96097	0.999923
ARF3	4320.67	0.125752	0.1997	0.629707	0.528887	0.999923
ARF4	4208.05	-0.174775	0.194951	-0.896505	0.369983	0.999923
ARF5	1489.43	0.152906	0.159238	0.960232	0.336938	0.999923
ARF6	1301.34	-0.0662999	0.3052	-0.217234	0.828026	0.999923
ARFGAP1	785.422	0.356823	0.299806	1.19018	0.233975	0.999923
ARFGAP2	1068.29	0.330543	0.219969	1.50268	0.132922	0.999923
ARFGAP3	1001.89	-0.163651	0.441188	-0.370932	0.710688	0.999923
ARFGEF1	3218.54	-0.178382	0.404789	-0.440678	0.659446	0.999923
ARFGEF1-DT	44.0664	-0.504972	0.582148	-0.867428	0.385708	0.999923
ARFGEF2	1130.73	-0.00288514	0.204149	-0.0141325	0.988724	0.999923
ARFGEF3	2055.44	-0.050975	0.79589	-0.0640478	0.948932	0.999923
ARFIP1	494.913	-0.160844	0.48453	-0.331959	0.73992	0.999923
ARFIP2	599.708	0.304214	0.154994	1.96274	0.0496759	0.999923
ARFRP1	233.875	-0.127773	0.165827	-0.77052	0.440992	0.999923
ARG2	792.851	-0.0640532	0.804528	-0.0796159	0.936543	0.999923
ARGLU1	765.154	-0.0406853	0.171149	-0.237719	0.812099	0.999923
ARHGAP1	1028.05	0.409739	0.333613	1.22818	0.219378	0.999923
ARHGAP10	166.215	0.0158039	1.00236	0.0157666	0.987421	0.999923
ARHGAP11A	405.636	-0.386651	1.17465	-0.329162	0.742033	0.999923
ARHGAP11A-SCG5	80.9623	0.299248	0.786737	0.380366	0.703673	0.999923
ARHGAP11B	28.3341	-0.12003	1.16929	-0.102652	0.918239	0.999923
ARHGAP11B-DT	42.3569	-0.295967	0.284596	-1.03996	0.29836	0.999923
ARHGAP12	1375.19	-0.223891	0.438345	-0.510765	0.609516	0.999923
ARHGAP17	1169.12	0.143695	0.556582	0.258173	0.796273	0.999923
ARHGAP18	371.924	-0.441078	1.11226	-0.396559	0.691693	0.999923
ARHGAP19	424.391	0.0111801	0.345064	0.0324002	0.974153	0.999923
ARHGAP19-SLIT1	32.7675	0.379802	0.402394	0.943858	0.345242	0.999923
ARHGAP20	524.389	-0.441304	0.438393	-1.00664	0.314108	0.999923
ARHGAP21	4122.98	-0.0301518	0.358575	-0.0840877	0.932987	0.999923
ARHGAP22	107.768	-0.41115	0.825392	-0.498128	0.618394	0.999923
ARHGAP23	1100.91	0.242437	0.226678	1.06952	0.284833	0.999923
ARHGAP24	373.806	-0.413736	0.493609	-0.838186	0.401926	0.999923
ARHGAP25	23.0737	-0.378894	0.254181	-1.49065	0.136055	0.999923
ARHGAP26	1724.12	0.249358	0.506009	0.492793	0.622159	0.999923
ARHGAP27	14.5238	0.329868	0.899086	0.366892	0.713699	0.999923
ARHGAP27P1	7.97855	0.0466094	0.53123	0.0877387	0.930084	0.999923
ARHGAP27P1-BPTFP1-KPNA2P3	41.8281	-0.0245945	0.569781	-0.0431649	0.96557	0.999923
ARHGAP28	2417.12	0.0889834	0.175658	0.506571	0.612456	0.999923
ARHGAP29	680.99	-0.327001	1.1291	-0.289613	0.772113	0.999923
ARHGAP31	307.402	0.155462	1.1462	0.135632	0.892112	0.999923
ARHGAP32	1573.51	-0.0747094	0.514785	-0.145127	0.88461	0.999923
ARHGAP33	634.992	0.314215	0.649192	0.484009	0.628379	0.999923
ARHGAP35	5991.99	0.132542	0.397841	0.333154	0.739018	0.999923
ARHGAP36	4788.83	-0.348644	1.07928	-0.323034	0.74667	0.999923
ARHGAP39	345.25	0.22855	0.447331	0.51092	0.609407	0.999923
ARHGAP4	23.2827	0.268637	0.515523	0.521096	0.6023	0.999923
ARHGAP42	521.556	-0.336992	1.09459	-0.307872	0.75818	0.999923
ARHGAP44	377.032	0.114999	0.40805	0.281825	0.778078	0.999923
ARHGAP5	2937.13	-0.32993	0.326938	-1.00915	0.312902	0.999923
ARHGAP5-AS1	46.5383	0.252776	0.178131	1.41904	0.155886	0.999923
ARHGAP6	30.2656	0.201361	0.620022	0.324765	0.745359	0.999923
ARHGAP8	49.9529	-0.233227	0.864802	-0.269688	0.7874	0.999923
ARHGDIA	3072.4	0.460669	0.323567	1.42372	0.154528	0.999923
ARHGDIB	17.7422	0.472658	1.10002	0.429681	0.667428	0.999923
ARHGDIG	313.874	0.369703	0.795543	0.464717	0.642134	0.999923
ARHGEF1	271.134	0.591408	0.874909	0.675965	0.499063	0.999923
ARHGEF10	524.87	0.187174	0.565025	0.331267	0.740443	0.999923
ARHGEF10L	494.896	0.40708	0.360625	1.12882	0.258975	0.999923
ARHGEF11	1744.96	0.212277	0.36116	0.587765	0.55669	0.999923
ARHGEF12	5229.67	-0.0352793	0.285978	-0.123364	0.901819	0.999923
ARHGEF15	25.7092	-0.37459	1.51458	-0.247322	0.804659	0.999923
ARHGEF16	43.0198	0.310344	0.65052	0.477071	0.633312	0.999923
ARHGEF17	1411.86	0.24278	0.262724	0.924088	0.355441	0.999923
ARHGEF18	708.083	0.400676	0.28608	1.40058	0.161341	0.999923
ARHGEF19	45.7598	0.600452	0.910032	0.659814	0.509373	0.999923
ARHGEF2	2162.89	0.128068	0.269157	0.475812	0.634208	0.999923
ARHGEF25	900.665	0.203515	0.180877	1.12516	0.260522	0.999923
ARHGEF26	187.18	0.0231271	1.64066	0.0140963	0.988753	0.999923
ARHGEF26-AS1	10.9668	-0.84495	0.970274	-0.870836	0.383844	0.999923
ARHGEF28	33.6661	-0.494388	0.797077	-0.620251	0.535092	0.999923
ARHGEF3	917.568	-0.189256	0.101343	-1.86748	0.0618344	0.999923
ARHGEF33	37.9903	-0.142067	0.796782	-0.178301	0.858486	0.999923
ARHGEF35	20.2772	-0.160919	0.905538	-0.177705	0.858955	0.999923
ARHGEF37	80.8039	0.217656	0.459482	0.473699	0.635715	0.999923
ARHGEF39	52.1917	0.324496	0.906634	0.357912	0.720409	0.999923
ARHGEF4	487.285	0.0955836	0.604448	0.158134	0.874351	0.999923
ARHGEF40	1319.51	0.536885	0.656896	0.817306	0.413753	0.999923
ARHGEF5	30.0332	0.892208	1.62897	0.547713	0.583889	0.999923
ARHGEF6	116.764	-0.117504	0.713135	-0.164771	0.869124	0.999923
ARHGEF7	3496.73	0.067801	0.504759	0.134324	0.893147	0.999923
ARHGEF9	2638.73	-0.00243627	0.343754	-0.00708723	0.994345	0.999923
ARID1A	5084.53	0.0157266	0.140932	0.11159	0.911148	0.999923
ARID1B	2772.39	0.118962	0.120609	0.986351	0.323961	0.999923
ARID2	1725.19	-0.145144	0.225622	-0.643307	0.520025	0.999923
ARID3A	418.022	0.260991	0.216602	1.20493	0.22823	0.999923
ARID3B	448.701	0.275542	0.711868	0.387069	0.698705	0.999923
ARID3C	30.193	-0.472773	1.0075	-0.469254	0.638888	0.999923
ARID4A	1737.72	-0.267336	0.379197	-0.705006	0.480806	0.999923
ARID4B	2151.63	-0.209013	0.175159	-1.19327	0.232763	0.999923
ARID5A	136.784	0.349719	0.348899	1.00235	0.316174	0.999923
ARID5B	2846.54	-0.0698851	0.713229	-0.0979841	0.921945	0.999923
ARIH1	3698.98	-0.316919	0.163539	-1.93788	0.0526374	0.999923
ARIH2	1373.31	0.0252623	0.112474	0.224606	0.822286	0.999923
ARIH2OS	27.6222	0.115257	0.574608	0.200583	0.841024	0.999923
ARK2C	1203.16	0.0102418	0.769176	0.0133152	0.989376	0.999923
ARK2N	453.533	-0.197297	0.254444	-0.775405	0.4381	0.999923
ARL1	1766.43	-0.309403	0.415845	-0.744035	0.456855	0.999923
ARL10	3178.04	-0.0734861	0.377251	-0.194794	0.845554	0.999923
ARL13B	365.08	-0.274743	0.54119	-0.507665	0.611688	0.999923
ARL14EP	644.264	-0.282039	0.333474	-0.845761	0.397686	0.999923
ARL15	430.299	-0.269542	0.276106	-0.976225	0.328953	0.999923
ARL16	413.468	0.11524	0.128774	0.8949	0.37084	0.999923
ARL17A	387.75	0.0928964	0.164478	0.564797	0.572212	0.999923
ARL17A_1	115.606	0.218101	0.219785	0.992339	0.321032	0.999923
ARL17B	106.968	0.00892269	0.320727	0.0278202	0.977806	0.999923
ARL2	696.541	0.145818	0.225708	0.646045	0.51825	0.999923
ARL2-SNX15	248.524	0.194862	0.317871	0.61302	0.539863	0.999923
ARL2BP	1426.38	-0.1397	0.113463	-1.23124	0.218232	0.999923
ARL3	1553.41	-0.212134	0.363225	-0.58403	0.5592	0.999923
ARL4A	757.579	-0.53601	0.322746	-1.66078	0.0967576	0.999923
ARL4C	4933.28	0.0108315	0.669342	0.0161824	0.987089	0.999923
ARL4D	87.8088	0.354861	0.205884	1.7236	0.0847799	0.999923
ARL5A	903.737	-0.52656	0.450051	-1.17	0.242	0.999923
ARL5B	2572.59	-0.434297	0.337188	-1.288	0.197747	0.999923
ARL6	454.551	-0.20843	0.568559	-0.366593	0.713922	0.999923
ARL6IP1	5693.23	-0.185766	0.118365	-1.56944	0.116545	0.999923
ARL6IP4	1123.16	0.176805	0.28959	0.610536	0.541507	0.999923
ARL6IP5	5524.21	-0.304499	0.212677	-1.43174	0.152218	0.999923
ARL6IP6	160.237	-0.0367752	0.463404	-0.0793588	0.936747	0.999923
ARL8A	2650.68	0.00429738	0.48246	0.00890721	0.992893	0.999923
ARL8B	2461.6	-0.396901	0.37211	-1.06662	0.286142	0.999923
ARL9	32.2292	0.0739103	0.680312	0.108642	0.913487	0.999923
ARMC1	1144.39	-0.324306	0.248792	-1.30352	0.192396	0.999923
ARMC10	790.638	-0.283225	0.232365	-1.21888	0.22289	0.999923
ARMC12	20.9498	0.0232849	0.54444	0.0427685	0.965886	0.999923
ARMC2	82.9664	-0.314909	0.276357	-1.1395	0.254494	0.999923
ARMC3	15.2392	-0.0157622	1.15387	-0.0136603	0.989101	0.999923
ARMC5	135.911	0.362766	0.262383	1.38258	0.166793	0.999923
ARMC6	293.118	0.629895	0.434924	1.44829	0.147536	0.999923
ARMC7	157.95	0.310349	0.222457	1.3951	0.162986	0.999923
ARMC8	1056.4	-0.203678	0.358115	-0.568751	0.569525	0.999923
ARMC9	759.174	0.0843794	0.334761	0.252059	0.800996	0.999923
ARMCX1	1607.95	0.0209867	0.379314	0.055328	0.955877	0.999923
ARMCX2	2209.37	-0.242816	0.108218	-2.24378	0.0248465	0.999923
ARMCX3	4738.81	-0.192732	0.420097	-0.458781	0.646391	0.999923
ARMCX4	837.161	0.106589	0.41048	0.259669	0.795119	0.999923
ARMCX5	504.95	-0.0425208	0.109426	-0.388581	0.697586	0.999923
ARMCX5-GPRASP2	560.435	0.0754596	0.352205	0.214249	0.830353	0.999923
ARMCX6	968.181	0.1075	0.128692	0.835329	0.403532	0.999923
ARMH1	13.1658	0.518038	0.321821	1.60971	0.107461	0.999923
ARMH3	566.238	0.206244	0.258856	0.796753	0.425595	0.999923
ARMH4	969.438	-0.0219045	0.162559	-0.134748	0.892811	0.999923
ARMT1	583.852	-0.0920926	0.308921	-0.298111	0.765618	0.999923
ARNT	1502.68	-0.0107697	0.643004	-0.0167491	0.986637	0.999923
ARNT2	2668.45	0.304406	0.302353	1.00679	0.314035	0.999923
ARPC1A	1770.64	0.155663	0.229278	0.678928	0.497184	0.999923
ARPC1B	246.006	0.449771	0.583492	0.770826	0.44081	0.999923
ARPC2	5033.69	-0.0960806	0.13768	-0.697856	0.485268	0.999923
ARPC3	2776.76	-0.122834	0.138672	-0.885787	0.375732	0.999923
ARPC4	1586.09	0.40504	0.236039	1.71599	0.0861643	0.999923
ARPC4-TTLL3	96.7522	0.632553	0.332839	1.90048	0.0573704	0.999923
ARPC5	3887.39	-0.127383	0.173234	-0.735323	0.462143	0.999923
ARPC5L	616.267	-0.0346414	0.222379	-0.155776	0.876209	0.999923
ARPIN	928.926	0.056113	0.290142	0.193399	0.846647	0.999923
ARPIN-AP3S2	459.249	0.0610336	0.384183	0.158866	0.873774	0.999923
ARPP19	5783.12	-0.224476	0.279515	-0.803092	0.421922	0.999923
ARPP21	111.713	-0.753267	0.852728	-0.883362	0.377041	0.999923
ARRB1	2764.04	0.369825	0.746679	0.495293	0.620393	0.999923
ARRB2	585.023	0.0606499	0.181755	0.33369	0.738614	0.999923
ARRDC1	54.9927	0.472396	0.399029	1.18386	0.236467	0.999923
ARRDC1-AS1	142.966	0.0791686	0.306652	0.25817	0.796275	0.999923
ARRDC2	74.1128	-0.016742	1.00183	-0.0167115	0.986667	0.999923
ARRDC3	2055.43	-0.386387	0.536071	-0.720775	0.471048	0.999923
ARRDC4	1531.35	-0.355517	0.850161	-0.418175	0.675819	0.999923
ARSA	230.065	0.402556	0.421824	0.954323	0.33992	0.999923
ARSB	924.143	0.203098	0.120415	1.68666	0.0916685	0.999923
ARSD	313.091	0.101226	0.253169	0.399835	0.689278	0.999923
ARSG	160.488	0.228591	0.540592	0.422854	0.672402	0.999923
ARSI	115.649	0.655916	2.08578	0.31447	0.753164	0.999923
ARSJ	161.466	0.0939168	1.37218	0.0684434	0.945433	0.999923
ARSK	367.818	-0.519564	0.504093	-1.03069	0.302685	0.999923
ARSL	27.3469	0.655315	0.782867	0.837071	0.402553	0.999923
ART3	45.766	0.490314	1.31704	0.372285	0.709681	0.999923
ART5	17.9651	-0.065946	1.01245	-0.0651352	0.948066	0.999923
ARV1	387.702	-0.389548	0.299445	-1.3009	0.193292	0.999923
ARVCF	461.803	0.513036	0.587423	0.873366	0.382463	0.999923
AS3MT	240.103	-0.443408	0.400519	-1.10708	0.268258	0.999923
ASAH1	2053.97	0.107765	0.384772	0.280075	0.77942	0.999923
ASAH1-AS1	39.1023	-0.270015	0.718719	-0.375689	0.707148	0.999923
ASAH2	63.5615	-0.194303	0.584496	-0.332428	0.739566	0.999923
ASAH2B	409.252	-0.304897	0.33496	-0.91025	0.362691	0.999923
ASAP1	5264.39	-0.300691	0.512566	-0.586639	0.557446	0.999923
ASAP2	1477.46	-0.279092	0.456864	-0.610886	0.541275	0.999923
ASAP3	1073.85	-0.0499099	0.453637	-0.110022	0.912392	0.999923
ASB1	849.884	0.0694267	0.252401	0.275065	0.783266	0.999923
ASB12	19.3996	-0.142974	0.683195	-0.209273	0.834235	0.999923
ASB13	429.392	0.324791	0.286089	1.13528	0.256258	0.999923
ASB16-AS1	50.0739	0.504749	0.368848	1.36844	0.171173	0.999923
ASB2	107.66	0.702757	0.99548	0.705947	0.480221	0.999923
ASB3	405.36	-0.374207	0.389766	-0.960079	0.337015	0.999923
ASB4	43.445	-0.495835	1.53635	-0.322736	0.746895	0.999923
ASB6	627.157	0.299568	0.28418	1.05415	0.291815	0.999923
ASB7	430.19	-0.0346899	0.245012	-0.141585	0.887408	0.999923
ASB8	821.842	0.0306409	0.213993	0.143187	0.886143	0.999923
ASCC1	997.197	-0.0486318	0.0824904	-0.589545	0.555495	0.999923
ASCC2	546.663	0.241125	0.195672	1.23229	0.217841	0.999923
ASCC3	1350.41	-0.173312	0.277902	-0.623644	0.532861	0.999923
ASCL1	382.197	0.313181	0.380921	0.822167	0.410982	0.999923
ASDURF	100.916	-0.810947	0.752034	-1.07834	0.280883	0.999923
ASF1A	587.633	-0.222765	0.164577	-1.35356	0.175877	0.999923
ASF1B	53.6789	0.434736	1.66495	0.261111	0.794007	0.999923
ASGR1	159.023	0.183963	0.329036	0.559098	0.576095	0.999923
ASH1L	3272.27	-0.030592	0.144286	-0.212023	0.832089	0.999923
ASH1L-AS1	37.2987	-0.22302	0.277109	-0.804811	0.420929	0.999923
ASH2L	1464.72	0.0667005	0.112261	0.594154	0.552409	0.999923
ASIC1	847.644	0.219715	0.508134	0.432396	0.665454	0.999923
ASIC2	652.421	-0.275368	0.886293	-0.310696	0.756032	0.999923
ASIC3	14.0605	-0.0246912	0.539714	-0.0457486	0.963511	0.999923
ASIC4	128.65	-0.27454	1.14246	-0.240306	0.810093	0.999923
ASL	125.634	0.524556	0.357466	1.46743	0.14226	0.999923
ASMER1	184.177	-0.516752	0.579575	-0.891605	0.372605	0.999923
ASMTL	548.106	0.262768	0.40514	0.648585	0.516607	0.999923
ASNS	2037.52	0.110433	0.587718	0.187901	0.850954	0.999923
ASNSD1	1073.29	-0.12528	0.231173	-0.541933	0.587865	0.999923
ASPH	2745.79	-0.25405	0.288963	-0.879177	0.379305	0.999923
ASPHD1	220.599	0.373268	0.652656	0.571922	0.567375	0.999923
ASPHD2	379.007	0.101903	0.509978	0.199818	0.841623	0.999923
ASPM	729.371	-0.660242	1.46816	-0.449706	0.652923	0.999923
ASPRV1	74.6373	0.25531	0.290066	0.88018	0.378762	0.999923
ASPSCR1	168.801	0.550077	0.464677	1.18378	0.236499	0.999923
ASRGL1	402.801	0.402479	0.515651	0.780526	0.435082	0.999923
ASS1	342.571	0.656445	1.05865	0.620079	0.535206	0.999923
ASTE1	101.753	0.0683605	0.151065	0.452523	0.650892	0.999923
ASTN1	2726.39	0.0589574	0.707142	0.0833742	0.933554	0.999923
ASTN2	273.314	0.29001	0.290263	0.99913	0.317732	0.999923
ASXL1	2294.61	0.296677	0.177611	1.67038	0.0948445	0.999923
ASXL2	825.677	-0.0765618	0.289453	-0.264505	0.791391	0.999923
ASXL3	1429.2	0.0938877	0.857642	0.109472	0.912828	0.999923
ATAD1	3357.09	-0.309045	0.395661	-0.781087	0.434752	0.999923
ATAD2	594.321	-0.118371	0.927059	-0.127685	0.898399	0.999923
ATAD2B	699.976	-0.18073	0.203689	-0.887285	0.374926	0.999923
ATAD3A	226.051	0.434249	0.307448	1.41243	0.157823	0.999923
ATAD3B	63.2016	0.653272	0.39626	1.6486	0.0992304	0.999923
ATAD5	120.402	-0.075192	0.258685	-0.29067	0.771303	0.999923
ATAT1	2033.77	0.205249	0.531054	0.386494	0.699131	0.999923
ATCAY	4717.58	0.30943	0.82459	0.375254	0.707472	0.999923
ATE1	1110.07	-0.13804	0.315572	-0.437427	0.661802	0.999923
ATE1-AS1	12.7045	0.00282086	0.468497	0.00602109	0.995196	0.999923
ATF1	266.344	-0.223277	0.454315	-0.491458	0.623103	0.999923
ATF2	2211.78	-0.239356	0.250867	-0.954116	0.340025	0.999923
ATF3	454.877	0.115275	0.334902	0.344206	0.730691	0.999923
ATF4	4246.21	0.115669	0.142226	0.813275	0.416061	0.999923
ATF5	870.075	0.294036	0.470765	0.624593	0.532238	0.999923
ATF6	2620.65	-0.135487	0.283749	-0.477488	0.633015	0.999923
ATF6B	1009.31	0.333088	0.324903	1.02519	0.305272	0.999923
ATF7	1422.48	-0.104042	0.317733	-0.327451	0.743326	0.999923
ATF7IP	7015.67	-0.328559	0.217741	-1.50894	0.131314	0.999923
ATF7IP2	152.201	-0.0806811	0.214825	-0.375566	0.70724	0.999923
ATG10	171.551	0.0152138	0.130187	0.116861	0.90697	0.999923
ATG101	285.151	0.199364	0.165431	1.20512	0.228155	0.999923
ATG12	1837.35	-0.15921	0.277251	-0.574247	0.565801	0.999923
ATG13	1435.61	0.194083	0.168127	1.15439	0.248341	0.999923
ATG14	556.061	-0.175775	0.157874	-1.11339	0.265542	0.999923
ATG16L1	539.507	0.0533526	0.192731	0.276824	0.781915	0.999923
ATG16L2	46.5279	0.0500544	0.491639	0.101811	0.918907	0.999923
ATG2A	260.528	0.453713	0.351986	1.28901	0.197395	0.999923
ATG2B	1439.52	-0.0784312	0.339911	-0.23074	0.817517	0.999923
ATG3	848.079	-0.228325	0.27305	-0.836202	0.403042	0.999923
ATG4A	223.494	-0.181872	0.195873	-0.928519	0.353139	0.999923
ATG4B	734.697	0.201465	0.217788	0.92505	0.35494	0.999923
ATG4C	233.896	-0.498784	0.403953	-1.23476	0.21692	0.999923
ATG4D	151.663	0.46906	0.406585	1.15366	0.248641	0.999923
ATG5	597.89	-0.269689	0.177804	-1.51677	0.129324	0.999923
ATG7	326.912	0.277773	0.28892	0.961419	0.336342	0.999923
ATG9A	763.915	0.328421	0.307806	1.06697	0.285984	0.999923
ATG9B	90.2065	0.0705759	0.679922	0.1038	0.917328	0.999923
ATIC	1297.09	-0.0307278	0.195927	-0.156833	0.875376	0.999923
ATL1	1528.06	0.0381921	0.789384	0.0483822	0.961412	0.999923
ATL2	1253.94	-0.190546	0.391247	-0.487022	0.626243	0.999923
ATL3	644.355	-0.104542	0.78966	-0.132388	0.894677	0.999923
ATM	981.12	-0.375408	0.374075	-1.00356	0.315588	0.999923
ATMIN	2927.84	-0.164019	0.288657	-0.568216	0.569889	0.999923
ATN1	5243.32	0.023849	0.131623	0.181191	0.856217	0.999923
ATOH8	69.4549	0.989271	1.28289	0.771126	0.440632	0.999923
ATOSA	645.491	-0.235923	0.189422	-1.24549	0.212953	0.999923
ATOSB	375.026	0.32034	0.308636	1.03792	0.299307	0.999923
ATOX1	295.891	0.172034	0.166348	1.03418	0.301051	0.999923
ATP10A	107.598	0.213997	1.4938	0.143257	0.886088	0.999923
ATP10D	557.078	-0.00783787	0.776931	-0.0100882	0.991951	0.999923
ATP11A	905.569	0.0827284	0.136787	0.604797	0.545314	0.999923
ATP11B	1498.58	-0.320672	0.431401	-0.743326	0.457284	0.999923
ATP11C	1255.43	-0.0823776	0.448135	-0.183823	0.854152	0.999923
ATP13A1	538.485	0.357975	0.322298	1.1107	0.266698	0.999923
ATP13A2	1898.4	0.212886	0.71525	0.297638	0.765979	0.999923
ATP13A3	2815.09	-0.152341	0.315755	-0.482464	0.629476	0.999923
ATP13A3-DT	18.19	0.323943	0.688246	0.47068	0.63787	0.999923
ATP1A1	5661.5	0.10083	0.259583	0.388429	0.697699	0.999923
ATP1A1-AS1	27.2798	-0.238322	0.647824	-0.36788	0.712963	0.999923
ATP1A2	32.0025	-0.0422145	1.44004	-0.0293148	0.976614	0.999923
ATP1A3	10948	0.101685	0.9941	0.102288	0.918528	0.999923
ATP1B1	6408.13	-0.391625	0.382099	-1.02493	0.305396	0.999923
ATP1B2	2027.58	-0.517418	0.192374	-2.68964	0.00715281	0.999923
ATP1B3	1543.22	0.128894	0.378654	0.3404	0.733556	0.999923
ATP23	85.5675	-0.156645	0.372556	-0.420459	0.67415	0.999923
ATP2A1	12.0921	0.246341	0.514956	0.478372	0.632385	0.999923
ATP2A1-AS1	15.3093	-0.0888051	0.420026	-0.211428	0.832554	0.999923
ATP2A2	10751.1	-0.0994102	0.244743	-0.406183	0.684608	0.999923
ATP2A3	64.3679	-0.0458417	0.392966	-0.116656	0.907133	0.999923
ATP2B1	9447.89	-0.220858	0.481097	-0.459072	0.646183	0.999923
ATP2B1-AS1	571.838	-0.640685	0.838173	-0.764383	0.444639	0.999923
ATP2B2	595.125	-0.203219	0.939677	-0.216265	0.828781	0.999923
ATP2B3	368.215	0.111808	0.777826	0.143744	0.885702	0.999923
ATP2B4	7952.34	-0.268372	0.168426	-1.59341	0.111067	0.999923
ATP2C1	6214.95	-0.272384	0.423258	-0.643542	0.519872	0.999923
ATP2C2-AS1	9.26647	0.325881	0.83152	0.391911	0.695124	0.999923
ATP5F1A	8272.61	0.0823336	0.0820592	1.00334	0.315695	0.999923
ATP5F1B	7123.19	0.209134	0.152807	1.36862	0.17112	0.999923
ATP5F1C	2733.62	-0.203462	0.13159	-1.54619	0.122059	0.999923
ATP5F1D	373.262	0.425875	0.275541	1.5456	0.122202	0.999923
ATP5F1E	578.181	0.138134	0.448921	0.307702	0.758309	0.999923
ATP5IF1	1158.99	-0.439103	0.2478	-1.77201	0.0763934	0.999923
ATP5MC1	290.258	0.327909	0.236354	1.38737	0.16533	0.999923
ATP5MC2	1509.46	0.273529	0.588437	0.46484	0.642046	0.999923
ATP5MC3	1785.52	0.0826721	0.121995	0.677669	0.497982	0.999923
ATP5ME	625.704	-0.0546311	0.157537	-0.346782	0.728755	0.999923
ATP5MF	1103.27	0.163929	0.11659	1.40603	0.159715	0.999923
ATP5MF-PTCD1	120.356	-0.941323	2.28419	-0.412103	0.680264	0.999923
ATP5MG	1850.54	-0.0568495	0.073111	-0.777578	0.436818	0.999923
ATP5MJ	848.263	-0.0697996	0.0880125	-0.793064	0.427741	0.999923
ATP5MK	883.872	-0.375146	0.349921	-1.07209	0.28368	0.999923
ATP5PB	2839.77	-0.160315	0.118319	-1.35494	0.175437	0.999923
ATP5PD	1397.4	0.0592953	0.0887922	0.667798	0.504262	0.999923
ATP5PF	1099.94	-0.222266	0.233336	-0.952557	0.340814	0.999923
ATP5PO	1758.65	0.0909056	0.090937	0.999654	0.317478	0.999923
ATP6AP1	2237.39	0.350133	0.265465	1.31894	0.187189	0.999923
ATP6AP1-DT	30.0677	0.0974105	0.270687	0.359864	0.718949	0.999923
ATP6AP1L	158.44	-0.398568	0.220013	-1.81157	0.0700534	0.999923
ATP6AP2	2804.87	-0.255167	0.163823	-1.55758	0.119333	0.999923
ATP6V0A1	4780.46	0.134525	0.613762	0.219181	0.826509	0.999923
ATP6V0A2	391.564	0.0950277	0.207068	0.458921	0.646291	0.999923
ATP6V0B	690.85	0.527164	0.477435	1.10416	0.269524	0.999923
ATP6V0C	3637.24	0.138353	0.353478	0.391404	0.695498	0.999923
ATP6V0D1	1429.33	0.365118	0.491564	0.742767	0.457623	0.999923
ATP6V0D1-DT	16.831	-0.633434	0.386303	-1.63973	0.101061	0.999923
ATP6V0E1	776.657	-0.14416	0.710814	-0.20281	0.839283	0.999923
ATP6V0E2	2392.03	0.131475	0.746203	0.176192	0.860143	0.999923
ATP6V0E2-AS1	109.415	0.0159879	0.556305	0.0287394	0.977072	0.999923
ATP6V1A	5837.32	0.000803267	0.578605	0.00138828	0.998892	0.999923
ATP6V1B2	3908.19	0.21992	0.495472	0.443859	0.657145	0.999923
ATP6V1C1	2693.28	-0.0123272	0.627908	-0.0196322	0.984337	0.999923
ATP6V1D	1685.54	-0.0122576	0.36323	-0.033746	0.97308	0.999923
ATP6V1E1	1911.76	-0.0568014	0.275415	-0.206239	0.836604	0.999923
ATP6V1E2	77.6044	0.0203985	0.172718	0.118103	0.905986	0.999923
ATP6V1F	1182.74	0.183985	0.293692	0.626455	0.531017	0.999923
ATP6V1G1	1961.97	0.0162652	0.281776	0.0577238	0.953969	0.999923
ATP6V1G2	1295.97	-0.423022	0.764012	-0.553685	0.579795	0.999923
ATP6V1G2-DDX39B	1031.21	-0.447113	0.408659	-1.0941	0.273911	0.999923
ATP6V1H	1537.29	-0.015126	0.480319	-0.0314916	0.974878	0.999923
ATP7A	1044.54	-0.258948	0.170436	-1.51933	0.128679	0.999923
ATP7B	359.423	0.192012	0.149888	1.28103	0.200181	0.999923
ATP8A1	3142.84	-0.34355	0.71678	-0.479296	0.631728	0.999923
ATP8A2	3115.79	0.00653268	0.995305	0.0065635	0.994763	0.999923
ATP8B1	86.8562	0.0175523	1.36601	0.0128493	0.989748	0.999923
ATP8B1-AS1	23.9057	0.291391	0.417642	0.697705	0.485361	0.999923
ATP8B2	1132.55	0.197043	0.174656	1.12817	0.259247	0.999923
ATP8B3	39.4234	-0.136132	0.268024	-0.507911	0.611516	0.999923
ATP8B4	191.871	-0.123218	1.34771	-0.0914282	0.927152	0.999923
ATP9A	14669.7	0.0284298	0.63649	0.0446664	0.964373	0.999923
ATP9B	288.094	0.212695	0.254835	0.834639	0.403921	0.999923
ATPAF1	1770.62	-0.167769	0.117979	-1.42201	0.155022	0.999923
ATPAF2	251.627	0.0518902	0.130417	0.397879	0.690719	0.999923
ATPSCKMT	149.519	0.27937	0.241273	1.1579	0.246906	0.999923
ATR	696.688	-0.0853331	0.192031	-0.444371	0.656775	0.999923
ATRAID	968.365	-0.0308962	0.670583	-0.0460736	0.963252	0.999923
ATRIP	59.5594	1.37911	0.581966	2.36974	0.0178006	0.999923
ATRIP-TREX1	77.5981	-0.383768	1.0181	-0.376946	0.706214	0.999923
ATRN	3073.64	-0.0630912	0.0883889	-0.713791	0.475356	0.999923
ATRNL1	2118.88	-0.415134	0.113422	-3.66007	0.000252142	0.325477
ATRX	7086.48	-0.146615	0.328486	-0.446337	0.655354	0.999923
ATXN1	1431.53	0.0237542	0.383075	0.0620091	0.950556	0.999923
ATXN1-AS1	289.734	-0.111439	0.75474	-0.147652	0.882618	0.999923
ATXN10	3993.88	-0.0597382	0.19314	-0.3093	0.757094	0.999923
ATXN1L	979.267	0.125104	0.314747	0.397475	0.691017	0.999923
ATXN2	2710.18	-0.279384	0.190942	-1.46319	0.143415	0.999923
ATXN2L	2701.06	0.143839	0.21955	0.655154	0.512369	0.999923
ATXN3	508.193	-0.10163	0.237178	-0.428497	0.668289	0.999923
ATXN7	502.591	-0.0852162	0.122459	-0.695878	0.486505	0.999923
ATXN7L1	348.205	0.126185	0.2544	0.496008	0.619888	0.999923
ATXN7L2	133.391	0.32406	0.480582	0.674308	0.500116	0.999923
ATXN7L3	2357.95	0.319425	0.334048	0.956223	0.338959	0.999923
ATXN7L3-AS1	16.4619	-0.239866	0.340181	-0.705113	0.48074	0.999923
ATXN7L3B	6105.17	0.201205	0.330064	0.609594	0.542131	0.999923
AUH	521.546	-0.182379	0.160996	-1.13281	0.257293	0.999923
AUNIP	15.2336	0.425518	1.00309	0.424206	0.671416	0.999923
AUP1	721.605	0.199254	0.203787	0.977756	0.328195	0.999923
AURKA	221.959	0.111168	1.00562	0.110547	0.911976	0.999923
AURKAIP1	325.569	0.394343	0.223647	1.76324	0.0778602	0.999923
AURKB	138.479	0.409799	2.30959	0.177433	0.859168	0.999923
AUTS2	1922.69	-0.126553	0.324995	-0.3894	0.69698	0.999923
AVEN	208.189	0.423922	0.20169	2.10185	0.0355668	0.999923
AVIL	18.5575	0.572533	0.685018	0.835793	0.403271	0.999923
AVL9	2206.41	-0.0566967	0.37818	-0.14992	0.880828	0.999923
AVPI1	94.6283	0.287964	0.543708	0.529629	0.596369	0.999923
AVPR1A	22.3052	-0.68593	0.416209	-1.64804	0.0993443	0.999923
AXIN1	374.633	0.27186	0.323596	0.840122	0.40084	0.999923
AXIN2	557.647	0.310382	0.497049	0.624449	0.532333	0.999923
AXL	1023.05	0.179543	1.28605	0.139608	0.88897	0.999923
AZGP1	23.392	1.20977	1.43712	0.8418	0.3999	0.999923
AZI2	1618.44	-0.232686	0.180681	-1.28783	0.197806	0.999923
AZIN1	7763.52	-0.316094	0.38012	-0.831563	0.405656	0.999923
AZIN2	61.0952	0.559939	0.37086	1.50984	0.131084	0.999923
B2M	8605.44	-0.268132	0.734294	-0.365157	0.714994	0.999923
B2M_1	830.679	-0.606419	0.726197	-0.835061	0.403683	0.999923
B3GALNT1	1502.61	0.0712486	0.525127	0.135679	0.892075	0.999923
B3GALNT2	553.937	-0.030394	0.599914	-0.050664	0.959593	0.999923
B3GALT1	256.349	-0.440246	0.743013	-0.592515	0.553506	0.999923
B3GALT2	446.584	-0.263359	0.393731	-0.66888	0.503572	0.999923
B3GALT4	28.7499	0.415576	0.502641	0.826785	0.408359	0.999923
B3GALT5	105.338	-0.517481	0.197436	-2.62101	0.00876698	0.999923
B3GALT5-AS1	40.634	0.108699	1.55243	0.0700188	0.944179	0.999923
B3GALT6	720.993	0.144917	0.156953	0.923315	0.355843	0.999923
B3GALT9	52.6747	-0.174963	0.281007	-0.622629	0.533528	0.999923
B3GAT1	564.897	0.386082	0.5803	0.665315	0.505849	0.999923
B3GAT1-DT	25.211	-0.676355	0.663481	-1.0194	0.308011	0.999923
B3GAT2	342.34	0.0154029	0.761918	0.020216	0.983871	0.999923
B3GAT3	291.631	0.343813	0.45104	0.762269	0.4459	0.999923
B3GLCT	1371.15	-0.414721	0.234091	-1.77162	0.0764577	0.999923
B3GNT2	314.122	-0.0135746	0.169081	-0.0802849	0.936011	0.999923
B3GNT4	51.3309	-0.221966	0.487844	-0.454994	0.649114	0.999923
B3GNT5	723.855	-0.384854	0.541972	-0.710098	0.477643	0.999923
B3GNT7	48.638	0.209603	0.712809	0.294052	0.768718	0.999923
B3GNT9	397.642	0.19021	1.25234	0.151884	0.879278	0.999923
B3GNTL1	47.6308	0.21029	0.236161	0.890449	0.373225	0.999923
B4GALNT1	1564.75	-0.0252987	0.812968	-0.031119	0.975175	0.999923
B4GALNT3	96.7468	0.476562	0.601577	0.792187	0.428251	0.999923
B4GALNT4	1580.51	0.430918	0.50162	0.859053	0.390311	0.999923
B4GALT1	2423.99	-0.14266	1.15883	-0.123106	0.902023	0.999923
B4GALT2	687.761	0.527104	0.292333	1.8031	0.0713733	0.999923
B4GALT3	634.609	0.361749	0.27988	1.29251	0.196179	0.999923
B4GALT4	531.588	-0.244189	0.501582	-0.486838	0.626373	0.999923
B4GALT5	5176.16	-0.00600765	0.179865	-0.0334009	0.973355	0.999923
B4GALT6	1054.68	-0.389826	0.449635	-0.866983	0.385951	0.999923
B4GALT7	175.557	0.4604	0.557102	0.82642	0.408566	0.999923
B4GAT1	1530.03	-0.0593273	0.330497	-0.179509	0.857538	0.999923
B9D1	189.969	0.413734	0.430562	0.960916	0.336594	0.999923
B9D2	24.6036	-0.0150743	0.382256	-0.0394352	0.968543	0.999923
BAALC	3581.53	0.525402	0.706768	0.743387	0.457248	0.999923
BAAT	21.3008	-0.365619	1.27589	-0.286559	0.77445	0.999923
BABAM1	940.467	0.268855	0.266258	1.00975	0.312615	0.999923
BABAM2	784.288	0.0668438	0.10769	0.620708	0.534792	0.999923
BACE1	2609.79	0.115834	0.113356	1.02186	0.306847	0.999923
BACE1-AS	40.7488	0.161979	0.255338	0.634369	0.52584	0.999923
BACE2	2177.58	0.151386	1.5889	0.0952768	0.924095	0.999923
BACH1	1626.86	-0.0901351	0.164582	-0.547661	0.583925	0.999923
BACH2	3866.93	-0.0606342	0.71526	-0.0847722	0.932442	0.999923
BAD	264.826	0.691281	0.48255	1.43256	0.151984	0.999923
BAG1	793.706	0.151661	0.331575	0.457396	0.647386	0.999923
BAG2	502.924	-0.0941047	0.89596	-0.105032	0.91635	0.999923
BAG3	573.248	-0.038915	0.279979	-0.138993	0.889456	0.999923
BAG4	825.657	-0.311929	0.225461	-1.38352	0.166506	0.999923
BAG5	997.482	0.0137566	0.179196	0.0767684	0.938808	0.999923
BAG6	2392.13	0.184879	0.280307	0.659558	0.509537	0.999923
BAG6_2	432.72	0.704225	0.877641	0.802406	0.422318	0.999923
BAG6_4	2371.91	0.139072	0.335337	0.414723	0.678345	0.999923
BAHCC1	350.236	0.0305662	0.373407	0.0818576	0.93476	0.999923
BAHCC1_1	183.529	0.859333	0.769848	1.11624	0.264321	0.999923
BAHD1	652.044	0.32847	0.190575	1.72357	0.0847858	0.999923
BAIAP2	354.007	0.108589	0.38499	0.282058	0.777899	0.999923
BAIAP2-DT	857.447	0.265435	0.18486	1.43587	0.15104	0.999923
BAIAP2L1	91.6353	-0.0418318	0.869055	-0.0481348	0.961609	0.999923
BAIAP2L2	14.3456	-0.113668	0.683092	-0.166403	0.86784	0.999923
BAIAP3	79.0588	0.362632	0.564298	0.642625	0.520467	0.999923
BAK1	159.903	0.616191	0.535744	1.15016	0.250079	0.999923
BAMBI	410.209	0.127461	1.15583	0.110277	0.91219	0.999923
BANF1	1426.65	-0.0325829	0.281096	-0.115914	0.907721	0.999923
BANP	152.156	0.235997	0.347191	0.679731	0.496675	0.999923
BAP1	1253.14	0.39784	0.237016	1.67854	0.093242	0.999923
BARD1	123.066	-0.0799378	1.07836	-0.0741292	0.940908	0.999923
BARX2	111.691	-0.026432	2.27696	-0.0116084	0.990738	0.999923
BASP1	13531.7	-0.0997511	0.522192	-0.191024	0.848507	0.999923
BASP1-AS1	63.9863	-0.0714847	0.698169	-0.102389	0.918448	0.999923
BATF2	15.8449	-0.137127	0.534517	-0.256544	0.79753	0.999923
BATF3	13.8388	0.00502101	0.328105	0.015303	0.98779	0.999923
BAX	339.714	0.510738	0.562443	0.90807	0.363841	0.999923
BAZ1A	886.356	-0.00563015	0.672214	-0.00837554	0.993317	0.999923
BAZ1A-AS1	78.364	-0.104206	0.482893	-0.215796	0.829147	0.999923
BAZ1B	4604.72	0.0166654	0.107919	0.154425	0.877274	0.999923
BAZ2A	2479.91	-0.0095782	0.132524	-0.0722753	0.942383	0.999923
BAZ2B	4215.29	-0.00725949	0.572898	-0.0126715	0.98989	0.999923
BAZ2B-AS1	104.849	-0.0405819	0.24604	-0.164941	0.868991	0.999923
BBC3	135.859	0.390969	0.639323	0.611536	0.540845	0.999923
BBIP1	493.784	-0.195361	0.390554	-0.500215	0.616924	0.999923
BBLN	425.247	0.662187	0.616949	1.07333	0.283125	0.999923
BBOF1	217.939	-0.0646153	0.249126	-0.259368	0.795352	0.999923
BBS1	571.901	0.206864	0.190519	1.08579	0.277572	0.999923
BBS10	694.308	-0.466087	0.37688	-1.2367	0.216199	0.999923
BBS12	237.914	-0.330724	0.227667	-1.45266	0.146317	0.999923
BBS2	852.81	-0.0994365	0.28154	-0.353188	0.723947	0.999923
BBS4	576.141	0.0524238	0.209045	0.250777	0.801986	0.999923
BBS5	196.39	-0.108488	0.175131	-0.619464	0.535611	0.999923
BBS7	826.198	-0.18025	0.366953	-0.491206	0.623281	0.999923
BBS9	635.988	-0.0787866	0.134603	-0.585324	0.55833	0.999923
BBX	2478.59	-0.378632	0.736325	-0.514219	0.607099	0.999923
BCAM	536.05	0.421759	0.790422	0.533587	0.593628	0.999923
BCAN	143.078	0.523537	0.355146	1.47415	0.140441	0.999923
BCAP29	665.44	-0.737097	0.474089	-1.55477	0.120002	0.999923
BCAP31	921.928	0.246806	0.21587	1.14331	0.252911	0.999923
BCAR1	721.401	0.442844	0.402477	1.1003	0.271203	0.999923
BCAR3	466.12	0.205777	0.428031	0.480753	0.630692	0.999923
BCAS1	10.9891	-0.293113	1.68963	-0.173477	0.862276	0.999923
BCAS2	892.797	-0.235422	0.306507	-0.768079	0.44244	0.999923
BCAS3	600.553	0.00221987	0.111665	0.0198798	0.984139	0.999923
BCAS4	533.293	0.0520672	0.350826	0.148413	0.882017	0.999923
BCAT1	3513.52	-0.173014	0.325121	-0.532154	0.594619	0.999923
BCAT2	412.221	0.242914	0.237621	1.02227	0.306652	0.999923
BCCIP	1248.2	-0.185258	0.165248	-1.12109	0.262249	0.999923
BCDIN3D	236.158	-0.123936	0.106459	-1.16417	0.244355	0.999923
BCDIN3D-AS1	56.8426	-0.0287196	0.293076	-0.0979934	0.921938	0.999923
BCHE	552.438	-0.0405757	0.943891	-0.0429877	0.965711	0.999923
BCKDHA	421.706	0.20367	0.632796	0.321858	0.74756	0.999923
BCKDHB	263.68	-0.0578384	0.242164	-0.23884	0.811229	0.999923
BCKDK	492.663	0.362609	0.395453	0.916944	0.359172	0.999923
BCL10	468.788	-0.0792103	0.157871	-0.501742	0.615849	0.999923
BCL11A	211.176	0.386361	0.604132	0.639531	0.522477	0.999923
BCL11B	102.035	0.158024	1.25067	0.126351	0.899454	0.999923
BCL2	556.335	-0.134436	0.153881	-0.873642	0.382313	0.999923
BCL2A1	31.5946	-0.0396603	2.08408	-0.0190301	0.984817	0.999923
BCL2L1	1418.17	0.310227	0.309666	1.00181	0.316433	0.999923
BCL2L11	655.229	-0.216779	0.226862	-0.955553	0.339298	0.999923
BCL2L12	85.7798	0.591657	1.20077	0.492732	0.622202	0.999923
BCL2L13	1035.17	0.00821102	0.177081	0.0463689	0.963016	0.999923
BCL2L2	517.607	0.193628	0.14832	1.30548	0.191731	0.999923
BCL2L2-PABPN1	10.011	0.302183	1.12069	0.26964	0.787437	0.999923
BCL3	451.563	0.314337	0.881343	0.356657	0.721349	0.999923
BCL6	1213.84	0.0262972	0.414841	0.063391	0.949455	0.999923
BCL7A	1622.39	0.2239	0.405976	0.55151	0.581284	0.999923
BCL7B	312.365	0.168167	0.104754	1.60535	0.108417	0.999923
BCL7C	423.098	0.682288	0.335002	2.03667	0.0416834	0.999923
BCL9	1981.52	-0.000341425	0.220038	-0.00155166	0.998762	0.999923
BCL9L	1965.4	0.267246	0.429558	0.622141	0.533849	0.999923
BCLAF1	5336.19	0.000172704	0.291494	0.000592479	0.999527	0.999923
BCLAF3	762.233	-0.100885	0.535496	-0.188395	0.850567	0.999923
BCO2	113.789	-0.811173	0.694638	-1.16776	0.242902	0.999923
BCOR	1948.14	0.00304331	0.0806983	0.0377122	0.969917	0.999923
BCORL1	1141.57	0.0954587	0.128191	0.744659	0.456478	0.999923
BCR	1758.49	0.298201	0.312669	0.953727	0.340222	0.999923
BCRP2	18.3768	0.628385	0.496062	1.26675	0.205246	0.999923
BCRP3	17.1302	0.912383	0.406028	2.24709	0.024634	0.999923
BCS1L	190.096	0.605088	0.250924	2.41144	0.0158897	0.999923
BCYRN1	3410.3	-0.693843	0.799374	-0.867982	0.385404	0.999923
BDH1	69.3131	0.18295	0.513816	0.356062	0.721794	0.999923
BDH2	409.945	0.043498	0.391209	0.111189	0.911467	0.999923
BDKRB1	29.8165	0.814188	1.30709	0.622903	0.533348	0.999923
BDKRB2	302.934	0.315626	1.01581	0.310713	0.756019	0.999923
BDNF	326.922	-0.168361	0.383656	-0.438833	0.660782	0.999923
BDNF-AS	73.9698	-0.396467	0.573217	-0.691652	0.489156	0.999923
BDP1_1	886.164	0.474724	2.20911	0.214894	0.82985	0.999923
BEAN1	71.2684	-0.344242	0.612909	-0.561653	0.574353	0.999923
BECN1	935.755	0.00923671	0.144507	0.0639189	0.949035	0.999923
BEGAIN	358.68	0.336857	0.790732	0.426007	0.670103	0.999923
BEND3	180.481	0.169089	0.136394	1.23971	0.215082	0.999923
BEND4	409.835	0.282609	0.330212	0.855841	0.392086	0.999923
BEND5	244.97	0.243703	0.292563	0.832993	0.404849	0.999923
BEND6	380.037	-0.392945	0.44944	-0.874299	0.381955	0.999923
BEND7	705.002	0.0683649	0.431312	0.158504	0.874059	0.999923
BEST1	371.476	-0.66061	0.600479	-1.10014	0.271272	0.999923
BET1	300.411	-0.393261	0.48186	-0.816131	0.414425	0.999923
BET1L	711.845	0.131955	0.504927	0.261335	0.793835	0.999923
BEX1	3108.65	-0.0495698	0.705471	-0.0702647	0.943983	0.999923
BEX2	1478.25	-0.0701388	0.625144	-0.112196	0.910668	0.999923
BEX3	5686.55	-0.143389	0.226052	-0.634318	0.525874	0.999923
BEX4	3456.61	-0.348001	0.376496	-0.924314	0.355323	0.999923
BEX5	675.024	-0.0771739	0.796412	-0.0969021	0.922804	0.999923
BFAR	1108.65	0.163673	0.118321	1.38329	0.166574	0.999923
BFSP1	91.5496	-0.0890578	0.187243	-0.475628	0.634339	0.999923
BGN	1407.6	0.103324	1.31291	0.0786986	0.937272	0.999923
BHLHA15	18.9637	0.508308	0.509125	0.998396	0.318087	0.999923
BHLHE40	1098.09	0.108305	0.65236	0.166021	0.868141	0.999923
BHLHE40-AS1	22.9101	-0.387745	0.394112	-0.983844	0.325192	0.999923
BHLHE41	394.824	-0.0636518	0.690546	-0.0921759	0.926558	0.999923
BHMT	53.4009	1.22809	2.17412	0.564867	0.572164	0.999923
BICC1	361.394	-0.150428	0.70623	-0.213002	0.831325	0.999923
BICD1	2044.71	-0.0214412	0.509822	-0.0420563	0.966454	0.999923
BICD2	1436.16	-0.029822	0.219527	-0.135847	0.891942	0.999923
BICDL1	212.802	0.0666165	0.895159	0.0744186	0.940677	0.999923
BICRA	285.408	0.328492	0.301219	1.09054	0.275474	0.999923
BICRAL	834.683	-0.109133	0.131276	-0.831325	0.40579	0.999923
BID	325.959	0.161982	0.107048	1.51318	0.130235	0.999923
BIK	32.6595	0.169962	1.0143	0.167566	0.866925	0.999923
BIN1	1718.14	0.245923	0.212356	1.15807	0.246835	0.999923
BIN3	218.698	0.0878232	0.194373	0.451827	0.651394	0.999923
BIRC2	1613.75	-0.274684	0.186531	-1.47259	0.140861	0.999923
BIRC3	564.508	-0.378477	1.22087	-0.310007	0.756555	0.999923
BIRC5	398.651	-0.0961745	2.09255	-0.0459605	0.963342	0.999923
BIRC6	3106.39	-0.0606997	0.277021	-0.219116	0.82656	0.999923
BIVM	775.686	-0.135383	0.183398	-0.738195	0.460396	0.999923
BIVM-ERCC5	358.073	0.801466	1.16756	0.686443	0.492434	0.999923
BLACAT1	177.246	0.387521	1.00832	0.384322	0.70074	0.999923
BLCAP	992.906	0.164152	0.435938	0.376548	0.70651	0.999923
BLM	198.776	0.100638	0.223655	0.449969	0.652732	0.999923
BLMH	1565.98	0.0261003	0.29767	0.087682	0.930129	0.999923
BLNK	20.5234	-0.22251	1.7766	-0.125245	0.90033	0.999923
BLOC1S1	358.491	0.274324	0.243189	1.12803	0.259308	0.999923
BLOC1S2	1122.52	-0.107501	0.488089	-0.220248	0.825678	0.999923
BLOC1S3	153.662	0.317597	0.205502	1.54547	0.122233	0.999923
BLOC1S4	169.122	0.138568	0.217277	0.637747	0.523639	0.999923
BLOC1S5	91.6928	-0.218642	1.09009	-0.200573	0.841033	0.999923
BLOC1S5-TXNDC5	135.464	-0.119441	0.611077	-0.19546	0.845033	0.999923
BLOC1S6	2242.65	-0.125517	0.184769	-0.67932	0.496935	0.999923
BLTP1	6209.63	-0.0525742	0.594356	-0.0884558	0.929514	0.999923
BLTP2	2873.62	0.258331	0.164683	1.56866	0.116728	0.999923
BLTP3A	1215.03	-0.146839	0.132456	-1.10858	0.267611	0.999923
BLTP3B	1316.01	-0.192859	0.338184	-0.570279	0.568488	0.999923
BLVRA	778.166	-0.100831	0.11633	-0.866765	0.386071	0.999923
BLVRB	181.362	0.26561	0.609522	0.435768	0.663005	0.999923
BLZF1	335.625	-0.269638	0.175732	-1.53437	0.124938	0.999923
BMAL1	116.097	-0.0774668	0.466406	-0.166093	0.868084	0.999923
BMAL2	317.002	-0.0212775	0.161169	-0.13202	0.894969	0.999923
BMERB1	2386.76	0.000152867	0.620816	0.000246235	0.999804	0.999923
BMF	1628.74	0.105037	1.15694	0.0907887	0.927661	0.999923
BMI1	198.354	0.0143576	0.224551	0.0639389	0.949019	0.999923
BMP1	631.461	0.730847	0.967182	0.755646	0.449861	0.999923
BMP2	263.32	-0.26458	0.723461	-0.365714	0.714579	0.999923
BMP2K	456.471	-0.222433	0.23948	-0.928819	0.352983	0.999923
BMP3	63.704	-1.47468	0.230285	-6.40374	1.51617e-10	1.27214e-06
BMP4	306.823	0.612419	1.33545	0.458585	0.646532	0.999923
BMP5	459.799	-0.512242	1.61473	-0.317231	0.751068	0.999923
BMP6	45.9174	0.0535183	0.961655	0.0556522	0.955619	0.999923
BMP7	919.725	-0.287184	0.843173	-0.340599	0.733405	0.999923
BMP8B	13.1415	-0.541292	0.459121	-1.17897	0.238408	0.999923
BMPER	831.317	0.0341892	1.19304	0.0286572	0.977138	0.999923
BMPR1A	1706.05	-0.167065	0.379436	-0.440299	0.659721	0.999923
BMPR1B	169.714	-0.662568	1.30983	-0.505844	0.612966	0.999923
BMPR2	5915.97	-0.146189	0.304484	-0.480123	0.63114	0.999923
BMS1	1766.65	-0.0447423	0.156843	-0.285267	0.775439	0.999923
BMS1P1	59.2683	-0.139052	0.317495	-0.437967	0.66141	0.999923
BMS1P14	73.4563	-0.175187	0.188114	-0.93128	0.351709	0.999923
BMS1P2	39.9731	-0.000493248	0.524624	-0.000940192	0.99925	0.999923
BMS1P2-AGAP9	65.6216	-0.144731	0.293521	-0.493085	0.621953	0.999923
BMS1P20	313.325	-0.160503	0.265415	-0.604725	0.545362	0.999923
BMS1P23	94.7826	-0.360847	0.201473	-1.79104	0.0732873	0.999923
BMS1P4-AGAP5	45.0754	0.403962	0.352746	1.14519	0.252129	0.999923
BMT2	633.983	-0.257813	0.303258	-0.850144	0.395245	0.999923
BNAT1	12.5972	-0.647364	0.375388	-1.72452	0.0846142	0.999923
BNC2	1769.46	0.281889	0.466539	0.604214	0.545702	0.999923
BNIP1	194.06	-0.0936079	0.189834	-0.493104	0.621939	0.999923
BNIP2	857.002	-0.319592	0.380064	-0.840889	0.40041	0.999923
BNIP3	929.018	0.00193692	0.142684	0.013575	0.989169	0.999923
BNIP3L	4266.66	-0.372937	0.309733	-1.20406	0.228566	0.999923
BOC	1460.45	0.370184	1.43741	0.257535	0.796766	0.999923
BOD1	1277.44	-0.0536239	0.245574	-0.218361	0.827148	0.999923
BOD1L1	6281.03	-0.223208	0.350937	-0.636034	0.524755	0.999923
BOK	684.055	0.745675	0.506027	1.47359	0.140593	0.999923
BOLA1	44.5449	0.447698	0.517588	0.86497	0.387055	0.999923
BOLA2	69.0753	0.495319	0.331179	1.49562	0.134752	0.999923
BOLA2-SMG1P6	439.701	-0.351383	0.506189	-0.694173	0.487574	0.999923
BOLA3	126.525	-0.398547	0.372193	-1.0708	0.284257	0.999923
BOLA3-DT	706.656	-0.0656553	0.646385	-0.101573	0.919096	0.999923
BOP1	261.673	0.379711	0.454224	0.835955	0.40318	0.999923
BORA	108.033	0.02594	0.806278	0.0321725	0.974335	0.999923
BORCS5	324.169	-0.439843	0.54735	-0.803587	0.421635	0.999923
BORCS5_1	121.385	0.897953	1.57665	0.569533	0.568995	0.999923
BORCS6	89.7939	0.53449	0.416447	1.28345	0.199334	0.999923
BORCS7	378.021	-0.241811	0.326365	-0.740922	0.458741	0.999923
BORCS7-ASMT	119.273	0.593895	0.603166	0.984629	0.324806	0.999923
BORCS8	136.679	0.242108	0.374064	0.647237	0.517479	0.999923
BORCS8-MEF2B	35.0504	0.0962438	0.734914	0.130959	0.895807	0.999923
BPGM	807.778	-0.201806	0.35561	-0.567493	0.570379	0.999923
BPHL	311.416	0.260854	0.222546	1.17213	0.241144	0.999923
BPIFC	21.7599	0.715056	0.633787	1.12823	0.259223	0.999923
BPNT1	469.701	-0.0765014	0.279581	-0.273628	0.78437	0.999923
BPNT2	3535.07	-0.250145	0.40159	-0.622887	0.533359	0.999923
BPTF	5191.12	-0.0947797	0.144566	-0.655614	0.512072	0.999923
BRAF	1700.62	-0.103291	0.464195	-0.222516	0.823912	0.999923
BRAP	652.028	-0.080346	0.118084	-0.680413	0.496243	0.999923
BRAT1	142.14	0.747312	0.493748	1.51355	0.13014	0.999923
BRCA1	124.644	0.122497	0.799488	0.153219	0.878226	0.999923
BRCA2	109.017	-0.114234	0.8726	-0.130913	0.895844	0.999923
BRCC3	788.83	-0.0604022	0.356863	-0.169259	0.865593	0.999923
BRD1	976.555	-0.0857232	0.0619638	-1.38344	0.16653	0.999923
BRD10	1563.53	-0.15256	0.242344	-0.629517	0.52901	0.999923
BRD2	4671.82	-0.055271	0.0718072	-0.769713	0.44147	0.999923
BRD2_5	831.563	0.288125	0.251288	1.14659	0.251549	0.999923
BRD3	2808.94	0.133189	0.0746628	1.78388	0.0744431	0.999923
BRD3OS	582.187	0.182398	0.158147	1.15334	0.248769	0.999923
BRD4	3457.26	-0.0051512	0.114768	-0.0448835	0.9642	0.999923
BRD7	1764.45	-0.183207	0.305622	-0.599455	0.54887	0.999923
BRD8	1206.56	0.0870597	0.194177	0.448353	0.653899	0.999923
BRD9	540.553	-0.0173473	0.109741	-0.158075	0.874398	0.999923
BRF1	677.594	0.20502	0.298659	0.686467	0.492419	0.999923
BRF2	249.701	0.0952232	0.239012	0.398404	0.690332	0.999923
BRI3	799.112	0.376115	0.21881	1.71891	0.0856303	0.999923
BRI3BP	281.384	0.184758	0.401059	0.460675	0.645032	0.999923
BRINP1	651.164	-0.0357372	0.555589	-0.064323	0.948713	0.999923
BRINP2	141.241	0.551849	0.651365	0.847219	0.396873	0.999923
BRINP3	465.645	0.130238	0.392161	0.332103	0.739812	0.999923
BRINP3-DT	33.6997	-0.0852689	0.792824	-0.107551	0.914352	0.999923
BRIP1	90.5625	0.0686945	1.53075	0.0448764	0.964206	0.999923
BRIX1	526.641	-0.315995	0.233459	-1.35354	0.175884	0.999923
BRK1	2458.63	-0.0195812	0.0960145	-0.20394	0.8384	0.999923
BRME1	73.6404	0.451962	0.247715	1.82453	0.0680724	0.999923
BRMS1	158.757	0.492344	0.511437	0.962668	0.335714	0.999923
BRMS1L	458.848	-0.360646	0.326814	-1.10352	0.2698	0.999923
BROX	921.859	-0.346239	0.218376	-1.58552	0.112849	0.999923
BRPF1	328.767	0.162753	0.207915	0.782786	0.433753	0.999923
BRPF3	942.052	0.178993	0.089817	1.99287	0.0462759	0.999923
BRPF3-AS1	16.477	-0.411329	0.274472	-1.49862	0.133973	0.999923
BRSK1	2096.95	0.269763	0.708955	0.380508	0.703569	0.999923
BRSK2	680.473	0.642945	0.838921	0.766395	0.443441	0.999923
BRWD1	3168.88	-0.373777	0.573286	-0.651991	0.514407	0.999923
BRWD3	1553.76	-0.19505	0.170384	-1.14476	0.252307	0.999923
BSCL2	1733.46	0.258341	0.585072	0.441554	0.658812	0.999923
BSDC1	1562.87	0.238974	0.237684	1.00543	0.314691	0.999923
BSG	4534.22	0.31171	0.352404	0.884524	0.376413	0.999923
BSG-AS1	19.2999	0.404109	1.18895	0.339888	0.733941	0.999923
BSN	1691.78	0.229851	0.975244	0.235686	0.813677	0.999923
BST1	44.817	-0.0969931	0.779731	-0.124393	0.901004	0.999923
BST2	608.539	0.0856281	1.66264	0.0515013	0.958926	0.999923
BTAF1	1234.25	-0.14178	0.193277	-0.733556	0.463219	0.999923
BTBD1	1524.88	-0.131055	0.206661	-0.634151	0.525982	0.999923
BTBD10	1706.1	-0.133314	0.483626	-0.275656	0.782812	0.999923
BTBD19	37.0519	0.473693	0.896075	0.528631	0.597061	0.999923
BTBD2	1400.61	0.333506	0.342788	0.972923	0.330592	0.999923
BTBD3	1283.27	-0.19376	0.303896	-0.637585	0.523744	0.999923
BTBD6	528.085	0.524384	0.306788	1.70927	0.0874009	0.999923
BTBD7	961.234	-0.0519257	0.359793	-0.144321	0.885247	0.999923
BTBD7_1	294.48	-0.0630316	0.992009	-0.0635393	0.949337	0.999923
BTBD8	653.508	-0.473933	0.682776	-0.694127	0.487603	0.999923
BTBD9	730.835	0.102971	0.413828	0.248826	0.803496	0.999923
BTD	345.197	0.00304236	0.409249	0.00743401	0.994069	0.999923
BTF3	4017.99	-0.40911	0.46695	-0.876131	0.380959	0.999923
BTF3L4	3588.19	-0.406487	0.375886	-1.08141	0.279514	0.999923
BTG1	1787.07	-0.232845	0.382057	-0.609451	0.542225	0.999923
BTG2	1174.42	0.0938262	0.766805	0.12236	0.902614	0.999923
BTG3	622.158	-0.371267	0.650828	-0.570454	0.56837	0.999923
BTG3-AS1	34.8897	0.360183	0.394802	0.912312	0.361605	0.999923
BTN2A1	1457.17	-0.098068	0.39996	-0.245194	0.806306	0.999923
BTN2A2	354.692	0.0589606	0.840701	0.0701327	0.944088	0.999923
BTN2A3P	20.3802	0.271794	1.03451	0.262726	0.792761	0.999923
BTN3A1	682.989	-0.0413396	0.31392	-0.131688	0.895231	0.999923
BTN3A2	515.94	0.0129715	0.927349	0.0139877	0.98884	0.999923
BTN3A3	384.561	-0.149749	0.8638	-0.173361	0.862367	0.999923
BTNL9	68.9524	-0.167416	0.853518	-0.196149	0.844494	0.999923
BTRC	2093.02	-0.02589	0.430529	-0.0601352	0.952048	0.999923
BUB1	499.155	-0.260156	1.64556	-0.158096	0.874381	0.999923
BUB1B	418.719	-0.00354183	1.27123	-0.00278614	0.997777	0.999923
BUB1B-PAK6	54.5554	-0.0253624	0.7451	-0.034039	0.972846	0.999923
BUB3	1681.97	-0.10163	0.0620494	-1.6379	0.101443	0.999923
BUD13	502.533	0.161854	0.217499	0.744162	0.456778	0.999923
BUD23	324.526	0.374606	0.211705	1.76947	0.0768154	0.999923
BUD31	1111.02	-0.195257	0.151522	-1.28864	0.197523	0.999923
BVES	235.967	-0.00174099	0.303827	-0.00573021	0.995428	0.999923
BYSL	211.099	0.396066	0.276063	1.43469	0.151374	0.999923
BZW1	6253.9	-0.153822	0.161022	-0.955286	0.339433	0.999923
BZW2	1948.66	-0.00910297	0.238346	-0.0381923	0.969534	0.999923
C10orf105	11.7188	-0.370943	1.92619	-0.192579	0.847289	0.999923
C10orf143	14.425	-0.00921293	0.351151	-0.0262364	0.979069	0.999923
C10orf53	12.2759	0.454619	1.12932	0.402561	0.687271	0.999923
C10orf67	11.6226	0.319945	0.488664	0.654735	0.512639	0.999923
C10orf88	400.085	-0.207474	0.280621	-0.739341	0.4597	0.999923
C10orf95-AS1	182.517	-0.0647958	0.368119	-0.176019	0.860279	0.999923
C11orf24	534.111	0.059445	0.351856	0.168947	0.865838	0.999923
C11orf54	510.748	-0.0648727	0.519921	-0.124774	0.900702	0.999923
C11orf58	3096.37	-0.168542	0.279601	-0.602795	0.546645	0.999923
C11orf65	9.42696	-0.469489	0.777529	-0.603822	0.545962	0.999923
C11orf68	325.233	0.556365	0.403082	1.38028	0.167501	0.999923
C11orf71	303.844	-0.44169	0.522981	-0.844564	0.398355	0.999923
C11orf87	727.829	-0.369559	0.594772	-0.621346	0.534372	0.999923
C11orf91	9.4557	0.53023	1.04106	0.509315	0.610532	0.999923
C11orf96	17.3865	-0.153988	0.781284	-0.197096	0.843752	0.999923
C11orf98	482.425	0.124539	0.165557	0.752245	0.451904	0.999923
C12orf4	708.072	-0.0211831	0.426794	-0.049633	0.960415	0.999923
C12orf43	523.478	0.115715	0.108993	1.06168	0.288381	0.999923
C12orf57	709.729	0.507065	0.452761	1.11994	0.26274	0.999923
C12orf60	26.5967	-0.416684	0.243692	-1.70988	0.0872884	0.999923
C12orf75	277.328	-0.228001	0.160096	-1.42416	0.154401	0.999923
C12orf76	392.796	-0.0398529	0.549279	-0.0725549	0.94216	0.999923
C13orf46	28.9178	-0.093313	0.481962	-0.193611	0.846481	0.999923
C14orf119	810.101	-0.0655622	0.150767	-0.434859	0.663665	0.999923
C14orf132	5355.44	0.105759	0.281024	0.376335	0.706668	0.999923
C14orf28	87.5253	-0.483499	0.253673	-1.906	0.0566504	0.999923
C14orf93	220.998	0.211479	0.550808	0.383943	0.701021	0.999923
C15orf39	158.487	0.364564	0.591899	0.615923	0.537945	0.999923
C15orf40	300.803	0.108679	0.356315	0.305009	0.76036	0.999923
C15orf61	65.5434	0.212876	0.480345	0.443172	0.657641	0.999923
C15orf62	10.6456	0.121554	0.611407	0.19881	0.842412	0.999923
C16orf46	125.555	-0.0853806	0.17441	-0.489538	0.624461	0.999923
C16orf86	16.8831	0.355446	0.812073	0.437702	0.661603	0.999923
C16orf87	824.444	-0.317688	0.308065	-1.03124	0.30243	0.999923
C16orf89	49.98	0.0560145	1.95466	0.0286569	0.977138	0.999923
C16orf95	22.5385	0.3718	0.519857	0.715196	0.474488	0.999923
C16orf96	12.2719	0.0360518	0.439234	0.0820788	0.934584	0.999923
C17orf100	158.136	0.0757492	0.359504	0.210705	0.833118	0.999923
C17orf107	127.028	0.0739284	0.391508	0.18883	0.850226	0.999923
C17orf113	54.1822	0.344988	0.298381	1.1562	0.2476	0.999923
C17orf49	569.604	0.274662	0.418673	0.656031	0.511804	0.999923
C17orf58	201.116	-0.222374	0.165792	-1.34129	0.179827	0.999923
C17orf67	26.8126	-0.0791866	0.398656	-0.198634	0.842549	0.999923
C17orf75	884.333	-0.0749123	0.45498	-0.16465	0.86922	0.999923
C17orf80	842.347	-0.0271317	0.159337	-0.170279	0.864791	0.999923
C18orf21	382.352	-0.433013	0.250481	-1.72873	0.0838576	0.999923
C18orf32	199.421	0.000391677	0.46408	0.000843987	0.999327	0.999923
C18orf54	385.932	-0.209646	0.305334	-0.686612	0.492327	0.999923
C19orf12	985.365	0.107283	0.377854	0.283926	0.776467	0.999923
C19orf25	115.113	0.403487	0.394898	1.02175	0.3069	0.999923
C19orf38	14.6219	0.412784	1.59574	0.258679	0.795883	0.999923
C19orf44	131.827	-0.10925	0.206516	-0.529017	0.596794	0.999923
C19orf47	190.92	0.319297	0.30808	1.03641	0.300012	0.999923
C19orf48P	186.153	0.540896	0.797749	0.678027	0.497754	0.999923
C19orf53	535.977	0.385332	0.351957	1.09483	0.273592	0.999923
C1D	496.902	-0.248076	0.211299	-1.17405	0.240373	0.999923
C1GALT1	820.187	-0.372909	0.326511	-1.1421	0.253412	0.999923
C1GALT1C1	343.739	-0.429463	0.193637	-2.21788	0.0265628	0.999923
C1orf115	71.9729	-0.38818	0.520673	-0.745535	0.455948	0.999923
C1orf122	217.334	0.539895	0.35394	1.52539	0.127163	0.999923
C1orf131	189.812	0.0269371	0.136318	0.197605	0.843354	0.999923
C1orf159	58.2291	0.490097	0.322122	1.52146	0.128144	0.999923
C1orf174	269.875	0.113988	0.225256	0.506035	0.612832	0.999923
C1orf198	1634.94	0.0973079	0.405701	0.239851	0.810446	0.999923
C1orf21	1713	0.0308618	0.214251	0.144045	0.885465	0.999923
C1orf216	976.789	-0.00766027	0.708691	-0.010809	0.991376	0.999923
C1orf220	14.6028	0.0973035	0.669761	0.145281	0.884489	0.999923
C1orf226	149.385	0.262623	1.04186	0.252072	0.800986	0.999923
C1orf35	116.163	0.316961	0.342567	0.925251	0.354835	0.999923
C1orf43	2449.51	-0.00802877	0.102489	-0.0783377	0.937559	0.999923
C1orf50	537.306	-0.00799527	0.395366	-0.0202225	0.983866	0.999923
C1orf52	651.694	-0.232164	0.376396	-0.616807	0.537362	0.999923
C1orf53	9.3919	-0.0171833	0.383555	-0.0448001	0.964267	0.999923
C1orf54	200.007	-0.247254	1.27827	-0.193428	0.846623	0.999923
C1orf56	48.986	0.142478	0.339216	0.420021	0.67447	0.999923
C1orf74	127.474	-0.297185	0.134153	-2.21527	0.0267418	0.999923
C1QBP	1503.36	0.0126867	0.107554	0.117957	0.906102	0.999923
C1QL1	67.5642	0.31143	1.20043	0.259432	0.795302	0.999923
C1QL3	637.583	-0.383177	1.26739	-0.302336	0.762396	0.999923
C1QL4	345.697	0.235021	0.896861	0.262049	0.793284	0.999923
C1QTNF1	188.037	0.866219	0.563482	1.53726	0.12423	0.999923
C1QTNF3	255.291	0.0481578	0.88578	0.0543677	0.956642	0.999923
C1QTNF3-AMACR	285.169	-0.196276	0.295713	-0.66374	0.506857	0.999923
C1QTNF4	75.7167	0.591615	0.731126	0.809184	0.41841	0.999923
C1QTNF4_1	15.3383	-0.475314	0.866298	-0.548673	0.58323	0.999923
C1QTNF5	101.797	0.403563	1.18005	0.341988	0.73236	0.999923
C1QTNF6	536.434	0.466736	1.1259	0.414544	0.678476	0.999923
C1R	6219.89	0.324596	1.38037	0.235151	0.814092	0.999923
C1RL	1719.23	-0.00196689	0.745117	-0.0026397	0.997894	0.999923
C1RL-AS1	120.61	-0.111605	0.336207	-0.331953	0.739925	0.999923
C1S	8439.49	0.241594	1.53089	0.157813	0.874605	0.999923
C2	76.0193	-0.105415	0.44043	-0.239344	0.810839	0.999923
C20orf203	13.5473	-0.326653	0.392848	-0.831501	0.405691	0.999923
C20orf96	359.934	0.104181	0.298651	0.348839	0.72721	0.999923
C21orf58	43.1381	0.234695	0.820953	0.285881	0.774969	0.999923
C21orf62	191.309	-0.0564608	0.60871	-0.0927547	0.926098	0.999923
C21orf91	619.995	-0.390848	0.463897	-0.842532	0.39949	0.999923
C22orf23	15.3266	-0.330602	0.463817	-0.712786	0.475978	0.999923
C22orf39	443.953	-0.379286	0.21132	-1.79485	0.0726781	0.999923
C22orf42	73.4352	0.0428789	0.691208	0.0620348	0.950535	0.999923
C22orf46P	644.604	-0.0750971	0.125745	-0.597216	0.550363	0.999923
C2CD2	514.482	0.0219359	0.129396	0.169525	0.865383	0.999923
C2CD2L	329.834	0.0522242	0.491136	0.106333	0.915318	0.999923
C2CD3	613.042	0.0685443	0.113808	0.60228	0.546988	0.999923
C2CD4A	23.5952	0.196283	0.687718	0.285412	0.775328	0.999923
C2CD4C	315.334	0.648962	0.537347	1.20772	0.227156	0.999923
C2CD4D-AS1	34.6683	-0.16973	0.238936	-0.710358	0.477482	0.999923
C2CD5	1216.07	-0.309526	0.209918	-1.47451	0.140344	0.999923
C2orf15	129.232	-0.342952	0.641536	-0.53458	0.59294	0.999923
C2orf27A	174.169	-0.291855	0.51554	-0.566116	0.571315	0.999923
C2orf42	169.65	0.142213	0.160605	0.885483	0.375896	0.999923
C2orf49	818.048	-0.38575	0.216454	-1.78213	0.0747279	0.999923
C2orf49-DT	70.3679	-0.0534697	0.415879	-0.12857	0.897698	0.999923
C2orf50	70.1067	0.0404188	0.550516	0.0734198	0.941472	0.999923
C2orf66	37.302	-0.742354	0.488246	-1.52045	0.128398	0.999923
C2orf68	637.688	0.132533	0.354419	0.373944	0.708446	0.999923
C2orf69	422.311	-0.359819	0.30229	-1.19031	0.233925	0.999923
C2orf72	81.9031	-0.0807519	0.584697	-0.138109	0.890154	0.999923
C2orf74	359.942	-0.487618	0.265457	-1.8369	0.0662252	0.999923
C2orf74-DT	184.091	0.0228832	0.373411	0.0612817	0.951135	0.999923
C2orf76	96.2426	-0.138124	0.281854	-0.490054	0.624096	0.999923
C2orf80	101.443	0.0905701	0.605188	0.149656	0.881036	0.999923
C2orf81	47.8611	0.240226	0.638989	0.375947	0.706956	0.999923
C2orf88	41.1839	0.317691	0.282058	1.12633	0.260026	0.999923
C2orf92	17.4731	-0.282519	0.349451	-0.808464	0.418823	0.999923
C3	15582.6	0.642704	1.62645	0.395158	0.692726	0.999923
C3AR1	11.426	-0.703857	1.2786	-0.55049	0.581984	0.999923
C3orf18	213.616	0.222371	0.306786	0.724842	0.468549	0.999923
C3orf33	155.256	-0.416694	0.277946	-1.49919	0.133824	0.999923
C3orf38	700.709	-0.280945	0.225163	-1.24774	0.212127	0.999923
C3orf52	17.9046	0.33981	0.940702	0.361231	0.717927	0.999923
C3orf62	167.686	0.0968405	0.370445	0.261417	0.793771	0.999923
C3orf70	255.699	0.356731	0.481066	0.741542	0.458365	0.999923
C3orf80	67.88	0.12646	0.96623	0.13088	0.89587	0.999923
C4B	1639.92	0.0117114	2.68688	0.00435873	0.996522	0.999923
C4B_2_1	1101.72	0.0967501	2.05321	0.0471214	0.962416	0.999923
C4orf19	61.9691	-0.00396522	0.774024	-0.00512287	0.995913	0.999923
C4orf3	2239.66	-0.260385	0.329467	-0.790322	0.42934	0.999923
C4orf33	326.485	-0.278179	0.436257	-0.63765	0.523702	0.999923
C4orf36	14.9756	0.186183	0.451063	0.412763	0.67978	0.999923
C4orf46	371.876	-0.185847	0.257598	-0.721465	0.470624	0.999923
C4orf50	130.446	0.345928	1.12253	0.308169	0.757954	0.999923
C5	104.697	-0.394231	0.793679	-0.496712	0.619392	0.999923
C5AR1	24.7577	0.43615	0.606157	0.719533	0.471813	0.999923
C5orf15	1715.34	-0.0690481	0.580551	-0.118935	0.905326	0.999923
C5orf22	1255.53	-0.239835	0.429935	-0.557839	0.576954	0.999923
C5orf24	3098.44	-0.459516	0.331226	-1.38732	0.165345	0.999923
C5orf34	45.8112	-0.46585	0.477486	-0.97563	0.329248	0.999923
C5orf64	19.0964	-0.592599	1.26404	-0.468815	0.639202	0.999923
C6	25.6417	0.660624	2.0438	0.323233	0.746519	0.999923
C6orf118	24.2452	-0.207097	0.47884	-0.432497	0.66538	0.999923
C6orf120	696.63	-0.156443	0.513995	-0.304367	0.760848	0.999923
C6orf132	34.5659	0.67777	0.951068	0.712641	0.476068	0.999923
C6orf136	137.923	0.228198	0.257304	0.886884	0.375141	0.999923
C6orf141	8.31017	0.178045	0.769946	0.231243	0.817126	0.999923
C6orf147	10.9034	0.391548	0.344576	1.13632	0.255823	0.999923
C6orf163	11.9719	0.401064	0.579779	0.691753	0.489092	0.999923
C6orf226	27.3933	0.523459	0.404044	1.29555	0.195131	0.999923
C6orf47	271.616	0.297086	0.246691	1.20428	0.228481	0.999923
C6orf52	24.2866	-0.933428	0.6642	-1.40534	0.15992	0.999923
C6orf62	2562.66	-0.0408387	0.283899	-0.143849	0.885619	0.999923
C6orf89	3010.76	-0.00483879	0.111685	-0.0433252	0.965442	0.999923
C7	11055.9	0.0972579	2.03071	0.0478935	0.961801	0.999923
C7orf25	223.04	0.0596543	0.333603	0.178818	0.85808	0.999923
C7orf50	413.628	0.47406	0.400262	1.18438	0.236264	0.999923
C8orf33	924.616	-0.0474104	0.15951	-0.297226	0.766294	0.999923
C8orf34	367.496	0.25867	1.05029	0.246283	0.805463	0.999923
C8orf34-AS1	39.8433	-0.129764	1.36269	-0.0952261	0.924135	0.999923
C8orf44	107.863	-0.17554	0.468327	-0.374825	0.707791	0.999923
C8orf44-SGK3	39.1112	-0.810137	1.79798	-0.450582	0.652291	0.999923
C8orf48	67.8021	-0.124431	0.498223	-0.249749	0.802781	0.999923
C8orf58	177.946	0.33065	0.226152	1.46207	0.143721	0.999923
C8orf76	298.914	-0.107615	0.118634	-0.907124	0.364341	0.999923
C8orf82	123.671	0.625856	0.46063	1.3587	0.174243	0.999923
C8orf88	111.518	-0.514841	0.816051	-0.630892	0.528111	0.999923
C9orf40	210.614	-0.3477	0.456313	-0.761976	0.446074	0.999923
C9orf72	842.553	-0.307908	0.547321	-0.562574	0.573725	0.999923
C9orf78	1208.03	-0.0551122	0.126285	-0.436411	0.662538	0.999923
C9orf85	323.967	-0.208465	0.148121	-1.4074	0.15931	0.999923
CA10	737.126	0.928706	0.496221	1.87156	0.0612681	0.999923
CA11	674.367	-0.0377586	0.225831	-0.167198	0.867214	0.999923
CA12	57.2022	0.528244	0.899887	0.587011	0.557196	0.999923
CA13	66.3486	0.10061	0.237566	0.423502	0.671929	0.999923
CA14	261.51	-0.00778332	1.33359	-0.00583638	0.995343	0.999923
CA2	21.8322	0.019195	0.961781	0.0199578	0.984077	0.999923
CA3	12.0368	-0.139172	0.615054	-0.226277	0.820986	0.999923
CA5B	73.7065	0.0814738	1.26227	0.0645454	0.948536	0.999923
CA5BP1	145.157	0.190825	0.422572	0.45158	0.651572	0.999923
CA5BP1-CA5B	86.3938	0.0670778	0.290415	0.230972	0.817337	0.999923
CA8	281.46	-0.168062	1.01689	-0.16527	0.868731	0.999923
CA9	52.521	0.413509	1.20347	0.343598	0.731149	0.999923
CAAP1	436.205	-0.448583	0.40479	-1.10819	0.26778	0.999923
CAB39	2780.14	-0.214279	0.472365	-0.453631	0.650094	0.999923
CAB39L	541.768	0.00455192	0.335805	0.0135553	0.989185	0.999923
CABCOCO1	39.8051	-0.684276	0.812449	-0.842238	0.399655	0.999923
CABIN1	1432.16	0.346347	0.248321	1.39476	0.163089	0.999923
CABLES1	204.397	0.432948	0.278959	1.55201	0.120659	0.999923
CABLES2	568.178	0.52702	0.217523	2.42282	0.0154003	0.999923
CABP1	68.1458	0.104865	0.808204	0.129751	0.896764	0.999923
CABP7	77.8661	-0.434457	0.508214	-0.854869	0.392624	0.999923
CABYR	448.441	-0.109096	0.356868	-0.305703	0.759831	0.999923
CACFD1	213.91	0.615139	0.436019	1.41081	0.158301	0.999923
CACHD1	1094.56	-0.166052	0.192993	-0.860403	0.389567	0.999923
CACNA1A	854.991	0.00446466	0.922048	0.00484211	0.996137	0.999923
CACNA1B	1216.65	0.201452	0.943738	0.213462	0.830967	0.999923
CACNA1C	894.517	-0.112202	0.408587	-0.274609	0.783617	0.999923
CACNA1D	311.888	-0.0941538	0.312958	-0.300851	0.763528	0.999923
CACNA1E	2276.17	0.0461156	0.906615	0.0508657	0.959433	0.999923
CACNA1G	238.884	-0.137604	0.466557	-0.294935	0.768043	0.999923
CACNA1H	1452.33	0.104138	0.371001	0.280695	0.778944	0.999923
CACNA1I	22.9396	-0.299321	0.434198	-0.689365	0.490594	0.999923
CACNA2D1	1011.81	-0.60012	0.355808	-1.68664	0.0916726	0.999923
CACNA2D2	1054.49	-0.132793	0.377444	-0.351821	0.724973	0.999923
CACNA2D3	1071.42	-0.0666638	0.898525	-0.0741926	0.940857	0.999923
CACNB1	1045.13	0.151593	0.769763	0.196935	0.843879	0.999923
CACNB2	178.93	0.0303634	0.185259	0.163897	0.869812	0.999923
CACNB3	940.786	0.39015	0.407243	0.958028	0.338049	0.999923
CACNB4	271.042	-0.487776	0.596161	-0.818194	0.413246	0.999923
CACNG2	1272.68	-0.0651844	0.945104	-0.0689706	0.945013	0.999923
CACNG3	148.877	-0.0330731	0.241935	-0.136703	0.891266	0.999923
CACNG4	3659.22	0.349081	0.75788	0.460603	0.645084	0.999923
CACNG5	385.424	0.226742	0.460668	0.492203	0.622576	0.999923
CACNG6	20.9809	-0.28485	0.932938	-0.305326	0.760118	0.999923
CACNG7	898.32	0.0336176	0.73556	0.0457033	0.963547	0.999923
CACNG8	741.342	-0.386019	0.839971	-0.459562	0.645831	0.999923
CACTIN	283.24	0.312258	0.328253	0.951273	0.341466	0.999923
CACUL1	1294.69	-0.162481	0.263266	-0.617173	0.537121	0.999923
CACYBP	1822.57	-0.225725	0.360983	-0.625307	0.531769	0.999923
CAD	804.409	0.400057	0.474797	0.842585	0.399461	0.999923
CADM1	8867.63	-0.304126	0.202673	-1.50057	0.133466	0.999923
CADM2	647.483	-0.895702	0.571995	-1.56593	0.117366	0.999923
CADM3	8798.18	-0.189316	0.757505	-0.249921	0.802648	0.999923
CADM3-AS1	75.4732	-0.811418	1.04104	-0.779433	0.435725	0.999923
CADM4	2512.6	0.125845	0.229487	0.548372	0.583436	0.999923
CADPS	9772.38	-0.274856	1.0488	-0.262066	0.793271	0.999923
CADPS2	1709.52	0.0334007	1.46391	0.0228162	0.981797	0.999923
CAHM	13.934	-0.365697	0.737094	-0.496134	0.6198	0.999923
CALB1	31.1873	0.146139	0.375074	0.389627	0.696813	0.999923
CALB2	53.0518	0.474429	0.868604	0.546197	0.584931	0.999923
CALCB	294.78	-2.50983	1.15862	-2.16622	0.0302945	0.999923
CALCOCO1	1257.63	0.151831	0.408663	0.371531	0.710242	0.999923
CALCOCO2	1031.3	-0.196371	0.661505	-0.296855	0.766578	0.999923
CALCRL	266.036	-0.439363	1.32035	-0.332762	0.739314	0.999923
CALD1	7177.07	0.00946732	0.929387	0.0101866	0.991872	0.999923
CALHM2	63.168	0.226513	1.29824	0.174478	0.86149	0.999923
CALHM5	129.156	-0.128237	0.488024	-0.262767	0.79273	0.999923
CALM1	19021.5	-0.229915	0.731291	-0.314395	0.753221	0.999923
CALM2	24521.1	-0.203939	0.610717	-0.333933	0.73843	0.999923
CALM3	16330.1	-0.107304	0.507009	-0.211642	0.832386	0.999923
CALML4	107.419	0.122533	0.190674	0.642629	0.520465	0.999923
CALN1	560.879	-0.265541	0.604596	-0.439205	0.660513	0.999923
CALR	17612.4	0.152015	0.634119	0.239726	0.810543	0.999923
CALU	11280.2	-0.261177	0.840845	-0.310613	0.756095	0.999923
CALY	205.144	0.297728	0.76425	0.389569	0.696856	0.999923
CAMK1	297.035	0.501693	0.198411	2.52855	0.0114534	0.999923
CAMK1D	2674.39	0.15724	0.28197	0.557648	0.577085	0.999923
CAMK1G	172.097	-0.10754	0.495918	-0.21685	0.828325	0.999923
CAMK2A	75.104	-0.17874	0.161904	-1.10398	0.2696	0.999923
CAMK2B	910.407	-0.189881	1.02776	-0.184752	0.853424	0.999923
CAMK2D	3213.67	-0.162259	0.179388	-0.904518	0.365721	0.999923
CAMK2G	1612.22	-0.101347	0.456397	-0.222059	0.824268	0.999923
CAMK2N1	5605.26	-0.509908	0.775851	-0.657224	0.511037	0.999923
CAMK2N2	668.323	-0.0720165	0.840068	-0.0857271	0.931683	0.999923
CAMK4	988.686	-0.19612	0.536607	-0.365481	0.714752	0.999923
CAMKK1	186.683	0.422828	0.533695	0.792264	0.428206	0.999923
CAMKK2	1135.5	0.134885	0.208932	0.645594	0.518543	0.999923
CAMKMT	156.135	-0.103715	0.371038	-0.279528	0.77984	0.999923
CAMKV	640.901	-0.267079	0.810348	-0.329585	0.741714	0.999923
CAMLG	1100.61	-0.151273	0.0792138	-1.90968	0.056174	0.999923
CAMSAP1	3487	0.165446	0.534831	0.309343	0.75706	0.999923
CAMSAP1-DT	342.636	0.0507806	0.807338	0.0628988	0.949847	0.999923
CAMSAP2	7069.87	-0.208105	0.658847	-0.315862	0.752107	0.999923
CAMSAP3	735.855	0.357376	0.688385	0.519152	0.603655	0.999923
CAMTA1	6235.16	-0.213385	0.398022	-0.536113	0.59188	0.999923
CAMTA2	767.827	0.0705084	0.354591	0.198845	0.842384	0.999923
CAMTA2-AS1	96.1642	-0.236874	0.167158	-1.41707	0.156463	0.999923
CAND1	6316.61	-0.166077	0.15549	-1.06809	0.285479	0.999923
CAND2	347.671	0.217045	0.271643	0.799008	0.424286	0.999923
CANT1	1136.64	0.397808	0.391878	1.01513	0.310042	0.999923
CANX	2270.88	-0.122863	0.371572	-0.330658	0.740903	0.999923
CANX_1	17845.7	-0.214461	0.214776	-0.998534	0.31802	0.999923
CAP1	5984.51	0.0466169	0.080133	0.581745	0.560739	0.999923
CAP2	896.821	-0.0847913	0.174341	-0.486353	0.626717	0.999923
CAPG	199.157	0.487349	1.32747	0.367127	0.713525	0.999923
CAPN1	2055.95	0.380262	0.262837	1.44676	0.147964	0.999923
CAPN1-AS1	35.8576	-0.119401	0.249746	-0.478089	0.632587	0.999923
CAPN10	93.6679	0.32706	0.442794	0.738628	0.460133	0.999923
CAPN10-DT	17.3822	0.291155	0.343832	0.846796	0.397109	0.999923
CAPN15	171.85	0.650163	0.436051	1.49102	0.135955	0.999923
CAPN2	2988.92	0.0830855	0.0638204	1.30186	0.192963	0.999923
CAPN5	1016.71	0.374007	0.157283	2.37792	0.0174106	0.999923
CAPN6	306.404	-0.621534	1.47616	-0.421048	0.67372	0.999923
CAPN7	1184.14	-0.229279	0.177629	-1.29077	0.196783	0.999923
CAPNS1	4055.24	0.241136	0.206987	1.16498	0.244026	0.999923
CAPRIN1	12464.7	-0.11893	0.138394	-0.859354	0.390145	0.999923
CAPRIN2	678.948	-0.380268	0.483121	-0.787108	0.431218	0.999923
CAPS2	53.6501	-0.710948	0.599855	-1.1852	0.235938	0.999923
CAPZA1	3925.3	-0.242702	0.222503	-1.09078	0.275369	0.999923
CAPZA2	2343.95	-0.162409	0.22083	-0.735448	0.462067	0.999923
CAPZB	4717.74	0.372428	0.24707	1.50738	0.131714	0.999923
CARD10	64.6858	0.379153	0.659271	0.575109	0.565218	0.999923
CARD11	18.1475	0.684939	0.935712	0.731998	0.46417	0.999923
CARD16	35.8372	0.139509	2.10178	0.0663769	0.947078	0.999923
CARD19	160.68	0.0719691	0.346538	0.20768	0.835479	0.999923
CARD6	28.8923	0.305138	0.917314	0.332643	0.739404	0.999923
CARD8	498.472	-0.185705	0.229201	-0.810227	0.41781	0.999923
CARD8-AS1	44.7562	-0.141413	0.367731	-0.384555	0.700567	0.999923
CARF	417.153	-0.157213	0.218898	-0.718203	0.472632	0.999923
CARHSP1	1110.05	0.27154	0.226135	1.20079	0.229834	0.999923
CARM1	2019.78	0.327947	0.192228	1.70603	0.0880032	0.999923
CARMIL1	151.016	0.125796	0.185112	0.679564	0.496781	0.999923
CARMIL2	176.879	-0.0605262	0.738694	-0.0819368	0.934697	0.999923
CARMIL3	330.774	0.464808	1.66282	0.279529	0.779839	0.999923
CARMIL3_1	61.5756	-0.630097	1.48701	-0.423733	0.67176	0.999923
CARNMT1	283.247	-0.295612	0.367331	-0.804755	0.420961	0.999923
CARS1	990.801	0.349661	0.300774	1.16254	0.245017	0.999923
CARS1_1	210.755	0.10846	0.373153	0.290658	0.771313	0.999923
CARS2	395.899	0.310763	0.138133	2.24974	0.0244657	0.999923
CARTPT	21.0097	-0.628361	0.714616	-0.879299	0.379239	0.999923
CASC15	251.469	-0.127909	0.308956	-0.414003	0.678872	0.999923
CASC2	37.6122	-0.262456	0.285981	-0.917739	0.358756	0.999923
CASC3	3696.45	0.0308392	0.0545954	0.564868	0.572164	0.999923
CASC9	11.6605	-0.732806	0.632939	-1.15778	0.246953	0.999923
CASD1	1452.79	-0.284312	0.520644	-0.546077	0.585013	0.999923
CASK	2783.73	0.0915269	0.288427	0.317331	0.750993	0.999923
CASKIN1	392.825	0.738251	0.732167	1.00831	0.313306	0.999923
CASKIN2	334.291	0.413238	0.44506	0.928499	0.353149	0.999923
CASP1	175.064	0.29603	1.63041	0.181567	0.855922	0.999923
CASP2	649.083	0.0252318	0.193022	0.13072	0.895997	0.999923
CASP3	1356.61	-0.0905291	0.344485	-0.262795	0.792708	0.999923
CASP4	148.317	0.0501378	1.20602	0.041573	0.966839	0.999923
CASP6	290.662	0.105016	0.707816	0.148366	0.882054	0.999923
CASP7	238.826	-0.00189702	1.33102	-0.00142523	0.998863	0.999923
CASP8	125.908	-0.0156575	1.40151	-0.0111719	0.991086	0.999923
CASP8AP2	302.861	-1.33369	1.1364	-1.17361	0.24055	0.999923
CASP8AP2_1	489.827	0.478807	0.634233	0.754939	0.450285	0.999923
CASP9	193.832	0.209075	0.262511	0.796444	0.425774	0.999923
CAST	2522.01	-0.169917	0.308428	-0.550913	0.581694	0.999923
CASTOR1	42.4406	0.489374	0.65886	0.742759	0.457628	0.999923
CASTOR2	1743.13	0.244315	0.426897	0.572303	0.567117	0.999923
CASTOR3P	2765.87	-0.0598812	0.523695	-0.114344	0.908965	0.999923
CASZ1	374.483	-0.170818	0.842649	-0.202715	0.839358	0.999923
CAT	367.638	0.0541921	0.582854	0.0929772	0.925922	0.999923
CATSPER2P1	14.1415	0.268263	0.337495	0.794867	0.426691	0.999923
CATSPERG	21.3619	-0.0790348	0.482246	-0.163889	0.869818	0.999923
CAV1	60.7681	0.253891	1.02776	0.247033	0.804882	0.999923
CAV2	221.778	-0.441761	0.255632	-1.72811	0.0839684	0.999923
CAVIN1	2083.21	0.516014	1.34395	0.383953	0.701013	0.999923
CAVIN2	126.907	0.414132	1.12915	0.366763	0.713796	0.999923
CAVIN3	20.8743	0.935617	0.986102	0.948804	0.34272	0.999923
CAVIN4	221.14	0.128064	0.596165	0.214813	0.829913	0.999923
CBARP	217.011	0.530703	0.574424	0.923888	0.355545	0.999923
CBFA2T2	1018.21	0.152984	0.143363	1.0671	0.285925	0.999923
CBFA2T3	411.227	0.274149	0.672464	0.407677	0.683511	0.999923
CBFB	995.468	-0.452813	0.300533	-1.5067	0.131888	0.999923
CBL	1996.58	0.142056	0.191256	0.74275	0.457633	0.999923
CBLB	1153.45	0.0153754	0.159108	0.096635	0.923016	0.999923
CBLL1	1244.75	-0.325713	0.270344	-1.20481	0.228278	0.999923
CBLN1	64.693	-0.766223	0.703573	-1.08905	0.276134	0.999923
CBLN2	456.761	-1.44727	0.610053	-2.37237	0.0176743	0.999923
CBLN3	87.7955	0.104485	0.940142	0.111138	0.911507	0.999923
CBLN4	52.2569	-0.539547	0.498732	-1.08184	0.279325	0.999923
CBR1	390.398	0.179817	0.344214	0.522399	0.601393	0.999923
CBR3	30.3789	0.21325	1.57252	0.13561	0.89213	0.999923
CBR4	608.638	-0.341534	0.18272	-1.86916	0.0616001	0.999923
CBS	56.8981	-0.0530194	1.28868	-0.0411424	0.967182	0.999923
CBSLR	19.2799	-0.21991	0.260281	-0.844893	0.39817	0.999923
CBX1	5804.92	-0.050772	0.115386	-0.440018	0.659924	0.999923
CBX2	442.812	0.407152	0.726802	0.560196	0.575345	0.999923
CBX3	4319.24	-0.166576	0.174268	-0.955865	0.339141	0.999923
CBX3P2	28.3454	-0.415253	0.40335	-1.02951	0.30324	0.999923
CBX4	647.068	0.0587631	0.1254	0.468604	0.639353	0.999923
CBX5	11207.7	0.00387404	0.124707	0.031065	0.975218	0.999923
CBX6	2977.81	0.418224	0.56045	0.746229	0.455529	0.999923
CBX7	72.4792	0.240447	0.612257	0.392722	0.694525	0.999923
CBX8	185.891	0.248355	0.27323	0.908961	0.363371	0.999923
CBY1	481.379	-0.0132651	0.41254	-0.0321548	0.974349	0.999923
CC2D1A	496.977	0.30225	0.284378	1.06285	0.287852	0.999923
CC2D1B	279.095	0.347462	0.233446	1.48841	0.136644	0.999923
CC2D2A	453.776	0.0585585	0.22923	0.255457	0.79837	0.999923
CC2D2B	12.9385	-0.588086	0.740069	-0.794636	0.426825	0.999923
CCAR1	2340.97	-0.131244	0.220437	-0.595382	0.551588	0.999923
CCAR2	1906.04	0.356439	0.226117	1.57635	0.114946	0.999923
CCBE1	1804.93	0.281562	0.987145	0.285229	0.775469	0.999923
CCDC102A	191.621	0.326309	1.32533	0.24621	0.805519	0.999923
CCDC102B	32.8016	-0.805234	0.273798	-2.94098	0.00327174	0.999923
CCDC103	119.468	0.0412316	0.16733	0.246408	0.805366	0.999923
CCDC106	317.798	0.363538	0.272349	1.33482	0.181935	0.999923
CCDC107	146.573	0.383927	0.304895	1.25921	0.207955	0.999923
CCDC110	26.3156	-0.807844	0.437981	-1.84447	0.0651144	0.999923
CCDC112	1957.32	-0.294287	0.697579	-0.421869	0.67312	0.999923
CCDC113	397.716	-0.338761	0.161792	-2.0938	0.0362776	0.999923
CCDC115	535.604	0.169955	0.217766	0.780448	0.435127	0.999923
CCDC117	1093.68	-0.269774	0.352548	-0.765213	0.444145	0.999923
CCDC12	322.324	0.0419515	0.265317	0.158118	0.874364	0.999923
CCDC120	221.145	0.339924	0.35359	0.961352	0.336375	0.999923
CCDC121	114.308	-0.453414	0.402952	-1.12523	0.260491	0.999923
CCDC122	225.552	-0.292021	0.345376	-0.845514	0.397824	0.999923
CCDC124	740.181	0.187794	0.211235	0.889029	0.373988	0.999923
CCDC125	291.66	-0.0109608	0.219031	-0.0500424	0.960089	0.999923
CCDC125_1	23.1587	-0.395203	1.75992	-0.224557	0.822324	0.999923
CCDC126	148.42	-0.345491	0.41714	-0.828238	0.407536	0.999923
CCDC127	751.148	0.0701665	0.284412	0.246707	0.805135	0.999923
CCDC13	12.7333	0.268092	0.409441	0.654776	0.512612	0.999923
CCDC134	435.275	0.0175363	0.330212	0.0531061	0.957647	0.999923
CCDC136	917.997	0.0502032	0.572797	0.0876457	0.930158	0.999923
CCDC137	248.598	0.409374	0.207846	1.9696	0.0488842	0.999923
CCDC138	144.33	-0.326021	0.299945	-1.08693	0.277066	0.999923
CCDC14	972.838	-0.252482	0.26434	-0.955138	0.339508	0.999923
CCDC142	109.432	0.235499	0.333172	0.706838	0.479667	0.999923
CCDC144A	16.3488	0.159195	1.29187	0.123228	0.901926	0.999923
CCDC144CP	13.4065	-0.844986	1.15975	-0.728591	0.466252	0.999923
CCDC144NL-AS1	181.766	0.0103222	0.254978	0.0404828	0.967708	0.999923
CCDC146	98.8467	-0.116087	0.188217	-0.616776	0.537383	0.999923
CCDC148	70.5895	-0.417538	0.448289	-0.931403	0.351645	0.999923
CCDC149	655.233	0.205486	0.346699	0.592694	0.553386	0.999923
CCDC15	69.2533	-0.0606832	0.382966	-0.158456	0.874098	0.999923
CCDC15-DT	21.0277	0.277082	0.260158	1.06506	0.286851	0.999923
CCDC150	17.8808	-0.195647	0.800197	-0.244499	0.806845	0.999923
CCDC157	74.2337	0.423116	0.48943	0.864509	0.387308	0.999923
CCDC159	37.6179	0.323563	0.70408	0.459554	0.645837	0.999923
CCDC160	135.115	-0.194556	0.736416	-0.264193	0.791631	0.999923
CCDC163	24.3769	-0.284999	0.715494	-0.398324	0.690391	0.999923
CCDC167	225.299	0.343812	0.223246	1.54006	0.123547	0.999923
CCDC169	219.558	-0.431241	0.534505	-0.806803	0.41978	0.999923
CCDC169-SOHLH2	89.4562	-0.072829	0.249749	-0.291608	0.770586	0.999923
CCDC170	27.6683	-0.341143	0.713658	-0.47802	0.632636	0.999923
CCDC171	252.124	-0.0291524	0.308939	-0.0943632	0.924821	0.999923
CCDC174	732.161	-0.31416	0.243812	-1.28853	0.19756	0.999923
CCDC175	8.90242	-0.103771	0.972354	-0.106722	0.91501	0.999923
CCDC177	132.568	0.261126	0.515107	0.506936	0.6122	0.999923
CCDC18	134.426	-0.337214	0.520721	-0.64759	0.51725	0.999923
CCDC18-AS1	44.1015	-0.1872	0.267194	-0.700615	0.483543	0.999923
CCDC180	34.4658	-1.76366	0.82191	-2.1458	0.0318888	0.999923
CCDC181	497.703	-0.208006	0.482349	-0.431235	0.666297	0.999923
CCDC183	24.017	-0.167892	0.320179	-0.524368	0.600023	0.999923
CCDC184	1984.53	0.151744	0.855515	0.177372	0.859217	0.999923
CCDC186	1567.64	-0.498591	0.413155	-1.20679	0.227514	0.999923
CCDC191	140.836	-0.108752	0.295802	-0.367652	0.713133	0.999923
CCDC22	109.313	0.640394	0.461003	1.38913	0.164793	0.999923
CCDC24	34.1822	0.889853	0.364773	2.43947	0.0147088	0.999923
CCDC25	1041.69	-0.250161	0.304197	-0.822366	0.410869	0.999923
CCDC28A	119.728	-0.4449	0.652192	-0.682161	0.495137	0.999923
CCDC28B	370.647	0.584988	0.368037	1.58948	0.111952	0.999923
CCDC3	871.801	0.617404	0.700401	0.8815	0.378047	0.999923
CCDC30	256.901	-0.282104	0.558993	-0.504666	0.613794	0.999923
CCDC32	495.885	0.0720592	0.156471	0.460528	0.645137	0.999923
CCDC33	30.4969	0.118389	0.953206	0.124201	0.901156	0.999923
CCDC34	227.24	-0.251126	0.39046	-0.643155	0.520123	0.999923
CCDC39	13.1131	-0.851303	0.521494	-1.63243	0.102589	0.999923
CCDC40	143.258	0.0341967	0.275035	0.124336	0.90105	0.999923
CCDC43	675.106	-0.170466	0.143586	-1.1872	0.235148	0.999923
CCDC47	1796.79	-0.0759714	0.256474	-0.296215	0.767066	0.999923
CCDC50	2966.53	-0.301996	0.40034	-0.75435	0.450639	0.999923
CCDC51	135.481	0.295196	0.199069	1.48288	0.138106	0.999923
CCDC57	131.421	0.267299	0.284597	0.939221	0.347617	0.999923
CCDC59	416.699	-0.44212	0.447743	-0.987442	0.323426	0.999923
CCDC6	2015.92	-0.1433	0.265379	-0.539984	0.589208	0.999923
CCDC60	36.1873	-0.042649	0.610378	-0.0698732	0.944295	0.999923
CCDC61	30.2811	0.387081	0.949031	0.40787	0.683369	0.999923
CCDC62	23.5553	-0.120063	0.69414	-0.172967	0.862678	0.999923
CCDC65	61.158	0.12405	0.624564	0.198619	0.842561	0.999923
CCDC66	378.604	-0.321331	0.232305	-1.38323	0.166595	0.999923
CCDC68	180.514	-0.548936	0.767678	-0.71506	0.474572	0.999923
CCDC69	38.3064	-0.066445	0.587672	-0.113065	0.909979	0.999923
CCDC7	66.1411	-0.436794	0.497053	-0.878768	0.379527	0.999923
CCDC71	231.841	0.409199	0.39466	1.03684	0.299811	0.999923
CCDC71L	665.086	-0.161828	0.283674	-0.570473	0.568357	0.999923
CCDC74A	135.716	0.0529102	0.307977	0.171799	0.863595	0.999923
CCDC74B	35.3214	0.0820292	0.262987	0.311914	0.755106	0.999923
CCDC74B_1	19.7994	-0.439267	0.658754	-0.666815	0.50489	0.999923
CCDC77	246.605	-0.0530351	0.491863	-0.107825	0.914134	0.999923
CCDC8	762.21	0.297272	1.33507	0.222664	0.823797	0.999923
CCDC80	2943.76	0.0723861	1.354	0.0534608	0.957365	0.999923
CCDC81	17.4252	-0.111207	0.544871	-0.204097	0.838277	0.999923
CCDC82	2291.74	-0.447583	0.513522	-0.871595	0.383429	0.999923
CCDC85A	176.327	-0.187948	0.341238	-0.550782	0.581783	0.999923
CCDC85B	81.1485	0.469394	0.447702	1.04845	0.294431	0.999923
CCDC85C	662.937	0.198032	0.383439	0.516464	0.60553	0.999923
CCDC86	277.482	0.378282	0.259841	1.45582	0.145441	0.999923
CCDC88A	7025.91	-0.231055	0.520137	-0.44422	0.656884	0.999923
CCDC88B	10.3094	-0.165759	0.46043	-0.360008	0.718841	0.999923
CCDC88C	541.425	0.124935	0.218159	0.572677	0.566863	0.999923
CCDC9	286.179	0.362804	0.725454	0.500107	0.617	0.999923
CCDC90B	1419.38	-0.317966	0.408773	-0.777855	0.436654	0.999923
CCDC91	761.852	-0.336824	0.403722	-0.834296	0.404114	0.999923
CCDC92	1848.13	0.00735532	0.488317	0.0150626	0.987982	0.999923
CCDC92B	176.142	0.433074	0.961085	0.450609	0.652271	0.999923
CCDC93	1147.46	-0.041115	0.100718	-0.408219	0.683113	0.999923
CCDC96	37.2615	0.298957	0.198391	1.50691	0.131835	0.999923
CCDC97	560.741	0.241953	0.209328	1.15585	0.247742	0.999923
CCDC9B	29.2982	0.683212	0.635781	1.0746	0.282553	0.999923
CCEPR	142.458	0.0541945	0.86349	0.0627621	0.949956	0.999923
CCHCR1_1	50.8263	0.462528	0.76305	0.606157	0.544411	0.999923
CCHCR1_3	112.853	0.226299	0.491493	0.460432	0.645206	0.999923
CCKBR	33.4271	-0.165487	0.686853	-0.240935	0.809606	0.999923
CCL2	2354.97	0.459214	1.17172	0.391913	0.695123	0.999923
CCM2	421.476	0.0942462	0.147723	0.637994	0.523477	0.999923
CCN1	1505.31	0.461896	1.21074	0.3815	0.702832	0.999923
CCN2	3188.32	0.273095	0.990069	0.275835	0.782675	0.999923
CCN2-AS1	64.5215	-0.721089	0.23208	-3.10707	0.00188953	0.989064
CCN3	925.577	0.0469932	1.00161	0.0469177	0.962579	0.999923
CCN4	39.711	0.210072	1.04955	0.200154	0.84136	0.999923
CCNA1	143.337	-0.290948	0.487096	-0.597312	0.550299	0.999923
CCNA2	495.67	-0.421241	1.10481	-0.38128	0.702995	0.999923
CCNB1	813.927	0.0134517	1.0568	0.0127287	0.989844	0.999923
CCNB1IP1	1171.82	-0.220797	0.411222	-0.53693	0.591316	0.999923
CCNB2	405.094	-0.0526239	1.48472	-0.0354436	0.971726	0.999923
[truncated: 14,787 more rows]
