# Supplementary material for: A high-fidelity CRISPR-Cas13 system improves abnormalities associated with C9ORF72-linked ALS/FTD
Source: Nat Commun. 2025 Jan 8;16:460. doi: 10.1038/s41467-024-55548-5 (PMC11711314; doi:10.1038/s41467-024-55548-5)
Supplement: Supplementary file 12 — Supplementary Data 10 [file 41467_2024_55548_MOESM12_ESM.xlsx]

## Sheet: SI Data 10 DEGs in WT iMNs
Supplementary Data 10. List of DEGs in WT neurospheres treated with RfxCas13d-N2V8-crRNA-13 compared to RfxCas13d-N2V8-NTG
Up-regulated DEGs	Down-regulated DEGs
	BMP3
	COL6A5
