# Supplementary material for: A high-fidelity CRISPR-Cas13 system improves abnormalities associated with C9ORF72-linked ALS/FTD
Source: Nat Commun. 2025 Jan 8;16:460. doi: 10.1038/s41467-024-55548-5 (PMC11711314; doi:10.1038/s41467-024-55548-5)
Supplement: Supplementary file 13 — Supplementary Data 11 [file 41467_2024_55548_MOESM13_ESM.xlsx]

## Sheet: RfxCas13d-N2V8-crRNA-13 
Supplementary Data 11. Processed RNA-seq data from C9-ALS neurospheres cells treated with RfxCas13d-N2V8-crRNA-13
	baseMean	log2FoldChange	lfcSE	stat	pvalue	padj
A1BG	68.9877	-0.389821	0.521086	-0.748093	0.454404	0.618453
A1BG-AS1	64.2078	-0.42993	0.321265	-1.33824	0.180818	0.322684
A2M	14.5222	-0.348241	0.525529	-0.662648	0.507556	0.664204
A2M-AS1	43.8594	-1.09549	0.492609	-2.22385	0.0261586	0.071158
A4GALT	165.769	1.67919	0.593752	2.82811	0.00468243	0.0171156
AAAS	305.234	-0.237568	0.360513	-0.658972	0.509914	0.66626
AACS	336.262	-0.429285	0.223974	-1.91668	0.0552789	0.130527
AADAT	410.738	-0.75374	0.21503	-3.50527	0.00045614	0.00229934
AAGAB	1688.55	0.225175	0.256347	0.878398	0.379728	0.546099
AAK1	5419.45	-0.357307	0.136167	-2.62404	0.0086894	0.0289508
AAMDC	157.33	1.09568	0.270425	4.05169	5.08495e-05	0.000322237
AAMP	696.152	-0.281425	0.476882	-0.590135	0.5551	0.703645
AAR2	394.143	-0.238263	0.444128	-0.536475	0.59163	0.733607
AARD	16	-0.132794	0.502846	-0.264085	0.791715	0.877163
AARS1	4423.9	0.901183	0.168442	5.3501	8.7907e-08	9.28983e-07
AARS2	371.63	-0.22576	0.332697	-0.678575	0.497407	0.655527
AARSD1	326.768	-0.748941	0.279983	-2.67495	0.00747411	0.0255271
AASDH	276.667	0.153839	0.28988	0.530697	0.595629	0.736326
AASDHPPT	3902.66	-0.332995	0.22737	-1.46455	0.143044	0.270921
AASS	187.68	0.893356	0.502938	1.77627	0.0756878	0.166644
AATF	981.882	0.112999	0.100558	1.12373	0.26113	0.419156
AATK	312.465	-0.458195	0.581947	-0.787349	0.431078	0.596598
ABALON	21.6355	0.215507	0.628346	0.342975	0.731617	0.83568
ABAT	2264.4	-0.661422	0.104196	-6.34788	2.18306e-10	3.42073e-09
ABCA1	2028.79	2.47598	0.266605	9.28708	1.58582e-20	7.42347e-19
ABCA10	15.5085	0.700935	0.661846	1.05906	0.289572	0.450712
ABCA11P	95.1631	-0.462202	0.201871	-2.28959	0.022045	0.0619301
ABCA12	15.132	4.19786	0.964578	4.35201	1.34893e-05	9.63277e-05
ABCA13	46.3413	1.65948	0.480373	3.45456	0.000551192	0.002711
ABCA2	1014.14	-0.422336	0.519878	-0.812375	0.416577	0.582982
ABCA3	4281.49	-0.0247547	0.414641	-0.0597016	0.952393	0.975162
ABCA5	467.251	0.25293	0.359112	0.704321	0.481233	0.642155
ABCA7	179.994	-0.793928	0.551356	-1.43995	0.149881	0.281098
ABCA8	43.2957	-1.16265	0.398718	-2.91597	0.00354584	0.0135249
ABCA9	17.4789	-2.81061	0.607882	-4.62361	3.77114e-06	3.00551e-05
ABCB1	276.618	1.26912	0.289846	4.3786	1.19442e-05	8.58868e-05
ABCB10	365.083	-0.58725	0.251504	-2.33495	0.0195459	0.0560993
ABCB4	150.008	1.44746	0.2805	5.16029	2.46564e-07	2.43829e-06
ABCB6	335.682	1.37627	0.334397	4.11568	3.86038e-05	0.000250602
ABCB7	406.596	0.130794	0.21465	0.609337	0.542301	0.693481
ABCB8	181.032	-1.05408	0.679926	-1.55028	0.121074	0.239335
ABCB9	188.248	-0.768817	0.603488	-1.27396	0.202679	0.350337
ABCC1	663.767	1.32386	0.342827	3.8616	0.000112646	0.000659145
ABCC1_1	743.832	1.04382	0.307673	3.39264	0.000692218	0.00331791
ABCC10	125.245	-1.29329	0.531003	-2.43555	0.014869	0.0448842
ABCC3	193.65	10.792	1.25963	8.56758	1.0568e-17	3.83058e-16
ABCC4	543.46	1.19547	0.218577	5.46933	4.5173e-08	5.0306e-07
ABCC5	493.737	-1.10286	0.201952	-5.46101	4.73421e-08	5.24706e-07
ABCC6	14.4359	1.33776	0.904701	1.47868	0.139227	0.265444
ABCC8	86.0374	-1.15771	0.375759	-3.08099	0.00206312	0.00859335
ABCC9	835.431	4.0648	0.309878	13.1174	2.61627e-39	4.73239e-37
ABCD1	304.252	-0.247993	0.629728	-0.393809	0.693722	0.808448
ABCD2	83.6772	0.653836	0.403542	1.62024	0.10518	0.215793
ABCD3	2065.24	0.585911	0.359838	1.62826	0.103469	0.213245
ABCD4	186.436	-0.128737	0.279643	-0.460363	0.645256	0.774548
ABCE1	2050.39	0.444398	0.377895	1.17598	0.239602	0.394209
ABCF1	1548.85	-0.112368	0.171413	-0.655541	0.512119	0.668065
ABCF2	480.025	-0.428299	0.349785	-1.22446	0.220778	0.372457
ABCF2-H2BK1	497.402	0.0614744	0.16925	0.363217	0.716443	0.825162
ABCF3	525.607	-0.278491	0.315526	-0.882625	0.377439	0.543941
ABCG1	490.385	-0.00658019	0.202889	-0.0324325	0.974127	0.986848
ABCG4	288.755	-0.429207	0.498695	-0.86066	0.389425	0.556516
ABCG8	10.2093	-2.97851	0.72801	-4.09131	4.28947e-05	0.000276817
ABHD10	1187.24	0.405736	0.300445	1.35045	0.176872	0.317918
ABHD11	97.4905	0.8126	0.271907	2.98852	0.00280335	0.011184
ABHD12	880.161	-0.103945	0.262508	-0.395969	0.692128	0.807459
ABHD12B	8.83669	0.113369	0.662146	0.171215	0.864055	0.922851
ABHD13	535.904	0.350303	0.446531	0.784498	0.432748	0.59811
ABHD14A	173.85	-0.659767	0.368572	-1.79006	0.0734439	0.163001
ABHD14A-ACY1	7.64231	-0.725138	2.55664	-0.283629	0.776694	0.86588
ABHD14B	94.8944	2.30491	0.309203	7.45437	9.02956e-14	2.12411e-12
ABHD15	81.6304	1.31477	0.34783	3.77993	0.000156874	0.000895442
ABHD16A	357.229	-0.632048	0.443106	-1.4264	0.153752	0.286656
ABHD17A	282.74	-0.146545	0.616364	-0.237757	0.812069	0.889813
ABHD17B	677.803	-0.161367	0.275475	-0.585778	0.558025	0.705839
ABHD17C	1118.35	0.0816173	0.339774	0.24021	0.810167	0.888627
ABHD18	242.985	-0.112018	0.215421	-0.519994	0.603067	0.742369
ABHD2	3561.29	-0.205939	0.134367	-1.53267	0.125358	0.245227
ABHD3	61.1801	2.36203	0.464532	5.08476	3.68095e-07	3.54417e-06
ABHD4	323.579	1.87036	0.290874	6.43014	1.27491e-10	2.05652e-09
ABHD5	649.254	0.356108	0.137513	2.58964	0.00960771	0.0313707
ABHD6	308.067	0.0314772	0.162904	0.193225	0.846783	0.91227
ABHD8	234.022	0.373543	0.684397	0.545799	0.585204	0.728368
ABI1	1533.29	0.582755	0.223309	2.60964	0.00906387	0.0299573
ABI2	7553.91	-0.114597	0.161141	-0.71116	0.476985	0.638763
ABI3BP	41.4226	2.12961	0.632046	3.36939	0.000753358	0.00356329
ABITRAM	272.849	-0.219323	0.425141	-0.515883	0.605936	0.744544
ABL1	1741.77	-0.53883	0.433704	-1.24239	0.214092	0.364836
ABL2	1554.47	-0.271612	0.110528	-2.45741	0.0139943	0.0427003
ABLIM1	10656.1	-0.503084	0.0888492	-5.66222	1.49424e-08	1.80306e-07
ABLIM2	613.16	-0.43359	0.278413	-1.55736	0.119384	0.237026
ABLIM3	2313.3	0.311608	0.111862	2.78565	0.0053421	0.0192029
ABO	16.3975	-0.444786	0.97936	-0.45416	0.649714	0.7782
ABO_1	46.0013	-2.8054	0.404373	-6.93765	3.98676e-12	7.69713e-11
ABR	5502.29	0.190713	0.295165	0.646124	0.518199	0.673184
ABRACL	399.394	-0.0428842	0.317473	-0.13508	0.892549	0.941091
ABRAXAS1	337.827	1.49073	0.418829	3.55927	0.000371882	0.00192227
ABRAXAS2	823.393	0.190241	0.237189	0.802066	0.422515	0.588815
ABT1	215.066	-0.684009	0.241856	-2.82816	0.0046816	0.0171156
ABTB1	26.0281	0.139618	0.771719	0.180918	0.856432	0.918447
ABTB2	226.06	0.361376	0.378532	0.954676	0.339742	0.504342
ABTB3	682.043	0.701525	0.146769	4.77981	1.75463e-06	1.4934e-05
ACAA1	366.942	-0.745569	0.428099	-1.74158	0.0815823	0.17674
ACAA2	810.79	1.02189	0.257037	3.97565	7.01881e-05	0.000431718
ACACA	5566.44	-0.448092	0.207105	-2.1636	0.0304952	0.0808073
ACACA_1	621.05	-0.220212	1.68913	-0.13037	0.896274	0.943523
ACACB	60.2278	0.739319	0.403301	1.83317	0.0667776	0.151447
ACAD10	102.623	-0.422207	0.381675	-1.10619	0.268643	0.427639
ACAD11	256.592	1.82228	0.264759	6.88278	5.8694e-12	1.11927e-10
ACAD8	246.813	-0.772549	0.323854	-2.38549	0.0170566	0.0500837
ACAD9	422.56	0.224262	0.192256	1.16648	0.243421	0.398908
ACADM	1086.25	-0.689365	0.372339	-1.85145	0.0641052	0.146533
ACADS	50.3905	-0.00857288	0.849797	-0.0100881	0.991951	0.995912
ACADSB	472.382	-0.80077	0.244686	-3.27264	0.0010655	0.00482764
ACADVL	644.602	0.380912	0.338974	1.12372	0.261132	0.419156
ACAN	19.7848	1.46295	0.781961	1.87087	0.0613626	0.141673
ACAP2	1234.09	1.06928	0.312416	3.42262	0.000620203	0.00301036
ACAP3	610.593	-1.19038	0.627089	-1.89827	0.0576612	0.135028
ACAT1	1310.16	0.226095	0.226324	0.998986	0.317802	0.482202
ACAT2	4302.71	-0.537296	0.225091	-2.38702	0.0169855	0.0499066
ACBD3	1825.52	0.46165	0.203209	2.2718	0.0230985	0.0643848
ACBD4	56.1633	0.554037	0.515869	1.07399	0.282828	0.443624
ACBD5	1835.89	-0.155437	0.215463	-0.721409	0.470658	0.633312
ACBD6	1251.22	0.246042	0.203266	1.21044	0.226108	0.379087
ACBD7	65.6227	-0.269785	0.385104	-0.700551	0.483583	0.644006
ACCS	10.2286	-1.48161	0.797562	-1.85767	0.0632164	0.14494
ACD	128.401	-0.0665804	0.414169	-0.160756	0.872285	0.928607
ACE	36.7199	0.250652	0.446488	0.561386	0.574534	0.719994
ACER2	81.2764	0.962057	0.395575	2.43204	0.0150139	0.0451895
ACER3	819.133	0.00185769	0.218079	0.00851841	0.993203	0.996627
ACHE	2406.84	0.201945	0.652873	0.309317	0.757081	0.852585
ACIN1	1596.82	-1.58024	0.358641	-4.4062	1.05201e-05	7.63535e-05
ACKR1	59.3079	-2.28167	0.491527	-4.64201	3.45032e-06	2.778e-05
ACKR3	32.5901	-1.58683	0.503325	-3.1527	0.00161769	0.00695413
ACLY	10375.1	-0.480551	0.28703	-1.67422	0.094088	0.197984
ACO1	1049.05	0.279792	0.14575	1.91967	0.0548993	0.129817
ACO2	2192.83	-0.00917895	0.427456	-0.0214734	0.982868	0.991261
ACOT1	37.0076	0.0256963	1.04789	0.024522	0.980436	0.990052
ACOT11	9.12492	0.677527	0.901408	0.751631	0.452273	0.616543
ACOT12	7.80382	1.89395	0.89606	2.11364	0.0345462	0.0893807
ACOT13	724.48	1.21924	0.394531	3.09035	0.0019992	0.00835886
ACOT2	91.2242	-1.0353	0.463308	-2.23459	0.0254444	0.0696422
ACOT4	16.3188	0.697388	0.473239	1.47365	0.140576	0.267416
ACOT7	2860.7	-0.203878	0.389571	-0.52334	0.600738	0.740528
ACOT8	148.153	-0.243025	0.267939	-0.907017	0.364398	0.530979
ACOT9	630.228	0.0278568	0.160634	0.173418	0.862323	0.922022
ACOX1	1024.48	0.00291103	0.136304	0.0213569	0.982961	0.991261
ACOX2	14.3874	1.52464	0.725604	2.1012	0.0356238	0.0915712
ACOX3	551.446	-0.14147	0.226178	-0.62548	0.531656	0.684539
ACOXL-AS1	3.84559	0.979614	1.14098	0.858574	0.390575	0.557482
ACP1	1228.36	-0.208641	0.219525	-0.95042	0.341899	0.506998
ACP2	629.483	-0.103258	0.554645	-0.18617	0.852312	0.916017
ACP5	21.5577	1.70931	0.695256	2.45853	0.0139507	0.0425952
ACP6	104.829	0.105577	0.204326	0.516708	0.60536	0.744144
ACR	6.07749	2.45002	1.02335	2.39413	0.0166599	0.0490815
ACRBP	16.1787	1.01024	0.538354	1.87653	0.0605821	0.140143
ACSBG1	28.8843	1.093	0.596153	1.83342	0.06674	0.151398
ACSF2	93.5481	2.39105	0.385436	6.20348	5.52283e-10	8.24858e-09
ACSF3	104.796	-0.702756	0.454484	-1.54627	0.122039	0.240733
ACSL1	758.362	0.617885	0.122803	5.03151	4.86633e-07	4.59294e-06
ACSL3	13188.2	0.0428371	0.372398	0.115031	0.908421	0.949391
ACSL4	11851.6	0.721209	0.29504	2.44445	0.0145074	0.0439779
ACSL5	8.99508	3.45173	1.09713	3.14615	0.00165433	0.00708874
ACSL6	664.21	-0.381533	0.147872	-2.58016	0.00987543	0.0320874
ACSM3	23.44	1.85649	0.574478	3.23161	0.00123095	0.00548392
ACSS1	36.595	1.19576	0.483252	2.47441	0.0133456	0.0410782
ACSS2	1029.11	-0.210163	0.210892	-0.996544	0.318986	0.483094
ACSS3	466.311	3.54826	0.292311	12.1387	6.59027e-34	9.23183e-32
ACTA1	17.7137	1.50815	0.577422	2.61187	0.00900476	0.029783
ACTA2	792.065	-1.54045	0.754132	-2.04268	NA	NA
ACTA2-AS1	13.6695	-2.63106	0.671974	-3.91542	9.02467e-05	0.000538388
ACTB	76265.5	-0.00845722	0.116055	-0.0728726	0.941908	0.969165
ACTC1	15.6208	-0.73205	0.529311	-1.38302	0.166657	0.30453
ACTG1	41270	-0.0223107	0.357914	-0.0623354	0.950296	0.974256
ACTG1P20	7.01165	-2.26243	0.836755	-2.70382	0.00685478	0.0237735
ACTG1P25	19.9621	-1.28482	0.574358	-2.23696	0.0252888	0.069359
ACTG2	208.056	-1.94632	0.684941	-2.84159	NA	NA
ACTL6A	375.916	0.260091	0.192624	1.35025	0.176936	0.317918
ACTL6B	674.006	-0.709114	0.408705	-1.73503	0.082736	0.178761
ACTMAP	231.305	0.414734	0.250663	1.65455	0.0980161	0.204357
ACTN1	1347.11	0.558401	0.334186	1.67093	0.0947352	0.199054
ACTN2	29.3688	0.0593761	0.410994	0.14447	0.88513	0.936946
ACTN4	4220.38	1.31383	0.304887	4.30925	1.6381e-05	0.000115081
ACTR10	2067.64	-0.143908	0.117532	-1.22442	0.220795	0.372457
ACTR1A	4308.95	-0.289718	0.35265	-0.821545	0.411336	0.577413
ACTR1B	766.2	-0.489741	0.451786	-1.08401	0.27836	0.438667
ACTR2	11180.8	0.279035	0.242448	1.15091	0.249769	0.40665
ACTR3	5130.86	0.460373	0.252202	1.82541	0.067939	0.153501
ACTR3-AS1	10.424	2.01677	0.695728	2.89879	0.00374605	0.0141797
ACTR3B	660.432	0.201522	0.169062	1.192	0.233262	0.387059
ACTR3C	53.0801	-1.24877	0.568631	-2.1961	0.0280851	0.0755819
ACTR5	76.1599	-0.767468	0.388683	-1.97454	0.0483208	0.117508
ACTR6	610.664	0.613686	0.416251	1.47432	0.140396	0.267183
ACTR8	1547.36	-0.596877	0.158152	-3.77406	0.000160612	0.0009137
ACTRT3	42.5676	-1.22217	0.299721	-4.07767	4.54889e-05	0.00029194
ACVR1	913.869	0.868537	0.128765	6.74515	1.52872e-11	2.80884e-10
ACVR1B	2972.2	-0.497786	0.126141	-3.94627	7.93795e-05	0.000480481
ACVR1C	49.0927	-3.24846	0.425147	-7.64079	2.1589e-14	5.47245e-13
ACVR2A	1772.2	-0.674996	0.298439	-2.26176	0.0237123	0.0658299
ACVR2B	2848.73	-1.14887	0.130109	-8.83005	1.04625e-18	4.2192e-17
ACVR2B-AS1	40.945	-0.711376	0.293927	-2.42025	0.0155098	0.046405
ACVRL1	12.7319	1.35425	0.71357	1.89785	0.0577154	0.135138
ACY1	42.4543	0.353065	0.645701	0.546792	0.584521	0.72781
ACYP1	200.916	-0.0162321	0.196754	-0.0824991	0.93425	0.96507
ACYP2	185.606	1.01785	0.228314	4.4581	8.26897e-06	6.12318e-05
ADA	72.8053	2.99984	0.370994	8.08594	6.16881e-16	1.8688e-14
ADA2	1625.35	0.682417	0.120235	5.67569	1.3813e-08	1.67983e-07
ADAL	360.997	-1.01339	0.170447	-5.9455	2.75615e-09	3.72641e-08
ADAM10	3291.98	0.88732	0.274586	3.23148	0.00123153	0.00548454
ADAM11	127.239	-0.948127	0.649342	-1.46013	0.144253	0.272795
ADAM12	739.943	-0.531709	0.18379	-2.89303	0.00381543	0.014416
ADAM15	124.707	0.916632	0.715935	1.28033	0.200429	0.347476
ADAM17	1712.77	1.30185	0.242202	5.37507	7.65523e-08	8.15464e-07
ADAM19	2911.04	0.750038	0.224647	3.33874	0.000841581	0.00393265
ADAM20	61.4506	-1.64666	0.406067	-4.05513	5.01067e-05	0.000318071
ADAM20P1	4.59698	-3.36783	1.24578	-2.70338	0.00686387	0.0237962
ADAM22	1516.16	-0.592995	0.215782	-2.74813	0.00599371	0.0212016
ADAM23	1860.34	-0.705701	0.219684	-3.21234	0.00131657	0.00581257
ADAM28	5.20753	4.5743	1.41748	3.22707	0.00125065	0.00555179
ADAM32_1	4.6726	-0.130067	1.02631	-0.126733	0.899152	0.945143
ADAM33	5.98798	0.708485	1.03687	0.683294	0.494421	0.653157
ADAM7-AS1	15.1148	-1.54614	0.523126	-2.95558	0.00312083	0.0122332
ADAM9	2786.25	1.61198	0.532096	3.02949	0.00244964	0.00997143
ADAMTS1	449.961	0.0536291	0.172375	0.311119	0.75571	0.851969
ADAMTS10	219.906	-1.30037	0.5952	-2.18477	0.028906	0.0774332
ADAMTS12	465.03	0.723174	0.383748	1.8845	0.059497	0.138215
ADAMTS13	43.6369	-1.84623	0.623478	-2.96118	0.00306464	0.0120386
ADAMTS13_1	5.46268	-1.00482	1.45611	-0.690075	0.490147	0.649081
ADAMTS15	240.114	0.818302	0.454165	1.80177	0.0715815	0.15992
ADAMTS18	179.384	-2.15644	0.365952	-5.89268	3.79991e-09	5.03887e-08
ADAMTS19	31.6521	0.652487	0.592792	1.1007	0.271026	0.430476
ADAMTS2	12.9292	0.779081	0.7233	1.07712	0.281427	0.442022
ADAMTS20	3.60739	0.567188	1.1831	0.479408	0.631648	0.76442
ADAMTS3	210.616	-0.711393	0.222806	-3.19288	0.00140862	0.00616925
ADAMTS4	12.4704	-1.66276	1.04987	-1.58378	0.113244	0.228141
ADAMTS5	575.618	-1.54507	0.272509	-5.66978	1.42978e-08	1.732e-07
ADAMTS6	57.7012	0.470609	0.32121	1.46512	0.142889	0.270741
ADAMTS7	237.846	-0.467287	0.665212	-0.702464	0.48239	0.643225
ADAMTS8	6.96817	-2.13426	1.00784	-2.11766	0.0342035	0.0887035
ADAMTS9	519.481	2.47709	0.370901	6.67857	2.41277e-11	4.32234e-10
ADAMTS9-AS1	1.54207	-4.36635	3.18283	-1.37184	0.170112	0.30945
ADAMTSL1	123.538	0.315788	0.397877	0.793683	0.42738	0.59342
ADAMTSL2	5.72756	-0.924956	0.978573	-0.945209	0.344552	0.509638
ADAMTSL3	88.3389	3.53882	0.346121	10.2242	1.54443e-24	1.00259e-22
ADAMTSL4	49.6321	2.15973	0.439427	4.91487	8.88394e-07	8.027e-06
ADAMTSL5	5.32014	3.04336	1.08346	2.80891	0.00497092	0.0180322
ADAP1	657.039	-0.849027	0.652361	-1.30147	0.193098	0.338364
ADAP2	48.6559	2.03803	0.427522	4.76708	1.86912e-06	1.58074e-05
ADAR	6339.05	-0.160929	0.155801	-1.03291	0.301644	0.465188
ADARB1	1213.74	-0.1516	0.229921	-0.659357	0.509667	0.666077
ADARB2	465.25	-0.030887	0.222414	-0.138872	0.889552	0.939206
ADAT1	841.63	-0.601711	0.232655	-2.58628	0.0097019	0.0316284
ADAT2	90.2426	0.0124104	0.305753	0.0405898	0.967623	0.983567
ADAT3	5.24002	-1.48411	1.26296	-1.17511	0.239952	0.394645
ADCK1	65.4838	-0.891754	0.356242	-2.50322	0.0123067	0.0384903
ADCK2	577.976	0.442439	0.493064	0.897325	0.369545	0.536251
ADCK5	10.3165	-3.89073	1.98789	-1.95721	NA	NA
ADCK5_1	10.4897	0.697629	2.52495	0.276294	0.782322	0.870254
ADCY1	1956.83	-0.668335	0.299638	-2.23048	0.0257158	0.0702819
ADCY2	2706.12	-1.64844	0.178569	-9.23141	2.67101e-20	1.22873e-18
ADCY3	411.041	-0.285095	0.402874	-0.707653	0.479161	0.640423
ADCY5	948.83	-0.452788	0.371411	-1.2191	0.222806	0.374919
ADCY6	736.138	-0.809049	0.560349	-1.44383	0.148786	0.279298
ADCY7	699.377	0.324913	0.250468	1.29722	0.194554	0.340159
ADCY8	891.618	-0.447237	0.139642	-3.20275	0.00136123	0.00598423
ADCY9	688.824	0.437395	0.281435	1.55416	0.120146	0.238182
ADCYAP1	135.774	0.953964	0.265637	3.59123	0.000329123	0.00172622
ADCYAP1R1	795.115	0.117046	0.308533	0.379365	0.704417	0.816423
ADD1	6855.36	-0.552533	0.227878	-2.42468	0.0153217	0.0459454
ADD2	9413.2	-0.508485	0.234852	-2.16512	0.0303782	0.0805546
ADD3	1808.33	1.24686	0.213987	5.82681	5.64973e-09	7.26433e-08
ADGRA1	418.939	-0.616695	0.230739	-2.67269	0.00752451	0.0256663
ADGRA2	427.983	0.427899	0.423489	1.01041	0.312297	0.476605
ADGRA3	1182.62	0.641243	0.139121	4.60925	4.04128e-06	3.20396e-05
ADGRB1	426.665	0.22655	0.471409	0.480581	0.630814	0.764006
ADGRB2	893.226	-0.374721	0.579067	-0.647113	0.517559	0.67264
ADGRB3	955.725	-0.393365	0.156413	-2.51491	0.0119062	0.0374608
ADGRB3-DT	14.7761	-0.824187	0.469004	-1.75731	0.0788644	0.172132
ADGRD1	18.2879	-2.10816	0.618965	-3.40594	0.000659355	0.00317592
ADGRE4P	6.90013	0.317656	1.12886	0.281395	0.778407	0.867375
ADGRE5	113.145	4.71237	0.51626	9.1279	6.98428e-20	3.07622e-18
ADGRF2	22.5368	3.7282	0.702296	5.30858	1.1048e-07	1.15508e-06
ADGRF4	7.36981	6.07898	1.33845	4.54182	5.57709e-06	4.28009e-05
ADGRF5	203.238	5.10816	0.371185	13.7618	4.32859e-43	9.06134e-41
ADGRG1	583.527	0.698065	0.517666	1.34849	0.177502	0.318628
ADGRG2	306	0.157263	0.625327	0.25149	0.801435	0.88227
ADGRG5	22.2174	3.58169	0.737597	4.85588	1.19852e-06	1.05428e-05
ADGRG6	729.137	1.1157	0.610686	1.82696	0.0677053	0.153118
ADGRL1	3132.49	-0.150322	0.501847	-0.299538	0.764529	0.857501
ADGRL2	2384.97	1.02639	0.24255	4.23167	2.31963e-05	0.000158015
ADGRL3	3050.98	-0.746968	0.101022	-7.39414	1.42325e-13	3.28176e-12
ADGRL4	16.1117	0.60563	0.626624	0.966497	0.333796	0.498153
ADGRV1	181.29	0.837977	0.207785	4.0329	5.50928e-05	0.000347238
ADH1C	5.31772	-6.14991	1.39799	-4.3991	1.08702e-05	7.87496e-05
ADH5	3339.2	-0.0286452	0.132983	-0.215405	0.829451	0.901657
ADHFE1	23.2633	1.71931	0.433357	3.96741	7.26576e-05	0.000445437
ADI1	243.899	0.0290423	0.234646	0.123771	0.901497	0.945838
ADIPOR1	1489.36	0.324836	0.117389	2.76717	0.00565458	0.0201744
ADIPOR2	874.412	-0.0208643	0.201869	-0.103356	0.917681	0.954144
ADIRF	4.93444	1.02376	1.59133	0.643336	0.520006	0.674762
ADIRF-AS1	21.1622	-1.46957	0.410579	-3.57927	0.000344559	0.00179918
ADISSP	179.524	0.183086	0.679894	0.269287	0.787709	0.874446
ADK	690.481	0.36237	0.255651	1.41744	0.156354	0.290547
ADM	86.2853	0.112577	0.429955	0.261835	0.793449	0.877835
ADM2	146.622	3.00101	0.370572	8.09831	5.57298e-16	1.69935e-14
ADNP	4939.35	-0.0971704	0.172915	-0.561954	0.574148	0.719632
ADNP-AS1	12.489	-1.33076	0.550385	-2.41787	0.0156118	0.0466209
ADNP2	884.33	0.15045	0.12432	1.21019	0.226207	0.379155
ADO	974.821	0.436227	0.308011	1.41627	0.156697	0.290982
ADORA1	368.54	-1.76885	0.543713	-3.25327	0.00114085	0.00513284
ADORA2B	44.5013	2.8524	0.391566	7.28461	3.22606e-13	7.09618e-12
ADPGK	555.973	-0.0461755	0.11465	-0.402751	0.687132	0.80446
ADPRH	107.129	1.78536	0.276589	6.45493	1.08272e-10	1.76176e-09
ADPRHL1	89.8629	-1.41648	0.334007	-4.24086	2.22669e-05	0.000152241
ADPRM	108.721	0.702487	0.240595	2.91979	0.0035027	0.0134139
ADPRS	204.369	-0.1873	0.405526	-0.46187	0.644175	0.773699
ADRA1A	807.856	1.91712	0.326155	5.87794	4.15402e-09	5.45025e-08
ADRA1B	170.259	0.208795	0.33937	0.615245	0.538393	0.690224
ADRA1D	40.6789	2.09774	0.530223	3.95633	7.61087e-05	0.000463544
ADRA2A	95.3246	-0.17552	0.381017	-0.460662	0.645041	0.774372
ADRA2C	30.7841	0.984646	0.618249	1.59264	0.111242	0.224906
ADRB2	10.8498	6.63347	1.28935	5.14481	2.67789e-07	2.63281e-06
ADRM1	728.013	-0.0827423	0.230417	-0.359098	0.719522	0.826831
ADSL	932.245	0.0224063	0.177555	0.126194	0.899579	0.945179
ADSS1	137.4	-0.159101	0.272975	-0.582839	0.560001	0.707517
ADSS2	1770.35	0.327876	0.332131	0.987189	0.32355	0.487866
AEBP1	1037.96	2.35844	0.40829	5.77639	7.63222e-09	9.58194e-08
AEBP2	680.376	0.883526	0.362249	2.439	0.0147278	0.0445518
AEN	297.798	1.9406	0.372209	5.21375	1.8506e-07	1.87064e-06
AFAP1	4685.1	0.182281	0.230328	0.791395	0.428713	0.594748
AFAP1-AS1	5.93824	-0.591292	0.912495	-0.647995	0.516988	0.672345
AFAP1L1	57.288	2.94811	0.366713	8.03927	9.03723e-16	2.70261e-14
AFAP1L2	152.232	-1.42406	0.227922	-6.24804	4.15648e-10	6.31643e-09
AFDN	4411.98	0.0596943	0.0819922	0.728048	0.466584	0.62933
AFDN-DT	46.1571	-1.16704	0.349896	-3.33539	0.000851798	0.00397641
AFF1	650.371	0.301484	0.172277	1.74999	0.08012	0.17424
AFF1-AS1	27.9507	-0.37375	0.45495	-0.821519	0.411351	0.577413
AFF2	1768.71	0.774841	0.191035	4.05601	4.9919e-05	0.000317096
AFF3	3241.63	-0.723489	0.0872363	-8.29344	1.10021e-16	3.60247e-15
AFF4	5319.28	0.450904	0.201726	2.23522	0.0254027	0.0695894
AFG1L	200.196	-0.281718	0.228341	-1.23376	0.217293	0.368504
AFG2A	245.578	-0.158814	0.205751	-0.771878	0.440187	0.605025
AFG2B	130.927	0.0912649	0.255908	0.356632	0.721367	0.827931
AFG3L1P	41.7967	-1.49397	0.306724	-4.87073	1.11187e-06	9.85036e-06
AFG3L2	1492.27	0.0801819	0.0871935	0.919586	0.357789	0.523722
AFMID	14.1638	1.10028	0.631159	1.74328	0.0812853	0.17626
AFTPH	1307.47	0.0154394	0.267598	0.0576961	0.953991	0.975725
AFTPH-DT	21.953	-0.638906	0.533703	-1.19712	0.23126	0.384628
AGA	167.133	1.65204	0.328244	5.03295	4.82987e-07	4.56315e-06
AGA-DT	33.4024	-0.0324459	0.655698	-0.049483	0.960534	0.979299
AGAP1	4087.75	-0.18751	0.185357	-1.01162	0.311721	0.476
AGAP10P	3.18036	-5.40693	2.77154	-1.95088	0.0510716	0.122792
AGAP11	19.3	-0.253	0.485516	-0.521094	0.602302	0.74172
AGAP13P	7.49444	-0.929253	1.07593	-0.863675	0.387767	0.554492
AGAP2	2056.41	-0.786767	0.485706	-1.61984	0.105266	0.215922
AGAP2-AS1	17.694	1.11038	0.696618	1.59396	0.110945	0.22453
AGAP3	1138.38	0.269575	0.562597	0.479161	0.631824	0.764542
AGAP4	55.2163	-0.877682	1.11657	-0.786054	0.431836	0.597204
AGAP5	3.28988	0.0985368	2.5851	0.0381172	0.969594	0.984603
AGAP6	8.41972	-1.39926	1.0581	-1.32243	0.186025	0.329766
AGAP9	10.4902	-1.10074	1.93753	-0.568113	0.569958	0.716186
AGBL1	44.9488	0.586278	0.501653	1.16869	0.242527	0.397792
AGBL3	44.6338	0.747686	0.574413	1.30165	0.193036	0.338364
AGBL4	54.5857	-1.05719	0.297219	-3.55694	0.000375202	0.00193693
AGBL5	740.933	0.102385	0.415236	0.24657	0.805241	0.884998
AGER	7.28547	-2.2866	1.16572	-1.96153	0.0498167	0.120349
AGER_2	1.93958	-4.69635	3.65252	-1.28579	0.198518	0.345146
AGFG1	2276.45	0.596965	0.255557	2.33594	0.0194946	0.0559635
AGFG2	73.4302	0.0161997	0.428144	0.037837	0.969818	0.98462
AGGF1	1392.89	0.37129	0.357608	1.03826	0.299148	0.462181
AGK	709.981	-0.0966118	0.219272	-0.440603	0.659501	0.784621
AGL	1251.43	-0.18564	0.265582	-0.698994	0.484556	0.644564
AGMAT	17.8755	0.0817983	0.454919	0.179809	0.857303	0.918981
AGO1	1062.26	-0.567305	0.187145	-3.03136	0.00243452	0.00991567
AGO2	2057.07	-0.13238	0.109438	-1.20964	0.226417	0.379321
AGO3	801.665	0.0418142	0.200965	0.208067	0.835176	0.904872
AGO4	995.954	-0.931925	0.121779	-7.65259	1.96966e-14	5.03091e-13
AGPAT1	2300.27	-0.131388	0.415915	-0.315901	0.752078	0.849313
AGPAT2	36.4478	1.75127	0.648505	2.70046	0.00692428	0.0239878
AGPAT3	851.203	0.276878	0.225761	1.22642	0.22004	0.371539
AGPAT4	2220.22	0.0107445	0.092702	0.115904	0.907729	0.949146
AGPAT4-IT1	20.5444	-0.345768	0.393411	-0.878899	0.379456	0.545839
AGPAT5	1625.68	-0.268359	0.266449	-1.00717	0.313854	0.47812
AGPS	3934.31	-0.0855743	0.321564	-0.266119	0.790148	0.876271
AGRN	2199.02	-0.674524	0.720839	-0.93575	0.349402	0.514846
AGT	78.4899	4.30304	0.587244	7.32751	2.34473e-13	5.26955e-12
AGTPBP1	5281.33	0.296977	0.244015	1.21705	0.223586	0.37583
AGTR1	17.5289	0.656527	0.707809	0.927549	0.353642	0.519573
AGTRAP	33.2692	2.23953	0.642391	3.48623	0.000489873	0.00244884
AHCTF1	1735.19	0.518192	0.30689	1.68853	0.0913103	0.193296
AHCTF1P1	6.19037	-4.85964	1.38261	-3.51484	0.000440025	0.00223078
AHCY	1558.69	0.391316	0.28455	1.37521	0.169067	0.307757
AHCYL1	3330.18	0.745025	0.188257	3.95748	7.57445e-05	0.000461628
AHCYL2	1548.68	-0.2215	0.0988084	-2.24171	0.0249802	0.0687581
AHDC1	536.756	-0.125058	0.510433	-0.245003	0.806454	0.885754
AHI1	2262.48	-1.12872	0.309588	-3.64587	0.00026649	0.00143663
AHI1-DT	6.20222	0.361998	1.18253	0.30612	0.759513	0.85446
AHNAK	1324.86	1.32396	0.48169	2.74858	0.00598534	0.021176
AHNAK2	5979.82	1.19799	0.280216	4.27524	1.90928e-05	0.000132533
AHR	880.135	2.07902	0.36212	5.74124	9.39836e-09	1.16656e-07
AHRR	18.9714	-2.72551	3.49993	-0.778732	0.436138	0.601056
AHSA1	1847.29	-0.283367	0.121669	-2.32901	0.0198586	0.0567614
AHSA2P	108.352	-1.08358	0.33615	-3.22349	0.00126639	0.00561765
AIDA	3061.12	0.369239	0.353551	1.04437	0.296313	0.458751
AIF1L	41.9741	-0.94558	0.41518	-2.27752	0.0227553	0.0636471
AIFM1	717.158	0.231263	0.190463	1.21422	0.224665	0.377229
AIFM2	155.417	0.994295	0.378151	2.62936	0.0085546	0.028568
AIFM3	15.6504	-0.368163	0.842271	-0.437107	0.662034	0.78678
AIG1	983.753	0.322028	0.213632	1.5074	0.131709	0.25434
AIM2	42.294	-1.483	0.424539	-3.49321	0.000477243	0.00239019
AIMP1	828.794	0.676812	0.278283	2.43209	0.0150118	0.0451895
AIMP2	238.073	0.187521	0.190973	0.981924	0.326137	0.490535
AIP	332.169	0.171169	0.386647	0.442702	0.657982	0.783747
AIRIM	210.723	0.280137	0.215864	1.29775	0.194373	0.340009
AIRN	12.4122	-6.63391	1.18613	-5.59292	2.23286e-08	2.62464e-07
AJAP1	1686.85	-0.897354	0.111736	-8.03103	9.66616e-16	2.87684e-14
AJM1	251.973	-0.928333	0.691786	-1.34194	0.179617	0.32131
AJUBA	104.671	1.08014	0.522628	2.06674	0.0387584	0.0980724
AK1	810.078	-0.121862	0.42756	-0.285017	0.775631	0.865109
AK2	1061.96	0.202441	0.141416	1.43153	0.152278	0.284383
AK3	2569.82	0.798922	0.354225	2.25541	0.0241075	0.0667678
AK4	1438.3	0.388165	0.159733	2.43009	0.015095	0.0454264
AK5	769.472	0.0905998	0.231637	0.391128	0.695703	0.809542
AK6	341.719	0.311103	0.353514	0.88003	0.378843	0.545079
AK7	87.2543	1.17321	0.348865	3.36293	0.000771192	0.00363933
AK8	16.6387	0.202219	0.565802	0.357403	0.72079	0.827509
AK9	485.714	-0.254678	0.333836	-0.762884	0.445532	0.610212
AKAP1	1064.96	-0.520033	0.18183	-2.86	0.00423644	0.0157198
AKAP1-DT	8.03755	0.34175	0.60612	0.563832	0.572869	0.71868
AKAP10	523.725	0.335549	0.158593	2.11579	0.0343627	0.0890542
AKAP11	6709.48	0.126321	0.263109	0.480109	0.63115	0.764099
AKAP12	61661.5	0.512845	0.138547	3.70158	0.000214258	0.00118417
AKAP13	3781.27	0.504997	0.111149	4.54341	5.53516e-06	4.25388e-05
AKAP17A	294.777	-0.277506	0.223989	-1.23893	0.215373	0.36624
AKAP3	98.6865	0.7891	0.253737	3.10992	0.00187138	0.00788283
AKAP5	281.11	-1.03068	0.324873	-3.17256	0.00151101	0.00656522
AKAP6	19780.5	-0.603083	0.202336	-2.9806	0.00287684	0.0114307
AKAP7	666.086	0.603652	0.337989	1.78601	0.0740981	0.164074
AKAP8	273.655	-0.556449	0.151692	-3.66829	0.00024418	0.00133021
AKAP8L	1296.25	0.178151	0.159117	1.11963	0.262874	0.421081
AKAP9	6257.01	-0.945945	0.272077	-3.47675	0.000507529	0.00252423
AKIP1	305.207	0.116687	0.185038	0.630614	0.528293	0.681191
AKIRIN1	3020.64	0.199796	0.231736	0.862171	0.388593	0.555589
AKIRIN2	2031.93	0.0858647	0.27232	0.315308	0.752528	0.849667
AKNA	178.1	1.2438	0.488348	2.54696	0.0108665	0.0347203
AKR1A1	602.37	0.087017	0.310018	0.280684	0.778953	0.867775
AKR1B1	976.426	-0.356357	0.358052	-0.995264	0.319608	0.483722
AKR1B10	30.9689	7.17741	1.2178	5.89374	3.77547e-09	5.01003e-08
AKR1C1	862.358	-0.779795	0.26235	-2.97235	0.00295529	0.0116903
AKR1C2	1442.86	-0.686493	0.236348	-2.90458	0.00367747	0.0139656
AKR1C3	24.2877	4.89811	0.799603	6.12568	9.02992e-10	1.30923e-08
AKR1E2	19.0859	-1.07651	0.607322	-1.77256	0.0763024	0.16766
AKR7A2	175.226	0.169212	0.453797	0.37288	0.709238	0.82009
AKT1	1861.07	-0.328036	0.475861	-0.689353	0.490601	0.649498
AKT1S1	390.58	0.00267516	0.387294	0.00690731	0.994489	0.997434
AKT2	539.791	0.0155017	0.404365	0.0383358	0.96942	0.984542
AKT3	4429.96	-1.00291	0.396388	-2.53013	0.011402	0.0360909
AKT3_1	3692.04	1.39226	0.33543	4.15067	3.315e-05	0.000218583
AKTIP	671.978	-0.0905973	0.255035	-0.355234	0.722414	0.828468
ALAD	472.663	-0.60817	0.140033	-4.34305	1.4052e-05	9.99251e-05
ALAS1	1285.03	0.277654	0.149582	1.8562	0.0634251	0.145311
ALCAM	4996	1.16683	0.336042	3.47227	0.000516086	0.00256177
ALDH16A1	52.5083	0.0217288	0.809491	0.0268425	0.978585	0.989032
ALDH18A1	1155.82	0.354751	0.186005	1.90722	0.0564927	0.132759
ALDH1A1	634.971	6.10454	0.57226	10.6674	1.44585e-26	1.19193e-24
ALDH1A2	2287.91	-2.68727	0.182218	-14.7476	3.18872e-49	9.73918e-47
ALDH1A3	9.0871	3.0881	0.892119	3.46154	0.000537095	0.00265039
ALDH1A3-AS1	12.0176	0.766583	0.590706	1.29774	0.194377	0.340009
ALDH1B1	801.55	0.227996	0.13608	1.67546	0.0938441	0.197516
ALDH1L2	1389.55	0.00117027	0.294276	0.00397679	0.996827	0.998488
ALDH2	1338.74	-0.500258	0.19143	-2.61327	0.00896812	0.0296723
ALDH3A2	2084.35	0.149554	0.0918462	1.62831	0.10346	0.213245
ALDH3B1	38.3256	4.52243	0.786875	5.74733	9.06611e-09	1.12833e-07
ALDH4A1	120.148	-0.135466	0.766446	-0.176746	0.859708	0.920212
ALDH5A1	1029.69	-0.124421	0.117198	-1.06163	0.288403	0.449606
ALDH6A1	341.91	1.37503	0.152989	8.98775	2.52343e-19	1.05888e-17
ALDH7A1	1398.62	-0.0456996	0.134868	-0.338848	0.734724	0.837893
ALDH8A1	8.54063	-1.49414	0.845678	-1.7668	0.0772618	0.169266
ALDH9A1	820.564	-0.149067	0.11989	-1.24336	0.213733	0.364391
ALDOA	4879.51	0.202795	0.45671	0.444034	0.657018	0.78331
ALDOC	1684.06	-1.7391	0.404972	-4.29438	1.75184e-05	0.000122563
ALG1	115.127	-0.494879	0.271706	-1.82138	0.0685491	0.15458
ALG10	133.716	0.15229	0.373088	0.408188	0.683136	0.801682
ALG10B	300.141	-0.256896	0.344996	-0.744634	0.456493	0.620046
ALG11	1472.72	-0.31051	0.0994938	-3.1209	0.001803	0.00762235
ALG12	127.694	-0.300464	0.540736	-0.555658	0.578445	0.723058
ALG13	630.597	0.563695	0.25568	2.20469	0.0274756	0.0741987
ALG14	130.257	-0.245382	0.276052	-0.888897	0.374058	0.540878
ALG1L1P	4.64982	-0.242739	1.17961	-0.205779	0.836963	0.906123
ALG2	453.645	0.296733	0.327394	0.906348	0.364752	0.53137
ALG3	178.824	0.217313	0.292581	0.742745	0.457636	0.620766
ALG5	398.806	0.315174	0.201227	1.56626	0.117288	0.234286
ALG6	226.301	0.506563	0.388708	1.3032	0.192508	0.337818
ALG8	277.305	0.162137	0.18417	0.880366	0.378661	0.545079
ALG9	717.39	-0.349434	0.187065	-1.86798	0.0617642	0.142364
ALK	291.594	0.699408	0.351375	1.99049	0.0465368	0.114293
ALKAL2	64.0886	3.70472	0.578102	6.40842	1.47037e-10	2.34944e-09
ALKBH1	234.314	-0.30136	0.163962	-1.83798	0.0660651	0.150178
ALKBH2	192.187	0.216619	0.260583	0.831286	0.405812	0.572259
ALKBH3	231.684	0.139834	0.157694	0.886742	0.375218	0.541829
ALKBH4	170.411	-0.681932	0.301052	-2.26516	0.0235026	0.0653254
ALKBH5	1308.39	0.691969	0.274755	2.5185	0.0117856	0.0371537
ALKBH6	130.877	-0.626828	0.471168	-1.33037	0.183397	0.326192
ALKBH7	98.3952	0.0165706	0.832742	0.0198988	0.984124	0.992004
ALKBH8	404.933	-0.504434	0.207085	-2.43588	0.0148557	0.0448584
ALMS1	959.608	-0.144987	0.176211	-0.8228	0.410622	0.576646
ALMS1-IT1	7.76614	2.80636	0.883345	3.17697	0.00148823	0.00647225
ALMS1P1	7.26761	-2.37376	1.00732	-2.35651	0.0184475	0.0535018
ALOX12-AS1	7.10624	-0.385237	0.820059	-0.469767	0.638521	0.769439
ALOX12B	13.0363	0.626217	0.639894	0.978626	0.327765	0.49211
ALOX15	130.649	6.1755	0.587108	10.5185	7.09907e-26	5.31176e-24
ALOX5	66.4549	0.666598	0.345701	1.92825	0.0538236	0.127809
ALOX5AP	12.9359	1.20341	0.631821	1.90467	0.056823	0.133367
ALOXE3	27.143	0.581216	0.680692	0.853861	0.393182	0.560139
ALPK1	126.903	2.48183	0.447115	5.55077	2.84414e-08	3.29126e-07
ALPK2	170.88	-1.16529	0.654422	-1.78063	NA	NA
ALPK3	399.717	-0.114594	0.30083	-0.380927	0.703258	0.815485
ALPL	24.8658	-0.601997	0.468957	-1.28369	0.199249	0.345869
ALS2	1727.05	-0.172349	0.150748	-1.14329	0.252917	0.410146
ALS2CL	5.32113	-1.14144	0.897456	-1.27186	0.203422	0.351116
ALX1	11.4629	3.76996	0.89216	4.22565	2.38248e-05	0.000161823
ALYREF	278.322	0.157502	0.203653	0.773387	0.439293	0.604243
AMACR	226.072	0.19291	0.444191	0.434294	0.664075	0.788
AMBRA1	1391.92	-0.687855	0.388389	-1.77105	0.0765528	0.168052
AMD1	1963.83	0.0327423	0.345072	0.0948855	0.924406	0.958729
AMDHD2	44.8985	0.620853	0.825273	0.7523	0.451871	0.61613
AMER1	1019.52	-1.2081	0.302012	-4.00017	6.32971e-05	0.000393621
AMER2	1857.99	0.00206	0.191644	0.0107491	0.991424	0.995842
AMER3	1137.58	-1.16465	0.107017	-10.8828	1.3923e-27	1.24114e-25
AMFR	2084.13	0.276364	0.223535	1.23633	0.216335	0.367448
AMH	8.96384	-2.50937	1.18898	-2.11052	0.0348133	0.0899452
AMIGO1	524.512	-0.289074	0.366217	-0.789352	0.429907	0.595639
AMIGO2	120.443	2.26548	0.515395	4.39562	1.10457e-05	7.98571e-05
AMIGO3	17.2397	-1.65606	0.882735	-1.87605	0.0606481	0.140277
AMMECR1	477.939	3.63149	0.379563	9.56756	1.09461e-21	5.69654e-20
AMMECR1L	1116.09	0.0937806	0.12848	0.729925	0.465436	0.6286
AMN1	1087.47	0.595329	0.418352	1.42303	0.154726	0.288069
AMOT	948.057	1.23401	0.140491	8.78358	1.58347e-18	6.26363e-17
AMOTL1	2656.17	0.367146	0.11145	3.29427	0.000986792	0.00453277
AMOTL2	1318.41	-0.892741	0.355818	-2.50899	0.0121078	0.037983
AMPD2	971.374	-0.428447	0.421464	-1.01657	0.309358	0.473634
AMPD3	195.031	2.03807	0.211459	9.63813	5.51823e-22	2.93743e-20
AMPH	1289.33	-0.963818	0.196267	-4.91075	9.07278e-07	8.18175e-06
AMT	68.2682	-0.660198	0.497146	-1.32798	0.184186	0.327263
AMY2B	31.2506	-1.29441	0.406392	-3.18513	0.00144691	0.00631469
AMZ1	8.82501	-0.605709	0.890701	-0.680037	0.496481	0.65477
AMZ2	2170.15	0.593849	0.280251	2.11899	0.0340911	0.0884613
AMZ2P1	387.98	0.530779	0.248127	2.13914	0.0324243	0.0849286
ANAPC1	1056.2	0.275648	0.14015	1.96681	0.0492057	0.119213
ANAPC10	255.816	0.461569	0.377489	1.22273	0.22143	0.373312
ANAPC11	222.776	0.371988	0.514645	0.722804	0.4698	0.632568
ANAPC13	1850.18	-0.281402	0.243691	-1.15475	0.248194	0.404559
ANAPC15	179.307	-0.338053	0.216625	-1.56054	0.118631	0.236016
ANAPC16	596.14	0.139802	0.191907	0.728492	0.466313	0.6291
ANAPC1P1	3.4967	-2.82053	1.37343	-2.05364	0.0400101	0.100706
ANAPC1P2	139.473	0.65515	0.370076	1.77031	0.076675	0.168241
ANAPC1P4	52.7137	1.9066	0.970826	1.96389	0.0495427	0.119843
ANAPC2	143.501	-1.0226	0.708495	-1.44334	0.148924	0.279529
ANAPC4	394.032	0.10028	0.341469	0.293672	0.769009	0.860298
ANAPC5	1022.66	0.0803087	0.133986	0.599383	0.548917	0.698844
ANAPC7	967.597	-0.0678031	0.137465	-0.493239	0.621844	0.757375
ANG	30.2332	2.57137	0.527778	4.87207	1.10433e-06	9.79286e-06
ANGEL1	247.433	0.445958	0.397623	1.12156	0.26205	0.420341
ANGEL2	364.184	0.0423235	0.192209	0.220195	0.825719	0.898859
ANGPT1	188.997	1.25112	0.424543	2.94698	0.00320897	0.0125102
ANGPT2	100.342	-1.01547	0.327034	-3.10508	0.00190227	0.00799664
ANGPT4	4.18457	1.17378	1.12833	1.04028	0.298211	0.461077
ANGPTL1	13.3573	-2.65548	0.667792	-3.97651	6.99349e-05	0.000430303
ANGPTL2	88.6114	2.50294	0.404	6.1954	5.81386e-10	8.6378e-09
ANGPTL4	9.8391	-0.433467	1.31972	-0.328453	0.742569	0.843277
ANK1	1486.23	-1.81248	0.178295	-10.1656	2.82309e-24	1.80127e-22
ANK2	28701.9	-0.349499	0.0964529	-3.62352	0.000290626	0.00154484
ANK3	16337.5	-1.49598	0.160757	-9.30583	1.3295e-20	6.25505e-19
ANKAR	47.4831	0.882761	0.312016	2.82921	0.00466624	0.0170724
ANKDD1A	101.239	-0.27628	0.251874	-1.0969	0.272687	0.43223
ANKEF1	272.499	0.266775	0.223049	1.19604	0.231682	0.385048
ANKFN1	36.1481	-0.506462	0.40674	-1.24517	0.213068	0.36376
ANKFY1	1467.16	-0.78138	0.128414	-6.08484	1.16606e-09	1.65965e-08
ANKH	2380.76	-0.198855	0.207741	-0.957228	0.338452	0.502927
ANKHD1	1705.26	-0.208446	0.14005	-1.48837	0.136653	0.261679
ANKHD1-DT	17.1145	-1.29341	0.815704	-1.58563	0.112823	0.227539
ANKHD1-EIF4EBP3	308.343	0.393996	0.386143	1.02034	0.307568	0.47163
ANKIB1	2391.74	0.383871	0.216502	1.77306	0.0762182	0.167515
ANKLE1	13.5496	-1.29264	0.620172	-2.08433	0.0371303	0.0947895
ANKLE2	1200.82	0.208653	0.108506	1.92296	0.0544847	0.129132
ANKMY1	89.486	-0.366747	0.278701	-1.31592	0.188202	0.332561
ANKMY2	1233.02	0.0860016	0.19105	0.450152	0.652601	0.780098
ANKRA2	539.446	0.439615	0.212185	2.07185	0.0382797	0.0971118
ANKRD1	135.519	-0.0252546	1.05791	-0.0238721	0.980955	0.990256
ANKRD10	670.98	-0.486655	0.193217	-2.51869	0.0117791	0.0371457
ANKRD11	4052.63	-0.455371	0.125595	-3.62572	0.000288158	0.00153478
ANKRD12	3953.58	-0.524196	0.339534	-1.54387	0.12262	0.241421
ANKRD13A	1048.22	-0.587384	0.19983	-2.93942	0.00328823	0.0127419
ANKRD13B	375.298	-0.767972	0.375894	-2.04305	0.0410473	0.1029
ANKRD13C	1603.07	0.061761	0.278915	0.221433	0.824755	0.898483
ANKRD13C-DT	119.097	1.22105	0.308702	3.95543	7.63971e-05	0.000464815
ANKRD13D	639.035	-0.241757	0.344162	-0.702452	0.482397	0.643225
ANKRD16	79.8116	-0.219411	0.390504	-0.561866	0.574207	0.719632
ANKRD17	7755.61	-0.223535	0.220415	-1.01416	0.310508	0.47481
ANKRD18A	61.199	0.732807	0.447248	1.63848	0.101321	0.209909
ANKRD18B	129.881	1.98748	0.4755	4.17977	2.9181e-05	0.000194516
ANKRD18CP	41.8072	-1.72894	0.347123	-4.98076	6.33335e-07	5.87633e-06
ANKRD20A1	21.3162	0.0794471	1.61139	0.0493036	0.960677	0.979392
ANKRD20A2P	28.2915	-1.88596	0.965693	-1.95296	0.0508245	0.122277
ANKRD20A4-ANKRD20A20P	49.9047	0.0629396	0.323313	0.19467	0.845651	0.911555
ANKRD20A5P	8.23509	-0.684206	0.646306	-1.05864	0.289763	0.450828
ANKRD22	400.443	4.62472	0.634939	7.28373	3.24725e-13	7.13438e-12
ANKRD23	33.3226	-2.36238	0.663244	-3.56186	0.000368231	0.00190623
ANKRD24	224.725	-1.25887	0.310025	-4.06054	4.89586e-05	0.000311739
ANKRD26	656.516	-0.565828	0.365998	-1.54599	0.122108	0.240791
ANKRD27	432.487	-0.0574696	0.187792	-0.306027	0.759584	0.85446
ANKRD28	1360	-0.126947	0.201478	-0.630079	0.528643	0.681413
ANKRD29	166.72	0.195287	0.345359	0.565461	0.57176	0.717755
ANKRD30B	13.6699	-3.30581	0.774269	-4.26959	1.95833e-05	0.000135534
ANKRD31	26.4399	-0.232155	0.470534	-0.493385	0.62174	0.757351
ANKRD33B	100.261	3.86907	0.36554	10.5845	3.51543e-26	2.77525e-24
ANKRD34A	421.054	-0.7452	0.171386	-4.34808	1.37333e-05	9.79201e-05
ANKRD34B	7.97514	-0.113624	0.727575	-0.156169	0.8759	0.931497
ANKRD35	46.0064	-1.30621	0.409785	-3.18755	0.00143486	0.00626648
ANKRD36	488.232	-1.07694	0.172358	-6.24826	4.15038e-10	6.31231e-09
ANKRD36_1	2.78612	4.67423	3.69187	1.26609	0.205482	0.353886
ANKRD36B	1791.83	-0.251801	0.443995	-0.567126	0.570628	0.716794
ANKRD36BP2	40.2337	-0.152101	0.494773	-0.307415	0.758527	0.85375
ANKRD36C	599.452	-0.638942	0.205509	-3.10906	0.00187682	0.00790215
ANKRD37	11.7801	1.53384	0.771017	1.98938	0.0466594	0.114519
ANKRD39	60.9589	-0.0664072	0.551273	-0.120462	0.904118	0.947072
ANKRD40	734.479	0.692351	0.229289	3.01956	0.00253144	0.0102507
ANKRD42	302.449	0.216645	0.260584	0.83138	0.405759	0.572227
ANKRD44	468.434	-0.001371	0.133865	-0.0102416	0.991828	0.995891
ANKRD45	127.314	0.490019	0.233112	2.10208	0.0355465	0.0914228
ANKRD46	2425.34	-0.193736	0.230531	-0.84039	0.40069	0.567561
ANKRD49	151.173	0.399506	0.401353	0.995399	0.319542	0.483662
ANKRD50	4039.2	0.86438	0.284229	3.04114	0.00235681	0.00963354
ANKRD52	1951.23	-0.662253	0.365675	-1.81104	0.0701348	0.157356
ANKRD53	87.0227	-0.312095	0.244374	-1.27712	0.20156	0.348816
ANKRD54	263.955	-0.868681	0.539671	-1.60965	0.107474	0.219124
ANKRD55	115.538	-0.180523	0.266121	-0.67835	0.49755	0.655623
ANKRD6	1475.63	-1.09154	0.169776	-6.42928	1.2821e-10	2.06633e-09
ANKRD65	27.7619	-2.45318	0.551014	-4.45211	8.50313e-06	6.28159e-05
ANKRD9	297.563	-1.18202	0.410203	-2.88155	0.00395726	0.0148645
ANKS1A	3195.09	-1.13734	0.219361	-5.18478	2.16266e-07	2.15814e-06
ANKS1B	457.056	-0.873513	0.215524	-4.05297	5.05715e-05	0.000320694
ANKS3	56.5494	-1.45765	0.631271	-2.30907	0.0209397	0.0593892
ANKS6	166.437	0.310967	0.394078	0.7891	0.430054	0.595757
ANKZF1	254.653	0.22064	0.296756	0.743507	0.457175	0.620411
ANLN	333.551	-0.0173504	0.439474	-0.0394799	0.968508	0.983982
ANO1	30.0376	0.46341	0.420723	1.10146	0.270696	0.430062
ANO10	1261.51	0.790055	0.16273	4.85502	1.20375e-06	1.05788e-05
ANO2	60.7915	-0.169285	0.345306	-0.490247	0.623959	0.75896
ANO3	245.38	-1.4469	0.238109	-6.07661	1.22747e-09	1.73777e-08
ANO4	207.794	-1.18169	0.192777	-6.12983	8.79703e-10	1.27745e-08
ANO5	2009.71	-0.23818	0.265706	-0.896402	0.370038	0.536804
ANO6	1446.19	0.0122648	0.188246	0.0651531	0.948052	0.97323
ANO7	22.0369	-0.100555	0.477479	-0.210596	0.833202	0.903521
ANO7L1_1	3.63035	1.57322	1.59631	0.985533	0.324362	0.488639
ANO8	609.161	-0.424587	0.284346	-1.4932	0.135384	0.260008
ANOS1	3258.3	1.06686	0.339964	3.13815	0.00170019	0.00725522
ANP32A	2969.69	-0.255267	0.111733	-2.28462	0.0223353	0.0626299
ANP32B	2412.31	1.27205	0.228328	5.57114	2.53072e-08	2.94871e-07
ANP32E	1861.16	0.776893	0.412208	1.88471	0.0594688	0.138185
ANPEP	17.6948	0.977936	0.611762	1.59856	0.109919	0.223092
ANTKMT	27.0343	-0.369144	0.98576	-0.374476	0.70805	0.81936
ANTXR1	2230.21	1.62203	0.488668	3.3193	0.000902445	0.00418344
ANTXR2	1721.55	3.16941	0.28313	11.1942	4.35279e-29	4.29083e-27
ANXA1	243.501	-0.27203	0.530554	-0.512729	0.608141	0.745855
ANXA11	773.441	1.81252	0.312649	5.79729	6.73934e-09	8.55916e-08
ANXA2	17749	0.229274	0.104835	2.18699	0.0287435	0.0770533
ANXA2R-OT1	54.354	0.364515	0.375838	0.969874	0.332109	0.496539
ANXA3	628.92	1.59705	0.358544	4.45427	8.41775e-06	6.22098e-05
ANXA4	345.442	3.31251	0.293339	11.2924	1.43033e-29	1.44829e-27
ANXA5	3633.03	0.90278	0.288105	3.13351	0.0017273	0.00735742
ANXA6	3959.24	-0.0899963	0.313235	-0.287313	0.773873	0.86382
ANXA7	934.559	1.06577	0.19138	5.56884	2.56434e-08	2.98228e-07
AOAH	9.62468	-1.78791	0.727869	-2.45637	0.0140349	0.0428033
AOC2	42.4833	-1.15625	0.45023	-2.56814	0.0102247	0.0330378
AOC3	11.5068	-1.61867	0.788615	-2.05255	0.0401163	0.100921
AOPEP	244.682	0.127225	0.162907	0.780966	0.434823	0.599954
AOX1	109.169	0.267759	0.22534	1.18824	0.234737	0.389091
AP1AR	787.802	0.354553	0.378021	0.93792	0.348286	0.513526
AP1AR-DT	20.5869	1.0784	0.54354	1.98403	0.0472524	0.115533
AP1B1	1689.74	-0.385342	0.395754	-0.973689	0.330211	0.494654
AP1G1	3531.42	-0.0157644	0.145545	-0.108313	0.913747	0.951701
AP1G2	62.0902	-0.728809	0.553289	-1.31723	0.187761	0.332053
AP1M1	1392.91	-0.32517	0.557189	-0.58359	0.559496	0.707285
AP1S1	1975.57	0.119772	0.31659	0.37832	0.705193	0.817068
AP1S2	3492.8	1.32568	0.356945	3.71398	0.000204027	0.00113267
AP1S3	172.105	-0.205608	0.311994	-0.659013	0.509887	0.66626
AP2A1	1590.05	0.0697212	0.519662	0.134166	0.893271	0.941526
AP2A2	2482.03	-0.0557967	0.106468	-0.524071	0.600229	0.740049
AP2B1	19554.4	-0.121257	0.133046	-0.911396	0.362087	0.528521
AP2M1	4631.07	-0.302825	0.284661	-1.06381	0.287415	0.448479
AP2S1	670.002	-0.0871836	0.339873	-0.256518	0.797551	0.880165
AP3B1	1146.52	0.550213	0.305379	1.80174	0.0715868	0.15992
AP3B2	1602.29	-0.930785	0.320932	-2.90025	0.00372861	0.0141252
AP3D1	4466.05	-0.00352422	0.1847	-0.0190808	0.984777	0.992608
AP3M1	2940.67	-0.015992	0.179616	-0.0890343	0.929055	0.961677
AP3M2	1227.54	0.0254181	0.0951445	0.267153	0.789351	0.875746
AP3S1	1818.62	0.342598	0.379954	0.901683	0.367225	0.53406
AP3S2	1849.81	-0.264685	0.11808	-2.24158	0.0249884	0.0687581
AP4B1	168.782	-0.80023	0.195175	-4.10007	4.13024e-05	0.000267189
AP4E1	311.934	-0.1004	0.283281	-0.354417	0.723026	0.828864
AP4M1	158.246	-0.825091	0.466121	-1.77012	0.0767067	0.16829
AP4S1	428.139	-0.972388	0.141104	-6.89127	5.52954e-12	1.05771e-10
AP5B1	502.288	-0.721281	0.324379	-2.22357	0.0261772	0.0711982
AP5M1	1692.65	-0.388627	0.29991	-1.29581	0.19504	0.34072
AP5S1	103.144	-0.682059	0.417316	-1.6344	0.102175	0.2113
AP5Z1	87.6037	-0.182974	0.789037	-0.231895	0.81662	0.892842
APAF1	784.5	-0.467187	0.187326	-2.49398	0.012632	0.0392953
APBA1	2059	-0.785492	0.419931	-1.87052	0.061411	0.141743
APBA2	313.181	-0.753867	0.578663	-1.30277	0.192652	0.337911
APBA2_1	1920.72	-0.637663	0.514204	-1.2401	0.214939	0.365744
APBA3	44.3819	0.218383	0.689913	0.316537	0.751595	0.849024
APBB1	3068.19	-0.419691	0.490375	-0.855857	0.392077	0.55894
APBB2	2951.06	-0.0332402	0.174661	-0.190312	0.849065	0.914072
APBB3	485.974	-0.553348	0.588236	-0.940691	0.346863	0.511833
APC	10764.1	-0.699173	0.237726	-2.94108	0.0032707	0.0126856
APC2	3084.1	-1.15725	0.68607	-1.68678	0.091646	0.193798
APCDD1	198.712	0.3192	0.243283	1.31205	0.189503	0.334086
APEH	1149.14	-0.00104138	0.314482	-0.00331141	0.997358	0.998698
APEX1	2253.33	0.290673	0.0985935	2.9482	0.00319635	0.0124782
APEX2	147.669	0.807949	0.370049	2.18336	0.0290096	0.0776436
APH1A	667.775	0.0502676	0.500288	0.100477	0.919965	0.955524
APH1B	310.602	-0.008299	0.181167	-0.0458085	0.963463	0.980782
API5	3178.31	0.210207	0.302983	0.693791	0.487813	0.647372
APIP	376.777	0.50077	0.282412	1.77319	0.0761974	0.167515
APLF	102.768	1.51192	0.493308	3.06485	0.00217776	0.00899444
APLN	14.0287	-3.01858	0.851025	-3.547	0.000389646	0.00199821
APLP1	7622.11	-0.743411	0.299904	-2.47883	0.0131815	0.0406329
APLP2	19880.8	0.466556	0.174286	2.67695	0.00742952	0.0253887
APMAP	2347.21	0.108686	0.151197	0.718836	0.472242	0.63468
APOB	15.3742	-1.49382	0.577112	-2.58845	0.00964099	0.0314683
APOBEC3B	18.9841	2.01546	0.477041	4.22492	2.39031e-05	0.000162295
APOBEC3C	520.725	4.1273	0.507233	8.13689	4.05564e-16	1.25725e-14
APOBEC3D	37.3251	3.20124	0.448601	7.13604	9.60575e-13	2.00141e-11
APOBEC3F	90.8091	1.95225	0.420569	4.64191	3.45196e-06	2.77812e-05
APOBEC3G	72.1035	3.61567	0.344703	10.4892	9.68094e-26	7.04553e-24
APOBR	2.25217	-4.10831	1.90071	-2.16147	0.0306594	0.081104
APOC1	58.7488	-0.556708	0.508513	-1.09478	0.273615	0.433259
APOD	9.78459	1.7472	0.766993	2.27798	0.0227275	0.0635796
APOE	173.295	0.925751	0.511708	1.80914	0.0704291	0.157883
APOH	12.6942	-0.559683	0.632859	-0.884372	0.376495	0.543169
APOL1	110.459	3.79638	0.472642	8.03226	9.56914e-16	2.85252e-14
APOL2	606.188	0.109949	0.234831	0.468203	0.63964	0.770288
APOL3	21.2782	3.38081	0.870882	3.88206	0.000103577	0.000611401
APOL4	31.7122	-1.17982	0.537334	-2.19568	0.0281147	0.0756507
APOL6	389.089	2.47743	0.235768	10.5079	7.94473e-26	5.89714e-24
APOLD1	114.891	-1.28867	0.326789	-3.94343	8.03252e-05	0.000485574
APOM	6.94294	-1.13373	0.707171	-1.60319	0.108893	0.221507
APOO	780.3	0.848658	0.317493	2.673	0.0075176	0.0256474
APOOL	1201.01	-0.29452	0.306194	-0.961873	0.336113	0.500591
APP	50738.1	-0.344873	0.088037	-3.91737	8.95207e-05	0.000534571
APP-DT	30.6519	-0.549958	0.537112	-1.02392	0.305875	0.469845
APPAT	17.4956	-2.01855	2.04042	-0.989282	NA	NA
APPBP2	2450.71	0.10742	0.307608	0.349211	0.726931	0.832265
APPL1	1466.87	0.0728512	0.30419	0.239493	0.810724	0.888731
APPL2	299.691	-0.105481	0.141308	-0.746458	0.455391	0.619298
APRG1	13.4631	0.438364	0.807223	0.543052	0.587094	0.730035
APRT	100.117	0.48009	0.685735	0.70011	0.483858	0.644188
APTR	101.176	0.057468	0.210147	0.273466	0.784495	0.871864
APTX	471.053	0.141346	0.1201	1.17691	0.239232	0.393838
AQP1	31.1655	2.55443	0.545899	4.67931	2.87838e-06	2.35724e-05
AQP11	193.888	-0.117844	0.263588	-0.447077	0.654819	0.781847
AQP3	18.0881	-0.342672	0.531233	-0.645051	0.518894	0.673741
AQP4	206.771	6.17541	0.661842	9.33063	1.05242e-20	4.9892e-19
AQP5	13.4514	-0.0580134	0.979695	-0.0592157	0.95278	0.975264
AQP7P3	19.593	2.11242	0.784251	2.69355	0.0070695	0.0243685
AQR	1658	-0.1425	0.200131	-0.712032	0.476445	0.638378
AR	102.412	0.511885	0.334056	1.53233	0.12544	0.24536
ARAF	142.457	0.59985	0.323794	1.85257	0.0639444	0.146285
ARAP1	349.353	0.638827	0.400885	1.59354	0.111038	0.224621
ARAP2	122.433	1.08546	0.380766	2.85072	0.00436201	0.0161215
ARAP3	100.682	1.76831	0.454903	3.88723	0.000101395	0.000599901
ARB2A	1307.22	0.529016	0.365654	1.44677	0.147963	0.278173
ARC	48.5257	0.396632	0.773291	0.512914	0.608011	0.745744
ARCN1	5496.25	0.0319429	0.21501	0.148565	0.881897	0.935205
AREL1	2218.24	-0.350337	0.182533	-1.91931	0.0549453	0.129893
ARF1	5557.85	0.262486	0.219651	1.19501	0.232082	0.385547
ARF3	4312.94	-0.301572	0.265363	-1.13645	0.255767	0.412974
ARF4	4107.13	0.327043	0.277343	1.1792	0.238319	0.393026
ARF5	1232.81	-0.145025	0.241658	-0.600123	0.548424	0.698454
ARF6	1524.11	0.991202	0.235767	4.20416	2.62057e-05	0.000176514
ARFGAP1	509.338	-0.317623	0.45063	-0.704843	0.480908	0.642003
ARFGAP2	901.229	-0.59664	0.40337	-1.47914	0.139104	0.265238
ARFGAP3	872.055	0.99678	0.200924	4.96098	7.0138e-07	6.4435e-06
ARFGEF1	3788.88	-0.235455	0.306067	-0.76929	0.441721	0.606621
ARFGEF1-DT	76.33	0.356944	0.401587	0.888832	0.374093	0.540878
ARFGEF2	1473.85	0.445859	0.148037	3.0118	0.00259703	0.0104798
ARFGEF3	3125.45	-0.111578	0.137606	-0.810855	0.417449	0.583896
ARFIP1	415.873	0.990515	0.279042	3.5497	0.00038567	0.00198
ARFIP2	503.311	-0.299908	0.228245	-1.31397	0.188856	0.33323
ARFRP1	213.856	0.278844	0.165243	1.68748	0.0915111	0.193634
ARG2	1203.23	-0.045554	0.150819	-0.302044	0.762619	0.856182
ARGLU1	610.755	-0.915672	0.211358	-4.33232	1.47549e-05	0.000104639
ARHGAP1	757.025	-0.112343	0.439099	-0.25585	0.798067	0.880385
ARHGAP10	90.1596	1.06015	0.481089	2.20365	0.0275487	0.0743242
ARHGAP11A	114.714	0.271498	0.465542	0.583187	0.559768	0.707372
ARHGAP11A-SCG5	75.6413	-0.539285	0.456675	-1.18089	0.237644	0.39234
ARHGAP11B	7.20444	-0.120064	0.850061	-0.141242	0.887679	0.938399
ARHGAP11B-DT	31.4763	-0.267603	0.420916	-0.635763	0.524931	0.678365
ARHGAP12	1698.4	-0.108167	0.340324	-0.317837	0.750609	0.848547
ARHGAP17	646.46	0.37957	0.130707	2.90398	0.00368456	0.0139868
ARHGAP18	116.226	2.27249	0.36945	6.15101	7.699e-10	1.12856e-08
ARHGAP19	314.726	0.16568	0.193149	0.857788	0.39101	0.557931
ARHGAP19-SLIT1	23.1818	-1.71438	1.09623	-1.56389	0.117843	0.234943
ARHGAP20	886.133	0.12951	0.13515	0.95827	0.337927	0.502347
ARHGAP21	5268.07	-0.194988	0.176036	-1.10766	0.268007	0.426882
ARHGAP22	118.586	-1.51868	0.38578	-3.93666	8.26228e-05	0.000496884
ARHGAP23	1361.08	0.00425182	0.319789	0.0132957	0.989392	0.995133
ARHGAP23_1	95.2683	4.25746	0.725504	5.86828	4.40335e-09	5.76926e-08
ARHGAP24	573.707	1.03965	0.185202	5.61358	1.98178e-08	2.34132e-07
ARHGAP25	24.8392	0.0783399	0.365925	0.214087	0.830479	0.902089
ARHGAP26	2407.25	-0.46297	0.146909	-3.15141	0.00162484	0.00698164
ARHGAP27	9.95803	-0.887908	0.812382	-1.09297	0.274407	0.434181
ARHGAP27P1	5.24897	-3.21026	1.55246	-2.06785	0.0386537	0.097874
ARHGAP27P1-BPTFP1-KPNA2P3	27.6161	-3.30901	0.620072	-5.33649	9.47628e-08	9.97472e-07
ARHGAP28	2099.51	-0.956698	0.2777	-3.44508	0.0005709	0.00279612
ARHGAP29	240.04	0.358256	0.277384	1.29155	0.196512	0.342553
ARHGAP31	122.898	1.58301	0.310946	5.09094	3.5629e-07	3.43406e-06
ARHGAP31-AS1	6.38508	0.954016	0.934678	1.02069	0.307402	0.471452
ARHGAP32	2312.13	-0.117903	0.130768	-0.901623	0.367257	0.53406
ARHGAP33	755.637	-0.612511	0.557277	-1.09911	0.271719	0.431099
ARHGAP35	7694.53	-0.0643035	0.178968	-0.359303	0.719369	0.826757
ARHGAP36	19012.9	1.02708	0.137312	7.47985	7.44102e-14	1.76591e-12
ARHGAP39	322.14	-1.11912	0.376707	-2.97079	0.00297036	0.0117247
ARHGAP4	17.795	0.472421	0.590895	0.7995	0.424001	0.590136
ARHGAP42	409.085	1.83653	0.59052	3.11003	0.0018707	0.00788175
ARHGAP42-AS1	7.92056	2.8293	0.909586	3.11053	0.0018675	0.00787066
ARHGAP44	613.89	0.501505	0.200388	2.50267	0.0123261	0.0385251
ARHGAP45	5.55401	0.0373121	0.83787	0.0445321	0.96448	0.981375
ARHGAP5	3800.59	0.977486	0.392099	2.49296	0.0126684	0.0393833
ARHGAP5-AS1	69.9706	0.624651	0.265503	2.35271	0.0186374	0.0539098
ARHGAP6	34.7251	1.38997	0.542536	2.56198	0.0104076	0.0335301
ARHGAP8	50.7194	0.363069	0.659539	0.550489	0.581984	0.725817
ARHGAP9	9.99243	-0.308085	0.618049	-0.498479	0.618146	0.754351
ARHGDIA	2948.15	0.117258	0.552851	0.212097	0.832031	0.902724
ARHGDIB	8.73122	-1.24762	0.79297	-1.57336	0.115636	0.231783
ARHGDIG	606.126	-0.200744	0.602637	-0.333109	0.739052	0.841084
ARHGEF1	78.8118	0.110491	0.551269	0.200429	0.841145	0.908968
ARHGEF10	303.616	0.0221638	0.182548	0.121414	0.903363	0.946874
ARHGEF10_1	7.10657	-0.855665	1.22966	-0.695852	0.486521	0.646348
ARHGEF10L	499.593	-0.707986	0.51622	-1.37148	0.170225	0.309623
ARHGEF11	1629.65	-1.15778	0.334621	-3.45997	0.000540245	0.00266348
ARHGEF12	6073.06	-0.0325241	0.13573	-0.239624	0.810622	0.888731
ARHGEF15	28.3748	-2.86786	0.57756	-4.96547	6.85352e-07	6.31493e-06
ARHGEF16	17.662	0.0451482	0.718459	0.0628404	0.949894	0.974182
ARHGEF17	1176.51	-0.479189	0.465289	-1.02987	0.303069	0.466767
ARHGEF18	625.997	-0.197727	0.476943	-0.414572	0.678455	0.798301
ARHGEF19	17.774	0.511028	0.755872	0.676077	0.498992	0.657151
ARHGEF2	2115.71	0.495196	0.278519	1.77796	0.0754105	0.166171
ARHGEF25	614.177	-0.924409	0.358389	-2.57935	0.00989874	0.0321575
ARHGEF26	60.0366	1.39056	0.350208	3.97066	7.16729e-05	0.00044027
ARHGEF28	49.0663	3.04694	0.529192	5.75772	8.52595e-09	1.06252e-07
ARHGEF3	1090.33	0.703217	0.108728	6.46764	9.95443e-11	1.62828e-09
ARHGEF33	29.094	-2.30666	0.46492	-4.96142	6.99792e-07	6.43277e-06
ARHGEF34P	26.1171	4.23576	1.15944	3.65329	0.000258902	0.0014018
ARHGEF35	49.6619	4.2268	0.613768	6.88663	5.71276e-12	1.09052e-10
ARHGEF35-AS1	8.98778	1.56861	0.72727	2.15685	0.0310174	0.0818799
ARHGEF35_1	5.43437	3.05822	1.36836	2.23495	0.0254209	0.0696188
ARHGEF37	43.4296	-0.322862	0.281558	-1.1467	0.251507	0.408921
ARHGEF39	11.7812	-1.22593	0.604922	-2.02659	0.0427043	0.106296
ARHGEF4	461.052	-1.2943	0.292877	-4.41926	9.90404e-06	7.21213e-05
ARHGEF40	532.96	-0.568377	0.503262	-1.12938	0.258736	0.416395
ARHGEF5	38.6595	3.85979	0.964735	4.00088	6.31077e-05	0.000392574
ARHGEF6	181.254	2.71048	0.260895	10.3892	2.77733e-25	1.96747e-23
ARHGEF7	3821.1	-0.637085	0.114142	-5.58152	2.38421e-08	2.79021e-07
ARHGEF7-AS2	9.36318	-0.5862	0.654348	-0.895854	0.370331	0.537104
ARHGEF9	2850.6	-0.527628	0.108071	-4.88226	1.04879e-06	9.35376e-06
ARID1A	4809.24	-0.436601	0.183005	-2.38573	0.0170453	0.0500601
ARID1B	2319.09	-0.433636	0.121926	-3.55654	0.000375769	0.00193932
ARID2	1416.91	-0.113457	0.281617	-0.402877	0.687039	0.804452
ARID3A	336.344	-0.901339	0.278005	-3.24216	0.00118626	0.00530006
ARID3B	377.384	-2.30731	0.213225	-10.821	2.73675e-27	2.39382e-25
ARID3C	33.1034	-2.95219	0.767677	-3.84562	0.000120249	0.00070099
ARID4A	1681.64	-0.826913	0.291556	-2.83621	0.00456531	0.0167467
ARID4B	1788.59	-0.360252	0.27832	-1.29438	0.195534	0.341424
ARID5A	311.715	1.53027	0.536855	2.85043	0.00436604	0.0161332
ARID5B	1206.55	0.550384	0.214649	2.56411	0.010344	0.0333598
ARIH1	4269.89	0.436104	0.262095	1.66391	0.0961295	0.201371
ARIH2	1303.11	-0.310114	0.134416	-2.30712	0.0210479	0.0596325
ARIH2OS	15.5454	-0.157685	0.47097	-0.334808	0.73777	0.840261
ARK2C	1101.97	-0.237673	0.167857	-1.41593	0.156797	0.29108
ARK2N	457.765	0.566405	0.192164	2.94752	0.00320338	0.0124976
ARL1	1517.11	0.674086	0.321569	2.09624	0.0360606	0.0925082
ARL10	3866.29	-0.440247	0.0971024	-4.53385	5.79194e-06	4.42071e-05
ARL13B	278.685	0.781587	0.337561	2.3154	0.0205913	0.0585437
ARL14EP	511.37	0.439779	0.31914	1.37801	0.168199	0.306506
ARL15	504.099	0.499346	0.328482	1.52016	0.128471	0.249821
ARL16	369.571	-0.279629	0.160802	-1.73896	0.0820416	0.17759
ARL17A	226.144	-1.78137	0.302976	-5.87957	4.11336e-09	5.4007e-08
ARL17A_1	103.317	-0.0979527	0.310655	-0.31531	0.752526	0.849667
ARL17B	74.2464	-1.73053	0.309832	-5.5854	2.33167e-08	2.73388e-07
ARL2	699.49	0.372769	0.385875	0.966036	0.334026	0.498418
ARL2-SNX15	309.179	-0.204609	0.414119	-0.494082	0.621248	0.757244
ARL2BP	1507.72	0.0248355	0.275841	0.0900354	0.928259	0.961196
ARL3	1735.69	-0.449531	0.210276	-2.13781	0.0325321	0.0851512
ARL4A	609.587	0.0493575	0.328827	0.150102	0.880684	0.934504
ARL4C	13042.7	0.908506	0.241934	3.75519	0.00017321	0.000978794
ARL4D	101.522	0.349671	0.381778	0.915901	0.359719	0.525764
ARL5A	1173	1.06353	0.557559	1.90748	0.056459	0.132697
ARL5B	2771.08	0.485338	0.4243	1.14385	0.252684	0.409867
ARL6	582.23	-0.421655	0.364251	-1.15759	0.24703	0.403296
ARL6IP1	6181.09	0.136931	0.157606	0.868819	0.384946	0.551263
ARL6IP4	876.04	0.220327	0.385779	0.571123	0.567916	0.714584
ARL6IP5	5405.65	0.397223	0.294645	1.34814	0.177613	0.318704
ARL6IP6	97.2759	0.0781713	0.193097	0.404828	0.685604	0.803566
ARL8A	3721.67	-0.0818749	0.173927	-0.470742	0.637825	0.768998
ARL8B	3456.93	0.376235	0.37908	0.992495	0.320956	0.485143
ARL9	42.506	-0.176208	0.384803	-0.457917	0.647012	0.776156
ARLNC1	9.76405	-0.969981	0.638297	-1.51964	0.128602	0.249946
ARMC1	1366.17	0.201677	0.305208	0.660784	0.508751	0.6653
ARMC10	918.982	0.850708	0.351113	2.42289	0.0153978	0.0461512
ARMC12	23.9408	3.52876	0.729067	4.84011	1.29769e-06	1.12978e-05
ARMC2	69.4904	-0.796877	0.300921	-2.64813	0.00809393	0.0272789
ARMC5	118.596	-0.520871	0.508235	-1.02486	0.305427	0.469351
ARMC6	297.316	-0.555112	0.616644	-0.900215	0.368006	0.534798
ARMC7	125.08	-0.7724	0.354975	-2.17593	0.0295607	0.0788433
ARMC8	1184.14	-0.325428	0.214494	-1.51719	0.129218	0.250856
ARMC9	512.393	-0.199352	0.156603	-1.27298	0.203026	0.350748
ARMCX1	1758.99	-0.322096	0.126526	-2.54569	0.0109061	0.0347885
ARMCX2	2119.87	-0.117035	0.205549	-0.569379	0.569099	0.715444
ARMCX3	5069.98	-0.510037	0.179799	-2.83671	0.00455808	0.0167312
ARMCX4	725.431	-1.07185	0.196921	-5.44305	5.23766e-08	5.7673e-07
ARMCX5	479.649	-0.368402	0.133437	-2.76086	0.00576485	0.0205285
ARMCX5-GPRASP2	528.611	-0.989138	0.225726	-4.38203	1.17578e-05	8.46442e-05
ARMCX6	763.213	-0.746152	0.254715	-2.92936	0.00339663	0.0130726
ARMH1	8.70076	-0.918052	0.737207	-1.24531	0.213017	0.36376
ARMH3	446.992	-0.993899	0.16547	-6.00651	1.89562e-09	2.61998e-08
ARMH4	1253.74	0.226698	0.146137	1.55128	0.120836	0.239047
ARMT1	569.743	-0.357368	0.36569	-0.977244	0.328449	0.492977
ARNT	726.875	0.63127	0.128117	4.92728	8.33836e-07	7.55235e-06
ARNT2	3147.58	-0.0586902	0.339388	-0.17293	0.862707	0.922257
ARNT2-DT	9.4567	1.41889	0.686049	2.0682	0.0386211	0.0978094
ARPC1A	2050.08	-0.115571	0.119756	-0.965055	0.334517	0.498851
ARPC1B	212.609	1.13643	0.382058	2.97449	0.00293473	0.011626
ARPC2	6346.13	0.435787	0.244308	1.78376	0.0744621	0.164665
ARPC3	2979.32	0.405052	0.22234	1.82177	0.06849	0.154484
ARPC4	1547.36	0.132887	0.399703	0.332465	0.739538	0.841212
ARPC4-TTLL3	65.4758	-0.590274	0.550043	-1.07314	0.283208	0.443934
ARPC5	4708.84	0.287383	0.171838	1.6724	0.0944448	0.198593
ARPC5L	710.428	-0.0761244	0.147044	-0.517697	0.60467	0.743604
ARPIN	631.144	-0.143003	0.132012	-1.08326	0.278692	0.438911
ARPIN-AP3S2	463.518	-0.711394	0.510932	-1.39234	0.163818	0.300522
ARPP19	7805.37	0.537255	0.347469	1.5462	0.122057	0.240733
ARPP21	232.542	0.311106	0.280192	1.11033	0.266856	0.425711
ARRB1	3067.11	-0.973101	0.356148	-2.73229	0.00628956	0.0221012
ARRB2	648.315	0.279212	0.352888	0.79122	0.428815	0.594792
ARRDC1	38.3829	-0.590951	0.733207	-0.805982	0.420253	0.586793
ARRDC1-AS1	103.503	-0.441116	0.441894	-0.998239	0.318164	0.482397
ARRDC2	44.8527	2.49667	0.555666	4.49311	7.0191e-06	5.26885e-05
ARRDC3	1846.15	1.28914	0.235527	5.47343	4.41398e-08	4.92731e-07
ARRDC3-AS1	11.5414	-0.292202	0.667805	-0.437556	0.661708	0.786493
ARRDC4	452.01	-0.206941	0.238986	-0.865913	0.386538	0.553033
ARSA	188.63	0.0874836	0.569523	0.153609	0.877918	0.932791
ARSB	953.923	0.196557	0.158766	1.23803	0.215706	0.366713
ARSD	492.938	1.38805	0.245728	5.64872	1.61647e-08	1.93675e-07
ARSG	174.577	-0.244931	0.229875	-1.0655	0.286651	0.447887
ARSI	14.923	2.77355	0.876336	3.16494	0.00155117	0.00671152
ARSJ	147.843	2.27763	0.52814	4.31255	1.61386e-05	0.000113463
ARSK	382.606	1.20304	0.437239	2.75145	0.00593328	0.0210158
ARSL	20.5385	0.528801	0.457912	1.15481	0.248168	0.404552
ART3	7.63966	2.03143	0.960329	2.11535	0.0344001	0.089114
ART4	3.47812	-2.50581	2.59185	-0.966806	0.333641	0.498082
ART5	5.92813	1.14801	0.947775	1.21127	0.22579	0.378607
ARV1	392.445	-0.473648	0.359455	-1.31768	0.18761	0.331911
ARVCF	406.464	-1.76154	0.631373	-2.79001	0.00527062	0.0189899
AS3MT	195.445	0.587109	0.699826	0.838935	0.401506	0.568207
ASAH1	3143.28	0.62844	0.159479	3.94059	8.12819e-05	0.000490403
ASAH1-AS1	57.6943	-0.279264	0.292162	-0.955855	0.339145	0.503717
ASAH2	99.124	0.81404	0.455275	1.78802	0.0737732	0.163608
ASAH2B	437.777	-0.436893	0.295662	-1.47768	0.139494	0.265765
ASAP1	5541.04	-1.03758	0.170039	-6.10199	1.04756e-09	1.50132e-08
ASAP2	2212.89	-0.150512	0.211965	-0.710079	0.477655	0.639126
ASAP3	638.965	0.00363094	0.308679	0.0117628	0.990615	0.995584
ASAP3_1	9.83644	-7.03707	3.27554	-2.14837	NA	NA
ASB1	1054.38	0.0082704	0.319833	0.0258585	0.97937	0.989461
ASB12	25.517	-0.100323	0.468964	-0.213924	0.830606	0.902089
ASB13	285.097	-0.415718	0.340923	-1.21939	0.222697	0.37487
ASB16-AS1	30.7822	-0.156024	0.502386	-0.310566	0.75613	0.852019
ASB2	47.0895	1.16341	0.473482	2.45714	0.0140046	0.0427248
ASB3	481.816	1.10307	0.279486	3.94677	7.92112e-05	0.000479618
ASB5	12.0009	1.91965	0.820634	2.33923	0.0193237	0.0555929
ASB6	520.473	0.0042539	0.350505	0.0121365	0.990317	0.995392
ASB7	401.432	0.322659	0.197529	1.63347	0.102369	0.211587
ASB8	888.388	-0.229789	0.106614	-2.15533	0.0311356	0.0820841
ASCC1	1099.8	0.282611	0.15453	1.82884	0.0674234	0.152632
ASCC2	475.445	-0.454003	0.342065	-1.32724	0.184429	0.327612
ASCC3	1802.63	1.08258	0.312642	3.46269	0.0005348	0.00264363
ASCL1	517.873	1.53878	0.22542	6.8263	8.71311e-12	1.63478e-10
ASDURF	263.059	0.888517	0.746507	1.19023	0.233955	0.388071
ASF1A	717.224	0.215942	0.279237	0.773329	0.439327	0.604246
ASF1B	16.6319	-1.42933	0.635754	-2.24825	0.0245601	0.0677593
ASGR1	175.127	-0.633181	0.305042	-2.07572	0.0379202	0.0963894
ASH1L	2934.08	-0.360815	0.154447	-2.33617	0.0194825	0.0559462
ASH1L-AS1	31.5404	-0.875088	0.327758	-2.66992	0.00758693	0.0258461
ASH2L	1543.1	-0.20035	0.0878433	-2.28077	0.0225622	0.0631546
ASIC1	762.887	-1.41597	0.2531	-5.59451	2.2125e-08	2.60234e-07
ASIC2	1310.04	0.00926523	0.192633	0.0480977	0.961638	0.979621
ASIC3	8.19253	-0.46237	0.849398	-0.54435	0.5862	0.729218
ASIC4	130.574	-2.11021	0.700893	-3.01075	0.00260605	0.0105139
ASL	115.934	-0.295983	0.471422	-0.627852	0.530101	0.683009
ASMER1	141.675	0.95049	0.278475	3.4132	0.000642057	0.00309981
ASMTL	447.716	0.303742	0.494221	0.614587	0.538828	0.690533
ASNS	3165.37	0.0522198	0.0852702	0.612404	0.54027	0.691673
ASNSD1	1496.03	0.573122	0.248579	2.30559	0.0211336	0.0597663
ASNSP1	32.0224	8.19375	1.22767	6.67423	2.48537e-11	4.43959e-10
ASPG	7.20117	0.465147	1.33635	0.348073	0.727785	0.832843
ASPH	2540.66	0.964866	0.26091	3.69808	0.000217235	0.00119849
ASPHD1	324.447	-0.609339	0.532973	-1.14328	0.252921	0.410146
ASPHD2	763.008	0.638247	0.179421	3.55725	0.000374757	0.00193517
ASPM	211.226	-0.138182	0.439656	-0.314296	0.753296	0.850384
ASPRV1	55.6901	-0.101886	0.373524	-0.272769	0.785031	0.872211
ASPSCR1	93.2233	-0.27683	0.537463	-0.515067	0.606506	0.745037
ASRGL1	450.957	-0.590991	0.209793	-2.81702	0.00484712	0.017638
ASS1	215.214	1.22002	0.454831	2.68236	0.00731049	0.0250582
ASTE1	90.1216	-0.0790369	0.209787	-0.376749	0.70636	0.817991
ASTN1	4012.97	-0.310504	0.251326	-1.23546	0.216658	0.367897
ASTN2	329.104	-0.312216	0.318327	-0.980801	0.326691	0.491011
ASXL1	2273.19	0.374205	0.257202	1.4549	0.145696	0.275021
ASXL2	603.295	0.0237346	0.173222	0.137019	0.891016	0.940068
ASXL3	1314.8	-1.43741	0.121081	-11.8714	1.66598e-32	2.10357e-30
ATAD1	5092.81	0.442794	0.277212	1.59731	0.110197	0.2235
ATAD2	276.437	0.409043	0.386102	1.05942	0.28941	0.450624
ATAD2B	621.585	-0.319002	0.282339	-1.12985	0.258538	0.416283
ATAD3A	182.46	-0.283378	0.371271	-0.763263	0.445306	0.610068
ATAD3B	35.2429	-1.98529	0.797909	-2.48811	0.0128423	0.0398044
ATAD3C	7.41222	-2.38637	0.838455	-2.84616	0.00442504	0.0163071
ATAD5	67.9451	-1.45022	0.374587	-3.8715	0.000108167	0.000635927
ATAT1	2574.19	-0.547572	0.397991	-1.37584	0.16887	0.307458
ATCAY	5965.92	-0.708888	0.368198	-1.92529	0.0541929	0.128555
ATE1	1502.24	0.2623	0.156482	1.67623	0.0936927	0.197264
ATE1-AS1	10.6273	-0.219994	0.725163	-0.303371	0.761607	0.855459
ATF1	199.139	0.493404	0.398251	1.23893	0.215373	0.36624
ATF2	2797.8	0.376004	0.313829	1.19812	0.230872	0.384388
ATF3	1846.51	2.79791	0.202708	13.8027	2.45653e-43	5.38442e-41
ATF4	4862.58	0.448555	0.0910036	4.92898	8.26588e-07	7.49765e-06
ATF5	1384.89	1.85383	0.17883	10.3665	3.52313e-25	2.45841e-23
ATF6	2448.81	0.624695	0.222513	2.80745	0.00499356	0.0180967
ATF6B	747.338	-0.432214	0.515032	-0.839199	0.401357	0.568091
ATF7	1095.94	0.355789	0.136271	2.6109	0.00903042	0.0298626
ATF7-NPFF	4.42379	1.67759	1.86965	0.897279	0.36957	0.536251
ATF7IP	6899.46	-0.0821411	0.309579	-0.265332	0.790754	0.876532
ATF7IP2	129.641	0.0641541	0.303872	0.211122	0.832792	0.903181
ATG10	140.911	-0.67737	0.195286	-3.4686	0.00052317	0.00259057
ATG101	311.031	0.0536569	0.35283	0.152076	0.879127	0.93349
ATG12	2151.99	0.00367827	0.246396	0.0149283	0.988089	0.99428
ATG13	1306.66	-0.0673301	0.260659	-0.258307	0.79617	0.879279
ATG14	517.606	0.0635647	0.182778	0.347771	0.728012	0.832991
ATG16L1	722.93	0.41477	0.144732	2.86579	0.00415975	0.0154784
ATG16L2	36.0017	0.107258	0.48027	0.223329	0.82328	0.897462
ATG2A	199.601	-0.491897	0.578642	-0.850089	0.395275	0.562217
ATG2B	1601.96	-0.319304	0.171516	-1.86165	0.062652	0.143983
ATG3	1154.06	0.36114	0.352985	1.0231	0.306259	0.470088
ATG4A	473.727	1.25404	0.313575	3.99916	6.35678e-05	0.000395041
ATG4B	646.691	-1.02703	0.307486	-3.34008	0.000837545	0.0039185
ATG4C	241.964	0.803295	0.40175	1.99949	0.0455551	0.112207
ATG4D	139.714	-0.777343	0.601509	-1.29232	0.196246	0.342283
ATG5	661.936	0.405892	0.294752	1.37706	0.168493	0.306892
ATG7	315.722	0.380428	0.200982	1.89285	0.0583779	0.13633
ATG9A	617.886	0.0949513	0.474726	0.200013	0.841471	0.909147
ATG9B	93.6256	-0.975139	0.281416	-3.46512	0.000529998	0.00262059
ATIC	1319.61	0.580048	0.0963061	6.02296	1.71261e-09	2.37584e-08
ATL1	2152.16	-0.230575	0.166942	-1.38117	0.167227	0.305182
ATL2	982.544	0.636956	0.196779	3.23691	0.00120833	0.00538961
ATL3	368.167	1.00813	0.276502	3.64601	0.000266348	0.00143628
ATM	884.306	0.625303	0.403058	1.5514	0.120807	0.239047
ATMIN	4039.86	0.273858	0.250367	1.09383	0.274031	0.43377
ATN1	4792.21	-0.0936367	0.257831	-0.363171	0.716477	0.825162
ATOH7	10.2692	0.199389	0.637056	0.312985	0.754292	0.850936
ATOH8	15.3541	0.583436	0.691478	0.843752	0.398808	0.565819
ATOSA	587.454	-0.038498	0.329892	-0.116699	0.907099	0.948807
ATOSB	468.409	0.208924	0.420468	0.496884	0.619271	0.755427
ATOX1	331.854	0.380171	0.191869	1.98141	0.0475453	0.116066
ATP10A	34.3407	1.80177	0.549278	3.28025	0.00103716	0.00471878
ATP10D	368.016	1.613	0.329682	4.89259	9.95184e-07	8.91836e-06
ATP11A	868.023	0.362559	0.160958	2.25251	0.0242903	0.0671442
ATP11B	1383.26	0.98112	0.303014	3.23787	0.00120426	0.00537273
ATP11C	1581.43	-0.127076	0.215791	-0.588887	0.555937	0.704197
ATP12A	4.09233	-1.94198	1.04166	-1.86432	0.0622763	0.14338
ATP13A1	444.353	-0.297189	0.555465	-0.535027	0.592631	0.734305
ATP13A2	2543.87	-0.547574	0.606019	-0.903559	0.366229	0.533025
ATP13A3	3628.67	0.227406	0.299682	0.758826	0.447957	0.612452
ATP13A3-DT	23.2393	-1.09234	0.467622	-2.33595	0.019494	0.0559635
ATP13A5-AS1	3.97545	1.36589	1.01414	1.34685	0.178029	0.319298
ATP1A1	6203.55	0.77431	0.218393	3.54549	0.00039188	0.00200856
ATP1A1-AS1	15.8857	-0.770771	0.461385	-1.67056	0.0948086	0.199163
ATP1A2	20.0102	-3.17705	0.697099	-4.55753	5.17578e-06	4.00536e-05
ATP1A3	15551.8	-0.711358	0.444243	-1.60128	0.109314	0.222122
ATP1B1	8738.39	0.000790443	0.23707	0.00333422	0.99734	0.998698
ATP1B2	1213.14	-0.799128	0.131972	-6.05531	1.40152e-09	1.97367e-08
ATP1B3	2288.54	0.312079	0.132476	2.35574	0.0184858	0.0535796
ATP23	96.6783	1.17133	0.545395	2.14768	0.0317394	0.0833809
ATP2A1	5.32973	-0.97144	0.952823	-1.01954	0.307947	0.472056
ATP2A1-AS1	10.0968	-0.718819	0.855007	-0.840717	0.400507	0.567397
ATP2A2	12539.4	-0.160402	0.117287	-1.3676	0.171438	0.311365
ATP2A3	79.2894	0.586571	0.447794	1.30991	0.190225	0.334823
ATP2B1	12620.8	0.0408956	0.217736	0.187822	0.851016	0.915168
ATP2B1-AS1	1007.46	0.18692	0.516008	0.362243	0.71717	0.825707
ATP2B2	798.724	-0.664849	0.208217	-3.19305	0.00140778	0.00616846
ATP2B3	432.906	-0.392417	0.369633	-1.06164	0.288399	0.449606
ATP2B4	10676.1	0.833659	0.104648	7.96634	1.63442e-15	4.76275e-14
ATP2C1	8362.28	0.0164373	0.199165	0.0825311	0.934224	0.96507
ATP2C2-AS1	6.90353	-0.660898	0.906984	-0.728676	0.4662	0.629039
ATP5F1A	7434.5	-0.261894	0.13818	-1.89532	0.0580505	0.135667
ATP5F1B	6757.4	-0.116836	0.262883	-0.44444	0.656724	0.783209
ATP5F1C	2774.73	-0.0340863	0.243491	-0.13999	0.888668	0.939018
ATP5F1D	310.756	-0.130096	0.515645	-0.252298	0.800811	0.882156
ATP5F1E	568.091	-1.01075	0.10761	-9.39267	5.84965e-21	2.86802e-19
ATP5IF1	1372.23	0.159686	0.419662	0.380511	0.703566	0.815614
ATP5MC1	281.816	-0.441798	0.381423	-1.15829	0.246747	0.40301
ATP5MC2	691.644	0.262316	0.48003	0.546458	0.584751	0.727929
ATP5MC3	1758.66	-0.0840003	0.142384	-0.589958	0.555219	0.703645
ATP5ME	585.747	-0.0971983	0.190151	-0.511163	0.609237	0.746608
ATP5MF	1068.82	-0.0274381	0.171923	-0.159595	0.8732	0.929368
ATP5MF-PTCD1	38.1133	8.44622	2.7575	3.06299	0.00219134	0.0090365
ATP5MG	1786.09	0.0473176	0.112213	0.421676	0.673262	0.794146
ATP5MGL	6.58309	-0.109396	2.00184	-0.054648	0.956419	0.977028
ATP5MJ	829.005	-0.0612659	0.163475	-0.374772	0.70783	0.819257
ATP5MK	1401.22	0.397834	0.531532	0.748466	0.454179	0.618237
ATP5PB	3099.73	0.214907	0.261028	0.823311	0.410331	0.576527
ATP5PD	1456.86	0.227726	0.157217	1.44848	0.147482	0.277578
ATP5PF	1281.03	-0.11287	0.355826	-0.317205	0.751088	0.848658
ATP5PO	1751.34	0.00288281	0.169931	0.0169645	0.986465	0.993132
ATP6AP1	2227.99	-0.230784	0.421349	-0.547726	0.58388	0.727255
ATP6AP1-DT	32.074	0.0878256	0.615506	0.142688	0.886536	0.937883
ATP6AP1L	104.727	-0.589605	0.270029	-2.18348	0.0290001	0.0776295
ATP6AP2	3335.32	0.320113	0.20532	1.5591	0.118973	0.236487
ATP6V0A1	6432.39	-0.0596397	0.160642	-0.371259	0.710444	0.82055
ATP6V0A2	304.482	-0.199722	0.223547	-0.893422	0.371631	0.538571
ATP6V0A4	4.03786	-1.43364	1.15329	-1.24308	0.213837	0.364522
ATP6V0B	800.291	-0.0274864	0.614093	-0.0447594	0.964299	0.981375
ATP6V0C	4667.35	0.0937676	0.228277	0.410762	0.681247	0.800221
ATP6V0D1	1805.13	-0.240009	0.343456	-0.698805	0.484674	0.644635
ATP6V0D1-DT	8.31786	0.357105	0.653479	0.546467	0.584745	0.727929
ATP6V0E1	599.282	1.74704	0.258085	6.76923	1.29466e-11	2.3882e-10
ATP6V0E2	3242.41	-0.717746	0.353271	-2.03172	0.0421823	0.105292
ATP6V0E2-AS1	105.94	-1.0966	0.46124	-2.37751	0.0174299	0.0509949
ATP6V1A	8537.49	0.0852462	0.145367	0.58642	0.557593	0.705524
ATP6V1B1	6.66982	2.30235	0.966946	2.38105	0.0172634	0.0506032
ATP6V1B1-AS1	7.21656	4.11951	1.16573	3.53385	0.000409549	0.00208889
ATP6V1B2	5390.51	0.173733	0.118584	1.46506	0.142903	0.270741
ATP6V1C1	3444.48	-0.13014	0.288343	-0.451338	0.651746	0.779626
ATP6V1C2	10.3265	-1.1681	1.02746	-1.13688	0.255589	0.412854
ATP6V1D	2318.43	0.214278	0.19538	1.09673	0.272761	0.432304
ATP6V1E1	2773.37	0.394084	0.209689	1.87937	0.0601937	0.139521
ATP6V1E2	98.2334	0.359698	0.209138	1.71991	0.0854484	0.183409
ATP6V1F	1389.53	0.244897	0.454567	0.538747	0.590061	0.732456
ATP6V1G1	2342.09	0.0752853	0.213308	0.352943	0.724131	0.829774
ATP6V1G2	1794.41	-0.65931	0.174683	-3.77433	0.000160441	0.000913007
ATP6V1G2-DDX39B	1101.6	-0.412625	0.246724	-1.67241	0.0944431	0.198593
ATP6V1H	1977.14	-0.266681	0.178975	-1.49005	0.136211	0.26114
ATP7A	1064.41	0.149269	0.242624	0.615226	0.538405	0.690224
ATP7B	304.301	-0.44489	0.257178	-1.72989	0.0836493	0.180368
ATP8A1	2926.08	-1.56352	0.187111	-8.35609	6.48335e-17	2.17251e-15
ATP8A2	4378.01	-0.596793	0.104375	-5.71777	1.07931e-08	1.32906e-07
ATP8B1	85.4343	3.08693	0.483199	6.38853	1.67485e-10	2.65116e-09
ATP8B1-AS1	14.6512	-0.22305	0.481521	-0.46322	0.643207	0.772985
ATP8B2	825.139	-0.856855	0.302679	-2.8309	0.00464173	0.0169969
ATP8B3	46.9133	-0.476707	0.438964	-1.08598	0.277487	0.437753
ATP8B4	20.6914	3.11306	0.646227	4.81728	1.45528e-06	1.25641e-05
ATP9A	19225.5	-0.483793	0.183053	-2.64292	0.00821942	0.0276219
ATP9B	214.84	0.21178	0.220424	0.960782	0.336662	0.501146
ATPAF1	1637.27	-0.802214	0.145109	-5.52835	3.23262e-08	3.70856e-07
ATPAF2	245.478	-0.660696	0.224569	-2.94206	0.00326032	0.0126574
ATPSCKMT	111.766	-0.364576	0.273143	-1.33474	0.181961	0.324257
ATR	991.259	0.643221	0.212819	3.02239	0.00250789	0.0101774
ATRAID	583.1	1.12435	0.16211	6.93575	4.0407e-12	7.79319e-11
ATRIP	33.3984	-1.28519	1.13797	-1.12937	0.258741	0.416395
ATRIP-TREX1	63.3233	0.128183	0.427118	0.300112	0.764092	0.857216
ATRN	3208.02	0.0357745	0.110322	0.324272	0.745732	0.845375
ATRNL1	2586.79	0.333019	0.22503	1.47989	0.138904	0.264958
ATRX	7696.82	-0.275873	0.301147	-0.916072	0.359629	0.525739
ATXN1	1558.34	-0.564211	0.133825	-4.21604	2.48632e-05	0.000168262
ATXN1-AS1	448.099	-0.274492	0.349173	-0.78612	0.431797	0.597204
ATXN10	4885.22	0.135819	0.209893	0.647085	0.517577	0.67264
ATXN1L	790.295	0.221803	0.228704	0.969826	0.332133	0.496539
ATXN2	3041.57	-0.0299458	0.295029	-0.101501	0.919153	0.955035
ATXN2L	2455.05	0.128858	0.30844	0.417773	0.676113	0.796385
ATXN3	506.389	-0.510568	0.2656	-1.92232	0.0545655	0.129208
ATXN7	399.992	-0.297891	0.142934	-2.08412	0.0371495	0.0948127
ATXN7L1	314.52	-0.546565	0.153393	-3.56316	0.00036642	0.00189791
ATXN7L2	93.5791	-2.25014	0.579159	-3.88518	0.000102253	0.000604211
ATXN7L3	2439.2	-0.614732	0.424213	-1.44911	0.147306	0.277411
ATXN7L3-AS1	19.8308	-0.628547	0.472362	-1.33065	0.183305	0.326123
ATXN7L3B	6304.62	-0.508545	0.306408	-1.6597	0.0969756	0.202664
ATXN8OS	5.96251	-0.623836	0.913537	-0.682881	0.494682	0.653323
AUH	514.365	-0.0608828	0.283016	-0.215121	0.829673	0.901776
AUNIP	10.8318	-0.805512	0.582961	-1.38176	0.167046	0.304911
AUP1	643.395	0.0834783	0.429526	0.19435	0.845902	0.911615
AURKA	72.3521	-0.183746	0.271917	-0.675744	0.499203	0.657324
AURKAIP1	297.418	-0.0266581	0.418753	-0.0636606	0.94924	0.973967
AURKAP1	4.74462	-1.93628	0.894102	-2.16561	0.0303409	0.0804939
AURKB	26.7873	-0.204198	0.726753	-0.280973	0.778731	0.86758
AUTS2	2050.82	-1.0799	0.140775	-7.67107	1.70565e-14	4.41359e-13
AVEN	235.925	0.102606	0.213657	0.480239	0.631058	0.764094
AVIL	11.1949	-0.554432	0.686494	-0.807628	0.419305	0.58592
AVL9	2649.73	-0.256762	0.14047	-1.82787	0.0675687	0.152906
AVPI1	72.0764	1.47451	0.726125	2.03065	0.0422903	0.105477
AVPR1A	58.4558	2.67251	0.533198	5.01223	5.38028e-07	5.04733e-06
AVPR1B	6.11992	1.22311	0.867214	1.41039	0.158424	0.29334
AXIN1	303.924	0.223683	0.475922	0.469998	0.638356	0.769327
AXIN2	202.884	-1.27544	0.341072	-3.73952	0.000184373	0.0010359
AXL	283.758	2.75403	0.309017	8.91222	5.00188e-19	2.05264e-17
AZI2	2138.27	0.404881	0.263953	1.53391	0.125051	0.244807
AZIN1	10661.2	0.0335203	0.307828	0.108893	0.913287	0.951488
AZIN2	71.4549	-0.123911	0.483656	-0.256196	0.797799	0.880348
B2M	6042.43	1.93384	0.316669	6.10681	1.01643e-09	1.46232e-08
B2M_1	590.813	1.95713	0.802177	2.43978	0.0146964	0.0444639
B3GALNT1	1689.34	-0.583581	0.193249	-3.01984	0.00252907	0.0102464
B3GALNT2	320.111	0.366997	0.232891	1.57583	0.115064	0.23081
B3GALT1	313.077	-0.783591	0.147587	-5.30936	1.10013e-07	1.15085e-06
B3GALT2	436.297	-0.995477	0.369774	-2.69213	0.00709983	0.0244595
B3GALT4	35.7262	1.18382	0.782193	1.51347	0.130161	0.252134
B3GALT5	115.621	-0.248703	0.22815	-1.09009	0.275674	0.435631
B3GALT5-AS1	19.8234	2.81739	0.615335	4.57863	4.68025e-06	3.65456e-05
B3GALT6	682.084	-0.324889	0.2137	-1.5203	0.128435	0.249779
B3GALT9	52.3539	0.152183	0.347729	0.437648	0.661641	0.786464
B3GAT1	679.076	-0.754055	0.442569	-1.70381	0.0884162	0.188627
B3GAT1-DT	28.2548	-1.34787	0.381319	-3.53475	0.00040816	0.00208397
B3GAT2	337.668	-1.07747	0.386289	-2.78928	0.00528251	0.0190254
B3GAT3	267.261	0.0437256	0.677205	0.0645677	0.948518	0.973494
B3GLCT	847.955	-1.30589	0.203948	-6.40307	1.52285e-10	2.42084e-09
B3GNT2	415.958	0.76796	0.266509	2.88155	0.0039572	0.0148645
B3GNT4	77.8721	-0.396407	0.282395	-1.40373	0.160398	0.296027
B3GNT5	841.911	1.23952	0.279881	4.42875	9.47808e-06	6.9331e-05
B3GNT7	52.3192	2.32706	0.551922	4.21628	2.48369e-05	0.000168206
B3GNT9	80.6537	1.98277	0.421481	4.70429	2.54754e-06	2.10387e-05
B3GNTL1	41.2266	0.249633	0.508981	0.490456	0.623811	0.758921
B4GALNT1	2146.57	-0.361841	0.237969	-1.52054	0.128376	0.249715
B4GALNT3	31.3748	-0.945388	0.580339	-1.62903	0.103307	0.213052
B4GALNT4	810.926	-0.502696	0.563563	-0.891997	0.372395	0.53909
B4GALT1	1098.36	2.81507	0.329939	8.5321	1.43718e-17	5.14926e-16
B4GALT1-AS1	11.7088	0.813976	0.800874	1.01636	0.309458	0.473748
B4GALT2	735.313	0.12325	0.491744	0.250638	0.802094	0.882632
B4GALT3	560.678	0.101052	0.441214	0.229032	0.818844	0.894288
B4GALT4	518.331	0.945491	0.336679	2.80828	0.00498066	0.0180605
B4GALT5	8440.43	0.476821	0.094914	5.02372	5.06799e-07	4.76877e-06
B4GALT6	1382.92	-0.0549353	0.278615	-0.197173	0.843692	0.910208
B4GALT7	103.411	0.115826	0.636453	0.181986	0.855594	0.91786
B4GAT1	1912.13	-0.287899	0.185425	-1.55264	0.120509	0.238698
B4GAT1-DT	4.68151	-1.23557	1.28224	-0.963608	0.335242	0.499472
B9D1	126.166	0.61254	0.243639	2.51413	0.0119325	0.0375215
B9D2	15.2611	-0.57404	0.852729	-0.673179	0.500833	0.658413
BAALC	10061.7	1.52196	0.233428	6.52005	7.02825e-11	1.17123e-09
BAALC-AS2	4.35243	1.26838	0.999992	1.26839	0.204658	0.352858
BAAT	16.5101	-3.01867	0.613523	-4.92022	8.64486e-07	7.81856e-06
BABAM1	726.646	-0.134648	0.343679	-0.391784	0.695218	0.809247
BABAM2	809.834	0.293416	0.162315	1.80769	0.0706546	0.158236
BACE1	3145.68	0.308601	0.152509	2.02349	0.043023	0.106946
BACE1-AS	27.4245	-0.608632	0.730013	-0.833728	0.404434	0.570919
BACE2	671.822	3.57378	0.400616	8.92072	4.63283e-19	1.91384e-17
BACH1	1923.23	0.368178	0.231342	1.59149	0.111499	0.225284
BACH2	4021.95	-1.50516	0.0866117	-17.3783	1.20499e-67	7.48337e-65
BAD	238.429	-0.319152	0.832989	-0.383141	0.701615	0.814242
BAG1	875.212	-0.253271	0.146377	-1.73027	0.083582	0.180324
BAG2	185.497	0.93817	0.362606	2.5873	0.00967312	0.0315566
BAG3	610.688	0.288122	0.22856	1.2606	0.207454	0.356557
BAG4	957.756	0.207939	0.334036	0.622505	0.53361	0.686248
BAG5	1101.85	0.049564	0.149492	0.33155	0.740229	0.841624
BAG6	2463.11	-0.149679	0.298643	-0.501196	0.616234	0.752362
BAG6_2	410.321	-1.95755	1.72746	-1.1332	0.257131	0.414592
BAG6_3	28.2179	-22.9963	3.63215	-6.33133	NA	NA
BAG6_4	1846.53	-0.860133	1.761	-0.488434	0.625243	0.759826
BAG6_5	144.074	23.6155	3.67836	6.42012	NA	NA
BAG6_6	10.6303	2.32023	3.16608	0.73284	NA	NA
BAHCC1	190.972	-1.41187	0.513809	-2.74786	0.00599855	0.0212147
BAHCC1_1	87.1376	-1.08032	2.28799	-0.472169	0.636806	0.768266
BAHD1	577.121	-0.291856	0.334018	-0.873773	0.382242	0.548824
BAIAP2	409.156	-0.353732	0.425842	-0.830664	0.406164	0.572581
BAIAP2-DT	655.483	-0.613912	0.338711	-1.81249	0.0699102	0.156946
BAIAP2L1	104.533	3.40668	0.387008	8.8026	1.33679e-18	5.32172e-17
BAIAP2L2	13.3631	-1.96205	0.855564	-2.29328	0.0218317	0.0614607
BAIAP3	50.3704	0.201092	0.817533	0.245974	0.805703	0.885309
BAK1	81.2477	-0.173835	0.621748	-0.279591	0.779791	0.86819
BALR6	7.23963	0.336792	0.884761	0.380658	0.703457	0.815614
BAMBI	344.908	1.77048	0.598491	2.95825	0.00309394	0.0121457
BANF1	1144.65	0.18802	0.111461	1.68687	0.0916284	0.193794
BANK1	6.23157	0.872325	0.781218	1.11662	0.264156	0.422726
BANP	112.343	0.0625731	0.292478	0.213941	0.830593	0.902089
BAP1	1089.72	-0.242261	0.448753	-0.539855	0.589297	0.731751
BARD1	63.6832	0.594407	0.618775	0.960619	0.336744	0.501188
BARX2	44.8291	3.86322	0.547981	7.04991	1.7903e-12	3.58656e-11
BASP1	15972.5	-0.714111	0.104821	-6.81267	9.58011e-12	1.79024e-10
BASP1-AS1	61.3553	-1.71941	0.429909	-3.99947	6.34845e-05	0.000394655
BATF2	17.6879	-0.512204	0.576431	-0.888578	0.37423	0.54099
BATF3	20.9139	0.962222	0.672322	1.43119	0.152375	0.284459
BAX	316.976	1.20501	0.465829	2.5868	0.0096871	0.0315967
BAZ1A	629.541	0.865446	0.291518	2.96876	0.00299005	0.0117854
BAZ1A-AS1	50.922	0.10265	0.387997	0.264564	0.791346	0.876862
BAZ1B	4140.71	-0.295699	0.164695	-1.79543	0.0725849	0.161622
BAZ2A	2120.42	-0.262546	0.218846	-1.19968	0.230262	0.383725
BAZ2B	4085.39	-1.27679	0.214964	-5.93957	2.85763e-09	3.85242e-08
BAZ2B-AS1	69.9401	-0.771839	0.299431	-2.57768	0.0099465	0.0322902
BBC3	126.132	1.35156	0.559535	2.41551	0.0157134	0.0468295
BBIP1	625.26	0.271057	0.364025	0.744611	0.456507	0.620046
BBLN	470.736	0.39437	1.01763	0.387539	0.698357	0.811823
BBOF1	237.751	0.136679	0.357548	0.382269	0.702262	0.814634
BBOX1-AS1	4.81771	0.577664	1.07593	0.536895	0.59134	0.733408
BBS1	416.253	-0.507709	0.211071	-2.4054	0.0161548	0.0478968
BBS10	572.122	0.741404	0.43581	1.70121	0.0889041	0.189386
BBS12	285.128	0.759512	0.330341	2.29918	0.0214949	0.0606498
BBS2	718.001	0.28853	0.114354	2.52313	0.0116314	0.0367233
BBS4	525.369	0.327985	0.111802	2.93362	0.00335029	0.0129393
BBS5	184.474	0.0262459	0.207626	0.126409	0.899408	0.945143
BBS7	1185.48	0.303444	0.27721	1.09463	0.273677	0.43332
BBS9	667.773	0.169626	0.161534	1.0501	0.293673	0.455572
BBX	1705.96	1.49618	0.297246	5.03346	4.81708e-07	4.55568e-06
BCAM	207.865	0.247866	0.60903	0.406984	0.68402	0.802416
BCAN	65.6642	-1.64798	0.476086	-3.46151	0.000537152	0.00265039
BCAN-AS2	12.3631	0.622718	0.923998	0.673939	0.50035	0.658056
BCAP29	872.752	1.14848	0.58239	1.97201	0.0486087	0.118105
BCAP31	924.078	0.496828	0.433622	1.14576	0.251893	0.409178
BCAR1	537.828	0.108571	0.512604	0.211803	0.832261	0.902892
BCAR3	729.297	1.88842	0.238797	7.90807	2.61406e-15	7.35689e-14
BCAS1	5.06076	3.56116	1.3605	2.61754	0.00885656	0.0293763
BCAS2	1220.26	0.312018	0.404334	0.771683	0.440302	0.605094
BCAS3	674.316	0.376468	0.162487	2.31691	0.0205086	0.0583531
BCAS4	885.574	0.271586	0.373975	0.726214	0.467708	0.630389
BCAT1	4395.38	0.756217	0.386298	1.9576	0.050277	0.121241
BCAT2	359.94	-0.223466	0.416141	-0.536996	0.59127	0.733375
BCCIP	1162.87	-0.080922	0.243367	-0.33251	0.739504	0.841212
BCDIN3D	175.389	-0.401838	0.199959	-2.0096	0.0444731	0.10992
BCDIN3D-AS1	82.6449	0.39041	0.288569	1.35292	0.176081	0.317054
BCHE	176.985	0.835541	0.524327	1.59355	0.111037	0.224621
BCKDHA	232.434	0.186328	0.490916	0.379551	0.704279	0.816313
BCKDHB	238.366	-0.00064218	0.27143	-0.00236592	0.998112	0.998982
BCKDK	379.656	0.325513	0.456884	0.712464	0.476177	0.638065
BCL10	571.59	0.631702	0.219678	2.87558	0.00403288	0.0151059
BCL11A	66.855	-0.541856	0.31709	-1.70884	0.0874807	0.186996
BCL11B	20.7408	1.90476	0.615124	3.09654	0.00195794	0.00820475
BCL2	1036.55	1.06845	0.116177	9.19676	3.68917e-20	1.66022e-18
BCL2A1	18.0431	7.36429	1.38274	5.32586	1.00476e-07	1.05523e-06
BCL2L1	3196.64	1.22974	0.36093	3.40715	0.000656459	0.00316279
BCL2L10	4.70329	-1.97783	1.0212	-1.93678	0.0527724	0.125838
BCL2L11	581.661	-0.848262	0.149538	-5.67255	1.40687e-08	1.70758e-07
BCL2L12	20.0354	1.83688	0.594278	3.09094	0.00199525	0.00834422
BCL2L13	1204.41	0.501021	0.209436	2.39225	0.0167456	0.0492949
BCL2L15	6.3346	-2.27357	0.921515	-2.46721	0.0136171	0.041752
BCL2L2	386.661	-0.495634	0.224441	-2.2083	0.0272233	0.0736562
BCL2L2-PABPN1	6.14323	2.89036	1.77807	1.62556	0.104043	0.214025
BCL3	179.181	1.31423	0.384083	3.42174	0.000622222	0.00301655
BCL6	1042.4	0.666328	0.12457	5.349	8.84395e-08	9.33822e-07
BCL7A	1580.17	-0.768443	0.239067	-3.21435	0.00130742	0.005779
BCL7B	323.465	-0.00111483	0.160192	-0.00695933	0.994447	0.997434
BCL7C	348.764	-0.230703	0.388954	-0.593137	0.55309	0.701949
BCL9	1551.96	-0.31256	0.17798	-1.75615	0.079062	0.172382
BCL9L	1347.38	0.228464	0.474967	0.481009	0.63051	0.763771
BCLAF1	4602.42	-1.02187	0.288461	-3.5425	0.000396361	0.00202818
BCLAF3	804.179	-1.06321	0.227245	-4.6787	2.88694e-06	2.36244e-05
BCO2	192.216	-0.293919	0.208559	-1.40929	0.158751	0.293721
BCOR	1705.55	-0.621384	0.203898	-3.04753	0.00230733	0.00945622
BCORL1	1049.26	-0.0929638	0.261124	-0.356014	0.72183	0.828055
BCR	2233.02	-0.0494086	0.392659	-0.125831	0.899866	0.945179
BCRP2	20.4551	-1.16478	1.22758	-0.948842	0.342701	0.507823
BCRP3	12.1429	-1.88957	0.712518	-2.65196	0.00800255	0.02701
BCS1L	172.208	-0.268249	0.411266	-0.652251	0.514239	0.670079
BCYRN1	6064.13	-0.155617	0.276201	-0.563421	0.573149	0.71884
BDH1	77.7287	-0.408843	0.474893	-0.860915	0.389285	0.556364
BDH2	300.221	-0.230961	0.222693	-1.03713	0.299676	0.462763
BDKRB1	20.1252	4.29628	0.792421	5.42171	5.90323e-08	6.428e-07
BDKRB2	314.96	2.65791	0.548036	4.84988	1.23537e-06	1.07987e-05
BDNF	350.687	0.150436	0.422009	0.356477	0.721483	0.828006
BDNF-AS	43.337	0.0670339	0.450533	0.148788	0.881721	0.935125
BDP1	1698.99	-0.444445	2.73164	-0.162703	0.870752	0.927558
BDP1_1	308.676	-0.407144	3.48493	-0.11683	NA	NA
BDP1_3	309.233	-1.78601	3.48505	-0.512477	0.608317	0.746022
BEAN1	110.449	0.17204	0.278966	0.616705	0.537429	0.689732
BECN1	833.397	-0.0851448	0.133971	-0.635546	0.525072	0.678406
BEGAIN	559.827	-0.196004	0.466248	-0.420386	0.674203	0.795005
BEND3	140.32	-0.578674	0.228217	-2.53564	0.0112243	0.0356738
BEND4	358.344	0.0308135	0.225435	0.136684	0.89128	0.940245
BEND5	207.257	-0.495421	0.202689	-2.44424	0.0145159	0.043983
BEND6	828.706	1.10071	0.225952	4.87144	1.10789e-06	9.81971e-06
BEND7	949.859	-0.221317	0.146247	-1.51331	0.1302	0.252175
BEST1	472.167	1.07652	0.696725	1.54512	0.122317	0.241102
BEST4	10.4106	0.0501262	0.643375	0.0779114	0.937899	0.967239
BET1	274.902	0.543776	0.402061	1.35247	0.176224	0.317251
BET1L	414.571	0.117366	0.378387	0.310174	0.756428	0.85216
BEX1	5121.87	-0.11182	0.16819	-0.664843	0.506151	0.662877
BEX2	2546.57	0.184	0.132426	1.38945	0.164696	0.301805
BEX3	7626.69	0.283317	0.144405	1.96196	0.0497672	0.120278
BEX4	4580.37	-0.00991594	0.407366	-0.0243416	0.98058	0.990052
BEX5	1422.25	0.428606	0.142636	3.00489	0.00265676	0.0106838
BFAR	1180.86	0.363341	0.155353	2.33881	0.0193453	0.0556208
BFSP1	114.865	0.322675	0.206728	1.56087	0.118555	0.235907
BGN	258.742	0.126846	0.281582	0.450476	0.652368	0.780046
BHLHA15	15.7497	-1.29225	1.07907	-1.19755	0.231091	0.384534
BHLHE40	1571.14	2.27555	0.321259	7.08323	1.40829e-12	2.85815e-11
BHLHE40-AS1	43.7395	0.550978	0.464765	1.1855	0.23582	0.390435
BHLHE41	495.223	1.75387	0.377897	4.64114	3.465e-06	2.78621e-05
BICC1	143.908	-0.544809	0.331317	-1.64437	0.1001	0.207934
BICD1	2653.17	-0.4942	0.258477	-1.91197	0.0558798	0.131645
BICD2	1589.92	-0.537786	0.126653	-4.24615	2.17479e-05	0.000148965
BICDL1	218.968	-1.4784	0.298524	-4.95237	7.33166e-07	6.72226e-06
BICRA	203.357	-0.651193	0.523055	-1.24498	0.213139	0.363777
BICRAL	845.471	-0.0641152	0.163277	-0.392678	0.694557	0.80887
BID	386.144	0.47012	0.13127	3.58133	0.000341853	0.00178906
BIK	34.7641	-2.44941	0.679491	-3.60477	0.000312425	0.00164895
BIN1	1714.72	-0.0151971	0.407591	-0.0372853	0.970258	0.984793
BIN3	156.228	-0.696791	0.202269	-3.44488	0.000571318	0.00279743
BIRC2	2068.92	0.580987	0.344441	1.68675	0.091651	0.193798
BIRC3	944.612	4.68335	0.459084	10.2015	1.95191e-24	1.254e-22
BIRC5	82.7545	-0.222877	0.376945	-0.591271	0.554339	0.702912
BIRC6	3182.93	-0.206011	0.139439	-1.47742	0.139562	0.265854
BIVM	710.772	0.106947	0.272683	0.392204	0.694908	0.809076
BIVM-ERCC5	366.95	-0.858126	1.56242	-0.549228	0.582849	0.726553
BLACAT1	207.553	-1.36309	0.266991	-5.10538	3.30124e-07	3.20007e-06
BLCAP	1295.88	-0.217856	0.306686	-0.710356	0.477484	0.63908
BLM	310.513	0.330712	0.309236	1.06945	0.284868	0.445624
BLMH	1086.11	-0.183998	0.134985	-1.36309	0.172853	0.313026
BLNK	25.1999	5.97444	1.11148	5.37521	7.64944e-08	8.15313e-07
BLOC1S1	289.414	0.264284	0.26235	1.00737	0.313755	0.47812
BLOC1S1-RDH5	5.80272	0.628335	1.14397	0.549259	0.582828	0.726553
BLOC1S2	1604.51	0.126068	0.265165	0.475433	0.634478	0.7666
BLOC1S3	129.395	-0.252328	0.369308	-0.683246	0.494452	0.653157
BLOC1S4	132.414	-0.265727	0.210339	-1.26333	0.20647	0.355358
BLOC1S5	39.8127	1.10588	1.29067	0.856827	0.39154	0.558346
BLOC1S5-TXNDC5	144.484	0.522447	0.520903	1.00296	0.315878	0.480301
BLOC1S6	2578.31	0.606741	0.317362	1.91183	0.0558986	0.131645
BLTP1	8300.55	-0.0816275	0.18825	-0.433612	0.66457	0.788317
BLTP2	2668.61	0.235355	0.237229	0.992104	0.321147	0.485302
BLTP3A	1461.64	0.168212	0.111157	1.51328	0.130209	0.252175
BLTP3B	1736.87	0.339347	0.3085	1.09999	0.271336	0.430812
BLVRA	1042.12	0.352375	0.195266	1.80459	0.0711384	0.159186
BLVRB	167.028	1.65723	0.461339	3.59223	0.000327862	0.00172116
BLZF1	338.285	0.00892088	0.315445	0.0282804	0.977439	0.988406
BMAL1	277.087	2.48498	0.184805	13.4465	3.22859e-41	6.33177e-39
BMAL2	404.586	0.897982	0.155166	5.78723	7.1558e-09	9.03863e-08
BMERB1	4099.15	-0.0190725	0.208541	-0.0914569	0.92713	0.960431
BMF	305.734	1.88862	0.349081	5.41026	6.29332e-08	6.82882e-07
BMI1	220.445	0.399752	0.33759	1.18413	0.23636	0.391051
BMP1	173.904	1.35152	0.606558	2.22818	0.0258685	0.070575
BMP2	161.308	0.26328	0.192171	1.37003	0.170678	0.310234
BMP2K	528.555	0.355476	0.392409	0.905883	0.364998	0.531604
BMP3	32.7881	-1.79392	0.397819	-4.50939	6.50146e-06	4.91993e-05
BMP4	63.9868	-2.28349	0.556587	-4.10266	4.08429e-05	0.0002644
BMP5	92.9928	0.969495	0.439812	2.20434	0.0275003	0.0742225
BMP6	34.1266	0.168273	0.957429	0.175755	NA	NA
BMP7	1824.2	-0.0296317	0.258912	-0.114447	0.908883	0.949706
BMP8A	10.125	0.232611	0.694823	0.334777	0.737793	0.840261
BMP8B	31.3553	2.34091	0.521334	4.49024	7.11443e-06	5.32968e-05
BMPER	159.125	1.95936	0.281761	6.95398	3.55122e-12	6.89195e-11
BMPR1A	1449.74	0.488698	0.208092	2.34847	0.018851	0.054421
BMPR1B	189.212	3.5879	0.635734	5.6437	1.6643e-08	1.98767e-07
BMPR1B-DT	10.5325	3.59549	1.3983	2.57133	0.0101307	0.0327968
BMPR2	8523.56	0.356967	0.343244	1.03998	0.298349	0.461174
BMS1	1630.29	-0.127198	0.21307	-0.596978	0.550522	0.700026
BMS1P1	46.7509	-1.32953	0.324239	-4.10047	4.12317e-05	0.000266825
BMS1P14	108.331	0.102435	0.210028	0.487721	0.625747	0.759894
BMS1P2	28.5337	-1.74923	0.502821	-3.47883	0.000503614	0.00250744
BMS1P2-AGAP9	36.2211	-1.77066	0.729104	-2.42854	0.0151598	0.0455993
BMS1P20	409.794	0.0391989	0.231584	0.169264	0.865589	0.923802
BMS1P23	111.361	0.376346	0.306293	1.22871	0.21918	0.37049
BMS1P4-AGAP5	26.1556	-1.22828	0.628508	-1.95427	0.050669	0.122028
BMT2	584.779	0.469771	0.331156	1.41858	0.156022	0.290056
BNAT1	24.1029	1.14506	0.42688	2.68239	0.00730979	0.0250582
BNC1	18.2064	4.11935	0.839447	4.90723	9.2374e-07	8.32215e-06
BNC2	483.633	-0.629972	0.231032	-2.72678	0.00639558	0.0224146
BNIP1	193.184	0.358033	0.180818	1.98008	0.0476947	0.116332
BNIP2	837.891	0.869658	0.357195	2.43468	0.0149048	0.0449411
BNIP3	945.109	0.326249	0.201314	1.6206	0.105104	0.215689
BNIP3L	3560.04	0.268458	0.319263	0.840868	0.400422	0.56732
BOC	190.357	0.518915	0.52766	0.983426	0.325398	0.4897
BOD1	1160.34	0.441837	0.155776	2.83636	0.0045631	0.0167418
BOD1L1	6928.88	-0.554641	0.190051	-2.91838	0.0035185	0.0134492
BOK	525.556	0.2037	0.64939	0.313679	0.753765	0.850651
BOLA1	29.9888	0.181065	0.49031	0.369286	0.711914	0.82184
BOLA2	63.3177	0.519031	0.7301	0.710903	0.477144	0.638856
BOLA2-SMG1P6	894.736	0.850023	0.473038	1.79694	0.0723445	0.161226
BOLA2B	57.1086	0.614363	1.28413	0.478427	0.632346	0.764966
BOLA3	225.819	0.481157	0.481105	1.00011	0.317258	0.481696
BOLA3-DT	963.797	-0.389533	0.109443	-3.55923	0.000371949	0.00192227
BOP1	296.023	-0.744071	0.50557	-1.47174	0.14109	0.268147
BORA	30.7731	-0.641338	0.47651	-1.34591	0.178332	0.319656
BORCS5	598.4	0.137615	0.367979	0.373976	0.708422	0.819739
BORCS5_1	119.743	1.61978	3.39201	0.477527	0.632987	0.765592
BORCS6	75.4907	-0.519598	0.827394	-0.627994	0.530008	0.682937
BORCS7	407.849	-0.160222	0.381355	-0.420139	0.674384	0.795117
BORCS7-ASMT	73.7563	-1.27076	1.308	-0.971528	0.331285	0.495714
BORCS8	148.297	-0.490848	0.318919	-1.5391	0.123781	0.242856
BORCS8-MEF2B	14.1478	0.287478	1.16251	0.24729	0.804684	0.884621
BPGM	1001.15	-0.254737	0.225813	-1.12809	0.259283	0.41698
BPHL	341.871	-0.0621411	0.179137	-0.346892	0.728672	0.833644
BPIFC	98.9874	1.78369	0.279803	6.37481	1.83192e-10	2.88997e-09
BPNT1	325.522	-0.0653788	0.123551	-0.529165	0.596691	0.737156
BPNT2	4261.16	1.13252	0.389901	2.90465	0.00367669	0.0139656
BPTF	3881.54	-0.897693	0.175061	-5.12789	2.93003e-07	2.85808e-06
BRAF	2193.3	-0.138531	0.182719	-0.758165	0.448352	0.612852
BRAP	636.307	0.0157884	0.255606	0.0617686	0.950747	0.97444
BRAT1	108.764	-0.300926	0.761179	-0.395342	0.69259	0.80769
BRCA1	60.8763	0.222768	0.506206	0.440073	0.659884	0.784876
BRCA2	72.4878	-0.0370398	0.522967	-0.0708263	0.943536	0.970148
BRCC3	834.377	-0.564736	0.22629	-2.49563	0.0125732	0.0391463
BRD1	845.545	-0.550873	0.139082	-3.96077	7.47084e-05	0.000456209
BRD10	2164.46	0.581741	0.319872	1.81867	0.0689621	0.155229
BRD2	4106.95	-0.286105	0.0925221	-3.09229	0.00198619	0.00830821
BRD2_5	512.446	-1.5874	0.611918	-2.59415	0.00948262	0.0310439
BRD2_6	250	1.52024	2.36456	0.642929	0.52027	0.674874
BRD3	2469.98	-0.324631	0.143176	-2.26735	0.0233687	0.0650116
BRD3OS	520.85	0.0263106	0.218041	0.120668	0.903954	0.946961
BRD4	3839.13	0.268779	0.150183	1.78967	0.0735062	0.163093
BRD7	1382.67	-0.0177294	0.298409	-0.0594132	0.952623	0.975264
BRD8	763.989	-0.87722	0.178854	-4.90466	9.35876e-07	8.41961e-06
BRD9	536.401	0.268727	0.160522	1.67408	0.0941146	0.198018
BRF1	573.828	-1.20869	0.411244	-2.93911	0.0032916	0.012747
BRF2	219.147	-0.299476	0.319033	-0.938701	0.347885	0.513137
BRI3	825.995	0.344007	0.310658	1.10735	0.268143	0.427061
BRI3BP	340.806	-0.2852	0.185694	-1.53586	0.124572	0.243997
BRICD5	6.41918	-1.72064	1.22244	-1.40755	0.159265	0.294431
BRINP1	956.499	-0.201003	0.195449	-1.02841	0.303755	0.467398
BRINP2	276.047	0.943724	0.245809	3.83926	0.000123408	0.000717383
BRINP3	344.566	-1.10258	0.213014	-5.17612	2.26549e-07	2.25592e-06
BRINP3-DT	41.8163	-0.140662	0.558642	-0.251793	0.801201	0.88227
BRIP1	37.7373	-0.338521	0.57869	-0.584978	0.558563	0.706393
BRIX1	538.954	0.368098	0.361283	1.01886	0.308269	0.472432
BRK1	2277.24	0.00939816	0.136922	0.0686389	0.945277	0.971345
BRME1	58.7764	-0.828131	0.461343	-1.79504	0.0726469	0.161707
BRMS1	115.095	0.863295	0.430231	2.00658	0.0447939	0.110625
BRMS1L	606.976	0.203592	0.434971	0.468059	0.639742	0.770333
BROX	1003.06	0.297134	0.313346	0.948261	0.342996	0.508019
BRPF1	241.309	-0.411404	0.317336	-1.29643	0.194827	0.340541
BRPF3	729.32	-0.402847	0.136381	-2.95383	0.0031386	0.012295
BRPF3-AS1	12.6102	-0.81743	0.508028	-1.60903	0.107611	0.219354
BRSK1	2665.38	-0.834225	0.544045	-1.53338	0.125183	0.244988
BRSK2	1025.5	-0.640932	0.545144	-1.17571	0.23971	0.394345
BRWD1	3291.39	0.0112549	0.303421	0.0370932	0.970411	0.984895
BRWD3	1322.56	-0.284298	0.229282	-1.23995	0.214993	0.365803
BSCL2	2749.1	0.301559	0.293205	1.02849	0.303719	0.467382
BSDC1	1472.13	-0.34633	0.440236	-0.786692	0.431462	0.596969
BSG	3877.98	0.354607	0.427145	0.830178	0.406438	0.572752
BSG-AS1	8.6861	0.73553	0.65628	1.12076	0.262392	0.420566
BSN	2388.76	-0.574844	0.378705	-1.51792	0.129035	0.250579
BSN-DT	5.96375	0.45486	1.00243	0.453756	0.650005	0.778393
BST1	27.3805	0.835602	0.529708	1.57748	0.114686	0.230349
BST2	106.049	4.64472	0.536384	8.65933	4.74538e-18	1.78608e-16
BTAF1	1162.86	-0.315054	0.318262	-0.989919	0.322213	0.486322
BTBD1	1754.1	0.612492	0.323694	1.89219	0.0584652	0.136435
BTBD10	2632.86	0.216931	0.249271	0.870259	0.384159	0.550728
BTBD19	20.7297	2.2375	0.537881	4.15984	3.18468e-05	0.000210702
BTBD2	1158.46	-0.0858032	0.60245	-0.142424	0.886745	0.93794
BTBD3	1365.73	0.605126	0.215491	2.80812	0.00498314	0.0180659
BTBD6	576.79	-0.160899	0.406926	-0.395401	0.692547	0.80769
BTBD7	722.692	0.332764	0.185138	1.79739	0.0722743	0.161108
BTBD7_1	413.521	-0.679465	0.218298	-3.11256	0.00185475	0.00782161
BTBD8	783.916	-0.735063	0.289025	-2.54325	0.0109827	0.0350015
BTBD9	824.187	-0.126247	0.176677	-0.714566	0.474878	0.637011
BTD	234.315	0.378176	0.215093	1.7582	0.078714	0.171865
BTF3	6064.36	1.83827	0.403715	4.55339	5.27889e-06	4.07588e-05
BTF3-DT	14.6033	0.411033	0.612567	0.671001	0.50222	0.659444
BTF3L4	4460.35	0.0078258	0.419936	0.0186357	0.985132	0.992659
BTG1	1511.91	0.811593	0.151663	5.3513	8.73227e-08	9.23856e-07
BTG2	667.17	1.62389	0.150532	10.7877	3.93605e-27	3.37938e-25
BTG3	762.581	1.74804	0.389745	4.48508	7.28883e-06	5.43628e-05
BTG3-AS1	42.9665	-0.115189	0.292088	-0.394366	0.693311	0.808075
BTN2A1	1662.78	-0.727037	0.0974055	-7.46403	8.3917e-14	1.97906e-12
BTN2A2	242.431	1.73121	0.267702	6.46691	1.0003e-10	1.63336e-09
BTN3A1	477.612	0.169595	0.203754	0.832353	0.40521	0.571652
BTN3A2	233.617	1.7119	0.157067	10.8991	1.1634e-27	1.04712e-25
BTN3A3	160.651	1.11941	0.169467	6.60549	3.96215e-11	6.87966e-10
BTNL9	35.7123	-3.37451	0.71275	-4.73449	2.19606e-06	1.83557e-05
BTRC	2175.82	-0.802515	0.153338	-5.23363	1.66215e-07	1.69407e-06
BUB1	120.646	0.872486	0.344487	2.53271	0.0113185	0.0359241
BUB1B	129.476	-0.116397	0.380996	-0.305507	0.75998	0.854559
BUB1B-PAK6	232.988	1.4153	0.40647	3.48194	0.000497799	0.00248247
BUB3	1600	-0.25058	0.107419	-2.33273	0.0196621	0.0563481
BUD13	352.365	-0.294616	0.155745	-1.89165	0.0585376	0.13654
BUD23	277.574	-0.189605	0.267473	-0.708873	0.478403	0.639829
BUD31	1477.96	0.512714	0.246964	2.07607	0.0378879	0.0963538
BVES	298.669	0.93785	0.39032	2.40277	0.0162713	0.0481879
BVES-AS1	10.328	0.0606953	0.553477	0.109662	0.912678	0.951065
BYSL	167.913	-0.475341	0.520103	-0.913935	0.360751	0.527025
BZW1	7429.24	0.316178	0.207373	1.52468	0.127338	0.248136
BZW2	1465.82	0.0777431	0.102679	0.757146	0.448963	0.613405
C10orf143	8.6344	-1.92727	0.798967	-2.4122	0.0158566	0.047185
C10orf53	13.8266	-2.117	0.578331	-3.66053	0.000251693	0.00136834
C10orf67	13.0116	-0.0225911	0.827801	-0.0272905	0.978228	0.988907
C10orf88	528.853	0.399586	0.218666	1.82738	0.0676424	0.153035
C10orf95-AS1	197.911	-0.480228	0.170753	-2.81241	0.00491713	0.0178579
C11orf24	380.625	-0.20098	0.189498	-1.06059	0.288876	0.450079
C11orf54	325.079	0.816995	0.211637	3.86036	0.00011322	0.00066229
C11orf58	3007.08	0.668193	0.293767	2.27457	0.0229319	0.0640547
C11orf65	9.27321	1.00083	0.664765	1.50553	0.132187	0.25513
C11orf68	247.77	-0.329709	0.671157	-0.491255	0.623246	0.758588
C11orf71	416.571	0.275529	0.384598	0.716409	0.473739	0.636171
C11orf87	856.455	-0.30389	0.276516	-1.099	0.27177	0.431106
C11orf91	7.14201	-0.470282	1.47635	-0.318544	0.750072	0.84823
C11orf96	40.8253	3.07584	0.664419	4.62937	3.66772e-06	2.92899e-05
C11orf98	450.871	0.00674715	0.18023	0.0374364	0.970137	0.984725
C12orf4	813.73	-0.0590692	0.322844	-0.182965	0.854825	0.917464
C12orf42	14.5929	1.06071	0.543957	1.94998	0.0511784	0.122985
C12orf43	438.547	-0.580489	0.169699	-3.4207	0.000624607	0.00302654
C12orf56	11.4591	0.608127	0.616236	0.986842	0.32372	0.488003
C12orf57	419.958	-0.0801881	0.445916	-0.179828	0.857288	0.918981
C12orf60	25.7212	-0.0108668	0.512299	-0.0212119	0.983077	0.99127
C12orf75	338.937	0.022589	0.199033	0.113493	0.909639	0.949918
C12orf76	518.745	-0.514823	0.136627	-3.7681	0.000164493	0.000933496
C13orf46	18.7262	-1.12445	0.504697	-2.22797	0.0258828	0.0706036
C14orf119	723.994	0.0640628	0.201721	0.317581	0.750803	0.848553
C14orf132	7107.67	0.00387062	0.251773	0.0153735	0.987734	0.994137
C14orf28	105.779	0.515056	0.366919	1.40373	0.160399	0.296027
C14orf39	17.0167	1.30496	0.493988	2.64168	0.00824956	0.0277032
C14orf93	143.281	0.747428	0.356988	2.09371	0.0362862	0.0929404
C15orf39	96.8567	0.479338	0.517662	0.925966	0.354463	0.52048
C15orf40	327.921	-0.723611	0.535099	-1.35229	0.176281	0.317323
C15orf48	12.1749	2.01085	0.601281	3.34427	0.000824984	0.00386479
C15orf61	67.3733	-0.131703	0.328513	-0.400906	0.688489	0.805074
C15orf62	8.67315	-1.32482	0.959308	-1.38102	0.167274	0.305208
C16orf46	128.451	-0.650756	0.263787	-2.46697	0.013626	0.041768
C16orf82	7.33848	1.24147	0.775648	1.60055	0.109476	0.222402
C16orf86	8.29799	1.6978	1.26833	1.33861	0.180696	0.322528
C16orf87	1100.12	0.0448312	0.362877	0.123544	0.901676	0.94595
C16orf89	8.29717	2.18533	0.737417	2.96349	0.00304174	0.0119609
C16orf92	4.39669	-0.176857	1.36693	-0.129382	0.897055	0.944026
C16orf95	17.3739	0.0130949	0.512933	0.0255295	0.979633	0.989619
C16orf96	10.0741	0.396044	0.643063	0.615871	0.537979	0.689963
C17orf100	192.089	0.00845973	0.169702	0.0498505	0.960242	0.979215
C17orf107	94.4417	-1.85017	0.605277	-3.05673	0.00223765	0.00920709
C17orf113	51.5276	-0.0443613	0.554278	-0.0800343	0.93621	0.966292
C17orf49	402.863	0.0265127	0.491182	0.0539772	0.956953	0.977202
C17orf58	256.576	0.419227	0.3094	1.35497	0.175428	0.316246
C17orf67	38.336	-0.136678	0.339425	-0.402676	0.687187	0.80446
C17orf75	915.045	-0.720248	0.159763	-4.50822	6.53723e-06	4.94098e-05
C17orf80	667.796	-0.254004	0.166728	-1.52347	0.127641	0.248598
C18orf21	435.043	0.176568	0.432692	0.40807	0.683222	0.801702
C18orf32	243.237	-0.357617	0.227199	-1.57402	0.115482	0.231498
C18orf54	478.527	0.521387	0.4405	1.18363	0.236561	0.39121
C19orf12	1175.33	-0.385917	0.112476	-3.4311	0.000601148	0.00292657
C19orf25	102.174	-0.395809	0.601262	-0.658297	0.510348	0.666666
C19orf44	117.885	0.0407573	0.180468	0.225842	0.821325	0.896032
C19orf47	211.998	-0.525082	0.510264	-1.02904	0.303461	0.4671
C19orf48P	64.3543	-0.372982	0.934855	-0.398973	0.689913	0.806004
C19orf53	432.204	0.154618	0.493389	0.313379	0.753992	0.850805
C19orf73	11.9574	-1.09402	0.509615	-2.14675	0.0318133	0.0835397
C19orf81	3.77508	-0.531713	1.58617	-0.335219	0.73746	0.840087
C19orf84	4.71166	1.0957	1.2095	0.905917	0.36498	0.531604
C1D	562.615	0.126051	0.295057	0.427208	0.669228	0.791511
C1GALT1	799.497	0.088817	0.383184	0.231787	0.816704	0.892842
C1GALT1C1	369.902	-0.0706668	0.361552	-0.195454	0.845037	0.911263
C1orf115	83.9628	1.45127	0.238798	6.07738	1.22159e-09	1.73076e-08
C1orf122	213.944	-0.322728	0.599682	-0.538166	0.590462	0.732856
C1orf131	129.18	-0.770128	0.309267	-2.49017	0.0127683	0.0396344
C1orf159	39.6798	-0.831659	0.692668	-1.20066	0.229883	0.383227
C1orf174	205.126	-0.341833	0.158461	-2.15721	0.0309893	0.0818372
C1orf198	1151.1	-0.248083	0.247632	-1.00182	0.31643	0.480904
C1orf21	3285.78	0.956159	0.15453	6.18753	6.11135e-10	9.05093e-09
C1orf216	1506.65	-0.163209	0.134912	-1.20974	0.226378	0.379321
C1orf220	15.5413	-1.68437	0.548466	-3.07105	0.00213308	0.00884126
C1orf226	47.4177	1.55403	0.585542	2.654	0.00795439	0.0268683
C1orf35	75.0074	-0.467964	0.519853	-0.900186	0.368021	0.534798
C1orf43	2817.03	0.558878	0.104159	5.36562	8.06736e-08	8.56427e-07
C1orf50	583.088	-0.721804	0.162517	-4.44141	8.937e-06	6.56825e-05
C1orf52	834.511	-0.106167	0.292026	-0.363554	0.716191	0.82509
C1orf53	10.8394	-0.291522	0.605384	-0.481549	0.630126	0.763669
C1orf54	53.6431	2.05441	0.568955	3.61085	0.000305193	0.00161444
C1orf56	34.6186	-0.108674	0.416275	-0.261063	0.794044	0.878073
C1orf74	115.963	0.285796	0.203796	1.40237	0.160806	0.296543
C1orf94	5.28618	1.90575	0.956628	1.99215	0.0463543	0.113905
C1QBP	1724.11	0.128314	0.207133	0.619476	0.535603	0.688051
C1QL1	5.66642	0.916006	1.09022	0.840205	0.400793	0.567587
C1QL3	562.7	-3.8971	0.253492	-15.3737	2.45896e-53	8.81017e-51
C1QL4	525.399	-0.371825	0.378415	-0.982585	0.325812	0.490244
C1QTNF1	86.3751	0.716091	0.557762	1.28387	0.199189	0.345842
C1QTNF2	5.31758	0.614743	0.893494	0.688021	0.491439	0.650249
C1QTNF3	87.749	0.0916962	0.445401	0.205873	0.83689	0.906098
C1QTNF3-AMACR	324.995	0.565313	0.346978	1.62925	0.103261	0.213004
C1QTNF4	85.3734	-0.755978	0.929338	-0.813459	0.415955	0.582331
C1QTNF4_1	14.3255	-0.621834	0.75007	-0.829035	0.407085	0.573446
C1QTNF5	31.3183	1.47507	0.981796	1.50242	0.13299	0.256315
C1QTNF6	67.647	0.655332	0.43589	1.50343	0.132728	0.255935
C1R	936.25	2.24963	0.440139	5.11118	3.20152e-07	3.10503e-06
C1RL	523.18	0.0674524	0.148418	0.454476	0.649486	0.778075
C1RL-AS1	56.139	-1.5924	0.410333	-3.88075	0.000104134	0.000614162
C1S	1978.48	3.01871	0.336086	8.98195	2.66009e-19	1.11121e-17
C2	33.8551	-0.545452	0.364447	-1.49666	0.134482	0.258623
C20orf202	5.67	-0.0925331	0.943951	-0.0980274	0.92191	0.9571
C20orf203	18.8041	0.746766	0.419436	1.78041	0.0750095	0.165581
C20orf204	5.70335	-2.56866	1.12818	-2.27682	0.0227967	0.0637407
C20orf96	282.378	-1.41518	0.198207	-7.13991	9.33931e-13	1.95726e-11
C21orf58	11.1596	-1.06579	0.793635	-1.34292	0.179297	0.320923
C21orf62	108.858	-0.0553282	0.303641	-0.182216	0.855413	0.91786
C21orf62-AS1	3.40406	-2.12138	1.14557	-1.85181	0.0640526	0.146479
C21orf91	466.612	0.565427	0.363555	1.55527	0.119882	0.237785
C22orf23	17.6512	-1.03569	0.582497	-1.77802	0.0754011	0.16617
C22orf39	476.565	0.464426	0.304786	1.52378	0.127564	0.248525
C22orf42	180.615	0.615595	0.2399	2.56604	0.0102866	0.0331919
C22orf46P	486.339	-0.969604	0.177662	-5.45756	4.8271e-08	5.34323e-07
C2CD2	504.216	0.219388	0.150389	1.4588	0.14462	0.273405
C2CD2L	482.059	-0.161986	0.363508	-0.445618	0.655873	0.782604
C2CD3	568.987	-0.351857	0.116737	-3.01409	0.00257755	0.0104102
C2CD4A	23.2149	1.5844	0.437854	3.61855	0.000296257	0.00157208
C2CD4C	302.855	-0.422112	0.867108	-0.486804	0.626397	0.760386
C2CD4D-AS1	44.0723	-0.231633	0.314514	-0.736479	0.461439	0.624561
C2CD5	1080.32	-0.298282	0.333927	-0.893253	0.371722	0.538618
C2orf15	160.469	-0.318804	0.272467	-1.17007	0.241975	0.39707
C2orf27A	196.852	-0.24315	0.269898	-0.900896	0.367644	0.534413
C2orf42	115.376	-0.513809	0.231016	-2.22413	0.0261396	0.0711269
C2orf49	683.886	0.100568	0.3141	0.320178	0.748833	0.847498
C2orf49-DT	70.7546	-0.895215	0.324176	-2.76151	0.00575341	0.0204917
C2orf50	78.7534	-0.683528	0.323571	-2.11245	0.0346478	0.0896188
C2orf66	54.2159	0.379349	0.391167	0.969789	0.332152	0.496539
C2orf68	345.202	-0.493683	0.22905	-2.15535	0.0311343	0.0820841
C2orf69	540.402	0.432425	0.377717	1.14484	0.252277	0.40955
C2orf72	124.071	-0.276617	0.431644	-0.640845	0.521624	0.676014
C2orf74	436.683	-0.044435	0.402935	-0.110278	0.912189	0.950981
C2orf74-DT	138.534	0.650225	0.181636	3.57982	0.000343828	0.00179688
C2orf76	106.077	1.05687	0.358066	2.9516	0.00316137	0.0123712
C2orf80	126.984	-0.407036	0.253244	-1.60729	0.107992	0.219962
C2orf81	21.0634	-0.626027	0.622419	-1.0058	0.314513	0.478929
C2orf88	61.9827	1.55665	0.530667	2.93338	0.00335296	0.0129448
C2orf92	15.252	-1.46979	0.49897	-2.94566	0.00322271	0.0125575
C3	1304.4	1.42704	0.281303	5.07295	3.91686e-07	3.76354e-06
C3AR1	11.9612	-3.25836	0.818484	-3.98097	6.86339e-05	0.000422857
C3orf18	221.509	-0.344131	0.577808	-0.59558	0.551456	0.700782
C3orf33	227.394	0.527284	0.409801	1.28668	0.198205	0.344762
C3orf38	692.837	-0.0259797	0.348256	-0.0745994	0.940533	0.968393
C3orf52	55.9126	2.818	0.404052	6.97436	3.07273e-12	5.98828e-11
C3orf62	139.379	-1.28063	0.209898	-6.10119	1.05281e-09	1.50652e-08
C3orf70	271.884	-1.0156	0.209441	-4.84909	1.24031e-06	1.08286e-05
C3orf80	70.2698	-1.11862	0.376994	-2.9672	0.00300529	0.0118375
C4A	117.265	2.26698	2.30351	0.984141	0.325046	0.489448
C4B	156.15	2.75476	2.22078	1.24045	0.21481	0.365625
C4B_2_1	84.6387	1.64683	2.21362	0.743953	0.456905	0.620263
C4orf19	63.4248	1.54245	0.33451	4.61108	4.00585e-06	3.17993e-05
C4orf3	2223.6	-0.430149	0.304237	-1.41386	0.157402	0.291972
C4orf33	386.112	-0.690551	0.35026	-1.97154	0.048662	0.118188
C4orf36	15.8782	1.95718	0.66294	2.95227	0.00315449	0.0123495
C4orf46	313.995	-0.326533	0.328658	-0.993534	0.32045	0.484759
C4orf46P3	3.94092	0.510761	1.27184	0.401592	0.687984	0.804712
C4orf50	113.545	-2.20027	0.389679	-5.64638	1.63866e-08	1.96082e-07
C5	63.2215	1.23579	0.382502	3.23081	0.00123441	0.0054928
C5AR1	23.1902	1.83443	0.44827	4.09224	4.2723e-05	0.000275805
C5orf15	1417.58	1.08144	0.320837	3.37068	0.000749834	0.00354933
C5orf22	1702.84	-0.00328886	0.339319	-0.00969253	0.992267	0.99607
C5orf24	3526.47	0.197197	0.460128	0.428569	0.668237	0.790822
C5orf34	37.2818	0.038	0.372928	0.101896	0.918839	0.954816
C5orf46	5.54836	-2.04955	0.909142	-2.25438	0.0241725	0.0669033
C5orf47	21.5755	0.890651	0.663017	1.34333	0.179165	0.320779
C5orf63	3.78159	0.83838	2.20279	0.3806	0.7035	0.815614
C5orf64	48.5902	0.694168	0.371044	1.87085	0.0613657	0.141673
C6orf118	30.5438	-0.462852	0.340017	-1.36126	0.173431	0.313791
C6orf120	520.964	0.824201	0.320369	2.57266	0.0100919	0.0326825
C6orf132	16.7766	2.08558	0.578943	3.60239	0.000315308	0.00166275
C6orf136	164.726	0.136716	0.394239	0.346785	0.728753	0.833652
C6orf141	41.1665	4.86564	0.625961	7.77308	7.66009e-15	2.07435e-13
C6orf147	9.00835	-3.5399	0.952276	-3.7173	0.000201362	0.00112054
C6orf163	15.8689	-0.656107	0.591534	-1.10916	0.26736	0.426141
C6orf226	27.0301	-0.542983	0.585368	-0.927592	0.353619	0.519573
C6orf47	206.896	-0.336406	0.48337	-0.695958	0.486455	0.646315
C6orf52	37.5832	0.520393	0.545076	0.954717	0.339721	0.504342
C6orf62	3074.43	0.272369	0.198427	1.37265	0.169863	0.309054
C6orf89	2312.62	-0.426279	0.16263	-2.62116	0.00876306	0.0291214
C7	336.317	2.54411	0.376675	6.75412	1.437e-11	2.64553e-10
C7orf25	228.182	0.63964	0.259313	2.46667	0.0136376	0.041783
C7orf50	374.348	0.322017	0.595878	0.540408	0.588916	0.731473
C8orf33	741.056	-0.589939	0.179723	-3.28249	0.00102893	0.0046882
C8orf34	452.872	-1.32045	0.288092	-4.58343	4.57407e-06	3.57765e-05
C8orf34-AS1	51.7486	-1.61175	0.587819	-2.74191	0.00610823	0.0215372
C8orf44	109.426	-0.742296	0.263317	-2.81902	0.00481708	0.0175458
C8orf44-SGK3	37.0584	1.06554	1.5217	0.700233	0.483782	0.644132
C8orf48	89.1956	-0.176246	0.458971	-0.384003	0.700976	0.81375
C8orf58	136.309	-1.17669	0.354089	-3.32314	0.000890094	0.00413035
C8orf76	299.085	0.201381	0.199814	1.00784	0.313531	0.477863
C8orf82	117.565	-0.0375332	0.612489	-0.0612798	0.951136	0.974701
C8orf88	94.3929	1.68706	0.42886	3.93382	8.36061e-05	0.000502473
C9orf40	333.352	0.0836535	0.411147	0.203464	0.838772	0.907331
C9orf43	4.25409	0.742741	0.9393	0.790738	0.429097	0.594918
C9orf72	1261.87	0.316256	0.331731	0.95335	0.340413	0.505115
C9orf78	1131.25	-0.0813024	0.172842	-0.470385	0.63808	0.769156
C9orf85	327.817	0.0298522	0.286888	0.104055	0.917125	0.953852
CA10	408.842	-0.0148164	0.339992	-0.0435786	0.96524	0.981894
CA11	657.202	-0.919571	0.301855	-3.0464	0.00231596	0.00948532
CA12	58.4836	0.268289	0.430118	0.623758	0.532787	0.685616
CA13	87.6659	0.0462118	0.23615	0.195688	0.844854	0.911118
CA14	38.8255	0.193554	0.413829	0.467715	0.639988	0.770467
CA3	8.80785	-0.889469	0.77703	-1.1447	0.252332	0.40955
CA4	3.60511	-1.01235	1.46825	-0.689498	0.49051	0.649423
CA5B	42.598	1.72377	0.987105	1.74629	0.0807609	0.175311
CA5BP1	128.897	-0.844115	0.193694	-4.35799	1.31262e-05	9.38431e-05
CA5BP1-CA5B	125.116	0.282724	0.408461	0.692168	0.488832	0.648189
CA8	564.917	4.34448	0.266779	16.2849	1.26305e-59	5.60282e-57
CAAP1	330.49	0.315161	0.400179	0.787552	0.430959	0.596548
CAB39	3831.2	-0.0657	0.28351	-0.231738	0.816742	0.892842
CAB39L	494.253	-0.499614	0.259124	-1.92809	0.0538441	0.127841
CABCOCO1	19.3673	1.71123	0.728737	2.34821	0.0188637	0.0544462
CABIN1	1166.88	-0.0974939	0.415053	-0.234895	0.81429	0.891446
CABLES1	143.878	-0.480952	0.20638	-2.33042	0.0197841	0.0565855
CABLES2	582.482	0.161241	0.258792	0.623051	0.533251	0.68593
CABP1	74.958	-0.514704	0.343894	-1.49669	0.134473	0.258623
CABP1-DT	6.98214	-0.210141	0.74664	-0.281449	0.778366	0.867375
CABP7	75.8218	-1.16669	0.38815	-3.00578	0.00264902	0.0106596
CABYR	517.12	-0.23204	0.266021	-0.872262	0.383065	0.549668
CACFD1	173.587	-0.825226	0.759207	-1.08696	0.277056	0.437332
CACHD1	1015.18	0.195375	0.106943	1.8269	0.0677148	0.153118
CACNA1A	968.181	-1.11675	0.174403	-6.40327	1.52084e-10	2.41971e-09
CACNA1B	1587.01	-0.874326	0.288769	-3.02777	0.00246362	0.0100196
CACNA1C	1001.33	-0.776978	0.257878	-3.01296	0.00258712	0.0104444
CACNA1C-AS2	6.43226	0.0839286	0.712281	0.117831	0.906202	0.948295
CACNA1D	242.893	-1.40674	0.27151	-5.18116	2.20507e-07	2.19811e-06
CACNA1E	3320.79	-0.668551	0.280834	-2.38059	0.0172848	0.0506499
CACNA1G	181.578	-2.77523	0.550626	-5.04013	4.65222e-07	4.41322e-06
CACNA1H	1717.24	-0.38623	0.541523	-0.713229	0.475704	0.637661
CACNA1I	18.6568	-0.226604	0.892983	-0.25376	0.799681	0.881433
CACNA2D1	1207.03	-0.38439	0.359271	-1.06992	0.284657	0.445443
CACNA2D2	1219.24	-0.363298	0.327341	-1.10984	0.267066	0.425785
CACNA2D3	1621.65	-0.508619	0.117282	-4.33673	1.4462e-05	0.000102645
CACNB1	1431.46	-0.429392	0.308298	-1.39278	0.163686	0.300387
CACNB2	146.839	-0.0951232	0.324137	-0.293466	0.769166	0.860319
CACNB3	1010.84	-0.316701	0.486848	-0.650513	0.515361	0.670884
CACNB4	435.692	0.179806	0.405487	0.443431	0.657454	0.783487
CACNG1	6.13944	2.2043	1.27494	1.72895	0.0838188	0.18066
CACNG2	1795.52	-1.04687	0.143198	-7.31061	2.65934e-13	5.91243e-12
CACNG2-DT	7.90535	0.967262	0.950507	1.01763	0.308855	0.473175
CACNG3	182.181	0.274356	0.187578	1.46262	0.143571	0.271808
CACNG4	5273.83	-0.353028	0.334736	-1.05464	0.291588	0.453168
CACNG5	551.557	-0.585828	0.279632	-2.095	0.0361712	0.0927222
CACNG6	6.33433	1.56777	1.33084	1.17803	0.238784	0.393558
CACNG7	1047.88	-0.994407	0.4221	-2.35586	0.01848	0.0535711
CACNG8	905.953	-1.84913	0.138065	-13.3932	6.6275e-41	1.25997e-38
CACTIN	173.866	-0.659274	0.421151	-1.56541	0.117487	0.234533
CACUL1	1235.09	0.493043	0.217483	2.26704	0.0233878	0.0650453
CACYBP	2381.08	0.0637587	0.30047	0.212196	0.831954	0.902692
CAD	541.672	0.257361	0.477691	0.538761	0.590052	0.732456
CADM1	8452.09	0.246469	0.272583	0.904196	0.365892	0.532678
CADM2	772.942	-0.836709	0.379976	-2.20201	0.0276649	0.0745912
CADM3	11402.6	-1.21415	0.315808	-3.84458	0.00012076	0.000703306
CADM3-AS1	92.0545	-1.77692	0.655518	-2.71071	0.00671397	0.0233588
CADM4	2142.62	-0.826984	0.414982	-1.99282	0.0462811	0.11377
CADPS	16173.2	-0.709316	0.116067	-6.11128	9.88333e-10	1.4241e-08
CADPS2	272.982	2.62883	0.368108	7.14146	9.23468e-13	1.93751e-11
CAHM	18.6365	-0.141334	0.559834	-0.252457	0.800688	0.882125
CALB1	49.2243	-1.88358	0.740232	-2.54458	0.010941	0.0348804
CALB2	95.0137	3.75674	0.391632	9.59253	8.59531e-22	4.53652e-20
CALCA	100.897	-0.752431	0.257208	-2.92538	0.00344039	0.0132052
CALCB	563.815	-1.7056	0.199712	-8.54031	1.33865e-17	4.80549e-16
CALCOCO1	668.86	-0.33667	0.229273	-1.46842	0.141989	0.269526
CALCOCO2	570.494	0.855072	0.297368	2.87547	0.00403428	0.0151081
CALCRL	71.1672	2.19732	0.406527	5.40512	6.47664e-08	7.00326e-07
CALD1	3564.85	0.552779	0.53958	1.02446	0.305618	0.469605
CALHM1	4.17211	1.21275	1.13472	1.06877	0.285176	0.445921
CALHM2	7.54199	0.0737946	0.786585	0.0938165	0.925255	0.959342
CALHM5	195.971	-0.424104	0.154713	-2.74123	0.00612104	0.0215763
CALHM6	9.66163	0.343347	0.659563	0.520567	0.602668	0.742073
CALM1	31563.6	-0.159998	0.209198	-0.764817	0.44438	0.609127
CALM2	35301.7	-0.0498741	0.371107	-0.134393	0.893092	0.941451
CALM3	19190	-0.665274	0.162551	-4.0927	4.26378e-05	0.00027535
CALML4	82.4093	-0.607708	0.368777	-1.6479	0.0993734	0.206677
CALN1	848.815	-1.26301	0.154436	-8.17822	2.88064e-16	9.0811e-15
CALR	9831.1	0.416834	0.197834	2.10699	0.0351185	0.0905845
CALU	6600.15	1.11816	0.364356	3.06888	0.00214865	0.00888797
CALY	324.644	-0.1642	0.744436	-0.220569	0.825428	0.898768
CAMK1	333.763	0.320236	0.244024	1.31232	0.189414	0.333961
CAMK1D	1874.43	-1.81377	0.216878	-8.36307	6.11061e-17	2.07371e-15
CAMK1G	269.797	0.109911	0.246458	0.445962	0.655625	0.78242
CAMK2A	223.159	1.66348	0.277853	5.98692	2.13846e-09	2.936e-08
CAMK2B	1229.17	-1.23243	0.378313	-3.25771	0.00112315	0.00505688
CAMK2D	4528.68	0.372696	0.275907	1.3508	0.176758	0.317845
CAMK2G	1771.95	-0.888962	0.243371	-3.6527	0.000259502	0.00140261
CAMK2N1	10106.3	-0.153956	0.446042	-0.345159	0.729975	0.83457
CAMK2N2	1036.19	-0.339978	0.430415	-0.789885	0.429595	0.595431
CAMK4	1556.91	0.472498	0.210318	2.24659	0.0246661	0.0679813
CAMKK1	224.62	-0.264036	0.508505	-0.51924	0.603593	0.742738
CAMKK2	1063.92	-0.458494	0.190465	-2.40723	0.016074	0.0477138
CAMKMT	170.823	-0.776824	0.311258	-2.49575	0.012569	0.0391397
CAMKV	913.727	-0.956018	0.406209	-2.35352	0.0185968	0.0538343
CAMLG	1236.36	0.368392	0.171239	2.15133	0.03145	0.0827488
CAMSAP1	4843.36	-0.190541	0.176928	-1.07694	0.281505	0.442071
CAMSAP1-DT	346.034	-1.5529	0.157278	-9.8736	5.41867e-23	3.14502e-21
CAMSAP2	9557.82	-0.327788	0.273852	-1.19695	0.231325	0.384701
CAMSAP3	1060	-0.551864	0.543183	-1.01598	0.309638	0.473868
CAMTA1	12634.2	-0.118779	0.267903	-0.443366	0.657501	0.783493
CAMTA2	970.296	-0.0421058	0.457484	-0.0920378	0.926668	0.96022
CAMTA2-AS1	78.5331	-0.586712	0.25639	-2.28836	0.0221166	0.0621033
CAND1	6738.17	0.245562	0.244266	1.0053	0.31475	0.479172
CAND2	318.721	0.190907	0.341727	0.558654	0.576398	0.721321
CANT1	765.734	0.0351776	0.407044	0.0864221	0.931131	0.962977
CANX	2110.96	1.04823	0.463709	2.26052	0.0237887	0.0660026
CANX_1	21128.7	0.793432	0.214654	3.69632	0.000218743	0.00120507
CAP1	7206.95	0.297645	0.099522	2.99075	0.00278293	0.011112
CAP2	879.854	-0.126477	0.202828	-0.623568	0.532911	0.685679
CAPG	64.5445	2.96982	0.489718	6.06436	1.3248e-09	1.87271e-08
CAPN1	1850.21	-0.395433	0.485799	-0.813984	0.415654	0.582047
CAPN1-AS1	24.8544	-2.55686	0.600964	-4.25459	2.09428e-05	0.000144139
CAPN10	77.3476	-0.735889	0.711766	-1.03389	0.301187	0.464732
CAPN10-DT	10.1259	-1.44959	0.746886	-1.94084	0.0522778	0.125079
CAPN12	3.64265	0.442493	1.13113	0.391197	0.695652	0.809542
CAPN14	16.4019	1.45576	0.528783	2.75304	0.0059044	0.0209294
CAPN15	111.396	-0.681994	0.647847	-1.05271	0.292475	0.454129
CAPN2	2849.74	-0.104179	0.1308	-0.796469	0.425759	0.591788
CAPN3	9.04782	0.360058	0.780962	0.461044	0.644767	0.774161
CAPN5	965.304	0.14536	0.28315	0.513369	0.607693	0.74566
CAPN6	1282.48	7.42131	0.485158	15.2967	8.04503e-53	2.77568e-50
CAPN7	1196.05	0.0612723	0.268937	0.227831	0.819777	0.894901
CAPNS1	3834.45	0.325628	0.222847	1.46122	0.143956	0.272316
CAPRIN1	12916.4	-0.0605183	0.173958	-0.34789	0.727923	0.83294
CAPRIN2	783.566	-0.666063	0.182014	-3.6594	0.000252803	0.00137317
CAPS	4.8647	-0.421768	1.06485	-0.396083	0.692044	0.807459
CAPS2	31.8158	1.06681	0.656365	1.62533	0.104092	0.21409
CAPZA1	4562.79	0.413784	0.335988	1.23154	0.21812	0.36957
CAPZA2	2608.03	0.227209	0.322615	0.704273	0.481263	0.642155
CAPZB	4314.78	-0.142169	0.270517	-0.525546	0.599203	0.739133
CARD10	116.87	2.22295	0.66027	3.36672	0.00076067	0.00359332
CARD11	6.03213	1.17515	0.926906	1.26782	0.204862	0.353013
CARD16	8.59621	6.29309	1.38124	4.55611	5.21108e-06	4.02758e-05
CARD19	221.97	0.107447	0.302315	0.355415	0.722279	0.828364
CARD6	12.5063	0.97563	0.550692	1.77164	0.0764539	0.167914
CARD8	417.28	-0.118277	0.240313	-0.492178	0.622593	0.757942
CARD8-AS1	43.8929	-0.973745	0.414176	-2.35104	0.018721	0.0541181
CARD9	4.55539	-0.834725	1.18518	-0.704305	0.481243	0.642155
CARF	372.403	-0.247748	0.304201	-0.814423	0.415403	0.58182
CARHSP1	1004.98	-0.249949	0.422339	-0.59182	0.553971	0.702682
CARM1	1831.56	-0.233628	0.376303	-0.620849	0.534699	0.68708
CARMIL1	152.176	0.229741	0.233189	0.985211	0.324521	0.488775
CARMIL2	304.181	0.0413421	0.4317	0.0957658	0.923707	0.958374
CARMIL3	401.082	-0.922345	0.626948	-1.47117	0.141246	0.268362
CARMIL3_1	50.7362	-0.656435	3.05343	-0.214983	0.82978	0.901776
CARNMT1	312.884	0.60712	0.408918	1.4847	0.137624	0.263224
CARS1	1639.05	0.566884	0.224406	2.52615	0.0115321	0.0364688
CARS1_1	114.551	-10.5787	1.05362	-10.0404	1.01254e-23	6.24658e-22
CARS2	404.156	-0.0548752	0.164466	-0.333656	0.738639	0.840732
CARTPT	37.1092	0.111565	0.351376	0.317508	0.750858	0.848553
CASC15	382.023	0.442533	0.211294	2.0944	0.0362246	0.0928337
CASC2	45.9821	0.249543	0.580224	0.43008	0.667137	0.790221
CASC3	3500.86	-0.0714035	0.131294	-0.543843	0.586549	0.729528
CASC9	40.9728	2.51864	0.77989	3.22948	0.00124013	0.00551299
CASD1	1473.9	-0.362081	0.418326	-0.865548	0.386738	0.553234
CASK	3557.36	0.190238	0.170049	1.11873	0.263257	0.421623
CASKIN1	385.654	-0.59927	0.45228	-1.325	0.185171	0.328627
CASKIN2	192.014	-0.314279	0.589004	-0.533576	0.593635	0.734884
CASP1	53.6437	3.24966	0.587543	5.53093	3.18538e-08	3.65964e-07
CASP10	4.07306	2.60196	1.23468	2.1074	0.035083	0.0905182
CASP2	455.538	-0.273179	0.189845	-1.43895	0.150164	0.281411
CASP3	2427.63	0.491192	0.214305	2.29202	0.0219045	0.0616377
CASP4	188.767	3.7121	0.498073	7.45291	9.13044e-14	2.14514e-12
CASP6	127.903	0.365291	0.25775	1.41723	0.156417	0.290636
CASP7	98.2881	2.07164	0.435598	4.75584	1.97621e-06	1.66375e-05
CASP8	71.8208	2.54587	0.394597	6.45182	1.10513e-10	1.79353e-09
CASP8AP2	177.242	0.21365	1.71173	0.124815	0.90067	0.945605
CASP8AP2_1	546.646	-0.531721	0.442593	-1.20138	0.229605	0.382932
CASP9	194.678	-0.3408	0.2698	-1.26316	0.206532	0.355398
CASQ1	29.4124	1.33206	0.429873	3.09872	0.0019436	0.00815386
CASS4	2.79136	-4.4292	1.77894	-2.48979	0.0127817	0.039663
CAST	2613.3	0.77028	0.245482	3.13783	0.00170202	0.00726136
CASTOR1	35.3709	0.94266	0.535638	1.75988	0.0784277	0.1713
CASTOR2	1906.46	-0.696093	0.486313	-1.43137	0.152325	0.284422
CASTOR3P	3131.29	-0.989491	0.103894	-9.52401	1.66625e-21	8.57565e-20
CASZ1	331.034	-2.40973	0.392696	-6.13636	8.44334e-10	1.22993e-08
CAT	163.457	0.2517	0.181517	1.38665	0.165549	0.30307
CATSPER2	5.63299	-3.63751	1.21047	-3.00504	0.00265549	0.0106833
CATSPER2P1	15.4814	0.64365	0.504881	1.27486	0.202361	0.349933
CATSPERE	11.6625	0.490773	0.653549	0.750934	0.452692	0.616818
CATSPERG	25.9149	0.583082	0.579152	1.00679	0.314038	0.478323
CATSPERZ	6.07111	0.0582875	1.23851	0.0470626	0.962463	0.980247
CAV1	113.736	5.44249	0.536496	10.1445	3.50549e-24	2.22145e-22
CAV2	633.692	1.82789	0.367428	4.97483	6.53037e-07	6.05009e-06
CAVIN1	417.029	1.63161	0.438727	3.71895	0.000200049	0.0011139
CAVIN2	67.2901	1.1137	0.740596	1.50379	0.132636	0.255838
CAVIN3	10.891	-1.38861	0.846497	-1.64042	0.100917	0.209165
CAVIN4	222.107	-1.36563	0.248909	-5.48647	4.10053e-08	4.61893e-07
CBARP	277.398	-0.576946	0.684754	-0.84256	0.399474	0.566581
CBFA2T2	811.399	-0.128421	0.202637	-0.633748	0.526245	0.679404
CBFA2T3	484.516	-0.556269	0.245079	-2.26975	0.0232227	0.0646441
CBFB	1057.51	0.0700332	0.324527	0.2158	0.829143	0.901428
CBL	2075.37	-0.178145	0.106219	-1.67715	0.0935129	0.19693
CBLB	1084.83	0.188298	0.192308	0.979146	0.327508	0.491803
CBLL1	1345.96	-0.015954	0.322334	-0.0494952	0.960525	0.979299
CBLL1-AS1	12.7377	1.22198	0.559344	2.18466	0.0289136	0.0774424
CBLN1	265.017	1.6525	0.263002	6.28322	3.31622e-10	5.10615e-09
CBLN2	320.999	-4.90527	0.280332	-17.4981	1.48166e-68	1.0224e-65
CBLN3	26.6514	0.922071	0.438357	2.10347	0.0354249	0.0912325
CBLN4	27.7892	-8.53529	1.14064	-7.48291	7.26945e-14	1.72972e-12
CBR1	409.966	0.835753	0.172279	4.85115	1.22747e-06	1.07518e-05
CBR3	17.4959	2.5698	0.663383	3.87379	0.000107158	0.000630393
CBR3-AS1	15.6146	2.55666	0.650863	3.9281	8.56198e-05	0.000512591
CBR4	537.101	0.0571582	0.304879	0.187479	0.851285	0.915299
CBS	19.128	-0.133255	1.55446	-0.0857241	0.931686	0.963279
CBSLR	18.0112	-0.693032	0.519533	-1.33395	0.18222	0.324625
CBX1	5057.91	-0.557324	0.173199	-3.21782	0.00129169	0.00572035
CBX2	124.092	-0.819688	0.524685	-1.56225	0.11823	0.235419
CBX3	4175.06	0.197175	0.306168	0.644011	0.519568	0.674382
CBX3P2	20.5815	0.121353	0.519256	0.233705	0.815214	0.891957
CBX4	845.808	0.311899	0.192979	1.61624	0.106043	0.216994
CBX5	10574.9	-0.178175	0.117344	-1.5184	0.128915	0.250397
CBX6	1949.29	0.391134	0.561689	0.696352	0.486208	0.646177
CBX7	39.7446	-0.347899	0.730422	-0.476299	0.633862	0.766156
CBX8	139.496	-0.947548	0.422427	-2.2431	0.0248902	0.0685381
CBY1	373.975	0.303852	0.1324	2.29495	0.0217357	0.0612182
CC2D1A	436.758	-0.4408	0.501572	-0.878838	0.379489	0.545839
CC2D1B	213.465	-0.408481	0.403062	-1.01344	0.310848	0.475022
CC2D2A	362.099	0.371818	0.169553	2.19293	0.0283123	0.0761382
CC2D2B	28.1619	0.58829	0.494892	1.18872	0.234548	0.388813
CCAR1	2273.7	-0.268964	0.294701	-0.912667	0.361418	0.527709
CCAR2	1408.29	-0.590727	0.427276	-1.38254	0.166806	0.304653
CCAT1	14.707	0.837491	0.597401	1.40189	0.160948	0.296694
CCBE1	243.768	-0.924141	0.237177	-3.89643	9.76224e-05	0.000579236
CCDC102A	45.6415	2.04586	0.444908	4.5984	4.25756e-06	3.35686e-05
CCDC102B	61.4005	1.71243	0.594814	2.87893	0.0039903	0.0149705
CCDC103	93.244	-0.744836	0.232161	-3.20827	0.00133536	0.00588364
CCDC106	290.602	-0.137889	0.551125	-0.250195	0.802436	0.882851
CCDC107	123.214	-0.382325	0.568353	-0.67269	0.501145	0.658644
[truncated: 16,700 more rows]

## Sheet: RfxCas13d-N2V8-NTG
Supplementary Data 11b. Processed RNA-seq data from C9-ALS neurospheres cells treated with RfxCas13d-N2V8-NTG
	baseMean	log2FoldChange	lfcSE	stat	pvalue	padj
A1BG	79.4283	0.143981	0.384108	0.374845	0.707776	0.789407
A1BG-AS1	65.013	-0.184563	0.269828	-0.684002	0.493974	0.605878
A2M	14.0271	-0.464074	0.543635	-0.853649	0.393299	0.510612
A2M-AS1	40.7729	-1.31004	0.456191	-2.8717	0.00408271	0.0113213
A4GALT	183.052	2.06403	0.384982	5.36138	8.2587e-08	5.76642e-07
AAAS	372.72	0.439337	0.268308	1.63743	0.10154	0.175142
AACS	345.49	-0.361101	0.186899	-1.93207	0.053351	0.102891
AADAT	383.43	-1.11566	0.189608	-5.88403	4.00399e-09	3.37806e-08
AAGAB	1597.96	0.18858	0.195458	0.964812	0.334639	0.4514
AAK1	5048.31	-0.710242	0.15389	-4.61527	3.92588e-06	2.11822e-05
AAMDC	178.051	1.51506	0.23752	6.37865	1.78651e-10	1.77479e-09
AAMP	777.881	0.187468	0.345048	0.543309	0.586917	0.688552
AAR2	442.983	0.140833	0.312311	0.450937	0.652035	0.744377
AARD	16.7254	0.0677507	0.477752	0.141811	0.887229	0.925255
AARS1	4993.62	1.14051	0.114232	9.98414	1.78848e-23	5.83562e-22
AARS2	412.854	0.211987	0.260056	0.815157	0.414983	0.531877
AARSD1	342.445	-0.489798	0.228331	-2.14512	0.0319429	0.066968
AASDH	249.205	-0.221857	0.224431	-0.988529	0.322893	0.439148
AASDHPPT	3834.03	-0.513442	0.198783	-2.58293	0.00979665	0.0243145
AASS	158.106	0.571457	0.459304	1.24418	0.213434	0.317827
AATF	971.126	0.0975051	0.0968577	1.00668	0.314087	0.429862
AATK	344.97	0.0608395	0.416888	0.145937	0.883971	0.923004
ABALON	36.6607	1.46814	0.505145	2.90636	0.00365655	0.0103051
ABAT	2209.32	-0.629645	0.0875674	-7.19041	6.45978e-13	8.4132e-12
ABCA1	1190.94	1.57049	0.269232	5.83323	5.43634e-09	4.49209e-08
ABCA10	12.8164	0.240112	0.487118	0.492923	0.622067	0.719722
ABCA11P	80.0638	-1.05117	0.223247	-4.70856	2.49469e-06	1.39274e-05
ABCA12	6.81862	2.98742	1.06656	2.80098	0.00509481	0.013756
ABCA13	34.7909	1.17753	0.424594	2.7733	0.00554907	0.0148206
ABCA2	1126.98	0.0202332	0.344903	0.0586633	0.95322	0.969297
ABCA3	4791.5	0.382034	0.268135	1.42478	0.154221	0.245379
ABCA5	412.012	-0.208747	0.285328	-0.731603	0.464411	0.578103
ABCA7	192.178	-0.207944	0.455013	-0.457006	0.647666	0.740717
ABCA8	36.7679	-2.27631	0.43004	-5.29325	1.20163e-07	8.1979e-07
ABCA9	14.0513	-3.99315	0.679756	-5.87439	4.24411e-09	3.56435e-08
ABCB1	240.612	0.974079	0.258138	3.77348	0.000160988	0.000635421
ABCB10	320.495	-1.13571	0.225678	-5.03245	4.84242e-07	3.01517e-06
ABCB4	131.524	1.20203	0.257462	4.66876	3.03021e-06	1.66781e-05
ABCB6	378.083	1.69311	0.233681	7.24538	4.31228e-13	5.76261e-12
ABCB7	409.76	0.126136	0.12747	0.98953	0.322404	0.438612
ABCB8	189.494	-0.583245	0.473723	-1.23119	0.21825	0.32359
ABCB9	203.59	-0.280966	0.407073	-0.69021	0.490062	0.602074
ABCC1	600.258	1.20362	0.220419	5.46059	4.74552e-08	3.44227e-07
ABCC1_1	857.87	1.38631	0.270769	5.1199	3.05702e-07	1.95741e-06
ABCC10	130.182	-0.951496	0.403276	-2.35942	0.0183038	0.0416554
ABCC3	206.056	10.8951	1.21368	8.97695	2.78377e-19	6.67672e-18
ABCC4	431.765	0.725941	0.15595	4.65497	3.24033e-06	1.77573e-05
ABCC5	534.664	-0.926598	0.166956	-5.54995	2.85744e-08	2.13304e-07
ABCC6	17.108	1.6464	0.828499	1.98721	0.0468996	0.0924082
ABCC6P1	4.26361	1.79787	1.15723	1.5536	0.120279	0.200878
ABCC6P2	4.57775	1.89724	1.78125	1.06512	0.286824	0.401218
ABCC8	82.886	-1.16823	0.326492	-3.57813	0.000346064	0.00126232
ABCC9	705.219	3.77461	0.237755	15.876	9.28841e-57	1.76844e-54
ABCD1	331.707	0.198655	0.39656	0.500945	0.61641	0.715201
ABCD2	75.8197	0.282941	0.389664	0.726114	0.467769	0.580991
ABCD3	1802.88	0.17625	0.280689	0.627918	0.530058	0.637768
ABCD4	182.91	-0.0334724	0.23227	-0.144109	0.885414	0.924035
ABCE1	1736.92	-0.0654104	0.295375	-0.221448	0.824743	0.880686
ABCF1	1470.01	-0.164385	0.159013	-1.03378	0.301237	0.41673
ABCF2	517.876	-0.168306	0.276837	-0.60796	0.543214	0.649535
ABCF2-H2BK1	485.944	0.0209186	0.168779	0.123941	0.901362	0.935294
ABCF3	556.976	-0.0398419	0.230453	-0.172885	0.862742	0.907921
ABCG1	530.902	0.269305	0.170111	1.58311	0.113397	0.191357
ABCG4	319.532	0.0610359	0.34616	0.176322	0.860041	0.905693
ABCG8	10.5232	-2.36628	0.722614	-3.27461	0.00105809	0.00343847
ABHD10	1130.84	0.166681	0.234044	0.71218	0.476353	0.588999
ABHD11	105.422	1.01247	0.233621	4.33383	1.46534e-05	7.14789e-05
ABHD12	936.813	0.081113	0.207522	0.390865	0.695897	0.78027
ABHD12B	8.5866	-0.635397	0.96202	-0.660482	0.508945	0.619468
ABHD13	508.163	0.119873	0.37537	0.319346	0.749464	0.822504
ABHD14A	192.241	-0.117053	0.286268	-0.408891	0.682619	0.770038
ABHD14A-ACY1	9.36279	0.170396	1.08978	0.156358	0.875751	0.917222
ABHD14B	89.7031	2.37438	0.308026	7.70838	1.27426e-14	1.99264e-13
ABHD15	76.2612	1.26517	0.310068	4.08031	4.49757e-05	0.000200679
ABHD16A	391.27	-0.175424	0.353212	-0.496653	0.619434	0.717808
ABHD17A	341.937	0.530884	0.372998	1.42329	0.154652	0.245873
ABHD17B	632.774	-0.51962	0.19966	-2.60252	0.0092541	0.0231578
ABHD17C	1063.42	-0.0313932	0.288906	-0.108662	0.91347	0.9441
ABHD18	222.765	-0.497045	0.17844	-2.7855	0.00534454	0.0143422
ABHD2	3527.39	-0.190412	0.0921876	-2.06548	0.0388773	0.0790894
ABHD3	47.5124	1.89365	0.32219	5.87744	4.16669e-09	3.50891e-08
ABHD4	439.976	2.48013	0.213766	11.6021	4.02219e-31	2.23069e-29
ABHD5	598.3	0.102588	0.103505	0.99114	0.321617	0.437832
ABHD6	307.728	0.0859458	0.160928	0.534064	0.593297	0.694537
ABHD8	306.426	1.10834	0.441068	2.51285	0.0119762	0.0289119
ABI1	1429.59	0.367536	0.147884	2.4853	0.0129442	0.0308575
ABI2	7549.97	-0.137894	0.136136	-1.01292	0.3111	0.426628
ABI3BP	24.5768	1.31913	0.551093	2.39365	0.0166815	0.0385236
ABITRAM	241.09	-0.623445	0.285854	-2.18099	0.029184	0.0619506
ABL1	1920.59	-0.0572305	0.305841	-0.187125	0.851563	0.899985
ABL2	1481.5	-0.363695	0.108304	-3.3581	0.000784792	0.00263184
ABLIM1	10534.4	-0.540661	0.0951212	-5.68392	1.31642e-08	1.03147e-07
ABLIM2	640.838	-0.101793	0.186805	-0.544914	0.585812	0.687514
ABLIM3	2147.56	0.232041	0.102727	2.25882	0.0238943	0.0523092
ABO	11.2801	-1.31253	0.515715	-2.54507	0.0109254	0.0267175
ABO_1	38.22	-3.48057	0.475974	-7.31253	2.62158e-13	3.57046e-12
ABR	5816.67	0.448437	0.166967	2.68578	0.00723601	0.0186354
ABRACL	353.539	-0.429251	0.228756	-1.87646	0.0605921	0.11429
ABRAXAS1	273.369	1.07316	0.325414	3.29782	0.000974385	0.00319059
ABRAXAS2	746.826	-0.11841	0.175063	-0.676386	0.498796	0.610131
ABT1	222.84	-0.515602	0.227594	-2.26545	0.0234853	0.0515299
ABTB1	32.4334	0.804847	0.558341	1.4415	0.149445	0.239039
ABTB2	279.985	0.953629	0.222171	4.29232	1.76813e-05	8.5147e-05
ABTB3	639.415	0.553506	0.138983	3.98254	6.81838e-05	0.000292366
ACAA1	394.764	-0.345137	0.330956	-1.04285	0.297018	0.4124
ACAA2	775.481	0.928135	0.197272	4.70484	2.54065e-06	1.41669e-05
ACACA	5652.57	-0.394039	0.142746	-2.76042	0.00577277	0.0153027
ACACA_1	509.851	-1.48907	0.665983	-2.23589	0.0253588	0.0549743
ACACB	63.0806	0.855148	0.346072	2.47101	0.0134731	0.0319985
ACAD10	109.862	-0.116326	0.288383	-0.403372	0.686674	0.773382
ACAD11	268.019	1.8788	0.217411	8.64169	5.53855e-18	1.19354e-16
ACAD8	256.454	-0.521026	0.233584	-2.23057	0.0257095	0.0556041
ACAD9	446.456	0.304639	0.163445	1.86386	0.0623417	0.11704
ACADM	930.417	-1.39509	0.248442	-5.61535	1.9616e-08	1.49574e-07
ACADS	65.4703	0.743489	0.529082	1.40524	0.159949	0.252645
ACADSB	396.052	-1.54729	0.198253	-7.80464	5.96715e-15	9.57439e-14
ACADVL	788.691	0.859794	0.255596	3.36388	0.000768552	0.00258442
ACAN	25.9108	2.06953	0.541553	3.82147	0.00013266	0.000533411
ACAP1	4.22837	0.999578	1.05821	0.944595	0.344866	0.461855
ACAP2	1005.31	0.58546	0.241739	2.42187	0.0154408	0.0360506
ACAP3	636.79	-0.775339	0.450683	-1.72037	0.085366	0.152328
ACAT1	1178.49	-0.191412	0.188868	-1.01347	0.310834	0.42639
ACAT2	4147.09	-0.635731	0.170657	-3.72521	0.000195156	0.000756855
ACBD3	1854.81	0.494918	0.188144	2.63053	0.00852514	0.0215203
ACBD4	61.6204	0.937062	0.328409	2.85334	0.00432623	0.0119136
ACBD5	1684.83	-0.50138	0.170058	-2.94829	0.00319542	0.00916641
ACBD6	1146.79	0.108931	0.142591	0.763939	0.444904	0.560189
ACBD7	73.5115	0.0243094	0.328846	0.0739234	0.941071	0.962172
ACCS	9.46152	-0.909395	0.683757	-1.33	0.183519	0.281825
ACD	145.529	0.470242	0.287452	1.63589	0.101862	0.175582
ACE	46.5392	0.792014	0.337422	2.34725	0.0189126	0.0428404
ACER2	59.3861	0.399977	0.33419	1.19685	0.231364	0.338844
ACER3	759.475	-0.189399	0.22821	-0.829933	0.406577	0.523799
ACHE	3043.28	0.8811	0.429379	2.05203	0.0401665	0.0812481
ACIN1	1386.82	-1.73286	0.258075	-6.71457	1.88618e-11	2.10732e-10
ACKR1	60.7418	-1.78242	0.386263	-4.61452	3.93997e-06	2.12448e-05
ACKR3	33.1044	-1.31124	0.483375	-2.71268	0.00667419	0.0173726
ACLY	11114.4	-0.178453	0.186639	-0.956142	0.339001	0.455685
ACO1	1018.56	0.238661	0.143277	1.66573	0.0957671	0.166996
ACO2	2526.45	0.409059	0.313143	1.3063	0.191451	0.291317
ACOT1	32.2724	0.0133998	0.740649	0.018092	0.985565	0.990711
ACOT11	6.60498	0.212229	0.859065	0.247047	0.804872	0.865527
ACOT12	5.59481	1.31961	1.03419	1.27599	0.20196	0.303902
ACOT13	602.789	0.852794	0.257577	3.31083	0.000930201	0.00306275
ACOT2	105.906	-0.358883	0.357056	-1.00512	0.31484	0.430604
ACOT4	19.9702	1.2343	0.424627	2.90678	0.00365168	0.0102929
ACOT7	3268.45	0.212419	0.275223	0.771807	0.440229	0.555414
ACOT8	159.358	0.0243006	0.20661	0.117616	0.906372	0.939278
ACOT9	631.269	0.0605192	0.124339	0.486728	0.626451	0.723488
ACOX1	967.861	-0.173171	0.107912	-1.60474	0.108551	0.18477
ACOX2	13.7247	1.46472	0.690328	2.12177	0.0338568	0.0704607
ACOX3	528.532	0.0629996	0.169387	0.371927	0.709947	0.790934
ACOXL	5.57536	0.988735	1.19584	0.826811	0.408344	0.525453
ACP1	1184.94	-0.322336	0.168588	-1.91197	0.0558803	0.106843
ACP2	694.522	0.13078	0.431221	0.303279	0.761678	0.832002
ACP3	4.15293	-0.46679	1.09624	-0.425811	0.670245	0.759765
ACP5	26.5314	2.0923	0.666454	3.13945	0.00169267	0.00521438
ACP6	86.5194	-0.125478	0.200866	-0.624685	0.532178	0.639819
ACR	6.93093	2.6824	0.926699	2.89458	0.0037967	0.0106389
ACRBP	17.5931	1.19705	0.506539	2.36319	0.0181183	0.0412792
ACSBG1	27.9776	1.05584	0.577978	1.82679	0.0677317	0.125539
ACSF2	136.502	3.01513	0.301164	10.0116	1.35559e-23	4.45463e-22
ACSF3	108.807	-0.299688	0.312226	-0.959844	0.337134	0.453836
ACSL1	717.9	0.4872	0.115442	4.22028	2.43996e-05	0.000114456
ACSL3	11852.8	-0.335295	0.302809	-1.10728	0.268172	0.380676
ACSL4	10832.7	0.438089	0.233331	1.87754	0.0604438	0.114045
ACSL5	6.5316	2.98584	1.12409	2.65623	0.00790201	0.0201091
ACSL6	607.196	-0.712289	0.178731	-3.98527	6.74038e-05	0.000289559
ACSM3	21.7008	1.81401	0.478828	3.78845	0.000151592	0.000602064
ACSS1	34.1601	1.15628	0.508959	2.27186	0.0230951	0.0508308
ACSS2	1089.27	0.0463772	0.13973	0.331906	0.73996	0.815563
ACSS3	490.463	3.70269	0.24207	15.296	8.13635e-53	1.28429e-50
ACTA1	15.6625	1.29592	0.548473	2.36278	0.0181383	0.0413095
ACTA2	752.794	-1.74987	0.914545	-1.91338	NA	NA
ACTA2-AS1	13.0429	-2.84082	0.688344	-4.12704	3.67465e-05	0.0001667
ACTB	77621.2	0.138132	0.0791965	1.74416	0.0811304	0.146049
ACTC1	18.2592	-0.248325	0.469896	-0.528468	0.597174	0.697881
ACTG1	47374.4	0.392968	0.265402	1.48065	0.138699	0.225345
ACTG1P20	9.05975	-0.990291	0.693305	-1.42836	0.153187	0.244074
ACTG1P25	20.422	-1.02339	0.532513	-1.92181	0.05463	0.104822
ACTG2	188.469	-2.24078	0.70477	-3.17945	NA	NA
ACTL6A	350.838	0.0651216	0.132017	0.493283	0.621813	0.719526
ACTL6B	728.973	-0.280732	0.295657	-0.949519	0.342357	0.459161
ACTMAP	226.151	0.374951	0.175185	2.14032	0.0323291	0.0677085
ACTN1	1294.44	0.49663	0.303452	1.6366	0.101714	0.175366
ACTN2	31.5869	0.266655	0.409686	0.650876	0.515127	0.624605
ACTN4	4780.31	1.60941	0.165085	9.74898	1.86329e-22	5.63195e-21
ACTR10	2022.7	-0.269019	0.0827841	-3.24965	0.00115548	0.00371443
ACTR1A	4745.33	0.110257	0.27207	0.405252	0.685292	0.772271
ACTR1B	854.056	-0.00539877	0.330189	-0.0163506	0.986955	0.991626
ACTR2	10656	0.0997823	0.199967	0.498994	0.617783	0.71648
ACTR3	4660.47	0.12394	0.196536	0.630622	0.528287	0.636177
ACTR3-AS1	13.3449	2.30128	0.689885	3.33575	0.000850698	0.00282617
ACTR3B	625.51	0.0173488	0.137431	0.126236	0.899545	0.934143
ACTR3C	56.8796	-0.783925	0.612629	-1.27961	0.200683	0.302418
ACTR5	76.2765	-0.703847	0.348345	-2.02054	0.043327	0.0865041
ACTR6	529.233	0.169766	0.353315	0.480495	0.630876	0.727188
ACTR8	1477.29	-0.713259	0.150858	-4.72803	2.2671e-06	1.27726e-05
ACTRT3	38.9247	-1.66039	0.424882	-3.90789	9.31055e-05	0.000387793
ACVR1	957.49	0.95958	0.106545	9.00636	2.13001e-19	5.16911e-18
ACVR1B	3070.25	-0.25908	0.116071	-2.23208	0.0256097	0.0554272
ACVR1C	47.1961	-3.92596	0.392938	-9.99129	1.66396e-23	5.44857e-22
ACVR2A	1669.07	-0.991262	0.23944	-4.13992	3.4742e-05	0.000158385
ACVR2B	2711.66	-1.21022	0.137942	-8.7734	1.73349e-18	3.89467e-17
ACVR2B-AS1	39.7895	-0.710816	0.308842	-2.30155	0.0213605	0.047626
ACVRL1	11.2772	1.23951	0.702644	1.76406	0.077722	0.140957
ACY1	46.3891	0.762475	0.495894	1.53757	0.124153	0.205969
ACYP1	198.423	0.0254813	0.166109	0.153401	0.878082	0.918986
ACYP2	164.672	0.661135	0.181744	3.63774	0.000275045	0.00102929
ADA	91.1983	3.33348	0.334898	9.9537	2.42975e-23	7.84487e-22
ADA2	1722.61	0.863357	0.112747	7.65749	1.896e-14	2.92281e-13
ADAL	347.382	-1.10033	0.168466	-6.53148	6.51232e-11	6.82187e-10
ADAM10	2787.39	0.484984	0.212538	2.28187	0.0224973	0.0496808
ADAM11	133.222	-0.458038	0.470185	-0.974165	0.329974	0.446543
ADAM12	657.555	-0.847089	0.169623	-4.99394	5.91604e-07	3.62379e-06
ADAM15	171.271	1.6729	0.472445	3.54094	0.000398705	0.00143618
ADAM17	1383.92	0.853459	0.194761	4.38208	1.1755e-05	5.82641e-05
ADAM19	2634.03	0.66593	0.174881	3.8079	0.000140154	0.000560617
ADAM20	54.1171	-2.13307	0.421079	-5.06574	4.06825e-07	2.56163e-06
ADAM20P1	5.5354	-2.23943	0.875802	-2.55701	0.0105577	0.0259344
ADAM22	1388.88	-0.973383	0.164247	-5.92635	3.09738e-09	2.66181e-08
ADAM23	1724.27	-0.95403	0.186386	-5.11858	3.07837e-07	1.96853e-06
ADAM33	6.93884	1.19513	0.816076	1.46448	0.143062	0.230769
ADAM7-AS1	14.6252	-1.71851	0.62975	-2.72887	0.00635513	0.0166383
ADAM9	1998.45	0.928081	0.461428	2.01132	0.0442914	0.0881152
ADAMTS1	389.135	-0.285444	0.135472	-2.10704	0.035114	0.072679
ADAMTS10	228.26	-0.767865	0.459966	-1.6694	0.0950387	0.166037
ADAMTS12	441.587	0.770176	0.328835	2.34214	0.0191736	0.0433571
ADAMTS13	50.4993	-0.849668	0.533272	-1.59331	0.111091	0.188084
ADAMTS15	324.519	1.52184	0.296594	5.13108	2.88086e-07	1.8525e-06
ADAMTS18	175.487	-2.18701	0.341973	-6.39525	1.60281e-10	1.60524e-09
ADAMTS19	36.6874	0.933871	0.544414	1.71537	0.0862774	0.153745
ADAMTS2	17.3381	1.37005	0.605907	2.26115	0.0237497	0.0520297
ADAMTS3	222.418	-0.637253	0.199252	-3.19823	0.00138275	0.00435852
ADAMTS4	12.5025	-0.998494	0.931212	-1.07225	0.283607	0.397695
ADAMTS5	543.715	-1.831	0.254171	-7.20381	5.85518e-13	7.6636e-12
ADAMTS6	62.5654	0.700208	0.293985	2.38178	0.0172292	0.0395906
ADAMTS7	301.016	0.359522	0.493629	0.728324	0.466415	0.579738
ADAMTS8	6.74476	-1.90546	0.929633	-2.04969	0.0403944	0.0816032
ADAMTS9	429.559	2.18321	0.321734	6.78577	1.15466e-11	1.31958e-10
ADAMTS9-AS1	1.77594	-3.73629	2.4401	-1.53121	0.125718	0.2081
ADAMTSL1	166.381	1.27394	0.324992	3.91992	8.85776e-05	0.000370857
ADAMTSL2	6.96206	0.065407	0.671228	0.0974438	0.922374	0.949944
ADAMTSL3	74.5112	3.29239	0.417436	7.88717	3.0912e-15	5.09716e-14
ADAMTSL4	74.6392	3.09437	0.323943	9.55222	1.26944e-21	3.59571e-20
ADAMTSL5	6.01833	3.24772	1.06594	3.04682	0.00231277	0.00690039
ADAP1	731.595	-0.252973	0.461865	-0.547721	0.583884	0.685908
ADAP2	56.6707	2.30704	0.327756	7.03889	1.93778e-12	2.40828e-11
ADAR	6084.25	-0.234621	0.140751	-1.66692	0.0955311	0.166676
ADARB1	1119.48	-0.292606	0.158645	-1.84441	0.0651234	0.121448
ADARB2	395.802	-0.260526	0.209365	-1.24436	0.213367	0.317766
ADAT1	811.743	-0.736894	0.189644	-3.88567	0.000102046	0.00042095
ADAT2	79.5087	-0.52327	0.285482	-1.83293	0.0668124	0.124047
ADAT3	5.16236	-1.33421	1.1117	-1.20015	0.23008	0.337472
ADCK1	79.3513	-0.157361	0.275461	-0.571264	0.56782	0.671685
ADCK2	729.731	1.07591	0.34062	3.15867	0.00158488	0.00491596
ADCK5	14.5633	-0.97956	1.70965	-0.572961	0.566671	0.670732
ADCK5_1	8.07276	0.310068	2.40451	0.128953	0.897395	0.932749
ADCY1	2054.17	-0.44384	0.270519	-1.6407	0.10086	0.174327
ADCY2	2774.88	-1.38805	0.13637	-10.1785	2.47296e-24	8.52062e-23
ADCY3	446.355	-0.00205446	0.290305	-0.00707689	0.994354	0.996093
ADCY5	1004.27	-0.19702	0.246921	-0.797907	0.424924	0.541095
ADCY6	815.786	-0.289426	0.375544	-0.770686	0.440893	0.556138
ADCY7	702.332	0.40389	0.164796	2.45086	0.0142517	0.0336187
ADCY8	894.832	-0.375518	0.110957	-3.38435	0.000713482	0.00242039
ADCY9	747.123	0.748451	0.205386	3.64412	0.00026831	0.00100551
ADCYAP1	116.071	0.547202	0.276338	1.9802	0.0476816	0.0936392
ADCYAP1R1	889.72	0.517305	0.213424	2.42384	0.0153575	0.0358742
ADD1	6983.81	-0.337556	0.160194	-2.10718	0.0351024	0.0726679
ADD2	9247.51	-0.348124	0.168578	-2.06506	0.0389171	0.0791455
ADD3	1458.85	0.747396	0.121691	6.14177	8.16085e-10	7.46481e-09
ADGRA1	414.608	-0.365115	0.198956	-1.83516	0.0664826	0.123521
ADGRA2	506.786	0.975229	0.366663	2.65974	0.00782001	0.0199337
ADGRA3	1111.84	0.476466	0.104577	4.55615	5.21009e-06	2.74209e-05
ADGRB1	510.881	0.739915	0.320559	2.3082	0.0209879	0.046897
ADGRB2	1045.18	0.24267	0.348697	0.695932	0.486471	0.599063
ADGRB3	920.815	-0.521553	0.123998	-4.20614	2.59765e-05	0.000121267
ADGRB3-DT	14.8027	-0.777601	0.485123	-1.60289	0.108958	0.185273
ADGRD1	17.2825	-2.37906	0.642448	-3.70311	0.000212969	0.000817695
ADGRE4P	4.36888	-0.964326	1.177	-0.81931	0.41261	0.529466
ADGRE5	146.975	5.12164	0.400655	12.7832	2.03611e-37	1.64204e-35
ADGRF2	22.3231	3.72799	0.689905	5.40363	6.5305e-08	4.64402e-07
ADGRF4	7.6285	6.13836	1.32679	4.62648	3.71933e-06	2.01669e-05
ADGRF5	131.808	4.4805	0.387899	11.5507	7.32498e-31	3.97876e-29
ADGRG1	734.953	1.2968	0.338496	3.83108	0.000127583	0.000515357
ADGRG2	257.318	-0.311133	0.585452	-0.531441	0.595113	0.696044
ADGRG5	27.1145	3.89558	0.686097	5.67788	1.36371e-08	1.06491e-07
ADGRG6	634.767	0.79817	0.553978	1.4408	0.149642	0.239293
ADGRL1	3437.88	0.327023	0.312719	1.04574	0.295681	0.410883
ADGRL2	2071.47	0.678463	0.193812	3.50063	0.000464158	0.00164437
ADGRL3	2945.77	-0.790467	0.128984	-6.12842	8.87538e-10	8.09835e-09
ADGRL4	13.2656	0.0476896	0.693807	0.0687361	0.9452	0.964843
ADGRV1	170.619	0.631949	0.197829	3.19442	0.00140113	0.00440668
ADH1C	5.27745	-6.1378	1.38042	-4.44633	8.73485e-06	4.42444e-05
ADH5	3366.12	-0.0186971	0.0919816	-0.20327	0.838924	0.890873
ADHFE1	23.6162	1.70578	0.45376	3.75922	0.000170446	0.000669174
ADI1	228.75	-0.174296	0.154304	-1.12957	0.258658	0.370224
ADIPOR1	1609.1	0.610746	0.115234	5.30007	1.15761e-07	7.92422e-07
ADIPOR2	891.867	0.0825487	0.145551	0.567147	0.570614	0.674223
ADIRF	7.37652	1.76473	1.02215	1.72648	0.0842612	0.150788
ADIRF-AS1	21.9237	-1.41036	0.490627	-2.87461	0.00404528	0.0112428
ADISSP	236.171	1.04212	0.463301	2.24934	0.0244909	0.0534505
ADK	679.061	0.254301	0.224385	1.13332	0.257079	0.368585
ADM	97.644	0.527921	0.378217	1.39581	0.16277	0.256313
ADM2	158.062	3.24782	0.232863	13.9474	3.26504e-44	3.44564e-42
ADNP	4501.65	-0.412644	0.119936	-3.44053	0.000580581	0.0020094
ADNP-AS1	12.5883	-1.33809	0.493578	-2.71099	0.00670818	0.0174465
ADNP2	890.454	0.249091	0.105992	2.35008	0.0187692	0.0425574
ADO	949.795	0.432217	0.275467	1.56903	0.11664	0.195828
ADORA1	371.585	-1.24109	0.381501	-3.25316	0.00114127	0.00367672
ADORA2B	56.8955	3.31029	0.426151	7.76789	7.98045e-15	1.26618e-13
ADPGK	595.265	0.207647	0.119585	1.7364	0.0824937	0.14807
ADPRH	87.0723	1.49012	0.27213	5.47578	4.35598e-08	3.17844e-07
ADPRHL1	76.5018	-1.47156	0.229252	-6.41895	1.37222e-10	1.38557e-09
ADPRM	106.282	0.611773	0.226561	2.70026	0.0069286	0.017946
ADPRS	225.206	0.188326	0.270403	0.696464	0.486139	0.598773
ADRA1A	747.478	1.86358	0.306027	6.08962	1.13182e-09	1.02463e-08
ADRA1B	219.391	0.942726	0.196613	4.79483	1.6281e-06	9.33779e-06
ADRA1D	69.7081	3.06316	0.388474	7.8851	3.14289e-15	5.17239e-14
ADRA2A	114.735	0.436557	0.230885	1.8908	0.0586514	0.111197
ADRA2C	38.8972	1.53912	0.3865	3.98221	6.82784e-05	0.000292703
ADRB2	9.59763	6.47173	1.32868	4.87078	1.11157e-06	6.52939e-06
ADRM1	760.336	0.127931	0.170559	0.750066	0.453215	0.568034
ADSL	924.274	0.112493	0.160328	0.701642	0.482903	0.595463
ADSS1	148.293	0.0798199	0.20722	0.385194	0.700094	0.783413
ADSS2	1571.17	-0.0661571	0.259004	-0.255429	0.798392	0.860402
AEBP1	1293.79	2.84868	0.21976	12.9627	1.99071e-38	1.68644e-36
AEBP2	572.131	0.479497	0.279757	1.71398	0.0865324	0.154078
AEN	388.973	2.52226	0.230041	10.9644	5.66835e-28	2.56576e-26
AFAP1	4955.69	0.403654	0.194914	2.07093	0.0383654	0.0782147
AFAP1-AS1	7.87365	0.173032	0.784049	0.220691	0.825333	0.881055
AFAP1L1	56.204	2.93073	0.359985	8.14125	3.91216e-16	7.00095e-15
AFAP1L2	156.54	-1.28076	0.212857	-6.017	1.77679e-09	1.57154e-08
AFDN	4068.7	-0.136722	0.113067	-1.20921	0.226584	0.333324
AFDN-DT	47.1142	-0.904427	0.331162	-2.73107	0.00631292	0.0165465
AFF1	594.432	0.165487	0.171887	0.962766	0.335665	0.45242
AFF1-AS1	23.9449	-0.839103	0.545891	-1.53713	0.124263	0.206096
AFF2	1624.33	0.589122	0.17016	3.46217	0.000535848	0.00187141
AFF3	3072.26	-0.855599	0.0996525	-8.58583	9.01862e-18	1.91444e-16
AFF4	4546.13	0.039994	0.207073	0.193139	0.84685	0.896973
AFG1L	176.635	-0.794394	0.213888	-3.71406	0.000203961	0.000787007
AFG2A	220.227	-0.34701	0.179544	-1.93273	0.0532697	0.102788
AFG2B	121.672	-0.0029258	0.194416	-0.0150491	0.987993	0.992076
AFG3L1P	37.907	-1.86056	0.36421	-5.10849	3.24747e-07	2.07093e-06
AFG3L2	1527.63	0.171012	0.0805884	2.12204	0.0338342	0.0704294
AFMID	16.3825	1.38623	0.517063	2.68098	0.00734078	0.0188684
AFTPH	1219.78	-0.248842	0.237983	-1.04563	0.295733	0.410924
AFTPH-DT	17.2015	-1.69574	0.580865	-2.91934	0.00350776	0.00993579
AGA	142.633	1.41803	0.288492	4.9153	8.86466e-07	5.28787e-06
AGA-DT	25.1527	-0.829264	0.38504	-2.15371	0.0312631	0.0657519
AGAP1	3957.95	-0.123703	0.106508	-1.16144	0.245462	0.355275
AGAP10P	3.47596	-3.96068	2.29176	-1.72823	0.0839477	0.1503
AGAP11	16.6167	-0.651961	0.45783	-1.42402	0.154439	0.245603
AGAP13P	6.18398	-1.63106	1.41398	-1.15353	0.248695	0.359126
AGAP2	2222.32	-0.248984	0.319549	-0.779173	0.435878	0.55162
AGAP2-AS1	26.1862	1.95349	0.42761	4.56839	4.91489e-06	2.59932e-05
AGAP3	1372.68	0.856316	0.339816	2.51994	0.0117375	0.0284253
AGAP4	76.4559	0.0387736	1.06213	0.0365057	0.970879	0.98093
AGAP6	8.24127	-1.42595	1.05095	-1.35683	0.174836	0.271333
AGAP9	13.176	-0.287688	1.46233	-0.196733	0.844037	0.894763
AGBL1	36.6033	0.142326	0.472218	0.301399	0.76311	0.833271
AGBL3	37.6024	0.351364	0.471209	0.745665	0.45587	0.570333
AGBL4	54.7019	-0.815492	0.27883	-2.9247	0.00344794	0.00978994
AGBL5	933.618	0.721059	0.295635	2.43901	0.0147274	0.0345862
AGER	8.31347	-1.6542	0.766474	-2.1582	0.0309124	0.0651106
AGER_2	1.88972	-4.65858	3.65288	-1.27532	0.202197	0.304209
AGFG1	2040.73	0.298021	0.221504	1.34544	0.178482	0.275603
AGFG2	80.8603	0.473123	0.31697	1.49264	0.135531	0.22117
AGGF1	1135.99	-0.201486	0.291939	-0.690166	0.49009	0.602074
AGK	726.795	-0.00808036	0.186356	-0.0433599	0.965415	0.977054
AGL	1108.04	-0.671508	0.226966	-2.95863	0.00309012	0.00890163
AGMAT	23.6535	0.744279	0.445705	1.66989	0.0949404	0.165912
AGO1	997.763	-0.674999	0.156863	-4.30312	1.68407e-05	8.14388e-05
AGO2	2035.66	-0.0942338	0.117163	-0.804294	0.421227	0.537759
AGO3	724.825	-0.292465	0.220315	-1.32748	0.184349	0.282871
AGO4	924.401	-1.29958	0.108456	-11.9825	4.38903e-33	2.74768e-31
AGPAT1	2616.31	0.399457	0.324363	1.23151	0.218131	0.323465
AGPAT2	53.1143	2.59239	0.459362	5.64345	1.66676e-08	1.28632e-07
AGPAT3	830.224	0.362941	0.182728	1.98624	0.0470071	0.0925411
AGPAT4	1985.62	-0.208902	0.091101	-2.29308	0.0218435	0.0485038
AGPAT4-IT1	18.3346	-0.514686	0.43959	-1.17083	0.241666	0.351055
AGPAT5	1503.95	-0.584493	0.202407	-2.88771	0.00388056	0.0108505
AGPS	3485.72	-0.591097	0.25624	-2.30681	0.0210653	0.0470417
AGRN	2432.3	-0.10868	0.504559	-0.215395	0.829459	0.883876
AGT	105.195	4.76552	0.440094	10.8284	2.52484e-27	1.08692e-25
AGTPBP1	4796.14	-0.050804	0.200413	-0.253496	0.799885	0.861658
AGTR1	19.8833	0.881338	0.661534	1.33226	0.182773	0.280937
AGTRAP	41.5657	2.78225	0.420941	6.60961	3.85329e-11	4.13976e-10
AHCTF1	1455.44	0.0134909	0.245471	0.0549592	0.956171	0.971105
AHCTF1P1	6.4072	-4.29034	1.42944	-3.00142	0.00268725	0.00786979
AHCY	1825.32	0.801737	0.250733	3.19758	0.00138588	0.00436615
AHCYL1	3290.7	0.743339	0.154561	4.80937	1.51409e-06	8.71098e-06
AHCYL2	1543.21	-0.251318	0.0854001	-2.94282	0.00325233	0.0093032
AHDC1	607.89	0.384155	0.328551	1.16924	0.242306	0.351746
AHI1	2111.6	-1.61139	0.259584	-6.20758	5.38063e-10	5.05183e-09
AHNAK	1068.88	0.977263	0.46528	2.10038	0.0356959	0.07369
AHNAK2	6020.57	1.32704	0.184062	7.20974	5.60608e-13	7.36366e-12
AHR	655.34	1.52668	0.287688	5.30672	1.11617e-07	7.65729e-07
AHRR	26.3982	-0.789197	1.4407	-0.547788	0.583837	0.685908
AHSA1	1790.88	-0.348072	0.117576	-2.96041	0.0030723	0.00885721
AHSA2P	98.767	-1.45872	0.280104	-5.20778	1.91113e-07	1.25649e-06
AIDA	2831.24	0.117963	0.295296	0.399473	0.689545	0.775549
AIF1L	48.0935	-0.352205	0.388145	-0.907406	0.364192	0.481522
AIFM1	654.335	0.0573345	0.15058	0.380759	0.703382	0.7858
AIFM2	162.366	1.18219	0.292297	4.04448	5.24391e-05	0.000230472
AIFM3	19.0183	0.294816	0.729382	0.404199	0.686066	0.772907
AIG1	873.309	0.0617251	0.0990453	0.6232	0.533153	0.640532
AIM2	37.9814	-1.91671	0.355659	-5.38918	7.07784e-08	5.00244e-07
AIMP1	759.364	0.442814	0.207201	2.13713	0.0325877	0.0681883
AIMP2	236.748	0.224436	0.172148	1.30374	0.192321	0.2924
AIP	373.542	0.531385	0.256104	2.07488	0.037998	0.0776441
AIRIM	184.351	-0.0469918	0.178341	-0.263494	0.79217	0.855866
AIRN	11.8967	-6.56934	1.18632	-5.53757	3.06688e-08	2.28292e-07
AJAP1	1734.09	-0.640959	0.137287	-4.66875	3.03037e-06	1.66781e-05
AJM1	252.572	-0.592595	0.471267	-1.25745	0.20859	0.31215
AJUBA	93.7102	0.911974	0.532191	1.71362	0.0865985	0.154139
AK1	865.616	0.204298	0.306684	0.666151	0.505314	0.616534
AK2	1003.49	0.105537	0.110771	0.952752	0.340716	0.457492
AK3	2392.01	0.582519	0.259781	2.24234	0.0249393	0.0542176
AK4	1392.19	0.281155	0.154122	1.82423	0.0681173	0.126127
AK5	727.395	-0.0675653	0.147109	-0.459286	0.646028	0.739394
AK6	320.78	0.017362	0.294727	0.0589089	0.953025	0.969217
AK7	81.3326	0.990787	0.330985	2.99345	0.00275845	0.00804915
AK8	24.1993	1.06993	0.460801	2.32189	0.0202388	0.0454763
AK9	438.936	-0.62303	0.266673	-2.33631	0.0194752	0.0439369
AKAP1	1086.98	-0.311114	0.139563	-2.2292	0.0258007	0.0557751
AKAP1-DT	6.86348	0.122366	0.646983	0.189133	0.849988	0.898804
AKAP10	488.183	0.168189	0.134839	1.24733	0.212277	0.316488
AKAP11	6048.27	-0.228014	0.219772	-1.0375	0.299502	0.414819
AKAP12	57294.8	0.394408	0.14787	2.66725	0.00764737	0.0195585
AKAP13	3411.25	0.336723	0.111758	3.01297	0.00258704	0.00761636
AKAP17A	339.151	0.240391	0.20024	1.20051	0.229941	0.337349
AKAP3	91.5677	0.652397	0.252733	2.58137	0.00984086	0.0244111
AKAP5	263.004	-1.38602	0.285351	-4.85724	1.19033e-06	6.95664e-06
AKAP6	18863.6	-0.887877	0.166026	-5.34782	8.90189e-08	6.18976e-07
AKAP7	647.501	0.506315	0.283277	1.78735	0.0738816	0.135227
AKAP8	279.505	-0.419933	0.141634	-2.96493	0.00302753	0.00874451
AKAP8L	1385.67	0.444188	0.0981536	4.52544	6.0271e-06	3.13192e-05
AKAP9	5357.47	-1.8259	0.277188	-6.58725	4.48054e-11	4.76651e-10
AKIP1	327.159	0.363821	0.127669	2.84971	0.00437586	0.0120401
AKIRIN1	2910.9	0.116864	0.194287	0.601505	0.547503	0.653395
AKIRIN2	1855.16	-0.0820106	0.201326	-0.407352	0.68375	0.770956
AKNA	209.642	1.69422	0.340011	4.98285	6.2654e-07	3.82258e-06
AKR1A1	717.029	0.58496	0.252086	2.32047	0.0203152	0.0456162
AKR1B1	1091.23	0.00848709	0.292307	0.0290348	0.976837	0.98532
AKR1B10	25.7911	6.92764	1.24906	5.54628	2.9181e-08	2.17655e-07
AKR1C1	891.62	-0.657967	0.236763	-2.77901	0.00545252	0.014598
AKR1C2	1526.47	-0.475885	0.185884	-2.56011	0.0104639	0.0257458
AKR1C3	12.5967	3.91736	0.956232	4.09666	4.19149e-05	0.000187976
AKR1E2	17.8655	-1.09203	0.468481	-2.33101	0.019753	0.0445147
AKR7A2	200.934	0.628768	0.351229	1.79019	0.0734231	0.134455
AKT1	2179.41	0.215664	0.323598	0.666458	0.505118	0.616436
AKT1S1	401.911	0.407754	0.259493	1.57135	0.116101	0.19503
AKT2	595.769	0.460311	0.287788	1.59948	0.109714	0.186234
AKT3	5631.36	-0.516273	0.337413	-1.53009	0.125994	0.2085
AKT3_1	2218.12	0.366488	0.444478	0.824536	0.409635	0.526747
AKTIP	604.128	-0.488456	0.211368	-2.31093	0.0208369	0.0466237
ALAD	420.197	-0.85696	0.124883	-6.86212	6.78483e-12	7.96582e-11
ALAS1	1375.02	0.460835	0.10237	4.50167	6.7423e-06	3.48552e-05
ALB	7.63523	1.28252	0.845945	1.51607	0.129501	0.213176
ALCAM	4585.09	0.968045	0.277004	3.49469	0.000474605	0.00167687
ALDH16A1	60.2459	0.575718	0.646188	0.890945	0.372959	0.491039
ALDH18A1	1281.92	0.614574	0.155758	3.9457	7.95661e-05	0.000336177
ALDH1A1	553.338	5.87952	0.518286	11.3442	7.92708e-30	4.01088e-28
ALDH1A2	2446.51	-2.11474	0.164474	-12.8576	7.7949e-38	6.42661e-36
ALDH1A3	6.17076	2.48111	1.00806	2.46127	0.0138447	0.0327842
ALDH1A3-AS1	10.4525	0.487137	0.625644	0.778618	0.436205	0.551809
ALDH1B1	788.189	0.243143	0.129634	1.87561	0.0607087	0.114487
ALDH1L2	1191.25	-0.463987	0.271741	-1.70746	0.087737	0.155711
ALDH2	1368.57	-0.389609	0.174601	-2.23143	0.0256525	0.0555004
ALDH3A2	2138.05	0.130163	0.0951826	1.36751	0.171465	0.266955
ALDH3B1	45.8991	4.81523	0.643792	7.47949	7.46102e-14	1.08156e-12
ALDH4A1	139.88	0.385929	0.578207	0.667459	0.504479	0.615778
ALDH5A1	988.88	-0.186858	0.115079	-1.62374	0.104431	0.179208
ALDH6A1	349.115	1.39784	0.129625	10.7838	4.10729e-27	1.73976e-25
ALDH7A1	1333.64	-0.147175	0.107417	-1.37012	0.170649	0.266042
ALDH8A1	9.35088	-0.957256	0.766898	-1.24822	0.211951	0.316155
ALDH9A1	801.533	-0.245638	0.103164	-2.38104	0.017264	0.0396507
ALDOA	5909.05	0.749556	0.322469	2.32442	0.0201027	0.0452036
ALDOC	1898.45	-1.01477	0.280057	-3.62343	0.000290723	0.00108051
ALG1	110.743	-0.54085	0.320083	-1.68972	0.0910815	0.160495
ALG10	108.467	-0.504686	0.349297	-1.44486	0.148496	0.237934
ALG10B	276.369	-0.661	0.343102	-1.92654	0.054037	0.103954
ALG11	1358.55	-0.515987	0.0782005	-6.59826	4.16022e-11	4.44624e-10
ALG12	141.66	0.681401	0.350877	1.94199	0.0521379	0.101016
ALG13	517.569	-0.0115062	0.159537	-0.0721223	0.942505	0.96321
ALG14	115.977	-0.301573	0.256976	-1.17355	0.240577	0.349868
ALG1L1P	4.6767	-0.202777	1.06247	-0.190854	0.84864	0.898096
ALG2	393.879	-0.052583	0.255609	-0.205716	0.837012	0.889615
ALG3	213.868	0.803702	0.209058	3.8444	0.000120848	0.000490726
ALG5	362.701	0.000295311	0.131994	0.0022373	0.998215	0.998628
ALG6	208.65	0.213102	0.318114	0.66989	0.502928	0.614301
ALG8	274.221	0.129661	0.181707	0.71357	0.475493	0.588172
ALG9	699.55	-0.103476	0.109448	-0.945435	0.344437	0.461495
ALK	302.533	0.862069	0.315415	2.73313	0.00627363	0.0164598
ALKAL2	52.2879	3.48081	0.498536	6.98207	2.90867e-12	3.55744e-11
ALKBH1	232.978	-0.276038	0.161541	-1.70878	0.0874913	0.155364
ALKBH2	212.724	0.540589	0.242492	2.22931	0.0257936	0.0557664
ALKBH3	224.871	0.0996203	0.137846	0.72269	0.46987	0.58317
ALKBH4	181.589	-0.296488	0.267538	-1.10821	0.267771	0.380194
ALKBH5	1566.38	1.16782	0.152253	7.67024	1.71669e-14	2.65526e-13
ALKBH6	132.005	-0.242015	0.390384	-0.619942	0.535296	0.642647
ALKBH7	133.2	0.878843	0.615963	1.42678	0.153644	0.244633
ALKBH8	362.679	-0.878322	0.162929	-5.39083	7.01341e-08	4.96259e-07
ALMS1	853.5	-0.524883	0.176889	-2.9673	0.00300424	0.00868266
ALMS1-IT1	12.072	3.51098	0.827067	4.24509	2.18502e-05	0.000103231
ALMS1P1	7.6578	-1.73677	0.718652	-2.41671	0.0156615	0.0364784
ALOX12-AS1	7.40197	-0.260135	0.889678	-0.292392	0.769987	0.83844
ALOX12B	15.1655	1.17435	0.533459	2.20138	0.027709	0.059276
ALOX15	169.427	6.74492	0.552293	12.2126	2.66343e-34	1.80468e-32
ALOX5	67.7904	0.756261	0.261392	2.8932	0.00381338	0.0106835
ALOX5AP	9.92891	0.902169	0.631457	1.42871	0.153088	0.243957
ALOXE3	26.5311	0.595063	0.578973	1.02779	0.304048	0.419512
ALPK1	96.9715	2.04302	0.416957	4.89983	9.59195e-07	5.69779e-06
ALPK2	154.664	-1.47198	0.623098	-2.36236	NA	NA
ALPK3	401.46	0.0900824	0.198095	0.454744	0.649293	0.742073
ALPL	28.6068	0.0378575	0.428279	0.0883945	0.929563	0.95398
ALS2	1551.27	-0.432485	0.122477	-3.53117	0.000413732	0.00148624
ALS2CL	6.34869	-0.381291	0.965173	-0.395049	0.692806	0.777891
ALX1	13.384	4.02526	0.8387	4.7994	1.59141e-06	9.13876e-06
ALYREF	269.514	0.127824	0.17346	0.736912	0.461176	0.574929
AMACR	245.1	0.375699	0.368738	1.01888	0.308261	0.423457
AMBRA1	1520.03	-0.236632	0.285844	-0.827834	0.407764	0.52493
AMD1	1754.9	-0.394187	0.245441	-1.60604	0.108266	0.184384
AMDHD2	54.8933	1.23719	0.64455	1.91946	0.0549264	0.105281
AMER1	973.923	-1.16976	0.212794	-5.49716	3.85953e-08	2.83862e-07
AMER2	1693.83	-0.198194	0.190937	-1.038	0.299268	0.41462
AMER3	1034.01	-1.21018	0.108257	-11.1787	5.18257e-29	2.50554e-27
AMFR	2296.26	0.557938	0.177625	3.14111	0.0016831	0.00518837
AMH	8.93045	-2.04204	0.899442	-2.27034	0.0231868	0.0509778
AMIGO1	593.131	0.130317	0.255188	0.510672	0.609581	0.709194
AMIGO2	112.503	2.20181	0.504215	4.36681	1.26077e-05	6.21401e-05
AMIGO3	15.9616	-1.53843	0.781308	-1.96904	0.0489481	0.0957294
AMMECR1	333.733	3.05901	0.269767	11.3395	8.36613e-30	4.20996e-28
AMMECR1L	1105.01	0.124855	0.10713	1.16546	0.243834	0.35338
AMN1	1035.12	0.385079	0.344617	1.11741	0.263818	0.375912
AMOT	934.606	1.21201	0.121926	9.94055	2.7729e-23	8.8906e-22
AMOTL1	2530.84	0.343792	0.0837378	4.10558	4.03302e-05	0.000181442
AMOTL2	1383.98	-0.494516	0.270735	-1.82657	0.0677647	0.125562
AMPD2	1119.51	0.09891	0.305416	0.323853	0.746049	0.820121
AMPD3	146.626	1.55224	0.209263	7.41763	1.19231e-13	1.69774e-12
AMPH	1301.08	-0.911541	0.167404	-5.44515	5.17619e-08	3.72541e-07
AMT	78.7763	-0.0671714	0.40117	-0.167439	0.867025	0.911131
AMY2B	32.6856	-1.33214	0.370461	-3.5959	0.000323276	0.00118788
AMZ1	12.8455	0.690933	0.759713	0.909465	0.363104	0.480462
AMZ2	1996.57	0.346784	0.220037	1.57603	0.11502	0.193601
AMZ2P1	403.197	0.64764	0.19619	3.3011	0.000963082	0.00315672
ANAPC1	1001.07	0.10277	0.107586	0.955237	0.339458	0.456167
ANAPC10	218.679	-0.0405667	0.312638	-0.129756	0.896759	0.932246
ANAPC11	254.049	0.781839	0.352815	2.216	0.0266915	0.0574343
ANAPC13	1813.13	-0.396717	0.192006	-2.06617	0.0388122	0.0789845
ANAPC15	169.849	-0.571687	0.194096	-2.94539	0.00322553	0.00923695
ANAPC16	611.393	0.190116	0.154177	1.2331	0.217537	0.322715
ANAPC1P1	3.7232	-2.25836	1.23704	-1.82562	0.0679076	0.125802
ANAPC1P2	202.195	1.40123	0.270142	5.18702	2.13687e-07	1.39794e-06
ANAPC1P4	58.3968	2.05503	0.83189	2.47031	0.0134994	0.0320529
ANAPC2	154.515	-0.603729	0.439943	-1.37229	0.169973	0.265303
ANAPC4	358.574	-0.363203	0.276614	-1.31303	0.189173	0.288589
ANAPC5	1010.8	0.0302987	0.140479	0.215681	0.829236	0.883821
ANAPC7	912.406	-0.273336	0.100252	-2.7265	0.00640108	0.0167396
ANG	44.9407	3.14762	0.435659	7.22496	5.01238e-13	6.61677e-12
ANGEL1	312.273	1.0324	0.271834	3.7979	0.000145928	0.000581321
ANGEL2	310.486	-0.453425	0.17533	-2.58612	0.00970622	0.0241193
ANGPT1	138.864	0.46141	0.354758	1.30063	0.193384	0.29363
ANGPT2	90.4418	-1.56168	0.251311	-6.21413	5.1609e-10	4.87029e-09
ANGPT4	8.67745	2.46993	0.79708	3.09873	0.00194354	0.00589672
ANGPTL1	15.5327	-2.41312	0.566965	-4.25621	2.07925e-05	9.85111e-05
ANGPTL2	78.7625	2.37519	0.437606	5.42769	5.70888e-08	4.07859e-07
ANGPTL4	13.5085	0.535742	0.595508	0.899638	0.368313	0.486031
ANK1	1440.3	-1.83295	0.112241	-16.3306	5.982e-60	1.38094e-57
ANK2	26222.6	-0.614843	0.168229	-3.6548	0.000257384	0.000969878
ANK3	15143.6	-1.96378	0.192572	-10.1976	2.03186e-24	7.08008e-23
ANKAR	43.5318	0.595102	0.340726	1.74657	0.0807123	0.145466
ANKDD1A	103.338	-0.137569	0.23938	-0.574686	0.565503	0.669855
ANKEF1	235.383	-0.132998	0.154836	-0.858963	0.390361	0.507975
ANKFN1	30.9192	-0.64867	0.398209	-1.62897	0.103319	0.177647
ANKFY1	1280.39	-1.1953	0.162075	-7.37495	1.64402e-13	2.31063e-12
ANKH	2241.01	0.0940319	0.162741	0.577802	0.563398	0.667789
ANKHD1	1582.93	-0.200393	0.122583	-1.63476	0.102099	0.175941
ANKHD1-DT	17.7218	-0.968886	0.460807	-2.10258	0.0355021	0.0733485
ANKHD1-EIF4EBP3	164.61	-1.46901	0.611954	-2.40053	0.0163714	0.0379308
ANKIB1	2022.98	-0.0481791	0.175853	-0.273975	0.784104	0.849814
ANKLE1	14.2315	-1.00415	0.598553	-1.67763	0.0934194	0.163698
ANKLE2	1171.88	0.122971	0.0862288	1.4261	0.153839	0.244858
ANKMY1	92.1083	-0.0294493	0.229437	-0.128355	0.897868	0.932948
ANKMY2	1213	-0.0158739	0.155633	-0.101996	0.91876	0.947808
ANKRA2	511.121	0.262484	0.208162	1.26096	0.207322	0.310604
ANKRD1	97.9223	-1.06727	1.04598	-1.02035	NA	NA
ANKRD10	634.126	-0.607092	0.161613	-3.75646	0.000172331	0.000675715
ANKRD11	3258.36	-0.620306	0.104473	-5.93745	2.89482e-09	2.49704e-08
ANKRD12	3386.96	-1.21308	0.30027	-4.03996	5.34593e-05	0.000234399
ANKRD13A	970.111	-0.819125	0.136636	-5.99495	2.03548e-09	1.78666e-08
ANKRD13B	394.242	-0.44608	0.256947	-1.73608	0.0825502	0.148157
ANKRD13C	1436.67	-0.304253	0.233811	-1.30128	0.193164	0.293416
ANKRD13C-DT	103.402	0.916314	0.222846	4.11186	3.9248e-05	0.000176961
ANKRD13D	701.759	0.188418	0.212568	0.886386	0.375409	0.493246
ANKRD16	80.709	0.0339377	0.282496	0.120135	0.904376	0.937704
ANKRD17	6979	-0.541791	0.174794	-3.0996	0.00193784	0.00588426
ANKRD18A	55.682	0.496237	0.440262	1.12714	0.259683	0.371251
ANKRD18B	108.643	1.612	0.446444	3.61076	0.0003053	0.00112901
ANKRD18CP	40.3146	-2.19551	0.343125	-6.39859	1.56822e-10	1.57231e-09
ANKRD20A1	14.6282	-1.00261	1.46907	-0.682477	0.494938	0.606738
ANKRD20A2P	27.6646	-2.34395	0.735349	-3.18753	0.00143491	0.00449686
ANKRD20A3P	2.99	0.692271	3.21022	0.215646	0.829264	0.883821
ANKRD20A4-ANKRD20A20P	36.9267	-0.904024	0.345919	-2.6134	0.00896471	0.0224793
ANKRD20A5P	6.76853	-1.62731	0.67729	-2.40268	0.0162754	0.0377369
ANKRD22	305.26	4.17882	0.57428	7.27662	3.42289e-13	4.61079e-12
ANKRD23	35.8226	-1.48882	0.51084	-2.91445	0.00356321	0.0100759
ANKRD24	235.125	-0.933	0.277644	-3.36042	0.000778249	0.00261274
ANKRD26	529.89	-1.56021	0.314437	-4.9619	6.98078e-07	4.22139e-06
ANKRD27	409.109	-0.15431	0.14317	-1.07781	0.28112	0.394927
ANKRD28	1129.1	-0.709261	0.184208	-3.85034	0.000117956	0.000479615
ANKRD29	161.793	0.0243611	0.305153	0.0798324	0.936371	0.959092
ANKRD30B	12.1097	-3.09336	0.783958	-3.94582	7.9528e-05	0.000336092
ANKRD31	20.461	-1.26518	0.512249	-2.46985	0.0135168	0.0320901
ANKRD33B	126.68	4.33087	0.33302	13.0048	1.14858e-38	9.95866e-37
ANKRD34A	382.946	-0.751689	0.1857	-4.04788	5.16846e-05	0.000227481
ANKRD34B	7.24247	0.256953	0.952352	0.269809	0.787308	0.852486
ANKRD35	41.9795	-1.37863	0.435553	-3.16524	0.00154954	0.00481684
ANKRD36	417.659	-1.73047	0.123162	-14.0504	7.66463e-45	8.32649e-43
ANKRD36_1	18.1785	7.39158	1.846	4.00411	6.22503e-05	0.000269678
ANKRD36B	1515.96	-0.884296	0.360382	-2.45377	0.0141367	0.0333815
ANKRD36BP2	33.0548	-0.767678	0.39235	-1.95662	0.0503923	0.0980762
ANKRD36C	550.888	-1.02889	0.175956	-5.8474	4.99301e-09	4.14059e-08
ANKRD37	10.7143	1.61546	0.738623	2.18712	0.0287337	0.0611353
ANKRD39	75.0055	0.567693	0.415057	1.36775	0.171391	0.26693
ANKRD40	661.379	0.515624	0.19529	2.6403	0.00828329	0.0209699
ANKRD42	287.097	0.0346019	0.232771	0.148652	0.881828	0.921496
ANKRD44	406.615	-0.341119	0.131207	-2.59986	0.00932624	0.0233068
ANKRD45	115.725	0.283575	0.228913	1.23879	0.215423	0.320351
ANKRD46	2497.66	-0.241067	0.180251	-1.3374	0.181093	0.278795
ANKRD49	135.905	0.0445616	0.347858	0.128103	0.898068	0.933024
ANKRD50	3335.62	0.365759	0.247115	1.48012	0.138842	0.225498
ANKRD52	1771.73	-0.685363	0.275268	-2.4898	0.0127815	0.0304934
ANKRD53	80.6585	-0.361463	0.240211	-1.50477	0.132382	0.217084
ANKRD54	263.794	-0.481167	0.358899	-1.34068	0.180025	0.277383
ANKRD55	117.353	-0.125669	0.207661	-0.605165	0.545069	0.651164
ANKRD6	1432.89	-1.20199	0.146678	-8.19476	2.51097e-16	4.5959e-15
ANKRD65	24.6552	-2.64848	0.457937	-5.78349	7.31647e-09	5.94721e-08
ANKRD9	297.243	-0.883099	0.246325	-3.58509	0.00033696	0.00123252
ANKS1A	3070.13	-1.05089	0.160798	-6.53545	6.34185e-11	6.65084e-10
ANKS1B	421.641	-1.31271	0.164628	-7.97378	1.5389e-15	2.61458e-14
ANKS3	55.9688	-1.391	0.475911	-2.92282	0.00346882	0.00983303
ANKS6	167.981	0.465716	0.340542	1.36758	0.171445	0.266955
ANKZF1	259.462	0.404363	0.254008	1.59193	0.111401	0.188489
ANLN	295.465	-0.404979	0.357589	-1.13253	0.257413	0.368863
ANO1	24.8253	0.261634	0.444966	0.587987	0.556541	0.661446
ANO10	1228.62	0.666015	0.146879	4.53445	5.7754e-06	3.0079e-05
ANO2	62.9496	-0.0254876	0.308022	-0.0827462	0.934053	0.957425
ANO3	265.365	-1.27083	0.232754	-5.45997	4.76218e-08	3.453e-07
ANO4	186.405	-1.67497	0.203404	-8.2347	1.80006e-16	3.32103e-15
ANO5	1783.1	-0.706882	0.25073	-2.81929	0.00481298	0.0130811
ANO6	1348.63	-0.199202	0.125256	-1.59036	0.111754	0.188983
ANO7	25.3953	0.450337	0.400832	1.1235	0.261223	0.372849
ANO7L1	6.52934	1.52956	0.97411	1.57021	0.116365	0.195438
ANO8	607.46	-0.225658	0.224682	-1.00435	0.315212	0.430955
ANOS1	3233.16	1.01756	0.297543	3.41989	0.000626469	0.00215489
ANP32A	2892.3	-0.245197	0.0739051	-3.31773	0.000907511	0.00299605
ANP32B	2254.91	1.15234	0.130884	8.80427	1.31703e-18	2.97347e-17
ANP32E	1633.27	0.46282	0.329414	1.40498	0.160028	0.252728
ANPEP	19.3947	1.23542	0.570686	2.1648	0.0304028	0.064191
ANTKMT	32.9794	0.310281	0.649644	0.477617	0.632923	0.728774
ANTXR1	1819.13	1.29244	0.433956	2.97827	0.00289884	0.00840568
ANTXR2	1311.41	2.78834	0.245532	11.3563	6.89728e-30	3.53831e-28
ANXA1	197.757	-1.04375	0.540202	-1.93215	0.0533413	0.102883
ANXA11	807.552	2.025	0.221787	9.13036	6.82689e-20	1.7177e-18
ANXA2	18927.6	0.371085	0.0942418	3.93758	8.23066e-05	0.000346803
ANXA2P2	5.67073	0.41792	0.799137	0.522964	0.601	0.701375
ANXA2R-OT1	45.0135	-0.14361	0.305637	-0.469871	0.638447	0.733307
ANXA3	515.279	1.14366	0.315037	3.63025	0.000283144	0.0010566
ANXA4	241.866	2.6929	0.238374	11.2969	1.35861e-29	6.7813e-28
ANXA5	3297.19	0.677844	0.208471	3.25151	0.00114795	0.00369216
ANXA6	4259.47	0.154957	0.224691	0.689647	0.490416	0.602435
ANXA7	885.321	0.925232	0.129552	7.14181	9.21104e-13	1.18709e-11
ANXA9	4.41176	2.25466	1.08663	2.07491	0.0379947	0.0776441
AOAH	10.9425	-1.01153	0.725806	-1.39366	0.163419	0.257072
AOC2	47.8784	-0.509215	0.387197	-1.31513	0.188465	0.287698
AOC3	12.1704	-0.953485	0.87113	-1.09454	0.273719	0.386856
AOPEP	220.125	-0.0941584	0.155909	-0.603932	0.545889	0.651965
AOX1	102.887	0.120988	0.250084	0.483789	0.628535	0.725269
AP1AR	654.191	-0.149575	0.318225	-0.470029	0.638334	0.733223
AP1AR-DT	18.2909	0.914343	0.544234	1.68006	0.0929465	0.163107
AP1B1	1861.94	-0.0137946	0.298133	-0.0462697	0.963095	0.975534
AP1G1	3358.62	-0.161417	0.126997	-1.27103	0.203719	0.3061
AP1G2	65.776	-0.578646	0.362119	-1.59795	0.110055	0.186707
AP1M1	1621.16	0.147926	0.395521	0.374003	0.708402	0.789927
AP1S1	2240.95	0.585754	0.217913	2.68801	0.00718783	0.018545
AP1S2	3206.96	1.08424	0.292623	3.70526	0.000211177	0.000811491
AP1S3	139.935	-0.851582	0.277954	-3.06376	0.00218576	0.00656154
AP2A1	1803.17	0.478817	0.371963	1.28727	0.198	0.299089
AP2A2	2372.49	-0.115382	0.0840996	-1.37197	0.170073	0.265392
AP2B1	20162.9	-0.0218547	0.114251	-0.191287	0.848301	0.898046
AP2M1	4854.52	-0.103497	0.22466	-0.460684	0.645025	0.738566
AP2S1	748.642	0.249757	0.281283	0.887921	0.374583	0.492476
AP3B1	927.889	-0.0671917	0.23014	-0.29196	0.770317	0.838711
AP3B2	1559.33	-0.735358	0.231715	-3.17354	0.00150592	0.00469547
AP3D1	4434.7	0.095539	0.128193	0.745275	0.456106	0.570572
AP3M1	2791.27	-0.150226	0.153863	-0.976361	0.328885	0.445458
AP3M2	1239.69	0.0530106	0.0905123	0.585673	0.558095	0.662781
AP3S1	1626.76	0.0505835	0.29018	0.174318	0.861616	0.907098
AP3S2	1925.55	-0.067546	0.105468	-0.64044	0.521887	0.630483
AP4B1	160.309	-0.959037	0.195242	-4.91204	9.01323e-07	5.37129e-06
AP4E1	252.557	-0.805205	0.238067	-3.38226	0.000718932	0.0024353
AP4M1	181.668	-0.17481	0.386995	-0.451711	0.651478	0.743924
AP4S1	399.693	-1.24533	0.141643	-8.79204	1.46866e-18	3.30771e-17
AP5B1	505.247	-0.456648	0.225163	-2.02807	0.0425527	0.0851239
AP5M1	1537.96	-0.845565	0.239173	-3.53537	0.00040721	0.00146424
AP5S1	109.494	-0.341358	0.319832	-1.0673	0.285834	0.400151
AP5Z1	88.4905	0.066555	0.601198	0.110704	0.911851	0.942945
APAF1	716.815	-0.658911	0.198051	-3.32698	0.000877912	0.00290508
APBA1	2087.29	-0.567994	0.278763	-2.03755	0.041595	0.0835246
APBA2	206.815	-3.64878	1.51265	-2.41218	0.0158575	0.0368976
APBA2_1	2193.24	-0.115198	0.346102	-0.332845	0.739252	0.814977
APBA3	51.6662	0.701173	0.536987	1.30575	0.191636	0.291527
APBB1	3486.71	0.116156	0.338658	0.342989	0.731607	0.808623
APBB2	2832.82	-0.204694	0.144624	-1.41536	0.156963	0.248823
APBB3	554.566	0.0466687	0.421599	0.110695	0.911859	0.942945
APC	9623.91	-1.23766	0.215763	-5.73617	9.68398e-09	7.7388e-08
APC2	3102.28	-0.780737	0.460925	-1.69385	0.090294	0.159354
APCDD1	199.806	0.440347	0.223762	1.96792	0.049077	0.0959308
APEH	1290.42	0.433929	0.221124	1.96237	0.0497189	0.0970212
APEX1	2302.63	0.3578	0.0959699	3.72825	0.000192811	0.000748939
APEX2	162.821	1.08467	0.287072	3.7784	0.000157837	0.000624451
APH1A	854.528	0.856694	0.376409	2.27597	0.0228479	0.0503285
APH1B	276.041	-0.335913	0.148763	-2.25805	0.0239426	0.0523855
API5	2796.89	-0.198725	0.233266	-0.851922	0.394258	0.511317
APIP	347.726	0.289922	0.186151	1.55746	0.119361	0.199634
APLF	82.1756	1.01755	0.336225	3.02638	0.00247497	0.00732027
APLN	15.7647	-1.57967	0.651909	-2.42314	0.0153868	0.0359382
APLNR	4.3639	0.618794	1.00726	0.614334	0.538995	0.645904
APLP1	8053.77	-0.338841	0.21144	-1.60254	0.109036	0.185369
APLP2	19119.9	0.412254	0.137469	2.99889	0.00270967	0.00792308
APMAP	2520.24	0.320125	0.132314	2.41943	0.0155447	0.0362473
APOB	11.9518	-3.23934	0.793485	-4.08242	4.45698e-05	0.000199012
APOBEC3B	16.3016	1.76428	0.511993	3.44591	0.00056913	0.00197384
APOBEC3C	456.445	4.00279	0.469163	8.53176	1.44132e-17	2.99756e-16
APOBEC3D	41.4292	3.54806	0.434154	8.17236	3.02426e-16	5.50267e-15
APOBEC3F	77.8334	1.70392	0.271546	6.27487	3.49937e-10	3.37474e-09
APOBEC3G	69.177	3.56811	0.361772	9.86286	6.03057e-23	1.89409e-21
APOBR	2.48788	-2.26675	1.4527	-1.56038	0.118671	0.198696
APOC1	62.423	-0.232632	0.343822	-0.676606	0.498656	0.610041
APOD	5.83743	0.765872	0.874307	0.875977	0.381043	0.49859
APOE	182.542	1.13509	0.392103	2.89487	0.00379313	0.0106332
APOH	10.8562	-1.0591	0.640795	-1.65279	0.0983744	0.170927
APOL1	110.38	3.84924	0.408793	9.41611	4.68125e-21	1.27701e-19
APOL2	591.843	0.151882	0.156838	0.9684	0.332845	0.449439
APOL3	15.5726	3.07826	0.848815	3.62654	0.000287242	0.00106974
APOL4	27.8278	-1.6027	0.559853	-2.86272	0.00420023	0.0116053
APOL6	253.342	1.76388	0.218746	8.06359	7.40832e-16	1.29684e-14
APOLD1	114.142	-1.26446	0.301367	-4.19575	2.71969e-05	0.000126422
APOM	9.89922	0.082777	0.590717	0.14013	0.888558	0.926379
APOO	695.834	0.640179	0.190023	3.36895	0.00075454	0.00254328
APOOL	1118.03	-0.578205	0.264746	-2.184	0.0289619	0.0615499
APP	50496.4	-0.361251	0.0905875	-3.98786	6.66707e-05	0.000286987
APP-DT	28.0327	-0.768132	0.480386	-1.59899	0.109823	0.186383
APPAT	15.9318	-2.70652	1.94531	-1.39131	NA	NA
APPBP2	2225	-0.225712	0.270222	-0.835286	0.403557	0.520889
APPL1	1287.36	-0.364412	0.24352	-1.49644	0.13454	0.219961
APPL2	269.73	-0.491544	0.143808	-3.41805	0.000630716	0.00216708
APRG1	8.19216	-0.899982	0.676436	-1.33048	0.183361	0.281606
APRT	133.265	1.22205	0.464275	2.63217	0.00848415	0.0214285
APTR	100.307	0.200737	0.223949	0.89635	0.370066	0.487856
APTX	476.061	0.172924	0.135065	1.2803	0.200441	0.302134
AQP1	39.1618	2.93048	0.391722	7.48102	7.37494e-14	1.06992e-12
AQP11	162.198	-0.632481	0.253025	-2.49968	0.0124305	0.0297868
AQP3	20.4286	0.181253	0.511987	0.354018	0.723325	0.802064
AQP4	137.93	5.60679	0.562423	9.96899	2.08343e-23	6.76219e-22
AQP5	16.3799	0.659494	0.641909	1.0274	0.304234	0.419674
AQP7P3	10.1805	0.930727	0.821981	1.1323	0.257509	0.368944
AQR	1487.2	-0.526643	0.139661	-3.77087	0.000162681	0.000641033
AR	92.1101	0.294807	0.261215	1.1286	0.259068	0.370666
ARAF	177.526	1.1356	0.288469	3.93666	8.26238e-05	0.00034806
ARAP1	371.646	0.924245	0.282398	3.27285	0.0010647	0.0034563
ARAP2	92.3264	0.425546	0.415351	1.02455	0.305577	0.42093
ARAP3	114.576	2.10795	0.285043	7.3952	1.41197e-13	1.99664e-12
ARB2A	1160.84	0.200504	0.299436	0.669606	0.503109	0.614459
ARC	56.9761	0.923582	0.476198	1.93949	0.0524416	0.10154
ARCN1	5403.6	-0.0146514	0.158135	-0.092651	0.926181	0.952476
AREL1	2232.96	-0.304195	0.136157	-2.23415	0.0254735	0.0551712
ARF1	6393.95	0.685277	0.166725	4.11023	3.95265e-05	0.00017813
ARF3	4522	0.013816	0.206934	0.0667654	0.946768	0.965858
ARF4	4124.96	0.2956	0.234633	1.25984	0.207728	0.311087
ARF5	1371.93	0.297111	0.172334	1.72404	0.0846999	0.151412
ARF6	1357.94	0.772949	0.197214	3.91935	8.87892e-05	0.000371575
ARFGAP1	570.559	0.0134837	0.340143	0.0396414	0.968379	0.979142
ARFGAP2	943.177	-0.298685	0.318538	-0.937676	0.348411	0.465421
ARFGAP3	928.737	1.07642	0.151768	7.0925	1.3171e-12	1.66718e-11
ARFGEF1	3294.5	-0.750035	0.244676	-3.06543	0.00217358	0.00652642
ARFGEF1-DT	62.9844	-0.018704	0.367116	-0.0509485	0.959367	0.972799
ARFGEF2	1322.4	0.167607	0.119038	1.40801	0.159128	0.251629
ARFGEF3	2925.84	-0.267306	0.171943	-1.55462	0.120036	0.200581
ARFIP1	371.32	0.679939	0.194571	3.49456	0.000474852	0.00167742
ARFIP2	540.635	-0.0224303	0.192437	-0.116559	0.907209	0.939879
ARFRP1	231.433	0.24289	0.199643	1.21662	0.223748	0.329862
ARG2	1162.66	-0.106717	0.115954	-0.920345	0.357392	0.4744
ARGLU1	527.577	-1.54901	0.151425	-10.2295	1.46237e-24	5.18652e-23
ARHGAP1	819.636	0.210904	0.309391	0.681675	0.495445	0.607077
ARHGAP10	84.7316	0.813897	0.434297	1.87406	0.0609223	0.11483
ARHGAP11A	107.549	-0.174683	0.421471	-0.414461	0.678537	0.766951
ARHGAP11A-SCG5	69.0459	-0.792694	1.01352	-0.782118	0.434145	0.549766
ARHGAP11B	4.97201	-1.26573	0.841053	-1.50493	0.132342	0.217041
ARHGAP11B-DT	26.3427	-1.07306	0.541458	-1.9818	0.0475018	0.0933259
ARHGAP12	1468.73	-0.62686	0.28792	-2.1772	0.0294657	0.0624481
ARHGAP17	599.775	0.331996	0.146323	2.26893	0.0232725	0.0511419
ARHGAP18	86.2238	1.69922	0.30229	5.62117	1.89673e-08	1.45047e-07
ARHGAP19	348.763	0.439896	0.128523	3.42271	0.000620007	0.00213431
ARHGAP19-SLIT1	29.2056	-0.863359	0.591325	-1.46004	0.144279	0.232447
ARHGAP20	922.076	0.220323	0.12593	1.74957	0.0801923	0.144699
ARHGAP21	4633.96	-0.584428	0.166437	-3.51141	0.000445741	0.00158765
ARHGAP22	113.406	-1.54716	0.265079	-5.8366	5.32778e-09	4.40634e-08
ARHGAP23	1460.04	0.385611	0.185674	2.07682	0.0378186	0.0773374
ARHGAP23_1	99.6939	4.46909	0.67337	6.6369	3.20345e-11	3.48008e-10
ARHGAP24	559.5	0.980443	0.168193	5.82929	5.56651e-09	4.59144e-08
ARHGAP25	28.8454	0.452084	0.364122	1.24157	0.214394	0.319078
ARHGAP26	2180.83	-0.646229	0.137136	-4.71234	2.44893e-06	1.3701e-05
ARHGAP27	9.79606	-0.82001	0.756781	-1.08355	0.278564	0.392322
ARHGAP27P1	4.92271	-2.47956	1.3081	-1.89554	0.0580214	0.110184
ARHGAP27P1-BPTFP1-KPNA2P3	26.8751	-3.14718	0.536067	-5.87087	4.33523e-09	3.63428e-08
ARHGAP28	1958.67	-1.36598	0.235461	-5.80128	6.58112e-09	5.36601e-08
ARHGAP29	214.272	-0.0140553	0.235922	-0.0595763	0.952493	0.969021
ARHGAP31	107.839	1.42388	0.325777	4.37071	1.23842e-05	6.11366e-05
ARHGAP32	2086.11	-0.377955	0.135615	-2.78698	0.0053202	0.0142873
ARHGAP33	879.469	0.105266	0.383246	0.274668	0.783571	0.849386
ARHGAP35	7675.64	-0.00702332	0.122305	-0.0574245	0.954207	0.969803
ARHGAP36	20882	1.24116	0.121659	10.202	1.94218e-24	6.80611e-23
ARHGAP39	323.199	-0.818192	0.265748	-3.07883	0.00207818	0.00626506
ARHGAP4	22.6983	1.09681	0.543834	2.01682	0.0437147	0.087165
ARHGAP42	317.938	1.34664	0.51997	2.58985	0.00960173	0.0238918
ARHGAP42-AS1	7.9508	2.85271	0.900084	3.16938	0.00152765	0.0047544
ARHGAP44	657.75	0.723932	0.14176	5.10676	3.27732e-07	2.08925e-06
ARHGAP45	7.92785	1.11041	0.734698	1.51138	0.130691	0.214791
ARHGAP5	3031.74	0.379464	0.340885	1.11317	0.265634	0.377857
ARHGAP5-AS1	62.6544	0.465859	0.280507	1.66077	0.096759	0.168437
ARHGAP6	34.8828	1.49021	0.50038	2.97816	0.00289984	0.00840726
ARHGAP8	55.0956	0.621392	1.15409	0.538427	0.590282	0.691665
ARHGAP9	13.5392	0.462825	0.549377	0.842455	0.399533	0.516635
ARHGDIA	3643.58	0.726373	0.372141	1.95187	0.0509532	0.0989904
ARHGDIB	7.33426	-2.54889	0.860643	-2.96161	0.00306039	0.00882614
ARHGDIG	719.144	0.40703	0.396816	1.02574	0.305014	0.420405
ARHGEF1	92.1971	0.582236	0.405887	1.43448	0.151436	0.241868
ARHGEF10	258.401	-0.294738	0.199428	-1.47792	0.13943	0.226293
ARHGEF10_1	5.67969	-1.73875	1.06094	-1.63888	0.101238	0.17475
ARHGEF10L	527.172	-0.385418	0.322056	-1.19674	0.231407	0.338854
ARHGEF11	1560.22	-1.11593	0.254447	-4.38573	1.15597e-05	5.73703e-05
ARHGEF12	5382.06	-0.376891	0.110427	-3.41305	0.000642407	0.00220479
ARHGEF15	25.8518	-2.83079	0.489674	-5.78096	7.42738e-09	6.0294e-08
ARHGEF16	25.3014	0.901839	0.427853	2.10782	0.0350461	0.0725759
ARHGEF17	1300.88	0.00321449	0.3029	0.0106124	0.991533	0.994116
ARHGEF18	714.986	0.303996	0.313133	0.970821	0.331637	0.448169
ARHGEF19	18.655	0.842904	0.467141	1.80439	0.0711705	0.131018
ARHGEF2	2250.81	0.735115	0.225038	3.26663	0.00108836	0.00352259
ARHGEF25	661.209	-0.493033	0.238591	-2.06644	0.0387874	0.0789513
ARHGEF26	56.2704	1.294	0.318618	4.06129	4.88021e-05	0.000216019
ARHGEF26-AS1	5.80487	1.5498	0.943981	1.64177	0.100638	0.174024
ARHGEF28	46.3321	2.97501	0.492928	6.03538	1.58585e-09	1.41145e-08
ARHGEF3	1082	0.653451	0.10491	6.22866	4.7044e-10	4.46e-09
ARHGEF33	29.6218	-2.52494	0.412343	-6.12339	9.16035e-10	8.35424e-09
ARHGEF34P	30.1405	4.43842	0.709256	6.25785	3.90309e-10	3.73871e-09
ARHGEF35	26.8304	3.3156	0.645935	5.13302	2.85134e-07	1.83529e-06
ARHGEF35-AS1	9.54181	1.85402	0.744122	2.49155	0.0127187	0.030371
ARHGEF35_1	2.99594	2.0656	2.4952	0.82783	0.407767	0.52493
ARHGEF37	40.86	-0.32467	0.276524	-1.17411	0.24035	0.349704
ARHGEF39	11.7074	-0.964621	0.547041	-1.76334	0.0778426	0.141148
ARHGEF4	439.843	-1.30693	0.244953	-5.33543	9.53178e-08	6.59546e-07
ARHGEF40	530.344	-0.321676	0.358015	-0.898499	0.36892	0.486658
ARHGEF5	53.0239	4.47433	0.673997	6.6385	3.16893e-11	3.4446e-10
ARHGEF6	141.542	2.28504	0.254653	8.97316	2.88123e-19	6.89257e-18
ARHGEF7	3670.32	-0.774233	0.114915	-6.73743	1.61216e-11	1.81103e-10
ARHGEF7-AS2	7.96564	-0.983897	0.84485	-1.16458	0.244188	0.353783
ARHGEF9	2798.29	-0.547257	0.0958381	-5.71022	1.12828e-08	8.94676e-08
ARID1A	4660.01	-0.350059	0.141138	-2.48026	0.0131286	0.0312608
ARID1B	2258.29	-0.541262	0.140462	-3.85344	0.000116472	0.000473894
ARID2	1197.26	-0.677353	0.22226	-3.04758	0.00230694	0.00688614
ARID3A	343.093	-0.520148	0.241464	-2.15414	0.0312291	0.0657027
ARID3B	348.029	-2.31824	0.184983	-12.5321	4.97956e-36	3.76895e-34
ARID3C	26.2269	-1.97578	0.658361	-3.00106	0.00269044	0.00787684
ARID4A	1433.55	-1.56794	0.231222	-6.7811	1.19261e-11	1.36126e-10
ARID4B	1519.73	-0.984044	0.252723	-3.89377	9.86974e-05	0.000408229
ARID5A	357.272	1.94291	0.28705	6.76853	1.30095e-11	1.4767e-10
ARID5B	1061.55	0.264665	0.197045	1.34317	0.179218	0.276357
ARIH1	3995.63	0.266546	0.210948	1.26356	0.206387	0.309379
ARIH2	1288.85	-0.362429	0.103339	-3.50719	0.000452861	0.00160835
ARIH2OS	18.7505	0.42555	0.535302	0.794973	0.426629	0.542742
ARK2C	1083.04	-0.277002	0.165387	-1.67487	0.0939591	0.164462
ARK2N	427	0.407409	0.159072	2.56117	0.0104321	0.0256777
ARL1	1390.18	0.412929	0.233938	1.76512	0.0775439	0.140676
ARL10	3724.47	-0.495589	0.116069	-4.26978	1.95663e-05	9.32278e-05
ARL13B	218.465	0.128684	0.287355	0.447823	0.654281	0.746022
ARL14EP	457.664	0.0735422	0.241739	0.304221	0.760959	0.831414
ARL15	471.747	0.273816	0.275279	0.994686	0.319889	0.435993
ARL16	405.943	0.0803837	0.15841	0.507441	0.611846	0.711112
ARL17A	225.021	-1.52667	0.291783	-5.23219	1.6751e-07	1.1136e-06
ARL17A_1	87.7302	-0.595438	0.373801	-1.59293	0.111177	0.188212
ARL17B	72.7279	-2.02016	0.323166	-6.25117	4.07392e-10	3.88822e-09
ARL2	753.176	0.647055	0.263071	2.45962	0.0139083	0.0329221
ARL2-SNX15	297.925	-0.104074	0.280902	-0.370499	0.711011	0.791927
ARL2BP	1390.98	-0.218868	0.15571	-1.40562	0.159838	0.252557
ARL3	1654.32	-0.457774	0.122792	-3.72804	0.000192975	0.00074934
ARL4A	561.566	-0.260759	0.257655	-1.01205	0.311514	0.427037
ARL4C	13038.7	0.958264	0.224599	4.26655	1.98517e-05	9.44411e-05
ARL4D	129.186	1.02063	0.319393	3.19554	0.00139571	0.00439262
ARL5A	916.988	0.434358	0.441189	0.984519	0.324861	0.441499
ARL5B	2570.83	0.196325	0.348114	0.563967	0.572777	0.676251
ARL6	518.345	-1.02806	0.30495	-3.37125	0.00074827	0.00252587
ARL6IP1	6359.36	0.115879	0.132555	0.874199	0.38201	0.499477
ARL6IP4	984.728	0.645921	0.256301	2.52016	0.0117301	0.0284181
ARL6IP5	5231.64	0.249343	0.210983	1.18182	0.237278	0.345969
ARL6IP6	98.508	-0.0688456	0.24573	-0.280168	0.779349	0.84627
ARL8A	3943.52	0.225216	0.130803	1.72179	0.0851075	0.152003
ARL8B	3275.52	0.211221	0.322395	0.655163	0.512363	0.622071
ARL9	37.3075	-0.33487	0.345886	-0.968152	0.332969	0.449573
ARLNC1	11.6008	-0.388776	0.501907	-0.774599	0.438577	0.55416
ARMC1	1287.95	-0.0344627	0.258768	-0.13318	0.894051	0.930336
ARMC10	855.754	0.653781	0.245047	2.66799	0.00763076	0.0195187
ARMC12	27.476	3.74698	0.607597	6.16688	6.96486e-10	6.42813e-09
ARMC2	65.1937	-0.982022	0.243869	-4.02684	5.65326e-05	0.000246936
ARMC5	126.441	-0.0804515	0.344344	-0.233637	0.815267	0.873591
ARMC6	329.028	-0.0826169	0.455658	-0.181314	0.856122	0.903322
ARMC7	134.045	-0.704525	0.298781	-2.358	0.0183737	0.0417941
ARMC8	1138.71	-0.351	0.185745	-1.88969	0.0587994	0.111432
ARMC9	487.688	-0.107872	0.160762	-0.671002	0.502219	0.613709
ARMCX1	1738.64	-0.302687	0.124686	-2.42759	0.0151993	0.0355453
ARMCX2	1991.57	-0.229082	0.16109	-1.42208	0.155004	0.246352
ARMCX3	4813.95	-0.647546	0.165691	-3.90814	9.30081e-05	0.000387474
ARMCX4	698.87	-1.04708	0.181786	-5.75996	8.41342e-09	6.77328e-08
ARMCX5	477.275	-0.383155	0.130995	-2.92496	0.00344498	0.00978346
ARMCX5-GPRASP2	450.488	-1.57551	0.156217	-10.0854	6.41307e-24	2.15732e-22
ARMCX6	795.062	-0.652753	0.20395	-3.20055	0.00137166	0.00432799
ARMH1	7.66102	-0.563046	0.708187	-0.795052	0.426583	0.542721
ARMH3	407.202	-1.65228	0.139265	-11.8642	1.81565e-32	1.10665e-30
ARMH4	1192.19	0.14019	0.164429	0.852589	0.393887	0.511048
ARMT1	478.952	-1.01472	0.286918	-3.53663	0.000405268	0.00145811
ARNT	772.583	0.767129	0.124202	6.17648	6.55478e-10	6.07699e-09
ARNT2	3406.3	0.252827	0.250636	1.00874	0.313098	0.428826
ARNT2-DT	8.32973	1.21063	0.742272	1.63098	0.102895	0.177049
ARPC1A	2014.38	-0.125248	0.107751	-1.16238	0.245083	0.354884
ARPC1B	214.22	1.20929	0.254254	4.75624	1.97235e-06	1.12009e-05
ARPC2	5707.65	0.210248	0.178061	1.18076	0.237697	0.346471
ARPC3	2755.01	0.122675	0.164908	0.743897	0.456939	0.571305
ARPC4	1727.96	0.505703	0.297028	1.70254	0.0886533	0.157065
ARPC4-TTLL3	66.6944	-0.386141	0.418547	-0.922574	0.356229	0.473196
ARPC5	4630.58	0.203291	0.151177	1.34472	0.178716	0.275841
ARPC5L	670.385	-0.160132	0.132985	-1.20414	0.228535	0.335607
ARPIN	619.967	-0.100282	0.115889	-0.865325	0.38686	0.504736
ARPIN-AP3S2	544.497	-0.135796	0.3479	-0.390332	0.696291	0.780569
ARPP19	7000.22	0.200521	0.270073	0.742469	0.457803	0.572115
ARPP21	220	0.283441	0.257928	1.09891	0.271806	0.384829
ARRB1	3100.64	-0.695767	0.238415	-2.91831	0.00351939	0.00995955
ARRB2	747.259	0.751225	0.241599	3.10938	0.00187478	0.00571532
ARRDC1	51.759	0.428536	0.556762	0.769693	0.441482	0.556657
ARRDC1-AS1	118.893	0.158708	0.321608	0.493483	0.621671	0.719453
ARRDC2	59.1657	3.04444	0.414638	7.34242	2.09768e-13	2.9084e-12
ARRDC3	1919.03	1.3156	0.194554	6.76213	1.35981e-11	1.54067e-10
ARRDC3-AS1	13.9653	0.221187	0.525204	0.421145	0.673649	0.762453
ARRDC4	444.849	-0.262177	0.215081	-1.21897	0.222856	0.328861
ARSA	245.579	0.846009	0.397301	2.12939	0.0332219	0.0692798
ARSB	922.861	0.208838	0.130106	1.60514	0.108464	0.184653
ARSD	507.985	1.51839	0.170884	8.88547	6.36517e-19	1.47678e-17
ARSG	216.624	0.371399	0.19083	1.94622	0.0516278	0.100185
ARSI	27.7356	3.91701	0.658722	5.94638	2.74139e-09	2.36911e-08
ARSJ	139.283	2.16173	0.490944	4.40321	1.06658e-05	5.32946e-05
ARSK	337.885	0.822851	0.367451	2.23935	0.0251333	0.0545751
ARSL	20.0332	0.453387	0.482613	0.939442	0.347504	0.464475
ART3	6.72196	1.84004	0.83794	2.19591	0.0280983	0.0599907
ART4	4.13489	-4.25567	2.44175	-1.74288	0.0813552	0.146411
ART5	10.1303	1.79358	0.896486	2.00068	0.0454272	0.0899196
ARV1	338.626	-1.05679	0.271297	-3.89533	9.80644e-05	0.000406157
ARVCF	412.141	-1.3833	0.414551	-3.33686	0.000847317	0.002819
AS3MT	152.015	-0.00845282	0.649116	-0.013022	0.98961	0.992921
ASAH1	3064.88	0.503393	0.125914	3.9979	6.39066e-05	0.000276141
ASAH1-AS1	48.5881	-0.784715	0.281866	-2.784	0.00536932	0.0144024
ASAH2	84.7811	0.474294	0.387194	1.22495	0.220593	0.326305
ASAH2B	408.09	-0.728997	0.253527	-2.87542	0.00403489	0.011218
ASAP1	5222.05	-1.27647	0.162695	-7.84579	4.3024e-15	6.96378e-14
ASAP2	1917.51	-0.57922	0.189596	-3.05501	0.00225049	0.00673289
ASAP3	707.43	0.362472	0.235178	1.54127	0.123251	0.20486
ASAP3_1	19.9492	-0.302728	3.49288	-0.08667	NA	NA
ASB1	1139.2	0.31033	0.257583	1.20477	0.22829	0.335314
ASB12	30.0874	0.411281	0.376844	1.09138	0.275104	0.388367
ASB13	313.538	0.00423397	0.263635	0.01606	0.987187	0.991751
ASB16-AS1	27.2133	-1.04415	0.487955	-2.13984	0.0323677	0.0677739
ASB2	54.7399	1.50925	0.271634	5.55619	2.75725e-08	2.06576e-07
ASB3	410.87	0.728415	0.224791	3.24041	0.00119357	0.0038229
ASB5	9.25553	1.47626	0.863034	1.71054	0.0871655	0.15486
ASB6	587.399	0.468321	0.243809	1.92085	0.0547508	0.104999
ASB7	359.477	0.104636	0.159946	0.654198	0.512985	0.622529
ASB8	888.099	-0.196434	0.0958547	-2.04928	0.0404343	0.0816466
ASCC1	1095.95	0.287253	0.103481	2.77589	0.0055051	0.0147217
ASCC2	508.789	-0.153439	0.256518	-0.598161	0.549732	0.65519
ASCC3	1493.5	0.558956	0.251201	2.22513	0.0260723	0.056303
ASCL1	375.048	1.00699	0.214417	4.69641	2.64777e-06	1.4733e-05
ASDURF	155.459	-0.430168	0.55459	-0.77565	0.437955	0.553491
ASF1A	619.171	-0.268057	0.230515	-1.16286	0.244886	0.354627
ASF1B	20.8431	-0.447539	0.533262	-0.839248	0.40133	0.518523
ASGR1	184.165	-0.345934	0.255317	-1.35492	0.175443	0.272092
ASH1L	2637.87	-0.873261	0.163541	-5.33971	9.30959e-08	6.44897e-07
ASH1L-AS1	28.1929	-1.16559	0.403081	-2.8917	0.00383165	0.0107265
ASH2L	1463.01	-0.330013	0.0929689	-3.54971	0.000385651	0.00139514
ASIC1	756.227	-1.16143	0.213878	-5.43032	5.62516e-08	4.02345e-07
ASIC2	1370.94	0.186501	0.149238	1.24969	0.211413	0.315531
ASIC3	7.22979	-0.582438	0.838244	-0.694831	0.487161	0.599633
ASIC4	151.494	-2.24281	0.504831	-4.4427	8.88368e-06	4.4949e-05
ASL	116.049	-0.165321	0.378035	-0.437317	0.661881	0.752362
ASMER1	154.968	1.0429	0.269741	3.86632	0.000110491	0.000452752
ASMTL	577.786	0.973938	0.338917	2.87368	0.00405722	0.0112658
ASNS	3316.35	0.0774531	0.0987751	0.784136	0.43296	0.548755
ASNSD1	1392.08	0.313013	0.213209	1.46811	0.142076	0.22948
ASNSP1	34.6873	8.32391	1.22933	6.77111	1.27797e-11	1.45509e-10
ASPG	7.56124	0.719502	1.10625	0.650395	0.515437	0.624859
ASPH	2217.88	0.722149	0.187457	3.85234	0.000116995	0.000475918
ASPHD1	314.233	-0.281857	0.354327	-0.795471	0.426339	0.542489
ASPHD2	827.973	0.905004	0.122242	7.40336	1.32781e-13	1.8834e-12
ASPM	179.653	-0.740128	0.376695	-1.9648	0.0494379	0.0965545
ASPRV1	57.8807	0.010748	0.385636	0.0278708	0.977765	0.986095
ASPSCR1	96.7274	0.0359714	0.392651	0.0916115	0.927007	0.952789
ASRGL1	432.824	-0.625265	0.203772	-3.06845	0.00215172	0.00646882
ASS1	288.07	1.85153	0.320095	5.78432	7.28075e-09	5.92078e-08
ASTE1	91.4739	-0.0215076	0.200317	-0.107368	0.914497	0.94481
ASTN1	4065.38	-0.177094	0.188948	-0.937266	0.348622	0.465636
ASTN2	375.527	0.143182	0.233213	0.613952	0.539247	0.646062
ASXL1	2413.1	0.553901	0.197259	2.80798	0.00498526	0.0134918
ASXL2	512.856	-0.402534	0.169168	-2.37949	0.0173364	0.0397873
ASXL3	1233.17	-1.75554	0.16801	-10.449	1.48105e-25	5.59345e-24
ATAD1	4790.14	0.193176	0.243839	0.792226	0.428229	0.544215
ATAD2	260.096	0.200445	0.309274	0.648115	0.51691	0.626159
ATAD2B	529.521	-0.846801	0.22226	-3.80995	0.000138993	0.000556469
ATAD3A	197.456	-0.0490769	0.273193	-0.179642	0.857434	0.904242
ATAD3B	38.7498	-1.05158	0.626079	-1.67962	0.093031	0.163213
ATAD3C	7.55203	-1.87066	0.986308	-1.89663	0.0578773	0.109967
ATAD5	63.1393	-1.89367	0.34795	-5.44237	5.25778e-08	3.78265e-07
ATAT1	2847.51	-0.135014	0.287833	-0.46907	0.63902	0.733736
ATCAY	6208.02	-0.477807	0.263676	-1.8121	0.0699705	0.129028
ATE1	1498.98	0.205518	0.136511	1.50551	0.132193	0.216854
ATE1-AS1	7.02828	-1.45522	0.714704	-2.03611	0.041739	0.0837684
ATF1	180.373	0.138614	0.281625	0.492195	0.622582	0.7201
ATF2	2710.46	0.205582	0.238501	0.861978	0.3887	0.50617
ATF3	2243.92	3.15929	0.17842	17.7071	3.69641e-70	1.33854e-67
ATF4	4919.44	0.596949	0.0846392	7.05286	1.75271e-12	2.1871e-11
ATF5	1508.96	2.16133	0.12314	17.5519	5.75286e-69	1.89721e-66
ATF6	2148.13	0.192163	0.100777	1.90682	0.0565443	0.107845
ATF6B	822.79	0.0553649	0.369354	0.149897	0.880846	0.920808
ATF7	1211.52	0.606089	0.0910223	6.65869	2.76284e-11	3.03174e-10
ATF7IP	6151.16	-0.497339	0.238609	-2.08433	0.0371306	0.0761751
ATF7IP2	111.473	-0.482923	0.262815	-1.8375	0.0661363	0.123001
ATG10	141.315	-0.757154	0.235111	-3.22041	0.00128009	0.00406827
ATG101	341.723	0.351032	0.276178	1.27103	0.203717	0.3061
ATG12	2082.95	-0.178264	0.19632	-0.90803	0.363862	0.481224
ATG13	1370.68	0.147706	0.221044	0.668218	0.503994	0.615268
ATG14	469.815	-0.164616	0.147663	-1.11481	0.264933	0.377094
ATG16L1	715.084	0.373284	0.101685	3.67098	0.000241618	0.000915325
ATG16L2	42.4844	0.62688	0.349495	1.79367	0.0728654	0.133655
ATG2A	219.74	-0.0469109	0.410028	-0.114409	0.908914	0.940922
ATG2B	1469.05	-0.591183	0.159641	-3.70321	0.000212892	0.000817569
ATG3	943.323	-0.223745	0.25546	-0.875852	0.38111	0.49863
ATG4A	418.612	0.945831	0.263404	3.59079	0.000329673	0.0012085
ATG4B	634.628	-0.825085	0.242725	-3.39926	0.000675675	0.00230569
ATG4C	189.717	0.149351	0.314081	0.475517	0.634419	0.730179
ATG4D	161.468	-0.142515	0.411559	-0.34628	0.729132	0.806517
ATG5	609.388	0.0948566	0.237261	0.399799	0.689305	0.775423
ATG7	316.448	0.39196	0.197763	1.98197	0.0474829	0.0933086
ATG9A	735.02	0.667655	0.314573	2.12242	0.0338028	0.070372
ATG9B	95.3642	-0.613076	0.230742	-2.65698	0.00788451	0.0200704
ATIC	1332	0.581617	0.0964478	6.03038	1.63575e-09	1.45305e-08
ATL1	2012.16	-0.513417	0.102098	-5.02867	4.93883e-07	3.07072e-06
ATL2	960.466	0.527653	0.159489	3.30839	0.00093834	0.00308515
ATL3	284.247	0.444799	0.280252	1.58714	0.112481	0.190093
ATM	714.441	-0.366216	0.286397	-1.2787	0.201003	0.302808
ATMIN	3558.23	-0.0789101	0.16986	-0.464559	0.642247	0.736206
ATN1	5155.35	0.334932	0.169042	1.98135	0.0475519	0.0934144
ATOH7	12.6742	0.85078	0.773371	1.10009	0.271292	0.384248
ATOH8	21.1258	1.58602	0.51943	3.05339	0.00226273	0.0067673
ATOSA	487.461	-0.719678	0.286019	-2.51619	0.0118632	0.0286879
ATOSB	519.228	0.643755	0.223596	2.87909	0.00398819	0.0111142
ATOX1	380.431	0.813828	0.170026	4.78649	1.69725e-06	9.71331e-06
ATP10A	37.6458	1.9009	0.471393	4.03251	5.51846e-05	0.00024139
ATP10B	3.4632	0.869585	1.14703	0.758117	0.448381	0.563236
ATP10D	285.808	1.12049	0.281227	3.98429	6.76822e-05	0.000290417
ATP11A	786.341	0.339021	0.127186	2.66555	0.00768625	0.0196362
ATP11B	1193.84	0.575087	0.25469	2.25799	0.0239462	0.0523855
ATP11C	1451.79	-0.511667	0.204409	-2.50316	0.0123091	0.0295601
ATP12A	5.66007	-0.590916	0.890827	-0.663334	0.507117	0.618017
ATP13A1	504.423	0.183991	0.385585	0.477173	0.633239	0.729041
ATP13A2	2943.03	0.038933	0.409308	0.095119	0.92422	0.95105
ATP13A3	2878.42	-0.481475	0.263726	-1.82566	0.0679012	0.125802
ATP13A3-DT	25.7774	-0.576447	0.467641	-1.23267	0.217699	0.322903
ATP1A1	6578.21	0.912458	0.176642	5.16557	2.39704e-07	1.55766e-06
ATP1A1-AS1	14.3858	-0.301595	0.513537	-0.587289	0.557009	0.661874
ATP1A2	20.7678	-2.44099	0.675465	-3.61379	0.000301751	0.0011188
ATP1A3	17217.5	-0.274742	0.304784	-0.901433	0.367358	0.485048
ATP1B1	8430.09	-0.148948	0.181778	-0.819397	0.41256	0.529447
ATP1B2	1269.01	-0.587463	0.195243	-3.00888	0.00262214	0.00770863
ATP1B3	2302.38	0.260172	0.119587	2.17558	0.0295867	0.0626815
ATP23	87.41	1.05737	0.432587	2.4443	0.0145135	0.0341295
ATP2A1	5.45587	-0.85339	0.972734	-0.877311	0.380318	0.497963
ATP2A1-AS1	9.80158	-0.517964	0.820513	-0.631268	0.527865	0.635829
ATP2A2	12003.2	-0.171322	0.0852453	-2.00975	0.0444575	0.0882935
ATP2A3	103.254	1.1851	0.242912	4.87873	1.06771e-06	6.2878e-06
ATP2B1	11326.4	-0.349402	0.16845	-2.07422	0.0380589	0.0777341
ATP2B1-AS1	848.807	-0.105817	0.396495	-0.26688	0.789562	0.854183
ATP2B2	780.127	-0.631298	0.195262	-3.23309	0.0012246	0.00391076
ATP2B3	445.253	-0.150207	0.253269	-0.593072	0.553133	0.658418
ATP2B4	10598.7	0.857998	0.087002	9.86182	6.09333e-23	1.91055e-21
ATP2C1	7691.26	-0.318812	0.139086	-2.29219	0.0218948	0.0485768
ATP2C2-AS1	6.51177	-0.564818	0.827489	-0.682569	0.49488	0.606707
ATP5F1A	8151.41	-0.0144797	0.128295	-0.112863	0.910139	0.941702
ATP5F1B	7474.91	0.157573	0.222384	0.708562	0.478596	0.591139
ATP5F1C	2655.17	-0.212085	0.157877	-1.34335	0.179159	0.276301
ATP5F1D	354.018	0.409111	0.36831	1.11078	0.266664	0.378944
ATP5F1E	589.314	-1.01857	0.139122	-7.32146	2.45295e-13	3.36062e-12
ATP5IF1	1180.25	-0.302597	0.259787	-1.16479	0.244105	0.35369
ATP5MC1	341.64	0.21117	0.2721	0.776075	0.437705	0.553288
ATP5MC2	929.394	1.00263	0.363884	2.75535	0.00586286	0.0155033
ATP5MC3	1771.84	-0.162722	0.128785	-1.26352	0.206403	0.309379
ATP5ME	577.834	0.00551519	0.115937	0.0475706	0.962058	0.974939
ATP5MF	1028.66	-0.16917	0.15811	-1.06995	0.28464	0.398811
ATP5MF-PTCD1	49.2601	8.83017	3.67888	2.40023	0.0163846	0.0379566
ATP5MG	1819.71	0.020708	0.105068	0.197093	0.843755	0.894567
ATP5MGL	3.89708	-2.32685	1.61035	-1.44493	0.148477	0.237934
ATP5MJ	861.767	-0.155209	0.148253	-1.04693	0.295134	0.410308
ATP5MK	1142.58	-0.282351	0.366839	-0.769687	0.441486	0.556657
ATP5PB	2870.72	-0.0650493	0.169511	-0.383746	0.701166	0.784179
ATP5PD	1433.75	0.186346	0.120258	1.54955	0.121249	0.202224
ATP5PF	1171.41	-0.347443	0.242785	-1.43107	0.152409	0.243065
ATP5PO	1760.72	0.020571	0.0947759	0.217049	0.82817	0.882937
ATP6AP1	2654.3	0.340381	0.308961	1.1017	0.270594	0.383466
ATP6AP1-DT	30.6902	0.193915	0.378299	0.512597	0.608233	0.707983
ATP6AP1L	101.199	-0.661451	0.210715	-3.13908	0.00169479	0.00521918
ATP6AP2	3328.99	0.266843	0.176634	1.51071	0.130863	0.215035
ATP6V0A1	6767.79	0.00320825	0.125904	0.0254817	0.979671	0.987262
ATP6V0A2	261.557	-0.635307	0.198152	-3.20617	0.00134516	0.00425237
ATP6V0A4	3.61763	-1.91517	1.03805	-1.84498	0.0650409	0.121331
ATP6V0B	1018.41	0.63987	0.465135	1.37567	0.168925	0.263913
ATP6V0C	5076.58	0.418619	0.176792	2.36787	0.017891	0.0408519
ATP6V0D1	1972.5	0.0281697	0.264705	0.106419	0.91525	0.945116
ATP6V0D1-DT	9.78457	0.734448	0.755235	0.972476	0.330814	0.447266
ATP6V0D2	3.1239	4.85132	1.84699	2.62661	0.00862394	0.0217311
ATP6V0E1	570.546	1.64666	0.180688	9.1133	7.99129e-20	1.99977e-18
ATP6V0E2	3368.89	-0.286325	0.270765	-1.05747	0.290299	0.40505
ATP6V0E2-AS1	97.3084	-1.15409	0.402534	-2.86706	0.00414303	0.0114713
ATP6V1A	8597.08	0.0473508	0.127695	0.370812	0.710777	0.791721
ATP6V1B1	6.82318	2.35154	0.838195	2.80548	0.00502411	0.0135869
ATP6V1B1-AS1	8.2778	4.33375	1.25531	3.45233	0.00055577	0.00193477
ATP6V1B2	5343.82	0.137996	0.104562	1.31975	0.186918	0.285833
ATP6V1C1	3077.85	-0.467741	0.228332	-2.04851	0.0405101	0.0817729
ATP6V1C2	13.9321	-0.371215	0.966396	-0.384123	0.700887	0.784009
ATP6V1D	2171.48	-0.0300264	0.135542	-0.221529	0.824681	0.880686
ATP6V1E1	2514.55	0.147716	0.107888	1.36917	0.170947	0.266407
ATP6V1E2	96.8126	0.255013	0.188928	1.34979	0.177083	0.27397
ATP6V1F	1707.64	0.749521	0.326853	2.29314	0.02184	0.0485018
ATP6V1G1	2345.66	0.0476189	0.165561	0.287621	0.773637	0.841829
ATP6V1G2	1803.93	-0.631652	0.159629	-3.957	7.58971e-05	0.000322371
ATP6V1G2-DDX39B	999.975	-0.652703	0.216971	-3.00825	0.00262756	0.0077209
ATP6V1H	1905.73	-0.523017	0.118699	-4.40625	1.05173e-05	5.26094e-05
ATP7A	938.573	-0.302264	0.181422	-1.66608	0.0956967	0.166917
ATP7B	312.829	-0.264967	0.196797	-1.3464	0.178174	0.27538
ATP8A1	2984.55	-1.65116	0.175289	-9.41961	4.52781e-21	1.23698e-19
ATP8A2	4121.88	-0.698165	0.119917	-5.82205	5.81299e-09	4.7713e-08
ATP8B1	76.3605	2.89383	0.468005	6.18335	6.27569e-10	5.82702e-09
ATP8B1-AS1	14.9637	-0.202538	0.464745	-0.435806	0.662978	0.753191
ATP8B2	869.796	-0.693051	0.276322	-2.50812	0.0121374	0.0292285
ATP8B3	51.0328	-0.0953456	0.28579	-0.333621	0.738666	0.814429
ATP8B4	14.7599	2.44175	0.790339	3.0895	0.00200494	0.00606607
ATP9A	19296.6	-0.407492	0.134143	-3.03773	0.00238364	0.00708191
ATP9B	207.775	0.165897	0.224344	0.739474	0.459619	0.573763
ATPAF1	1511.78	-1.01371	0.131098	-7.73245	1.05494e-14	1.65952e-13
ATPAF2	229.743	-0.7286	0.197757	-3.68431	0.00022932	0.000873754
ATPSCKMT	101.117	-0.55321	0.264296	-2.09315	0.0363358	0.0748021
ATR	866.469	0.252082	0.184609	1.36549	0.172099	0.267828
ATRAID	689.072	1.48525	0.150536	9.86646	5.81804e-23	1.83357e-21
ATRIP	39.5446	-0.499102	0.53018	-0.941381	0.34651	0.463519
ATRIP-TREX1	51.3635	-0.206375	1.04996	-0.196554	0.844176	0.894808
ATRN	2935.08	-0.113534	0.0879874	-1.29035	0.196931	0.297815
ATRNL1	2367.33	0.193407	0.175706	1.10074	0.271009	0.383966
ATRX	6318.76	-1.04203	0.269801	-3.86223	0.000112358	0.000459078
ATXN1	1470.63	-0.683358	0.149311	-4.57673	4.72291e-06	2.50784e-05
ATXN1-AS1	392.963	-0.741828	0.295987	-2.50629	0.0122007	0.029341
ATXN10	5024.3	0.15775	0.161916	0.974275	0.32992	0.446502
ATXN1L	792.274	0.378411	0.169217	2.23625	0.0253357	0.054937
ATXN2	2586.9	-0.42191	0.221254	-1.90691	0.0565328	0.107834
ATXN2L	2848.54	0.611457	0.211181	2.89541	0.00378659	0.0106165
ATXN3	469.709	-0.71804	0.222103	-3.23292	0.00122532	0.00391239
ATXN7	342.961	-0.820424	0.179397	-4.57323	4.80269e-06	2.54727e-05
ATXN7L1	274.342	-0.777388	0.180482	-4.3073	1.6526e-05	8.00635e-05
ATXN7L2	96.0615	-1.71143	0.471476	-3.62993	0.000283498	0.0010577
ATXN7L3	2744.69	-0.039458	0.318062	-0.124057	0.90127	0.93525
ATXN7L3-AS1	20.6039	-0.402971	0.420026	-0.959395	0.33736	0.454008
ATXN7L3B	6777.46	-0.368046	0.238706	-1.54184	0.123112	0.204685
ATXN8OS	5.51863	-1.02099	0.870319	-1.17312	0.240747	0.350017
AUH	469.936	-0.389951	0.236303	-1.65021	0.0988995	0.171659
AUNIP	11.8695	-0.481695	0.545426	-0.883154	0.377153	0.494868
AUP1	771.919	0.649744	0.33222	1.95577	0.0504925	0.0982298
AURKA	75.5951	-0.0281121	0.248085	-0.113316	0.90978	0.941402
AURKAIP1	329.723	0.439469	0.340055	1.29235	0.196237	0.296984
AURKAP1	5.09265	-1.51807	0.826877	-1.8359	0.0663717	0.123378
AURKB	34.3642	0.31102	0.537749	0.578373	0.563012	0.667504
AUTS2	1957.89	-1.08283	0.115248	-9.39566	5.68591e-21	1.52849e-19
AVEN	232.015	0.193388	0.197124	0.981049	0.326569	0.443233
AVIL	7.25428	-1.26184	0.765226	-1.64897	0.0991535	0.172005
AVL9	2512.61	-0.36653	0.122633	-2.98884	0.00280036	0.00815691
AVPI1	114.846	2.40187	0.589457	4.07472	4.60703e-05	0.000205117
AVPR1A	44.5819	2.23834	0.462244	4.84234	1.2832e-06	7.44989e-06
AVPR1B	5.40509	0.996252	0.823716	1.20946	0.226486	0.333234
AXIN1	369.016	0.874813	0.295164	2.96382	0.00303848	0.00876928
AXIN2	202.262	-1.14041	0.317394	-3.59303	0.00032685	0.00119982
AXL	338.791	3.0963	0.262406	11.7996	3.92028e-32	2.31309e-30
AZI2	1882.67	0.0601795	0.203733	0.295384	0.7677	0.836947
AZIN1	10072.3	-0.165473	0.247202	-0.669381	0.503253	0.614565
AZIN2	79.6859	0.132308	0.404598	0.327011	0.74366	0.818323
B2M	5686.63	1.79773	0.236792	7.59203	3.14922e-14	4.75161e-13
B2M_1	431.203	1.39886	0.671847	2.08211	0.0373324	0.0764787
B3GALNT1	1685.02	-0.685517	0.14522	-4.72055	2.35206e-06	1.3207e-05
B3GALNT2	271.788	-0.0436146	0.206737	-0.210967	0.832913	0.886729
B3GALT1	300.381	-0.99322	0.147177	-6.74848	1.49399e-11	1.68649e-10
B3GALT2	370.291	-1.90177	0.285224	-6.66764	2.59956e-11	2.85937e-10
B3GALT4	37.3544	1.48263	0.588361	2.51993	0.0117377	0.0284253
B3GALT5	105.008	-0.406652	0.229216	-1.7741	0.0760472	0.138444
B3GALT5-AS1	15.6714	2.46328	0.670091	3.67603	0.000236888	0.000899803
B3GALT6	610.097	-0.427292	0.112134	-3.81055	0.000138655	0.000555343
B3GALT9	41.2847	-0.473867	0.396281	-1.19578	0.23178	0.339317
B3GAT1	739.687	-0.231538	0.300675	-0.77006	0.441265	0.556516
B3GAT1-DT	30.6804	-0.90122	0.357462	-2.52116	0.0116968	0.0283487
B3GAT2	358.453	-0.847639	0.340378	-2.49029	0.012764	0.0304555
B3GAT3	330.78	0.76514	0.489523	1.56303	0.118045	0.197863
B3GLCT	849.146	-1.38391	0.158377	-8.73804	2.37182e-18	5.27744e-17
B3GNT2	427.503	0.801368	0.230755	3.47281	0.000515042	0.00180695
B3GNT4	75.9439	-0.258435	0.240813	-1.07318	0.28319	0.397172
B3GNT5	818.99	1.10059	0.226276	4.86391	1.15088e-06	6.73889e-06
B3GNT7	77.992	3.12943	0.455484	6.87055	6.39561e-12	7.54241e-11
B3GNT9	94.8121	2.39489	0.366049	6.54254	6.04827e-11	6.36101e-10
B3GNTL1	39.9626	0.141738	0.454611	0.311779	0.755208	0.827023
B4GALNT1	2221.96	-0.0264516	0.174783	-0.151339	0.879708	0.92001
B4GALNT3	34.0915	-0.439455	0.467324	-0.940363	0.347031	0.464049
B4GALNT4	905.199	0.0219006	0.400374	0.0547004	0.956377	0.971209
B4GALT1	987.002	2.71347	0.288435	9.40756	5.07768e-21	1.38107e-19
B4GALT1-AS1	8.92168	0.23963	0.728645	0.32887	0.742254	0.817457
B4GALT2	892.138	0.754975	0.328383	2.29907	0.021501	0.047873
B4GALT3	657.351	0.602037	0.317114	1.89849	0.0576318	0.109546
B4GALT4	499.051	0.873313	0.26043	3.35335	0.000798408	0.0026741
B4GALT5	8562.87	0.592497	0.071884	8.24242	1.68769e-16	3.12934e-15
B4GALT6	1305.86	-0.32423	0.202097	-1.60433	0.108641	0.184903
B4GALT7	123.659	0.770462	0.476023	1.61854	0.105546	0.180768
B4GAT1	2007.6	-0.0246235	0.105711	-0.232932	0.815814	0.873924
B4GAT1-DT	5.58731	-0.433369	1.10697	-0.39149	0.695435	0.780014
B9D1	125.501	0.653434	0.236186	2.76661	0.00566432	0.0150559
B9D2	14.5438	-0.392986	0.842826	-0.466272	0.641021	0.735211
BAALC	10259.2	1.55638	0.21434	7.26128	3.83441e-13	5.14262e-12
BAALC-AS2	5.23058	1.61147	0.905046	1.78054	0.0749874	0.136926
BAAT	16.9283	-2.89462	0.581658	-4.9765	6.47446e-07	3.93712e-06
BABAM1	810.824	0.243899	0.262264	0.929974	0.352385	0.469474
BABAM2	738.195	0.106019	0.0997958	1.06236	0.288072	0.402612
BACE1	3240.02	0.409351	0.0953999	4.2909	1.77951e-05	8.55611e-05
BACE1-AS	31.1781	-0.0418843	0.589955	-0.0709956	0.943401	0.963967
BACE2	624.756	3.50263	0.373159	9.38644	6.20648e-21	1.66118e-19
BACH1	1797.48	0.140205	0.194683	0.720174	0.471418	0.584698
BACH2	3834.01	-1.60096	0.109165	-14.6656	1.0714e-48	1.4235e-46
BAD	286.533	0.32325	0.597439	0.541059	0.588467	0.69006
BAG1	815.243	-0.364167	0.108425	-3.35868	0.000783147	0.0026268
BAG2	145.943	0.369939	0.285338	1.29649	0.194806	0.2954
BAG3	658.119	0.586164	0.112506	5.21004	1.88798e-07	1.24171e-06
BAG4	877.392	-0.0586202	0.257108	-0.227998	0.819647	0.876709
BAG5	992.707	-0.239516	0.152597	-1.56959	0.11651	0.195627
BAG6	2584.39	0.125225	0.230369	0.543583	0.586729	0.688375
BAG6_2	401.262	-1.59683	1.14485	-1.3948	0.163077	0.256663
BAG6_3	28.4794	-23.0047	3.63212	-6.33369	NA	NA
BAG6_4	2389.33	0.12619	0.304858	0.41393	0.678926	0.767156
BAG6_5	2.5559	4.5604	3.69313	1.23484	0.216892	0.32199
BAG6_6	21.2009	3.61665	2.4548	1.4733	0.140671	0.227767
BAGE5	7.21212	-0.0179599	0.653032	-0.0275024	0.978059	0.986283
BAHCC1	195.088	-0.910761	0.22176	-4.10697	4.00882e-05	0.000180529
BAHCC1_1	94.3657	-0.375808	1.57711	-0.238289	0.811657	0.870784
BAHD1	654.047	0.177367	0.223989	0.791858	0.428444	0.54445
BAIAP2	477.122	0.208165	0.291748	0.713509	0.475531	0.588173
BAIAP2-DT	649.739	-0.40005	0.217202	-1.84183	0.0654998	0.122027
BAIAP2L1	97.0911	3.30683	0.310646	10.645	1.83987e-26	7.61853e-25
BAIAP2L2	15.8279	-1.24994	0.629791	-1.98469	0.0471787	0.0928096
BAIAP3	59.5237	0.717197	0.512856	1.39844	0.161981	0.255267
BAK1	99.5398	0.501961	0.461839	1.08687	0.277092	0.390637
BAMBI	282.004	1.46812	0.566184	2.59301	0.00951393	0.0237148
BANF1	1178.57	0.248639	0.121223	2.05109	0.0402584	0.0814071
BANP	121.16	0.360445	0.228799	1.57538	0.115169	0.193781
BAP1	1161.02	0.0835699	0.313147	0.266871	0.789569	0.854183
BARD1	48.3573	-0.0910905	0.600624	-0.15166	0.879455	0.919901
BARX2	49.4969	4.0321	0.527698	7.64091	2.15691e-14	3.30572e-13
BASP1	15076.3	-0.677625	0.090008	-7.5285	5.13246e-14	7.57079e-13
BASP1-AS1	58.8695	-1.67745	0.359679	-4.66375	3.10503e-06	1.70818e-05
BATF2	16.9295	-0.363414	0.582821	-0.623543	0.532928	0.640387
BATF3	25.1234	1.43183	0.393405	3.63959	0.000273074	0.00102253
BAX	394.222	1.77892	0.333533	5.33355	9.6313e-08	6.65435e-07
BAZ1A	503.127	0.2893	0.219237	1.31958	0.186977	0.285899
BAZ1A-AS1	50.5486	0.231115	0.359785	0.64237	0.520633	0.629387
BAZ1B	3770.07	-0.587676	0.127717	-4.60139	4.19688e-06	2.24531e-05
BAZ2A	2251.38	0.0328025	0.152032	0.21576	0.829175	0.883821
BAZ2B	3690.62	-1.92939	0.208682	-9.2456	2.33929e-20	6.09338e-19
BAZ2B-AS1	66.6606	-0.843939	0.308007	-2.74	0.00614397	0.0161726
BBC3	160.838	1.96716	0.375147	5.24372	1.5737e-07	1.05301e-06
BBIP1	594.479	-0.0074985	0.295705	-0.025358	0.979769	0.987307
BBLN	625.072	1.13844	0.946021	1.2034	0.22882	0.335918
BBOF1	193.485	-0.487012	0.27298	-1.78406	0.0744139	0.13604
BBS1	412.92	-0.373734	0.161203	-2.31841	0.0204268	0.0458153
BBS10	492.969	0.330346	0.316173	1.04483	0.296103	0.411348
BBS12	257.181	0.467457	0.258043	1.81154	0.0700569	0.129174
BBS2	733.4	0.322865	0.097601	3.30801	0.000939616	0.00308824
BBS4	522.459	0.273096	0.11444	2.38637	0.0170157	0.0391778
BBS5	174.732	0.0782167	0.186461	0.419481	0.674865	0.763554
BBS7	1047.47	-0.071255	0.2402	-0.296648	0.766735	0.836092
BBS9	604.146	-0.160222	0.13389	-1.19666	0.231438	0.338872
BBX	1486.64	1.22452	0.253086	4.83836	1.30917e-06	7.584e-06
BCAM	244.969	0.944761	0.432885	2.18248	0.0290744	0.0617677
BCAN	69.0447	-1.10406	0.376211	-2.93468	0.00333893	0.00951301
BCAN-AS2	12.8826	0.877697	0.727614	1.20627	0.227714	0.334721
BCAP29	679.677	0.483437	0.467497	1.0341	0.301091	0.416614
BCAP31	1103.97	0.943311	0.326664	2.88771	0.00388063	0.0108505
BCAR1	609.271	0.62196	0.343377	1.8113	0.0700943	0.129231
BCAR3	852.311	2.21	0.104905	21.0667	1.60585e-98	1.34804e-95
BCAS2	1014.73	-0.290937	0.300376	-0.968574	0.332758	0.449387
BCAS3	715.789	0.574848	0.147484	3.89771	9.71062e-05	0.00040264
BCAS4	980.955	0.797496	0.286634	2.78228	0.00539777	0.0144661
BCAT1	3670.55	0.273812	0.322774	0.848307	0.396267	0.51331
BCAT2	427.878	0.253648	0.332817	0.762122	0.445987	0.561107
BCCIP	1040.44	-0.413922	0.196633	-2.10505	0.0352872	0.072975
BCDIN3D	166.349	-0.549263	0.186653	-2.94269	0.00325369	0.00930462
BCDIN3D-AS1	76.164	0.201918	0.27231	0.7415	0.45839	0.572658
BCHE	154.707	0.224861	0.442586	0.508061	0.61141	0.710758
BCKDHA	283.061	0.766909	0.299314	2.56223	0.0104003	0.0256234
BCKDHB	214.262	-0.266455	0.15062	-1.76905	0.0768851	0.139687
BCKDK	451.475	0.735999	0.32612	2.25684	0.0240181	0.0525242
BCL10	554.017	0.473723	0.146885	3.22514	0.0012591	0.00400846
BCL11A	65.9968	-0.215223	0.305144	-0.705318	0.480613	0.593114
BCL11B	15.8457	1.53331	0.595636	2.57424	0.0100462	0.024847
BCL2	987.715	1.00976	0.133971	7.53715	4.80349e-14	7.10255e-13
BCL2A1	20.5096	7.56607	1.24938	6.05585	1.39674e-09	1.25097e-08
BCL2L1	3900.41	1.72619	0.245879	7.02048	2.21107e-12	2.7332e-11
BCL2L10	4.56328	-1.86832	0.908894	-2.0556	0.039821	0.0806553
BCL2L11	570.849	-0.848946	0.143639	-5.91026	3.41576e-09	2.91642e-08
BCL2L12	22.6317	1.87489	0.69584	2.69443	0.00705098	0.0182349
BCL2L13	1278.96	0.699915	0.158786	4.4079	1.04378e-05	5.22399e-05
BCL2L15	6.26834	-2.45732	0.950864	-2.5843	0.00975761	0.0242307
BCL2L2	385.047	-0.319566	0.185404	-1.72362	0.0847757	0.151533
BCL3	270.932	2.26069	0.186518	12.1205	8.22479e-34	5.36733e-32
BCL6	1020.68	0.706001	0.134179	5.26163	1.42786e-07	9.62401e-07
BCL7A	1627.67	-0.51465	0.185632	-2.77243	0.00556398	0.0148491
BCL7B	303.712	0.00635599	0.120922	0.0525629	0.95808	0.972081
BCL7C	341.353	-0.080539	0.332642	-0.242119	0.808688	0.868608
BCL9	1587.33	-0.0586002	0.143392	-0.408671	0.682781	0.770146
BCL9L	1554.61	0.760759	0.29672	2.5639	0.0103504	0.0255071
BCLAF1	3845.23	-1.88636	0.22249	-8.47842	2.28276e-17	4.61752e-16
BCLAF3	708.23	-1.60474	0.166562	-9.63445	5.71974e-22	1.6505e-20
BCO2	210.481	-0.0478548	0.187924	-0.254649	0.798994	0.8609
BCOR	1798.22	-0.421351	0.156623	-2.69023	0.00714038	0.0184431
BCORL1	1086.63	0.18135	0.146623	1.23685	0.216143	0.321163
BCR	2482.33	0.337415	0.259666	1.29942	0.193801	0.294166
BCRP2	32.5861	0.342675	0.484123	0.707826	0.479053	0.591506
BCRP3	11.0238	-1.95624	0.769995	-2.54059	0.0110665	0.0270195
BCS1L	191.313	0.12254	0.289403	0.423424	0.671986	0.761035
BCYRN1	6248.61	0.184456	0.228289	0.807995	0.419094	0.535517
BDH1	77.8609	-0.131678	0.373707	-0.352356	0.724572	0.803012
BDH2	299.73	-0.350761	0.183244	-1.91418	0.0555974	0.10639
BDKRB1	28.8865	4.84646	0.730307	6.6362	3.21881e-11	3.49471e-10
BDKRB2	360.671	2.93595	0.513473	5.71782	1.07899e-08	8.57068e-08
BDNF	334.89	0.0669442	0.377158	0.177497	0.859118	0.905037
BDNF-AS	34.7541	-0.427439	0.390548	-1.09446	0.273753	0.386874
BDP1	1190.59	-1.63357	1.89329	-0.86282	0.388236	0.505745
BDP1_1	389.399	-0.117037	3.48482	-0.0335849	0.973208	0.982572
BDP1_3	365.008	-1.42529	3.43434	-0.415011	0.678134	0.766589
BEAN1	123.714	0.655599	0.244356	2.68297	0.00729721	0.0187669
BECN1	773.809	-0.266564	0.0974304	-2.73594	0.00622024	0.0163431
BEGAIN	607.188	0.0896793	0.319335	0.280831	0.77884	0.845945
BEND3	131.589	-0.627305	0.219852	-2.85331	0.00432666	0.0119136
BEND4	373.164	0.137267	0.204914	0.669876	0.502937	0.614301
BEND5	215.731	-0.230154	0.218619	-1.05276	0.292451	0.407376
BEND6	749.951	0.980714	0.137526	7.13112	9.95528e-13	1.28032e-11
BEND7	925.036	-0.239892	0.133829	-1.79254	0.0730471	0.133952
BEST1	654.828	1.72427	0.452695	3.8089	0.000139584	0.000558653
BEST4	12.2619	0.536353	0.619547	0.865717	0.386645	0.504562
BET1	265.708	0.437116	0.236225	1.85042	0.0642526	0.120139
BET1L	538.42	0.841389	0.27324	3.07931	0.00207482	0.00625902
BEX1	4818.13	-0.220998	0.144873	-1.52546	0.127144	0.210026
BEX2	2309.34	0.00191481	0.114736	0.0166888	0.986685	0.991509
BEX3	7262.68	0.204938	0.133736	1.53241	0.125421	0.207706
BEX4	3915.13	-0.466335	0.303988	-1.53406	0.125016	0.207123
BEX5	1403.65	0.44382	0.139363	3.18465	0.00144931	0.00453506
BFAR	1293.94	0.609808	0.132131	4.61517	3.92765e-06	2.11845e-05
BFSP1	110.315	0.289525	0.239674	1.20799	0.227051	0.333904
BGN	338.353	0.859235	0.207483	4.14124	3.45437e-05	0.000157558
BHLHA15	18.2161	-0.456477	0.687882	-0.663598	0.506948	0.617933
BHLHE40	2117.25	2.82984	0.242019	11.6926	1.39021e-31	7.9487e-30
BHLHE40-AS1	34.5523	-0.00171124	0.423507	-0.00404065	0.996776	0.997803
BHLHE41	381.319	1.32456	0.242279	5.46711	4.57431e-08	3.32854e-07
BICC1	152.057	-0.413551	0.319351	-1.29497	0.19533	0.296048
BICD1	2401.23	-0.769422	0.240812	-3.19511	0.00139779	0.00439693
BICD2	1590.12	-0.471911	0.0962028	-4.90537	9.32502e-07	5.54815e-06
BICDL1	225.43	-1.23642	0.235005	-5.26126	1.43074e-07	9.63636e-07
BICRA	215.412	-0.144199	0.343693	-0.419558	0.674808	0.763554
BICRAL	767.795	-0.32317	0.147557	-2.19014	0.0285143	0.0607385
BID	386.468	0.441858	0.122687	3.6015	0.000316384	0.00116603
BIK	33.3702	-2.34752	0.689376	-3.40529	0.000660948	0.00226004
BIN1	2022.74	0.482506	0.286663	1.68318	0.0923403	0.162197
BIN3	147.441	-0.747493	0.190471	-3.92445	8.69296e-05	0.000364701
BIRC2	1928.37	0.313814	0.265066	1.18391	0.236448	0.34495
BIRC3	595.386	3.94932	0.352052	11.218	3.32758e-29	1.62576e-27
BIRC5	94.0831	0.205824	0.330051	0.623612	0.532882	0.640374
BIRC6	2901.48	-0.535157	0.145439	-3.6796	0.000233604	0.000888791
BIVM	633.214	-0.224967	0.217794	-1.03294	0.301633	0.417052
BIVM-ERCC5	251.659	-3.16057	2.13951	-1.47724	0.139612	0.226443
BLACAT1	188.609	-1.4294	0.225561	-6.3371	2.34126e-10	2.29381e-09
BLCAP	1512.22	0.290762	0.203417	1.42939	0.152892	0.243708
BLM	278.929	0.250332	0.307275	0.814684	0.415253	0.532082
BLMH	1079.87	-0.161014	0.109494	-1.47053	0.141419	0.228658
BLNK	22.5249	5.82931	1.07731	5.41098	6.26798e-08	4.46421e-07
BLOC1S1	311.023	0.537667	0.201839	2.66385	0.00772531	0.0197277
BLOC1S2	1467.17	-0.170485	0.208352	-0.818255	0.413212	0.530165
BLOC1S3	143.456	0.201071	0.260171	0.772842	0.439616	0.554868
BLOC1S4	136.223	-0.101821	0.224139	-0.454277	0.649629	0.742365
BLOC1S5	29.4587	0.51357	1.53839	0.333836	0.738503	0.814347
BLOC1S5-TXNDC5	91.1988	-0.622887	0.602764	-1.03338	0.301424	0.416919
BLOC1S6	2309.38	0.279849	0.237958	1.17604	0.239578	0.348741
BLTP1	7717.38	-0.387741	0.197586	-1.96239	0.0497167	0.0970212
BLTP2	2756.61	0.351122	0.1681	2.08877	0.0367286	0.0755096
BLTP3A	1428.4	0.151014	0.0969528	1.55761	0.119326	0.1996
BLTP3B	1548.2	-0.0706715	0.244287	-0.289297	0.772354	0.840644
BLVRA	1041.86	0.416186	0.144302	2.88414	0.00392485	0.0109641
BLVRB	214.232	2.19505	0.346619	6.33276	2.4082e-10	2.35315e-09
BLZF1	301.61	-0.378842	0.236755	-1.60014	0.109567	0.186034
BMAL1	227.867	2.16189	0.175191	12.3402	5.49966e-35	3.92154e-33
BMAL2	346.333	0.525207	0.150086	3.49937	0.000466359	0.00165121
BMERB1	4138.55	0.175099	0.169474	1.03319	0.301514	0.41698
BMF	488.187	2.7705	0.288585	9.6003	7.97128e-22	2.28238e-20
BMI1	248.004	0.667344	0.273635	2.43881	0.0147356	0.0345922
BMP1	205.191	1.77797	0.443501	4.00895	6.099e-05	0.000264964
BMP2	186.599	0.65964	0.199242	3.31074	0.000930493	0.00306316
BMP2K	440.94	-0.0743719	0.309158	-0.240563	0.809894	0.86955
BMP3	36.5078	-1.32666	0.352996	-3.7583	0.000171068	0.00067119
BMP4	57.5503	-2.57735	0.576462	-4.47098	7.78634e-06	3.97672e-05
BMP5	96.2706	0.987007	0.326803	3.02019	0.0025262	0.0074515
BMP6	44.9522	0.875711	0.895195	0.978235	NA	NA
BMP7	2037.6	0.365747	0.207541	1.76228	0.0780217	0.141418
BMP8A	13.7066	0.904192	0.666705	1.35621	0.175033	0.271548
BMP8B	39.785	2.75141	0.403702	6.81545	9.39695e-12	1.086e-10
BMPER	132.653	1.60772	0.313813	5.12318	3.00433e-07	1.92519e-06
BMPR1A	1327.24	0.280258	0.171964	1.62975	0.103155	0.177447
BMPR1B	189.214	3.58612	0.576109	6.22473	4.82387e-10	4.56858e-09
BMPR1B-DT	4.53513	2.2808	1.28311	1.77755	0.0754783	0.137672
BMPR2	7116.28	-0.11486	0.294769	-0.38966	0.696788	0.780885
BMS1	1366.04	-0.639011	0.131953	-4.84273	1.28067e-06	7.43755e-06
BMS1P1	43.9579	-1.645	0.354731	-4.63731	3.52966e-06	1.92175e-05
BMS1P14	95.7957	-0.215968	0.207532	-1.04065	0.298038	0.413536
BMS1P2	28.7164	-1.75645	0.532086	-3.30107	0.000963186	0.00315672
BMS1P2-AGAP9	28.7521	-3.34495	0.95764	-3.49291	0.000477796	0.00168556
BMS1P20	358.321	-0.260885	0.125501	-2.07874	0.0376411	0.0770769
BMS1P23	97.6844	0.0814153	0.25018	0.325426	0.744859	0.819203
BMS1P4-AGAP5	24.961	-1.27537	0.511934	-2.49129	0.0127281	0.0303894
BMT2	591.291	0.408403	0.272767	1.49726	0.134326	0.219747
BNAT1	28.1729	1.58988	0.402552	3.94951	7.83111e-05	0.000331785
BNC1	12.329	3.54225	0.827495	4.28069	1.86318e-05	8.91432e-05
BNC2	457.188	-0.646081	0.147363	-4.38428	1.16372e-05	5.77265e-05
BNIP1	222.956	0.50856	0.180326	2.82023	0.00479893	0.0130487
BNIP2	691.103	0.38006	0.278439	1.36497	0.172264	0.267995
BNIP3	921.674	0.246118	0.139252	1.76743	0.0771557	0.140082
BNIP3L	3401.96	0.105663	0.266542	0.396423	0.691793	0.777131
BOC	207.651	0.879059	0.465828	1.88709	0.0591485	0.111944
BOD1	1203.86	0.559401	0.115552	4.84114	1.29099e-06	7.49279e-06
BOD1L1	6005.84	-1.06169	0.21563	-4.92368	8.49313e-07	5.08596e-06
BOK	649.339	0.92676	0.418215	2.21599	0.0266924	0.0574343
BOLA1	33.7193	0.55763	0.457917	1.21775	0.223317	0.329358
BOLA2	72.4835	0.824408	0.336267	2.45165	0.0142203	0.0335617
BOLA2-SMG1P6	792.89	0.517043	0.368679	1.40242	0.16079	0.253714
BOLA2B	33.1469	-0.773449	0.566462	-1.3654	0.172126	0.267849
BOLA3	177.652	-0.0934773	0.340909	-0.2742	0.783931	0.849726
BOLA3-DT	952.564	-0.363282	0.13088	-2.77568	0.00550871	0.0147292
BOP1	311.321	-0.393654	0.336542	-1.1697	0.242121	0.35156
BORA	29.5865	-0.762309	0.470389	-1.62059	0.105105	0.180164
BORCS5	584.452	0.0643201	0.224199	0.286888	0.774198	0.842142
BORCS5_1	121.36	1.68748	2.41123	0.69984	0.484027	0.596531
BORCS6	91.6343	0.228259	0.518483	0.440243	0.659761	0.75046
BORCS7	373.068	-0.744184	0.281652	-2.64221	0.00823668	0.0208777
BORCS7-ASMT	107.579	-0.0958449	1.48847	-0.0643915	0.948658	0.966664
BORCS8	143.408	-0.394038	0.254641	-1.54742	0.121761	0.202895
BORCS8-MEF2B	30.0644	1.89002	0.515156	3.66884	0.000243654	0.000922281
BPGM	927.259	-0.541238	0.160044	-3.38182	0.000720083	0.00243875
BPHL	345.564	-0.0331535	0.179917	-0.184271	0.853801	0.901389
BPIFC	90.5148	1.57875	0.286765	5.50539	3.68355e-08	2.71677e-07
BPNT1	288.358	-0.413474	0.169886	-2.43383	0.0149402	0.0350087
BPNT2	3649.52	0.808062	0.296657	2.7239	0.00645167	0.0168576
BPTF	3394.75	-1.42957	0.201414	-7.09767	1.26878e-12	1.61154e-11
BRAF	2020.16	-0.289198	0.16039	-1.80309	0.071374	0.131278
BRAP	586.568	-0.218973	0.164715	-1.3294	0.183715	0.282079
BRAT1	129.513	0.367322	0.595534	0.616794	0.53737	0.644342
BRCA1	47.9649	-0.337294	0.345886	-0.975161	0.329481	0.446005
BRCA2	62.4354	-0.684576	0.47011	-1.4562	0.145336	0.233967
BRCC3	722.247	-1.13536	0.17987	-6.31212	2.75231e-10	2.68089e-09
BRD1	823.603	-0.440438	0.123558	-3.56463	0.000364364	0.0013241
BRD10	1783.37	-0.012848	0.277868	-0.0462379	0.963121	0.975534
BRD2	4027.54	-0.199118	0.108132	-1.84143	0.0655585	0.122124
BRD2_5	578.585	-0.708914	0.300744	-2.3572	0.0184132	0.0418633
BRD2_6	298.343	1.9608	2.291	0.855871	0.392069	0.50948
BRD3	2355.03	-0.349069	0.0992948	-3.51549	0.000438951	0.00156557
BRD3OS	500.422	0.102852	0.174118	0.590706	0.554718	0.659745
BRD4	3708.41	0.245837	0.126795	1.93885	0.0525196	0.101638
BRD7	1190.49	-0.487671	0.217452	-2.24266	0.0249184	0.0541787
BRD8	728.324	-1.00149	0.159412	-6.28244	3.33306e-10	3.22446e-09
BRD9	537.476	0.274347	0.10823	2.53486	0.0112492	0.0274004
BRF1	552.781	-1.1129	0.300993	-3.69743	0.000217797	0.000833804
BRF2	234.533	-0.00197157	0.253432	-0.00777948	0.993793	0.99568
BRI3	957.808	0.864431	0.219588	3.9366	8.26432e-05	0.000348063
BRI3BP	312.019	-0.47903	0.185873	-2.57719	0.00996067	0.0246653
BRICD5	9.53295	-0.0975072	0.823194	-0.11845	0.905711	0.938742
BRINP1	1011.79	0.0140138	0.150102	0.0933621	0.925616	0.952115
BRINP2	295.179	1.16142	0.201553	5.76236	8.2948e-09	6.68361e-08
BRINP3	368.562	-0.847143	0.18279	-4.63452	3.57765e-06	1.94673e-05
BRINP3-DT	39.0278	-0.510778	0.475597	-1.07397	0.282835	0.396824
BRIP1	30.1514	-1.56512	0.57655	-2.71463	0.00663507	0.0172879
BRIX1	477.547	-0.0313013	0.279879	-0.111839	0.910951	0.94249
BRK1	2310.41	0.104646	0.100802	1.03813	0.299209	0.414578
BRME1	59.6345	-0.761509	0.409919	-1.85771	0.0632107	0.118467
BRMS1	120.491	1.03444	0.256783	4.02848	5.61386e-05	0.000245447
BRMS1L	491.996	-0.477885	0.318283	-1.50145	0.133239	0.218221
BROX	855.987	-0.214455	0.255512	-0.839316	0.401292	0.518523
BRPF1	249.941	-0.163283	0.221963	-0.73563	0.461956	0.575645
BRPF3	683.045	-0.453944	0.121805	-3.72681	0.000193919	0.000752689
BRPF3-AS1	10.6226	-1.1746	0.54611	-2.15085	0.0314879	0.0661719
BRSK1	2788.45	-0.318705	0.360183	-0.884844	0.376241	0.493916
BRSK2	1062.81	-0.295838	0.410083	-0.721409	0.470658	0.584027
BRSK2_1	91.0184	22.9883	3.67852	6.24934	NA	NA
BRWD1	3235.67	0.0296145	0.256434	0.115486	0.90806	0.940289
BRWD3	1172.53	-0.71492	0.212372	-3.36636	0.000761679	0.00256411
BSCL2	2979.24	0.568353	0.259396	2.19106	0.0284475	0.060631
BSDC1	1667.47	0.1271	0.324118	0.392143	0.694952	0.77959
BSG	4699.99	0.909346	0.291025	3.12463	0.0017803	0.00545249
BSG-AS1	8.68857	0.751342	0.648688	1.15825	0.246762	0.356701
BSN	2428.36	-0.297982	0.260478	-1.14398	0.25263	0.363617
BSN-DT	6.32121	0.589644	0.961545	0.613226	0.539727	0.646412
BSPRY	4.77949	5.46361	1.51358	3.60972	0.000306529	0.00113333
BST1	23.6837	0.280009	0.543493	0.515204	0.606411	0.706306
BST2	130.958	4.97024	0.437166	11.3692	5.95202e-30	3.07044e-28
BTAF1	995.669	-0.926502	0.271014	-3.41865	0.000629322	0.0021639
BTBD1	1497.07	0.196732	0.257751	0.763265	0.445305	0.56044
BTBD10	2469.71	0.0482042	0.182665	0.263894	0.791862	0.855611
BTBD19	17.329	2.04588	0.582167	3.51424	0.000441008	0.0015723
BTBD2	1473	0.657425	0.387692	1.69574	0.0899352	0.158864
BTBD3	1425.08	0.665376	0.185768	3.58176	0.000341292	0.00124614
BTBD6	650.649	0.248264	0.299416	0.829161	0.407013	0.5243
BTBD7	650.707	0.0204369	0.186346	0.109672	0.91267	0.943422
BTBD7_1	403.343	-0.783378	0.202955	-3.85987	0.000113449	0.000463126
BTBD8	687.962	-1.5066	0.227461	-6.62355	3.50672e-11	3.79166e-10
BTBD9	819.083	-0.246186	0.127106	-1.93686	0.0527621	0.102022
BTD	249.776	0.755323	0.218153	3.46235	0.000535486	0.00187121
BTF3	5057.06	1.4369	0.259852	5.52968	3.20816e-08	2.38328e-07
BTF3-DT	16.2486	0.84615	0.563015	1.50289	0.132867	0.217722
BTF3L4	3894.36	-0.406051	0.310024	-1.30974	0.190283	0.289852
BTG1	1532.95	0.789444	0.120165	6.56966	5.04292e-11	5.34324e-10
BTG2	685.316	1.78532	0.119255	14.9707	1.14143e-50	1.62153e-48
BTG3	715.499	1.57613	0.314548	5.01079	5.42071e-07	3.34591e-06
BTG3-AS1	36.6011	-0.323663	0.410475	-0.78851	0.430398	0.546295
BTN2A1	1657.45	-0.583811	0.0848035	-6.88427	5.80833e-12	6.89384e-11
BTN2A2	268.525	1.86518	0.229665	8.12131	4.61167e-16	8.21296e-15
BTN3A1	522.368	0.419209	0.170812	2.45421	0.0141194	0.0333491
BTN3A2	234.134	1.76338	0.168808	10.4461	1.52719e-25	5.75594e-24
BTN3A3	167.082	1.20057	0.188232	6.37816	1.79229e-10	1.77957e-09
BTNL9	38.65	-2.46831	0.472965	-5.21881	1.80072e-07	1.19111e-06
BTRC	1895.71	-1.24078	0.154667	-8.02231	1.03771e-15	1.78274e-14
BUB1	134.46	1.05811	0.313696	3.37304	0.000743424	0.00251181
BUB1B	115.444	-0.447167	0.343771	-1.30077	0.193338	0.293584
BUB1B-PAK6	242.571	1.63437	0.292499	5.58763	2.30195e-08	1.73875e-07
BUB3	1591.73	-0.187726	0.0907047	-2.06964	0.0384861	0.0784244
BUD13	357.542	-0.155285	0.124743	-1.24485	0.213189	0.317641
BUD23	266.659	-0.182188	0.166694	-1.09295	0.274418	0.387546
BUD31	1336.64	0.24376	0.152728	1.59604	0.11048	0.187187
BVES	266.352	0.718607	0.355818	2.01959	0.0434256	0.0866636
BVES-AS1	8.89304	-0.299943	0.565441	-0.530458	0.595794	0.696665
BYSL	190.908	0.0530488	0.420577	0.126133	0.899626	0.934175
BZW1	7217.91	0.156765	0.172363	0.909501	0.363086	0.480462
BZW2	1540.83	0.156914	0.0858637	1.82747	0.0676288	0.125411
C10orf143	7.19363	-1.89433	0.68625	-2.76041	0.00577291	0.0153027
C10orf53	15.7092	-1.36891	0.535822	-2.55478	0.0106256	0.0260706
C10orf67	10.1505	-1.05797	0.772936	-1.36877	0.171071	0.26652
C10orf88	478.193	0.0802697	0.146896	0.546437	0.584765	0.686691
C10orf95-AS1	195.487	-0.410864	0.157291	-2.61213	0.00899812	0.0225539
C11orf24	365.34	-0.218525	0.156594	-1.39548	0.16287	0.256361
C11orf54	281.554	0.500598	0.177806	2.81542	0.00487139	0.0132204
C11orf58	2644.27	0.322085	0.213257	1.51031	0.130964	0.215181
C11orf65	7.74243	0.418418	0.828021	0.505322	0.613332	0.712571
C11orf68	290.466	0.279407	0.464269	0.601822	0.547293	0.653271
C11orf71	369.145	-0.0467515	0.291308	-0.160488	0.872496	0.914591
C11orf87	845.229	-0.322724	0.221564	-1.45658	0.145233	0.233842
C11orf91	13.9342	0.420698	1.44933	0.290271	0.771609	0.839919
C11orf96	59.605	3.8114	0.516746	7.37576	1.63407e-13	2.2984e-12
C11orf98	445.395	0.0286589	0.146953	0.195021	0.845377	0.895721
C12orf4	641.199	-0.855534	0.258216	-3.31325	0.000922196	0.00303964
C12orf42	11.7803	0.480862	0.561072	0.857041	0.391422	0.508926
C12orf43	416.443	-0.68099	0.166058	-4.10092	4.11516e-05	0.000184867
C12orf56	14.3843	1.02298	0.530912	1.92684	0.0539997	0.103904
C12orf57	530.89	0.528485	0.328985	1.60641	0.108184	0.184261
C12orf60	23.5182	-0.405383	0.403591	-1.00444	0.315168	0.430932
C12orf75	363.261	0.199004	0.184783	1.07696	0.281499	0.395431
C12orf76	513.331	-0.51224	0.168228	-3.04492	0.00232745	0.0069395
C13orf46	13.5343	-2.34076	0.610073	-3.83685	0.000124621	0.000504593
C14orf119	669.887	-0.0926034	0.151385	-0.611706	0.540732	0.647155
C14orf132	7792.37	0.313981	0.193041	1.6265	0.103843	0.17843
C14orf28	90.7041	0.169618	0.365559	0.463997	0.64265	0.736394
C14orf39	12.6157	0.662918	0.603344	1.09874	0.271881	0.384877
C14orf93	176.126	1.26441	0.309807	4.08127	4.47896e-05	0.000199945
C15orf39	116.479	1.07286	0.309948	3.46141	0.000537362	0.00187599
C15orf40	293.53	-0.37755	0.465248	-0.811504	0.417077	0.533752
C15orf48	10.8541	1.71678	0.722815	2.37513	0.0175426	0.0402117
C15orf61	65.2197	-0.306273	0.324262	-0.944523	0.344902	0.461871
C15orf62	10.3507	-0.431713	0.747072	-0.577872	0.56335	0.667778
C16orf46	126.138	-0.55967	0.176343	-3.17376	0.00150476	0.00469265
C16orf82	7.27215	1.24085	0.717475	1.72947	0.0837246	0.149959
C16orf86	11.3848	2.24855	0.846561	2.6561	0.00790496	0.0201114
C16orf87	976.201	-0.340849	0.291125	-1.1708	0.241679	0.351055
C16orf89	10.63	2.60758	0.709588	3.67479	0.000238049	0.000903469
C16orf95	16.6267	0.0855005	0.436228	0.195999	0.844611	0.895093
C16orf96	10.8951	0.676689	0.70175	0.964288	0.334902	0.45165
C17orf100	181.033	-0.0593534	0.184469	-0.321754	0.747639	0.821283
C17orf107	100.719	-1.16415	0.498871	-2.33358	0.0196177	0.0442423
C17orf113	52.6092	0.183086	0.401717	0.455758	0.648564	0.74155
C17orf49	499.623	0.628635	0.366918	1.71329	0.0866598	0.154192
C17orf58	247.645	0.319327	0.207904	1.53593	0.124556	0.206495
C17orf67	31.1749	-0.733919	0.359908	-2.03919	0.0414316	0.0832483
C17orf75	896.354	-0.879258	0.152368	-5.77062	7.89798e-09	6.38337e-08
C17orf80	606.315	-0.499638	0.165891	-3.01183	0.00259674	0.00764152
C18orf21	395.552	-0.165797	0.311967	-0.531458	0.595102	0.696044
C18orf32	253.82	-0.208575	0.202498	-1.03001	0.303007	0.418356
C18orf54	447.844	0.266972	0.362926	0.735609	0.461969	0.575645
C19orf12	1091.07	-0.472238	0.110789	-4.26251	2.0214e-05	9.60165e-05
C19orf25	124.541	0.413989	0.430286	0.962124	0.335988	0.452723
C19orf38	3.9417	3.23214	1.34163	2.40911	0.0159916	0.0371723
C19orf44	117.533	-0.101358	0.209592	-0.483595	0.628673	0.725283
C19orf47	220.041	-0.169875	0.370799	-0.458133	0.646857	0.740112
C19orf48P	78.5686	0.338876	0.658612	0.514531	0.606881	0.706675
C19orf53	502.934	0.62	0.330264	1.87729	0.0604787	0.1141
C19orf73	10.5313	-1.30688	0.60339	-2.1659	0.0303186	0.0640351
C19orf81	6.19176	0.867159	1.15385	0.751538	0.452329	0.567193
C1D	517.776	-0.164623	0.193906	-0.848984	0.39589	0.512858
C1GALT1	711.9	-0.336681	0.28858	-1.16668	0.243338	0.352827
C1GALT1C1	327.938	-0.48792	0.28756	-1.69676	0.0897423	0.158584
C1orf115	104.827	1.93845	0.217062	8.93041	4.24418e-19	9.98491e-18
C1orf122	259.497	0.367564	0.382883	0.959992	0.337059	0.45378
C1orf131	97.213	-1.94404	0.305518	-6.36309	1.97738e-10	1.95285e-09
C1orf159	41.8447	-0.385995	0.451966	-0.854035	0.393086	0.510439
C1orf162	5.64273	-0.19206	1.15533	-0.166238	0.86797	0.91202
C1orf174	197.863	-0.27487	0.151008	-1.82023	0.0687235	0.127009
C1orf198	1144.93	-0.148558	0.2188	-0.678968	0.497158	0.608692
C1orf21	3017.69	0.842655	0.139538	6.03887	1.55196e-09	1.38261e-08
C1orf21-DT	5.71393	-0.0402064	0.778642	-0.0516365	0.958818	0.97267
C1orf216	1522.47	-0.0213409	0.130487	-0.163548	0.870087	0.913361
C1orf220	15.1825	-1.55764	0.53794	-2.89557	0.00378469	0.0106144
C1orf226	52.5769	1.87116	0.513098	3.64679	0.000265532	0.00099611
C1orf232	5.09628	1.84237	1.03169	1.78578	0.0741351	0.135638
C1orf35	79.8893	-0.129846	0.378633	-0.342933	0.731649	0.808623
C1orf43	3092.99	0.762971	0.129485	5.89236	3.80713e-09	3.22672e-08
C1orf50	574.315	-0.718819	0.163238	-4.4035	1.0652e-05	5.324e-05
C1orf52	793.779	-0.335514	0.219894	-1.5258	0.127061	0.209908
C1orf53	10.5551	-0.327987	0.593403	-0.552721	0.580454	0.683009
C1orf54	52.6798	2.04737	0.395659	5.17458	2.28421e-07	1.48774e-06
C1orf56	33.8222	-0.0367208	0.321228	-0.114314	0.908989	0.940934
C1orf74	94.5314	-0.177401	0.19852	-0.893615	0.371528	0.489539
C1orf94	5.8948	2.11266	0.939042	2.24981	0.0244612	0.0534108
C1QBP	1670.86	0.0736661	0.148864	0.494854	0.620703	0.718783
C1QL1	10.4596	2.21137	0.672606	3.28776	0.00100987	0.00329628
C1QL3	538.609	-3.5747	0.204552	-17.4758	2.19168e-68	6.97862e-66
C1QL4	564.363	0.0436594	0.218573	0.199747	0.841678	0.892673
C1QTNF1	93.5456	1.02466	0.414979	2.46919	0.0135418	0.0321328
C1QTNF2	5.96626	0.868411	0.964557	0.900321	0.367949	0.485685
C1QTNF3	83.0857	-0.0637849	0.394512	-0.16168	0.871557	0.914126
C1QTNF3-AMACR	252.298	-0.023898	0.224041	-0.106668	0.915052	0.945039
C1QTNF4	99.269	-0.207399	0.590126	-0.351448	0.725252	0.803365
C1QTNF4_1	15.3861	-0.204859	0.641427	-0.319381	0.749438	0.822504
C1QTNF5	50.1192	2.46146	0.698368	3.52459	0.000424145	0.00151981
C1QTNF6	80.539	1.23717	0.356323	3.47204	0.000516529	0.00181079
C1R	1170.79	2.70391	0.381968	7.0789	1.45306e-12	1.82926e-11
C1RL	497.496	0.107429	0.148583	0.72302	0.469668	0.582957
C1RL-AS1	49.8421	-1.93062	0.451585	-4.27522	1.90949e-05	9.11225e-05
C1S	1916.53	3.01064	0.308451	9.76052	1.66302e-22	5.04313e-21
C2	34.6905	-0.304073	0.418538	-0.726512	0.467525	0.580727
C20orf202	7.06559	0.430374	0.853562	0.504209	0.614115	0.712998
C20orf203	23.9605	1.39392	0.418312	3.33226	0.000861434	0.00285721
C20orf204	6.0986	-1.88859	0.89417	-2.11211	0.0346768	0.0719643
C20orf96	285.243	-1.32071	0.199967	-6.60466	3.98426e-11	4.2755e-10
C21orf58	9.81699	-1.18337	0.684305	-1.72931	0.0837543	0.149998
C21orf62	96.7063	-0.365968	0.25605	-1.42929	0.152922	0.243736
C21orf62-AS1	5.04736	-0.491637	0.835229	-0.588625	0.556113	0.661021
C21orf91	385.459	0.0256079	0.285397	0.0897275	0.928504	0.953679
C22orf23	18.4509	-0.627291	0.555076	-1.1301	0.258434	0.370011
C22orf39	450.209	0.246125	0.227284	1.08289	0.278856	0.392673
C22orf42	201.264	0.885585	0.192882	4.59133	4.40424e-06	2.34876e-05
C22orf46P	395.263	-1.61207	0.161749	-9.96651	2.13598e-23	6.92057e-22
C2CD2	451.31	-0.0351788	0.149221	-0.23575	0.813627	0.872249
C2CD2L	548.043	0.345811	0.224608	1.53962	0.123653	0.205318
C2CD3	547.871	-0.469838	0.120888	-3.88657	0.000101672	0.000419591
C2CD4A	17.1379	1.09332	0.488834	2.23659	0.0253132	0.0549013
C2CD4C	348.734	0.239451	0.633082	0.378231	0.705259	0.787325
C2CD4D-AS1	39.8108	-0.334019	0.394357	-0.846996	0.396998	0.51404
C2CD5	989.164	-0.743441	0.281814	-2.63805	0.00833842	0.0210922
C2orf15	146.643	-0.651956	0.256702	-2.53974	0.0110934	0.0270709
C2orf27A	183.348	-0.409977	0.243356	-1.68468	0.0920501	0.161818
C2orf42	99.1314	-1.00766	0.266176	-3.78567	0.000153294	0.000608299
C2orf49	606.293	-0.199687	0.208511	-0.957684	0.338222	0.454878
C2orf49-DT	72.377	-0.871529	0.318993	-2.73213	0.00629265	0.0164958
C2orf50	69.5663	-0.916338	0.272156	-3.36696	0.000760026	0.00255901
C2orf66	36.4148	-0.671178	0.485164	-1.3834	0.166541	0.261094
C2orf68	307.67	-0.631053	0.155165	-4.06699	4.76247e-05	0.000211477
C2orf69	475.958	0.0895737	0.323946	0.276508	0.782158	0.848352
C2orf72	140.594	0.221512	0.335268	0.660703	0.508803	0.619337
C2orf74	371.761	-0.481482	0.297281	-1.61962	0.105314	0.180388
C2orf74-DT	123.774	0.402055	0.17992	2.23463	0.0254417	0.0551153
C2orf76	92.4719	0.691168	0.288783	2.39338	0.0166938	0.0385474
C2orf80	120.672	-0.633273	0.215617	-2.93703	0.00331377	0.00944937
C2orf81	23.4225	-0.186219	0.388102	-0.47982	0.631356	0.727605
C2orf88	40.2936	0.667351	0.455445	1.46527	0.142847	0.230461
C2orf92	16.6766	-1.87258	0.522686	-3.58261	0.000340176	0.0012428
C3	1412.07	1.62474	0.262706	6.18463	6.22466e-10	5.78543e-09
C3AR1	11.3886	-4.39572	0.852451	-5.15657	2.51519e-07	1.6287e-06
C3orf18	244.138	0.0624512	0.443703	0.14075	0.888067	0.926001
C3orf33	204.023	0.172602	0.341817	0.504955	0.61359	0.712691
C3orf38	609.87	-0.46658	0.255368	-1.82709	0.0676866	0.125506
C3orf52	49.6126	2.60185	0.398977	6.5213	6.96996e-11	7.28061e-10
C3orf62	119.234	-1.89873	0.271436	-6.99514	2.6499e-12	3.25604e-11
C3orf70	248.965	-1.25254	0.20299	-6.17045	6.8094e-10	6.3004e-09
C3orf80	65.6802	-1.18627	0.386077	-3.07263	0.00212183	0.00638415
C4A	15.0383	-7.64845	3.63345	-2.10501	0.0352902	0.072975
C4B	495.062	4.64029	1.19526	3.88225	0.000103496	0.000426073
C4B_2_1	60.6257	1.19118	2.15295	0.55328	0.580071	0.682602
C4orf19	53.9909	1.24364	0.304409	4.08541	4.3999e-05	0.000196668
C4orf3	2065.29	-0.730695	0.252971	-2.88846	0.00387139	0.0108279
C4orf33	343.545	-1.05431	0.271553	-3.88251	0.000103385	0.000425805
C4orf36	13.7843	1.6257	0.656107	2.4778	0.0132195	0.0314488
C4orf46	303.529	-0.520922	0.266865	-1.952	0.0509376	0.0989706
C4orf50	99.1973	-3.09133	0.323367	-9.55979	1.17991e-21	3.35241e-20
C5	52.1311	0.803822	0.28149	2.8556	0.00429561	0.0118423
C5AR1	24.3653	2.06196	0.479771	4.2978	1.72504e-05	8.32889e-05
C5orf15	1211.29	0.749891	0.230962	3.24681	0.00116706	0.00374711
C5orf22	1583.23	-0.326943	0.256977	-1.27227	0.203278	0.305562
C5orf24	3007.25	-0.348348	0.359985	-0.967675	0.333207	0.449764
C5orf34	31.8267	-0.408541	0.399923	-1.02155	0.306995	0.422204
C5orf47	18.9289	0.577183	0.588701	0.980435	0.326871	0.443481
C5orf64	38.4741	0.129088	0.290721	0.444028	0.657022	0.74799
C6orf118	33.6086	-0.093673	0.320379	-0.292381	0.769995	0.83844
C6orf120	457.439	0.518783	0.284456	1.82377	0.0681867	0.12623
C6orf132	12.7197	1.73026	0.635929	2.72084	0.00651155	0.0169996
C6orf136	173.376	0.379684	0.266772	1.42325	0.154662	0.245873
C6orf141	35.2474	4.65873	0.678398	6.86725	6.54512e-12	7.69907e-11
C6orf147	9.3273	-2.98264	0.812114	-3.67269	0.00024001	0.000910165
C6orf163	13.5615	-1.24127	0.594938	-2.08639	0.0369431	0.0758663
C6orf226	32.2789	0.116564	0.526653	0.221331	0.824835	0.880686
C6orf47	208.282	-0.124408	0.349724	-0.355733	0.722041	0.80112
C6orf52	34.1882	0.199326	0.482114	0.413441	0.679283	0.767466
C6orf62	2888.52	0.0651755	0.170284	0.382747	0.701908	0.784675
C6orf89	2314.92	-0.309753	0.119348	-2.59537	0.00944899	0.0235752
C7	438.758	2.98328	0.337287	8.84494	9.15766e-19	2.08537e-17
C7orf25	179.964	0.135994	0.176008	0.772661	0.439723	0.554965
C7orf50	452.823	0.966498	0.377363	2.56119	0.0104314	0.0256777
C8orf33	748.846	-0.487132	0.144523	-3.37061	0.000750027	0.00253134
C8orf34	447.639	-1.54505	0.234131	-6.59907	4.13734e-11	4.42434e-10
C8orf34-AS1	43.3732	-2.72431	0.525455	-5.18467	2.16396e-07	1.41415e-06
C8orf44	105.575	-0.745161	0.321462	-2.31804	0.0204472	0.0458555
C8orf44-SGK3	33.2139	0.763873	2.88277	0.264979	0.791026	0.855108
C8orf48	66.6199	-1.20419	0.39806	-3.02515	0.00248514	0.00734681
C8orf58	140.154	-0.753524	0.261529	-2.88122	0.0039614	0.0110512
C8orf76	286.478	0.0463124	0.175014	0.264622	0.791301	0.855271
C8orf82	128.751	0.40165	0.493518	0.813852	0.41573	0.532488
C8orf88	84.0622	1.39114	0.375307	3.70668	0.000209998	0.00080763
C9orf40	318.376	0.0293175	0.340456	0.0861126	0.931377	0.955433
C9orf72	1130.86	-0.0262577	0.258922	-0.101412	0.919224	0.948224
C9orf78	1037.6	-0.312129	0.146318	-2.13322	0.032907	0.0687377
C9orf85	290.072	-0.523792	0.226401	-2.31356	0.0206921	0.0463482
CA10	369.399	-0.229639	0.246534	-0.931469	0.351611	0.468645
CA11	643.274	-0.694241	0.232236	-2.98938	0.00279545	0.00814552
CA12	62.4182	0.465292	0.392424	1.18569	0.235746	0.344116
CA13	79.5789	-0.175381	0.227137	-0.772137	0.440033	0.555257
CA14	57.9482	1.15575	0.349487	3.307	0.000943007	0.00309773
CA3	9.31685	-0.673497	0.656145	-1.02645	0.304682	0.42013
CA4	3.73048	-0.591389	1.31901	-0.448359	0.653894	0.745992
CA5B	54.4481	2.13723	0.81247	2.63053	0.00852515	0.0215203
CA5BP1	127.599	-0.868568	0.21416	-4.05569	4.99863e-05	0.00022069
CA5BP1-CA5B	113.328	0.083284	0.372881	0.223352	0.823261	0.879657
CA8	384.977	3.74835	0.207348	18.0776	4.78177e-73	1.83979e-70
CAAP1	259.72	-0.396872	0.286272	-1.38634	0.165643	0.259972
CAB39	3549.71	-0.381039	0.23521	-1.62	0.105233	0.180298
CAB39L	476.049	-0.604526	0.207492	-2.91348	0.00357423	0.0101028
CABCOCO1	13.3253	0.946631	0.642906	1.47242	0.140906	0.228028
CABIN1	1287.39	0.233885	0.275145	0.85004	0.395303	0.512312
CABLES1	122.24	-0.793224	0.268162	-2.95801	0.00309635	0.00891681
CABLES2	586.224	0.318303	0.180424	1.76419	0.0776998	0.140931
CABP1	84.1446	-0.0916952	0.268171	-0.341928	0.732405	0.809301
CABP1-DT	8.52427	0.294551	0.662646	0.444507	0.656676	0.747734
CABP7	88.5455	-0.333854	0.286538	-1.16513	0.243965	0.353515
CABYR	452.313	-0.672925	0.203553	-3.30589	0.000946745	0.00310835
CACFD1	190.91	-0.137514	0.548102	-0.250892	0.801898	0.86298
CACHD1	1060.62	0.288003	0.139729	2.06115	0.0392889	0.0797786
CACNA1A	952.906	-0.949354	0.142308	-6.67113	2.53848e-11	2.7955e-10
CACNA1B	1549.22	-0.761809	0.176303	-4.32103	1.55306e-05	7.54787e-05
CACNA1C	946.366	-0.790605	0.184209	-4.29188	1.77165e-05	8.5294e-05
CACNA1C-AS2	7.97844	0.591667	0.707886	0.835823	0.403255	0.520576
CACNA1D	217.794	-1.90273	0.23496	-8.09809	5.58266e-16	9.885e-15
CACNA1E	3187.33	-0.596498	0.161571	-3.69187	0.000222607	0.000851021
CACNA1G	183.207	-2.15583	0.369974	-5.82697	5.64444e-09	4.65067e-08
CACNA1H	1950.57	0.0977712	0.327658	0.298394	0.765402	0.834886
CACNA1I	26.5907	0.863395	0.662241	1.30375	0.19232	0.2924
CACNA2D1	1049.76	-0.964595	0.271532	-3.55241	0.000381718	0.00138146
CACNA2D2	1260.67	-0.102889	0.247069	-0.416439	0.677089	0.765643
CACNA2D3	1609.25	-0.57013	0.131587	-4.33272	1.47279e-05	7.17476e-05
CACNB1	1553.18	-0.181272	0.217324	-0.834109	0.404219	0.521348
CACNB2	131.572	-0.382065	0.23519	-1.6245	0.10427	0.17898
CACNB3	1164.42	0.158009	0.356356	0.443401	0.657476	0.748367
CACNB4	378.065	-0.39344	0.308289	-1.27621	0.201882	0.303835
CACNG1	6.93955	2.42102	0.993969	2.43571	0.0148627	0.034864
CACNG2	1690.14	-0.962881	0.159341	-6.0429	1.51368e-09	1.34982e-08
CACNG2-DT	8.70326	1.16186	0.947534	1.2262	0.220124	0.325767
CACNG3	190.871	0.477275	0.19234	2.48142	0.013086	0.0311675
CACNG4	5768.45	0.0244871	0.221322	0.11064	0.911901	0.942945
CACNG5	581.74	-0.30014	0.252534	-1.18851	0.234632	0.342896
CACNG6	10.1418	2.38434	0.932014	2.55826	0.0105197	0.0258486
CACNG7	1140.3	-0.29104	0.206903	-1.40665	0.159531	0.252136
CACNG8	839.355	-1.89371	0.142109	-13.3258	1.63939e-40	1.50629e-38
CACTIN	178.9	-0.501338	0.240509	-2.08449	0.0371159	0.0761533
CACUL1	1115.27	0.233327	0.187088	1.24715	0.212341	0.316558
CACYBP	2157.89	-0.289759	0.213968	-1.35422	0.175667	0.272326
CAD	621.085	0.681684	0.331967	2.05347	0.0400274	0.081011
CADM1	8147.95	0.202975	0.151473	1.34001	0.180243	0.277632
CADM2	770.685	-1.04996	0.298216	-3.52082	0.000430216	0.00153858
CADM3	11797.4	-0.786665	0.200676	-3.92007	8.85218e-05	0.000370707
CADM3-AS1	108.164	-0.898034	0.530922	-1.69146	0.0907489	0.160041
CADM4	2251.87	-0.27024	0.286791	-0.942289	0.346045	0.463132
CADPS	16211.2	-0.675936	0.0788691	-8.57035	1.0317e-17	2.17506e-16
CADPS2	277.741	2.63276	0.312308	8.43	3.45658e-17	6.88632e-16
CAHM	19.1865	0.104042	0.497086	0.209304	0.834211	0.887607
CALB1	47.8077	-2.13751	0.720478	-2.96679	0.00300927	0.00869449
CALB2	106.751	3.98884	0.323891	12.3154	7.48668e-35	5.21751e-33
CALCA	124.08	-0.0730475	0.274571	-0.266042	0.790207	0.854535
CALCB	605.066	-1.28045	0.166877	-7.67302	1.67999e-14	2.60067e-13
CALCOCO1	644.169	-0.268932	0.198449	-1.35517	0.175364	0.271993
CALCOCO2	522.014	0.633292	0.175203	3.61463	0.000300782	0.00111566
CALCRL	48.6442	1.42702	0.350084	4.07622	4.5774e-05	0.000203946
CALD1	3027.26	0.2032	0.48225	0.421359	0.673493	0.762417
CALHM1	6.49913	2.00833	0.950126	2.11375	0.0345368	0.0717062
CALHM2	8.27325	0.447552	0.843105	0.530838	0.595531	0.696402
CALHM5	160.756	-1.09081	0.178541	-6.10957	9.98988e-10	9.08386e-09
CALHM6	6.82231	-1.18485	1.02506	-1.15588	0.247731	0.357961
CALM1	29329.1	-0.340108	0.162297	-2.09559	0.0361183	0.074429
CALM2	32489	-0.468811	0.286121	-1.6385	0.101317	0.174855
CALM3	19594.5	-0.369719	0.128204	-2.88384	0.00392856	0.0109695
CALML4	89.755	-0.3798	0.266601	-1.4246	0.154272	0.245418
CALN1	796.937	-1.36484	0.107573	-12.6875	6.93282e-37	5.44831e-35
CALR	10492.7	0.611084	0.165121	3.70081	0.000214909	0.000824799
CALU	6454.92	1.05933	0.303472	3.49071	0.000481733	0.00169848
CALY	397.969	0.596096	0.474628	1.25592	0.209144	0.312851
CAMK1	361.117	0.562808	0.193692	2.90569	0.00366446	0.0103258
CAMK1D	1806.53	-1.67907	0.203873	-8.23583	1.78311e-16	3.29635e-15
CAMK1G	303.331	0.45257	0.196491	2.30326	0.021264	0.0474279
CAMK2A	232.292	1.86615	0.170809	10.9254	8.71914e-28	3.88012e-26
CAMK2B	1225.36	-0.920706	0.270746	-3.40063	0.000672315	0.00229634
CAMK2D	4270.78	0.245851	0.208099	1.18141	0.237439	0.346176
CAMK2G	1880.18	-0.598725	0.171074	-3.49981	0.000465596	0.00164891
CAMK2N1	8516.19	-0.401733	0.333268	-1.20543	0.228036	0.335124
CAMK2N2	1187.56	0.247034	0.259271	0.952802	0.34069	0.457492
CAMK4	1425.67	0.210498	0.168427	1.24979	0.211377	0.315528
CAMKK1	235.558	0.0654296	0.379577	0.172375	0.863143	0.908188
CAMKK2	1024.5	-0.488755	0.16091	-3.03745	0.00238592	0.00708687
CAMKMT	153.027	-1.14595	0.253544	-4.51974	6.19146e-06	3.21371e-05
CAMKV	1018.99	-0.421854	0.257279	-1.63967	0.101074	0.174543
CAMLG	1288.52	0.442051	0.153534	2.87917	0.0039872	0.0111131
CAMSAP1	4845.08	-0.112041	0.132619	-0.844835	0.398203	0.515167
CAMSAP1-DT	314.831	-1.90959	0.215494	-8.86143	7.89934e-19	1.81224e-17
CAMSAP2	8528.94	-0.675334	0.229172	-2.94685	0.00321033	0.00919914
CAMSAP3	1197.89	0.0410176	0.346018	0.118542	0.905638	0.938729
CAMTA1	11873.3	-0.368841	0.215756	-1.70953	0.0873526	0.155163
CAMTA2	1174.07	0.601913	0.300681	2.00183	0.0453028	0.0897214
CAMTA2-AS1	78.484	-0.381186	0.213294	-1.78714	0.073915	0.135275
CAND1	6488.76	0.0798168	0.195822	0.4076	0.683568	0.770798
CAND2	336.324	0.456721	0.258512	1.76673	0.0772739	0.140269
CANT1	875.458	0.482251	0.309208	1.55963	0.118847	0.1989
CANX	2154.9	1.06047	0.331674	3.19733	0.00138704	0.00436907
CANX_1	21020	0.746679	0.15711	4.75258	2.00837e-06	1.13914e-05
CAP1	7026.96	0.263512	0.0939918	2.80357	0.00505409	0.0136591
CAP2	854.125	-0.191799	0.171702	-1.11705	0.263974	0.376075
CAPG	71.1584	3.13976	0.378124	8.30353	1.01064e-16	1.9222e-15
CAPN1	2054.72	0.000844114	0.351344	0.00240253	0.998083	0.99857
CAPN1-AS1	21.1685	-3.01977	0.605724	-4.98539	6.18378e-07	3.77653e-06
CAPN10	87.0896	-0.165015	0.477602	-0.345508	0.729713	0.807014
CAPN10-DT	9.43231	-1.53194	0.827024	-1.85235	0.0639752	0.119724
CAPN12	3.79566	0.801387	1.11073	0.721495	0.470605	0.584003
CAPN14	14.2524	1.28344	0.524415	2.44737	0.0143903	0.0338893
CAPN15	122.847	-0.105774	0.456963	-0.231473	0.816948	0.874834
CAPN2	2811.21	-0.12526	0.0968317	-1.29359	0.195808	0.296554
CAPN3	8.35006	-0.539829	0.824952	-0.654376	0.512869	0.622481
CAPN5	1068.95	0.526302	0.186952	2.81517	0.0048752	0.0132288
CAPN6	1492.26	7.66119	0.405444	18.8958	1.2352e-79	6.00307e-77
CAPN7	1084.43	-0.274572	0.181463	-1.5131	0.130253	0.214185
CAPNS1	4119.27	0.574378	0.179205	3.20514	0.00134995	0.00426607
CAPRIN1	12218.5	-0.235565	0.116657	-2.0193	0.0434557	0.0867047
CAPRIN2	702.29	-1.08723	0.170013	-6.39497	1.60583e-10	1.6074e-09
CAPS	5.24268	0.138022	1.00509	0.137324	0.890775	0.928236
CAPS2	30.5421	0.927394	0.642815	1.44271	0.149103	0.238575
CAPZA1	4168.45	0.0893467	0.26061	0.342837	0.731721	0.808654
CAPZA2	2450.23	0.0272613	0.2665	0.102294	0.918524	0.947723
CAPZB	4311.1	-0.0300328	0.22896	-0.131171	0.89564	0.931555
CARD10	141.296	2.67908	0.451467	5.93417	2.95339e-09	2.54518e-08
CARD16	6.71535	5.95803	1.38431	4.30396	1.67772e-05	8.11951e-05
CARD19	224.878	0.149851	0.262	0.571951	0.567355	0.67136
CARD8	394.422	-0.325745	0.195404	-1.66703	0.0955079	0.166652
CARD8-AS1	39.9443	-1.46976	0.392672	-3.74297	0.000181854	0.000708841
CARD9	4.93008	-0.561077	1.03709	-0.541009	0.588502	0.69006
CARF	345.036	-0.615407	0.246922	-2.49232	0.0126912	0.0303209
CARHSP1	1158.37	0.32138	0.281514	1.14161	0.253616	0.364723
CARM1	2064.89	0.24485	0.243464	1.00569	0.314564	0.430331
CARMIL1	124.624	-0.125228	0.250586	-0.499742	0.617256	0.715959
CARMIL2	349.288	0.541417	0.301854	1.79364	0.0728708	0.133655
CARMIL3	386.045	-0.928493	0.649147	-1.43033	0.152623	0.243322
CARMIL3_1	116.432	1.38857	1.64113	0.846109	0.397492	0.51446
CARNMT1	242.135	-0.153357	0.374743	-0.409232	0.682369	0.770011
CARNS1	5.35596	0.654828	1.09937	0.59564	0.551416	0.656706
CARS1	1686.12	0.68768	0.182675	3.76449	0.000166887	0.000655898
CARS1_1	114.22	-10.574	1.04776	-10.092	5.99609e-24	2.02073e-22
CARS2	383.542	-0.172684	0.142058	-1.21559	0.224143	0.330364
CARTPT	31.2328	-0.221058	0.335842	-0.658219	0.510398	0.620705
CASC15	347.546	0.211251	0.186421	1.1332	0.257132	0.368603
CASC2	37.4611	-0.322162	0.507985	-0.634197	0.525953	0.634106
CASC3	3332.09	-0.133344	0.0981373	-1.35875	0.174227	0.270558
CASC9	29.2633	1.96792	0.664954	2.95948	0.00308161	0.00887851
CASD1	1363.35	-0.706534	0.356032	-1.98447	0.0472036	0.0928486
CASK	3186.26	-0.0548349	0.144238	-0.38017	0.703819	0.786146
CASKIN1	388.428	-0.334885	0.292998	-1.14296	0.253055	0.364144
CASKIN2	213.784	0.207467	0.384706	0.539286	0.58969	0.691014
CASP1	40.3695	2.94886	0.468955	6.28816	3.21253e-10	3.11438e-09
CASP10	2.76951	1.98192	1.46144	1.35614	0.175055	0.271551
CASP2	444.865	-0.308599	0.107971	-2.85816	0.00426107	0.0117593
CASP3	2326.34	0.290451	0.162645	1.7858	0.0741323	0.135638
CASP4	134.038	3.20716	0.43694	7.34005	2.13507e-13	2.94918e-12
CASP6	111.207	-0.015088	0.233299	-0.0646726	0.948435	0.966598
CASP7	97.5825	2.08303	0.410442	5.07508	3.87329e-07	2.44554e-06
CASP8	45.574	1.77302	0.435054	4.07541	4.59332e-05	0.000204605
CASP8AP2	103.721	-1.75908	3.25032	-0.541202	0.588368	0.689991
CASP8AP2_1	501.363	-0.950081	0.378333	-2.51123	0.0120311	0.0290141
CASP9	203.288	-0.176735	0.247583	-0.713844	0.475324	0.588048
CASQ1	23.0658	0.871072	0.433436	2.00969	0.0444639	0.0882966
CASS4	3.19524	-2.71284	1.54766	-1.75287	0.0796241	0.143786
CAST	2224.28	0.374573	0.205805	1.82004	0.0687534	0.12705
CASTOR1	49.4849	1.69764	0.377594	4.49595	6.92598e-06	3.57387e-05
CASTOR2	1977.76	-0.313789	0.282667	-1.1101	0.266956	0.3793
CASTOR3P	3057.96	-0.89483	0.118292	-7.56462	3.89009e-14	5.80308e-13
CASZ1	325.65	-1.83151	0.255765	-7.16094	8.01262e-13	1.0399e-11
CAT	193.016	0.625543	0.165389	3.78226	0.000155412	0.000615912
CATSPER2	8.17311	-0.793592	1.25738	-0.631149	0.527943	0.635845
CATSPER2P1	14.0687	0.462587	0.538763	0.85861	0.390556	0.508121
CATSPERE	9.08713	-0.54085	0.587141	-0.921158	0.356968	0.473938
CATSPERG	25.5112	0.638078	0.497102	1.2836	0.199283	0.300683
CATSPERZ	5.03937	-0.210568	1.56928	-0.134181	0.893259	0.92974
CAV1	77.0047	4.88254	0.461352	10.5831	3.56884e-26	1.4297e-24
CAV2	501.559	1.30656	0.280209	4.66279	3.11953e-06	1.71463e-05
CAVIN1	493.031	2.05315	0.362246	5.66784	1.44609e-08	1.12637e-07
CAVIN2	39.4004	0.0133204	0.785054	0.0169675	0.986463	0.991347
CAVIN3	13.0515	-0.488882	0.660515	-0.740153	0.459207	0.573287
CAVIN4	207.221	-1.69386	0.178062	-9.51276	1.85677e-21	5.21137e-20
CBARP	298.974	-0.110421	0.465989	-0.23696	0.812688	0.871637
CBFA2T2	811.296	-0.0398512	0.154824	-0.257397	0.796872	0.859436
CBFA2T3	505.478	-0.24038	0.119265	-2.01552	0.0438505	0.0873815
CBFB	958.925	-0.228017	0.266291	-0.856269	0.391849	0.509242
CBL	2075.73	-0.129745	0.0797896	-1.62609	0.10393	0.178531
CBLB	949.391	-0.177029	0.124528	-1.4216	0.155143	0.246475
CBLL1	1222.5	-0.29045	0.256394	-1.13283	0.257287	0.368711
CBLL1-AS1	16.1317	1.67469	0.525198	3.18869	0.00142921	0.00448279
CBLN1	323.445	2.07441	0.243117	8.53252	1.43188e-17	2.98129e-16
CBLN2	332.912	-4.995	0.316449	-15.7846	3.97432e-56	7.19586e-54
CBLN3	23.935	0.932497	0.409505	2.27713	0.0227783	0.0501992
CBLN4	27.7258	-8.53097	1.13105	-7.54253	4.60941e-14	6.83198e-13
CBR1	432.152	1.03555	0.156349	6.62334	3.51173e-11	3.79267e-10
CBR3	11.062	1.80624	0.744101	2.42741	0.015207	0.0355587
CBR3-AS1	14.7927	2.47724	0.576049	4.3004	1.70492e-05	8.23824e-05
CBR4	470.63	-0.295035	0.253565	-1.16355	0.244607	0.35425
CBS	12.8118	-1.95008	1.80285	-1.08167	0.279401	0.393078
CBSLR	16.208	-1.03648	0.543482	-1.90711	0.0565063	0.107795
CBX1	4738.78	-0.617622	0.132259	-4.66979	3.01509e-06	1.66217e-05
CBX2	137.869	-0.186604	0.41565	-0.448944	0.653472	0.745687
CBX3	3921.03	-0.0818976	0.239936	-0.341331	0.732855	0.809583
CBX3P2	18.6435	-0.101892	0.457813	-0.222563	0.823876	0.880008
CBX4	860.667	0.526114	0.1136	4.63129	3.63389e-06	1.97473e-05
CBX5	9779.29	-0.378034	0.116623	-3.2415	0.001189	0.0038096
CBX6	2272.58	0.949233	0.406769	2.33359	0.0196171	0.0442423
CBX7	40.8619	0.0462746	0.615039	0.0752384	0.940025	0.96168
CBX8	145.819	-0.523495	0.335503	-1.56033	0.118683	0.198698
CBY1	366.08	0.308717	0.15349	2.01132	0.0442912	0.0881152
CC2D1A	447.128	-0.257763	0.379154	-0.679839	0.496607	0.608138
CC2D1B	207.897	-0.354056	0.298431	-1.18639	0.235468	0.343792
CC2D2A	316.273	0.176793	0.153442	1.15218	0.249247	0.359701
CC2D2B	20.2142	-0.47751	0.520303	-0.917753	0.358748	0.475755
CCAR1	2041.26	-0.720233	0.222982	-3.23001	0.00123786	0.00394832
CCAR2	1482.5	-0.24231	0.305176	-0.794001	0.427195	0.543237
CCAT1	13.0584	0.610553	0.599048	1.01921	0.308105	0.423307
CCBE1	223.082	-1.1462	0.261328	-4.38606	1.15421e-05	5.73009e-05
CCDC102A	53.2841	2.4308	0.392488	6.19329	5.8921e-10	5.51522e-09
CCDC102B	44.259	1.04319	0.546239	1.90978	0.056162	0.107282
CCDC103	98.1893	-0.406308	0.232856	-1.74489	0.0810043	0.145836
CCDC106	331.409	0.385513	0.388889	0.991317	0.321531	0.43776
CCDC107	143.857	0.288633	0.325843	0.885803	0.375724	0.493453
CCDC110	37.3972	1.01323	0.555399	1.82432	0.0681031	0.126113
CCDC112	2497.32	-0.685313	0.317034	-2.16164	0.0306459	0.0646451
CCDC113	433.022	0.541352	0.146923	3.6846	0.000229066	0.000873144
[truncated: 16,543 more rows]
