# Supplementary material for: A high-fidelity CRISPR-Cas13 system improves abnormalities associated with C9ORF72-linked ALS/FTD
Source: Nat Commun. 2025 Jan 8;16:460. doi: 10.1038/s41467-024-55548-5 (PMC11711314; doi:10.1038/s41467-024-55548-5)
Supplement: Supplementary file 14 — Supplementary Data 12 [file 41467_2024_55548_MOESM14_ESM.xlsx]

## Sheet: SI Data 12 DEGs C9-ALS iMNs
Supplementary Data 12. List of DEGs and shared DEGs from C9-ALS neurospheres treated with RfxCas13d-N2V8-crRNA-13.
DEGs for RfxCas13d-N2V8 with crRNA-13	DEGs for RfxCas13d-N2V8 with NTG
ABCA1	A4GALT		Upregulated
ABCA12	AAMDC		Downregulated
ABCA13	ABCA1
ABCB1	ABCB6
ABCB4	ABCC1_1
ABCB6	ABCC3
ABCC1	ABCC9
ABCC3	ABHD14B
ABCC9	ABHD15
ABHD14B	ABHD3
ABHD15	ABHD4
ABHD3	ACAD11
ABHD4	ACAN
ABI3BP	ACP5
ABRAXAS1	ACSF2
ACAD11	ACSM3
ACSF2	ACSS3
ACSL5	ACTN4
ACSM3	ACTR3-AS1
ACSS3	ADA
ACTN4	ADAM15
ADA	ADAMTS15
ADAM17	ADAMTS9
ADAM28	ADAMTSL1
ADAM9	ADAMTSL3
ADAMTS9	ADAMTSL4
ADAMTSL3	ADAMTSL5
ADAMTSL4	ADAP2
ADAP2	ADGRE5
ADGRE5	ADGRF2
ADGRF2	ADGRF4
ADGRF4	ADGRF5
ADGRF5	ADGRG1
ADGRG5	ADGRG5
ADHFE1	ADHFE1
ADM2	ADM2
ADORA2B	ADORA2B
ADPRH	ADPRH
ADRA1A	ADRA1A
ADRA1D	ADRA1D
ADRB2	ADRA2C
AEBP1	ADRB2
AEN	AEBP1
AFAP1L1	AEN
AGA	AFAP1L1
AGT	AGA
AGTRAP	AGAP2-AS1
AHR	AGPAT2
AKR1B10	AGT
AKR1C3	AGTRAP
AKT3_1	AHNAK2
ALDH1A1	AHR
ALDH1A3	AKNA
ALDH3B1	AKR1B10
ALDH6A1	AKR1C3
ALKAL2	ALDH1A1
ALMS1-IT1	ALDH3B1
ALOX15	ALDH6A1
ALPK1	ALKAL2
ALX1	ALMS1-IT1
AMIGO2	ALOX15
AMMECR1	ALPK1
AMPD3	ALX1
ANG	AMIGO2
ANGPTL2	AMMECR1
ANKRD18B	AMPD3
ANKRD22	ANAPC1P2
ANKRD33B	ANG
ANP32B	ANGPT4
ANTXR1	ANGPTL2
ANTXR2	ANKRD18B
ANXA11	ANKRD22
ANXA3	ANKRD33B
ANXA4	ANKRD36_1
AP1S2	ANTXR1
APLF	ANTXR2
APOBEC3B	ANXA11
APOBEC3C	ANXA4
APOBEC3D	APOBEC3B
APOBEC3F	APOBEC3C
APOBEC3G	APOBEC3D
APOL1	APOBEC3F
APOL3	APOBEC3G
APOL6	APOL1
AQP1	APOL3
AQP4	APOL6
ARAP3	AQP1
ARHGAP18	AQP4
ARHGAP23_1	ARAP3
ARHGAP31	ARHGAP18
ARHGAP42	ARHGAP23_1
ARHGAP42-AS1	ARHGAP31
ARHGEF26	ARHGAP42-AS1
ARHGEF28	ARHGAP6
ARHGEF34P	ARHGEF26
ARHGEF35	ARHGEF28
ARHGEF5	ARHGEF34P
ARHGEF6	ARHGEF35
ARMC12	ARHGEF5
ARRDC2	ARHGEF6
ARRDC3	ARID5A
ARSD	ARMC12
ARSI	ARRDC2
ARSJ	ARRDC3
ASCL1	ARSD
ASNSP1	ARSI
ATF3	ARSJ
ATF5	ASB2
ATG4A	ASNSP1
ATP10A	ASS1
ATP10D	ATF3
ATP5MF-PTCD1	ATF5
ATP6V0E1	ATOH8
ATP6V1B1-AS1	ATP10A
ATP8B1	ATP6V0E1
ATP8B4	ATP6V1B1-AS1
AVPR1A	ATP8B1
AXL	ATP8B4
B2M	ATRAID
B3GALT5-AS1	AVPI1
B3GNT7	AVPR1A
B3GNT9	AXL
B4GALT1	B2M
BAALC	B3GALT5-AS1
BACE2	B3GNT7
BAIAP2L1	B3GNT9
BARX2	B4GALT1
BBX	BAALC
BCAR3	BACE2
BCL11B	BAIAP2L1
BCL2A1	BARX2
BCL2L12	BATF3
BCL3	BAX
BDKRB1	BBC3
BDKRB2	BCAR3
BHLHE40	BCL2A1
BHLHE41	BCL2L1
BIRC3	BCL3
BLNK	BDKRB1
BLVRB	BDKRB2
BMAL1	BEST1
BMF	BHLHE40
BMP8B	BHLHE41
BMPER	BIRC3
BMPR1B	BLNK
BNC1	BLVRB
BPIFC	BMAL1
BST2	BMF
BTBD19	BMP1
BTF3	BMP8B
BTG2	BMPER
BTG3	BMPR1B
BTN2A2	BNAT1
BTN3A2	BNC1
BUB1B-PAK6	BORCS8-MEF2B
C11orf96	BPIFC
C15orf48	BSPRY
C1orf115	BST2
C1orf54	BTBD19
C1R	BTF3
C1S	BTG2
C2CD4A	BTG3
C3	BTN2A2
C3orf52	BTN3A2
C4orf19	BUB1B-PAK6
C5AR1	C11orf96
C6orf132	C14orf93
C6orf141	C16orf89
C7	C1orf115
C8orf88	C1orf226
CA8	C1orf54
CADPS2	C1QL1
CALB2	C1QTNF5
CALCRL	C1R
CAMK2A	C1S
CAPG	C20orf203
CAPN6	C3
CARD10	C3orf52
CARD16	C4B
CASC9	C5AR1
CASP1	C6orf141
CASP4	C7
CASP7	C8orf88
CASP8	CA8
CASQ1	CADPS2
CAV1	CALB2
CAV2	CALCRL
CAVIN1	CAMK2A
CBLN1	CAPG
CBR3	CAPN6
CBR3-AS1	CARD10
CCDC102A	CARD16
CCDC125_1	CASC9
CCDC152	CASP1
CCDC170	CASP4
CCDC28A	CASP7
CCDC8	CASP8
CCDC85A	CASTOR1
CCKAR	CAV1
CCL2	CAV2
CCL20	CAVIN1
CCND1	CBLL1-AS1
CCNG1	CBLN1
CCPG1	CBR3-AS1
CCR6	CCDC102A
CCR7	CCDC125_1
CD109	CCDC152
CD163	CCDC69
CD164	CCDC8
CD2AP	CCDC85A
CD302	CCL20
CD38	CCN3
CD44	CCND1
CD55	CCNG1
CD58	CCNYL4
CD63	CCPG1
CD68	CCR6
CD69	CCR7
CD70	CD109
CD72	CD14
CD74	CD163
CD82	CD164
CD9	CD274
CD99	CD302
CDC42EP1	CD44
CDCA7L	CD63
CDCP1	CD68
CDH1	CD69
CDH17	CD70
CDH3	CD74
CDKN1A	CD82
CDKN2A	CD9
CDKN2B	CD99
CEACAM1	CDC25B
CEBPB	CDC27P10_1
CEBPD	CDC42BPG
CELF2	CDC42EP1
CELSR1	CDC42EP4
CENPH	CDC42EP5
CES1	CDCA7L
CETN2	CDCP1
CFAP20DC	CDH1
CFAP58-DT	CDH3
CFAP92	CDK16
CFB	CDK18
CFC1	CDK2
CGNL1	CDKN1A
CH25H	CDKN2A
CHCHD2	CDKN2B-AS1
CHDH	CDT1
CHI3L1	CEACAM1
CHI3L2	CEBPA-DT
CHMP1B2P	CEBPB
CHMP4C	CEBPD
CHRDL1	CELSR1
CHRM5	CENPW
CHRNA1	CERCAM
CHRNA3	CES1
CHRNA7_3	CFAP20DC
CHRNA9	CFAP58-DT
CHST14	CFAP92
CHST2	CFB
CHST3	CFC1
CHST9	CGB7
CIB1	CGNL1
CIMAP3	CHCHD2
CITED1	CHCHD5
CLCF1	CHDH
CLDN1	CHI3L1
CLDN10	CHI3L2
CLDN11	CHMP1B2P
CLDN4	CHMP4C
CLGN	CHRDL1
CLIC6	CHRM5
CLIP4	CHRNA1
CLMN	CHRNA3
CLXN	CHST1
CLYBL	CHST14
CMBL	CHST2
CMKLR2	CHST3
CMTM6	CHST8
CMTM7	CHST9
CMTM8	CIB1
CNGA1	CIMAP3
CNGA3	CISH
CNKSR3	CITED1
CNTN3	CLCF1
COBL	CLDN1
COL22A1	CLDN10
COL4A5	CLDN11
COL4A6	CLDN22
COL6A2	CLDN3
COL6A5	CLDN4
COL8A2	CLEC18B
COL9A1	CLIC1
CP	CLIC6
CPM	CLU
CPNE3	CLXN
CPNE6	CLYBL
CPNE8	CMBL
CPQ	CMTM6
CPVL	CMTM7
CPXM2	CMTM8
CREBRF	CNGA1
CREG1	CNGA3
CRHBP	CNKSR3
CRISPLD1	CNN1
CRISPLD2	CNTN3
CRLF1	COBL
CRTAP	COL14A1
CRYAB	COL16A1
CRYBG1	COL18A1
CSF1	COL22A1
CSF3	COL27A1
CSN2	COL4A5
CSPG4	COL4A6
CTB-1I21.1	COL6A2
CTBS	COL8A2
CTSH	COL9A1
CTSL	COL9A2
CTSO	COL9A3
CTSS	COX6B2
CTSZ	CP
CX3CL1	CPA6
CXCL1	CPNE6
CXCL11	CPNE8
CXCL14	CPNE8-AS1
CXCL16	CPQ
CXCL2	CPVL
CXCL3	CPXM2
CXCL5	CRACR2B
CXCL6	CRADD
CXCL8	CRB2
CYB5R2	CRHBP
CYBRD1	CRISPLD1
CYP26A1	CRISPLD2
CYP27A1	CRLF1
CYP2J2	CRTAP
CYP2S1	CRYAB
CYP39A1	CRYBG1
CYP3A5	CSF1
CYP3A7	CSF3
DAAM2	CSF3R
DAPK2	CSN2
DAPL1	CSPG4
DCBLD2	CSRNP1
DDB2	CSRP1
DDIT3	CT66
DDIT4	CTB-1I21.1
DDN	CTBS
DDO	CTDSP1
DDR2	CTDSP2
DDX60	CTF1
DENND2D	CTH
DEPP1	CTSD
DERA	CTSF
DHRS3	CTSH
DHRS4	CTSL
DIAPH2	CTSO
DINOL	CTSS
DIO2	CTSZ
DIRAS3	CX3CL1
DIRC3-AS1	CXCL1
DISC1	CXCL11
DKK1	CXCL14
DLGAP1-AS1	CXCL16
DLGAP1-AS2	CXCL2
DLK1	CXCL3
DMBT1	CXCL5
DMC1	CXCL6
DMD	CXCL8
DMGDH	CXCR5
DMRT2	CYB5R2
DMRTA1	CYBA
DNAI3	CYBRD1
DNAJC3	CYP26A1
DNASE2	CYP27A1
DOCK1	CYP2J2
DPH5-DT	CYP2S1
DPH6	CYP3A5
DPY19L1	CYP3A7
DPYD	CYSTM1
DRAM1	DAAM2
DRAM2	DAPK2
DRC1	DAPL1
DRD1	DCTD
DSCC1	DDB2
DSG2	DDIT3
DSP	DDIT4
DUSP5	DDN
DUSP6	DDO
DXO_2	DDR2
E2F7	DDX60
E2F8	DENND1C
EBI3	DEPP1
ECHDC2	DERA
ECHDC3	DHH
ECM1	DHRS3
EDEM1	DHRS4_1
EDNRB	DHX58
EEF1AKMT3	DIAPH2
EFEMP1	DINOL
EGF	DIRAS3
EGFR	DIRC3-AS1
EHD2	DKK1
EHF	DLGAP1-AS1
EIF2S3	DLGAP1-AS2
EIF2S3B	DLK1
EIF4EBP3	DMBT1
EIF5A2	DMD
ELF1	DMGDH
ELF3	DMRT2
ELF4	DMRTA1
ELK3	DNAH7
ELL2	DNAI3
ELL3	DNAJC27-AS1
ELOVL7	DNAJC3
EMP1	DNASE2
EMP2	DPH5-DT
EMP3	DPH6
ENOX2	DPY19L1
ENPP1	DPYD
ENPP5	DRC1
EOGT-DT	DRD1
EPAS1	DSG2
EPDR1	DSP
EPHA2	DUSP5
EPHB4	DUSP6
EPM2A-DT	DXO_2
EPOR	E2F7
EPPK1	E2F8
EPS8	EBI3
EPSTI1	ECE1
ERAP1	ECHDC2
ERMP1	ECHDC3
ERN1	ECM1
ERO1B	EDNRB
ESM1	EEF1AKMT3
ETS1	EFEMP1
ETV5	EFEMP2
EVA1A	EFHD1
EVA1C	EFNB1
EXOC3L4	EFS
EXPH5	EGF
EYA2	EHD2
EYA4	EHMT2_5
F10	EIF1B-AS1
F11R	EIF2D
F2RL1	EIF2S3
F3	EIF2S3B
F5	EIF4EBP1
F8A2	EIF4EBP3
FAH	ELF1
FAM110C	ELF3
FAM111A	ELF4
FAM114A1	ELK3
FAM133A	ELL2
FAM167A_1	ELL3
FAM180A	ELN-AS1
FAM199X	ELOVL2-AS1
FAM218A	ELOVL7
FAM230E	EML3
FAM24B	EMP1
FAM43A	EMP2
FAM83B	EMP3
FAM9A	ENC1
FAS	ENOX2
FAT1	ENPP1
FAXDC2	EPAS1
FBXL21P	EPCAM-DT
FBXO48	EPDR1
FCGR2A	EPHA2
FCGR2C	EPHB4
FCMR	EPM2A-DT
FDCSP	EPOR
FDXR	EPPK1
FGF16	ERAP1
FGF5	ERF
FGF7	ERLIN1
FGF7P3	ERMP1
FGFRL1	ERN1
FGGY	ERO1B
FHIP1A	ESM1
FHL2	ETS1
FKBP10	ETV5
FKBP9	EVA1A
FKBP9P1	EVA1B
FLG-AS1	EVA1C
FLI1	EXOC3L4
FLJ16779	EXPH5
FMN1	EYA2
FMNL3	EYA4
FMOD	F10
FNDC1	F11R
FNDC3B	F2RL1
FOLH1	F3
FOSL1	F5
FOXA1	F8A2
FOXA2	FAH
FOXA3	FAM110C
FOXF1	FAM111A
FOXI3	FAM114A1
FOXO1	FAM131C
FOXO6	FAM167A_1
FOXP2	FAM180A
FRG1EP	FAM201A
FRK	FAM218A
FRMD3-AS1	FAM24B
FRMD6	FAM43A
FRRS1	FAM83B
FST	FAM9A
FTH1	FAS
FTL	FAXDC2
FUOM	FBLN2
FXYD5	FBP1
FYB1	FBXL21P
FYCO1	FBXO17
FZD1	FCGR2A
FZD6	FCGR2C
FZD7	FCGRT
GAB3	FCMR
GABBR1	FDCSP
GABPB2	FDXR
GABRE	FES
GABRR3	FGF16
GAD1	FGF7
GADD45A	FGFR3
GADD45B	FGFRL1
GAL	FGGY
GALM	FHIP1A
GALNT12	FHL2
GALNT15	FIBCD1
GALNT5	FKBP10
GAS1	FKBP9
GAS5	FKBP9P1
GAS7	FLG-AS1
GASK1A	FLJ16779
GASK1B	FLNA
GASK1B-AS1	FLNC
GATA6	FLT4
GBP2	FMN1
GBP4	FMOD
GCLM	FNDC1
GCNT4	FNDC3B
GDA	FOLH1
GDF15	FOSL1
GDF5	FOXA1
GDNF	FOXA2
GEM	FOXA3
GET1-SH3BGR	FOXF1
GFPT2	FOXI3
GGT1	FOXO1
GGT5	FOXO6
GINM1	FOXP2
GIPC3	FOXP4
GJA1	FOXS1
GJA3	FREM2
GJA5	FRMD6
GJB2	FRMPD1
GJB3	FRRS1
GJB6	FST
GLB1L2	FTH1
GLDN	FTL
GLE1	FUOM
GLI3	FURIN
GLIS3	FXYD5
GM2A	FYCO1
GMPR	FZD1
GNG12	FZD6
GOLGA8O	FZD7
GOLIM4	FZD9
GP1BA	G6PD
GPANK1_5	GABBR1
GPAT3	GABRE
GPC6	GABRR3
GPNMB	GAD1
GPR101	GADD45B
GPR157	GADD45G
GPRC5A	GAL
GPRC5C	GALM
GRAMD2B	GALNT12
GREM1	GALNT15
GRHL3	GALNT4
GSN	GALNT5
GTF2E2	GALNT7-DT
GUCY1B1	GALNT9
GUCY1B2	GAS1
GULP1	GAS5
GXYLT2	GAS7
GYPC	GASK1A
GZMB	GASK1B-AS1
H19	GATA6
HACD4	GBP2
HADHB	GBP4
HAPLN1	GCK
HAS2	GCNT4
HAUS4	GDA
HEBP1	GDF15
HERC2	GDF5
HERC3	GDNF
HERC5	GDPD2
HES1	GEM
HES2	GFPT2
HEXB	GFRA2
HFE	GGT1
HGF	GGT5
HHAT	GIPC3
HHEX	GJA1
HIBADH	GJA5
HIF1A	GJB2
HK2	GJB6
HKDC1	GLB1L2
HLA-A	GLDN
HLA-B	GLE1
HLA-C	GLI3
HLA-E	GLIS2
HLA-E_1	GLIS3
HLA-F	GLMP
HLX	GM2A
HM13	GMPR
HMGCL	GNG12
HMOX1	GOLGA2P7
HNF4G	GOLGA8R
HNMT	GOLGA8T
HOXD10	GOLIM4
HOXD9	GP1BA
HP	GPANK1_5
HPRT1	GPAT3
HPSE	GPC1
HRH1	GPC6
HS2ST1	GPNMB
HS3ST3A1	GPR101
HS3ST3B1	GPR143
HSD17B14	GPR146
HSPA6	GPR157
HSPA7	GPRC5A
HSPB1	GPRC5B
HSPB8	GPRC5C
HSPG2	GRAMD2B
HTATIP2	GREM1
HTR1D	GRHL3
HTR2A	GRN
HTR2B	GSDMD
HTR3A	GSN
HTRA3	GSTP1
ICAM1	GUCA1A
ICOSLG	GUCY1B1
ID1	GUCY1B2
IER5	GXYLT2
IFI16	GYPC
IFI30	GZMB
IFI44	H1-2
IFIH1	H19
IFIT1	H6PD
IFIT2	HAAO
IFIT3	HACD4
IFITM2	HADHB
IFITM3	HAPLN1
IGF1	HAPLN3
IGF2	HAS1
IGF2R	HAS2
IGFBP4	HAUS4
IGSF1	HEBP1
IKZF1	HERC2
IL11	HERC2P3
IL12A	HERC5
IL13RA1	HES1
IL13RA2	HES2
IL15RA	HEXB
IL17RA	HFE
IL1A	HGF
IL1B	HHAT
IL1R1	HHEX
IL21-AS1	HHIPL1
IL31RA	HIBADH
IL32	HK2
IL33	HKDC1
IL34	HLA-A
IL3RA	HLA-B
IL4I1	HLA-B_3
IL4R	HLA-C
IL6R	HLA-DPB1
ILDR2	HLA-E
INHBA	HLA-E_1
INHBE	HLA-F
INKILN	HLA-F-AS1
INPP5D	HLX
INSYN1-AS1	HM13
IP6K3	HMGA1
IQGAP1	HMGB2
IQGAP2	HMGCL
IRAK2	HMOX1
IRAK3	HNMT
IRF1	HOXD10
IRF6	HOXD9
ISG20	HP
ITGA2	HPRT1
ITGAM	HPSE
ITGAV	HRH1
ITGB3	HS2ST1
ITGB4	HS3ST3A1
ITGB5	HS3ST3B1
ITIH5	HS3ST6
ITIH6	HSD17B14
ITK	HSD17B8
ITPKB	HSD3B7
ITPR2-AS1	HSF1
ITPR3	HSPA6
ITPR3-AS1	HSPA7
ITPRID1	HSPB1
ITPRID2	HSPB7
ITPRIP	HSPB8
JAG1	HSPG2
JCAD	HTR2A
JMY	HTR2B
JPX	HTR3A
JUNB	HTRA3
KANK1	HYKK
KANK2	IBTK_1
KANK4	ICAM1
KCNE4	ICAM4-AS1
KCNG1	ICOSLG
KCNH5	ID1
KCNJ2	IER5
KCNJ5	IER5L
KCNJ8	IFI16
KCNK1	IFI27
KCNK3	IFI30
KCNQ5	IFI35
KCNS1	IFI44
KCNV1	IFIH1
KIAA0040	IFIT1
KIF17	IFIT2
KITLG	IFIT3
KL	IFITM1
KLF15	IFITM2
KLF4	IFITM3
KLF5	IFNLR1
KLF9	IGF2
KLHDC7B	IGF2-AS
KLRD1	IGFBP2
KRT17	IGFBP4
KRT19	IGFBP6
KRT7	IGSF1
KRT75	IL11
KRT80	IL12A
KYNU	IL12RB2
L3MBTL2-AS1	IL13RA1
L3MBTL4	IL13RA2
LACTB2	IL15RA
LAMA3	IL17RA
LAMB3	IL17RC
LAMC1	IL18R1
LAMC2	IL1B
LAMP3	IL1R1
LAPTM5	IL27RA
LCLAT1	IL31RA
LCN2	IL32
LCP2	IL34
LEPR	IL3RA
LGALS3	IL4I1
LGALS9	IL4R
LGI1	IL6R
LHX6	ILDR2
LIF	IMMP2L
LIF-AS2	INAFM1
LIMS1	INHBA
LINC00261	INHBE
LINC00460	INKILN
LINC00467	INPP5D
LINC00643	INSYN1-AS1
LINC00673	IP6K3
LINC00698	IQGAP1
LINC00865	IQGAP3_1
LINC00877	IRAK1
LINC00900	IRAK2
LINC00960	IRAK3
LINC00973	IRF1
LINC01109	IRF5
LINC01133	IRF6
LINC01173	ISG20
LINC01181	ISM2
LINC01361	ITGA2
LINC01411	ITGA3
LINC01503	ITGA5
LINC01605	ITGAM
LINC01686	ITGAV
LINC01844	ITGB3
LINC01992	ITGB4
LINC02009	ITGB5
LINC02015	ITIH5
LINC02051	ITK
LINC02154	ITM2C
LINC02315	ITPKB
LINC02562	ITPR3
LINC02717	ITPR3-AS1
LINC02735	ITPRID1
LINC02806	ITPRIP
LINC02970	JAG1
LINC03077	JAK3
LITAF	JPX
LMCD1	JUNB
LMNA	KANK1
LMNTD1	KANK2
LNCTAM34A	KANK4
LNX1	KCNE4
LOC100128059	KCNF1
LOC100129434	KCNG1
LOC100287846	KCNIP3
LOC100310756	KCNJ12
LOC100505874	KCNJ5
LOC100506563	KCNJ8
LOC100507002	KCNK1
LOC100996662_1	KCNK3
LOC101927345	KCNN4
LOC101927764	KCNQ1
LOC101928156	KCNS1
LOC101928180	KCNV1
LOC101928409	KIAA0040
LOC101928466	KIF17
LOC101929322	KIF1C
LOC101929692	KIRREL1
LOC101929777	KIRREL2
LOC101929777_1	KITLG
LOC101929788_1	KL
LOC102723546	KLF15
LOC102723897	KLF16
LOC102723996	KLF4
LOC102724117_1	KLF5
LOC102724428	KLF9
LOC102724687	KLHDC7B
LOC102724701	KLKP1
LOC102725051	KLRD1
LOC105370124	KREMEN1
LOC105371348	KRT13
LOC105371472	KRT17
LOC105371953	KRT19
LOC105372401	KRT7
LOC105372424	KRT75
LOC105373346	KRT80
LOC105373390	KYNU
LOC105373703	L3MBTL2-AS1
LOC105374497	L3MBTL4
LOC105374937	LAD1
LOC105375236	LAMA3
LOC105375566	LAMB2
LOC105375630	LAMB3
LOC105376030	LAMC1
LOC105376236	LAMC2
LOC105376367	LAMP3
LOC105376710	LAPTM5
LOC105376850	LAYN
LOC105376951	LCAL1
LOC105377727	LCN2
LOC105378654	LCP2
LOC105379003	LEPR
LOC105379061	LGALS1
LOC105379507	LGALS3
LOC107984192	LGALS9
LOC107984266	LGI1
LOC107984413	LGR6
LOC107984933	LHX6
LOC107985250	LIF
LOC107985828	LIF-AS2
LOC107985911	LINC00261
LOC107986160	LINC00460
LOC107986346	LINC00629
LOC107986432	LINC00643
LOC107986437	LINC00673
LOC107986524	LINC00698
LOC107986760	LINC00865
LOC107987228	LINC00877
LOC107987392	LINC00960
LOC107987423	LINC00973
LOC107987545	LINC01133
LOC110091777	LINC01173
LOC112267934	LINC01181
LOC112268150	LINC01361
LOC112268283	LINC01411
LOC124900598	LINC01503
LOC124900602	LINC01605
LOC124900856	LINC01686
LOC124901076	LINC01879
LOC124901144	LINC01992
LOC124901228	LINC02009
LOC124901465	LINC02051
LOC124901469	LINC02154
LOC124901811	LINC02315
LOC124901924	LINC02487
LOC124902009	LINC02520
LOC124902130	LINC02562
LOC124902229	LINC02717
LOC124902258	LINC02735
LOC124902477	LINC02939
LOC124902544	LINC02970
LOC124902663	LINC03077
LOC124902876	LINC03112
LOC124902961	LITAF
LOC124903025	LMCD1
LOC124903073	LMNA
LOC124903162	LNCTAM34A
LOC124903628	LNX1
LOC124903701	LOC100129034
LOC124903715	LOC100129434
LOC124904231	LOC100287846
LOC124904904	LOC100310756
LOC124904970	LOC100505874
LOC124905041	LOC100507412
LOC124905103	LOC100996662_1
LOC124905110	LOC101927263
LOC124905206	LOC101927345
LOC124905484	LOC101927741
LOC124905488	LOC101928156
LOC124905499	LOC101928180
LOC124905504	LOC101928331
LOC124905514	LOC101928409
LOC124905557	LOC101929479
LOC124906206	LOC101929692
LOC124906307	LOC101929777
LOC124909486	LOC101929777_1
LOC128966597	LOC102723323
LOC130890646	LOC102723546
LOC283788	LOC102723897
LOC339685	LOC102723996
LOC401557	LOC102724117_1
LOC727751	LOC102724428
LOC728739	LOC102724687
LOXL1-AS1	LOC102724701
LOXL2	LOC102724751
LOXL4	LOC102725051
LPAR1	LOC105369302
LPAR6	LOC105370027
LPL	LOC105370124
LRIG1	LOC105371026
LRRC15	LOC105371348
LRRC17	LOC105371472
LRRC32	LOC105371953
LRRC61	LOC105372401
LRRC70	LOC105372424
LRRC8E	LOC105372685
LSR	LOC105373346
LTBP1	LOC105373390
LTBP3	LOC105373553
LUCAT1	LOC105373703
LXN	LOC105373880
LY75	LOC105374497
LY96	LOC105375236
LYN	LOC105376030
MAB21L2	LOC105376236
MAEL	LOC105376289
MAN1A1	LOC105376367
MAP1LC3C	LOC105376387
MAP3K20	LOC105376704
MAP4K3-DT	LOC105376710
MAP7D3	LOC105376850
MAPK13	LOC105376944
MBNL3	LOC105377727
MBOAT1	LOC105378313
MBP	LOC105378654
MC4R	LOC105379003
MCOLN3	LOC105379061
MCTP2	LOC107984192
MCTS2	LOC107984266
MCUB	LOC107984293
MDFIC	LOC107984701
MDM2	LOC107984933
MEIOB	LOC107985224
MELTF	LOC107985250
MERTK	LOC107985911
MFAP4	LOC107986432
MFGE8	LOC107986437
MGST1	LOC107987016
MICA_3	LOC107987228
MICAL2	LOC107987392
MID1	LOC107987423
MID2	LOC107987545
MILR1	LOC110091777
MIR181A2HG	LOC110384692
MIR3142HG	LOC112267934
MIR3171HG	LOC112268150
MIR31HG	LOC112268283
MIR3945HG	LOC124900374
MIR4458HG	LOC124900480
MITF	LOC124900509
MLPH	LOC124900598
MMP10	LOC124900602
MMP13	LOC124900641
MMP14	LOC124900856
MMP2	LOC124901076
MMP7	LOC124901139
MMP9	LOC124901144
MOB3B	LOC124901469
MOCOS	LOC124901811
MORC4	LOC124901924
MOSPD1	LOC124902009
MOV10L1	LOC124902130
MPZ	LOC124902167
MR1	LOC124902258
MRAP2	LOC124902378
MSC	LOC124902426
MSC-AS1	LOC124902477
MSX2	LOC124902510
MTARC2	LOC124902544
MTHFD2	LOC124902663
MTMR9_1	LOC124902694
MUC2	LOC124902876
MUC5AC	LOC124902961
MUC5B	LOC124903025
MVP	LOC124903162
MYBPC2	LOC124903676
MYC	LOC124903701
MYH14	LOC124903715
MYH8	LOC124903940
MYLK3	LOC124904904
MYO10	LOC124904970
MYO1D	LOC124905103
MYO1E	LOC124905206
MYO3A	LOC124905484
MYO5B	LOC124905488
MYO5C	LOC124905499
MYO6	LOC124905514
MYOF	LOC124906206
MYOM3	LOC124908048
NAALADL2	LOC124909486
NAB1	LOC128966597
NABP1	LOC130890646
NAMPT	LOC283788
NBPF26	LOC339685
NDE1	LOC399900
NDRG1	LOC401557
NEBL	LOC653653
NECAB1	LOC727751
NEDD4	LONP1
NEDD9	LOXL1-AS1
NEK6	LOXL2
NEMP2	LOXL4
NET1	LPAR1
NFAM1	LPAR6
NFATC1	LPL
NFATC2	LRATD2
NFATC3	LRIG1
NFATC4	LRIG3
NFE2L2	LRP10
NFE2L3	LRRC15
NFIX	LRRC32
NFKB1	LRRC43
NFKB2	LRRC61
NFKBIA	LRRC70
NGEF	LRRC8E
NGF	LSP1P4
NHIP	LSR
NHSL1-AS1	LTA4H
NIBAN1	LTBP1
NID1	LTBP3
NINJ2-AS1	LTBP4
NIPA2	LXN
NIPAL1	LY96
NIPAL2	LYN
NIPAL4	LYPD3
NKILA	MAB21L2
NKX2-2	MAEL
NLRP1	MAFF
NLRP2	MAN1A1
NMI	MAN2B1
NMRAL2P	MAP1LC3C
NNMT	MAP3K20
NOD1	MAP3K6
NOD2	MAP4K3-DT
NOTCH1	MAP7D3
NOTCH2	MAPK13
NOTCH2NLB	MAPKAPK2
NOTCH2NLC	MBNL3
NOTCH2NLR	MBOAT1
NPAS2	MBP
NPC2	MC4R
NPFFR1	MCTS2
NPM1	MCUB
NPTX2	MDC1_1
NPY1R	MDFIC
NQO1	MEF2D_1
NR1D1	MEIOB
NR1D2	MELTF
NR3C1	MERTK
NR3C2	MFAP4
NRAD1	MFGE8
NRIP3	MGLL
NRIP3-DT	MGST1
NRSN1	MICA_3
NSUN7	MICAL2
NT5DC1	MICALL2
NTN1	MID1
NTS	MILR1
NUAK2	MIR181A2HG
NUPR1	MIR23AHG
NXT2	MIR31HG
OCA2	MIR3945HG
OCLN	MIR4458HG
OCLN_1	MITF
ODAM	MLPH
OLFML2A	MLXIPL
OMA1	MMP10
OPN3	MMP13
OR2A9P	MMP14
OR2I1P	MMP2
OR51E2	MMP24-AS1-EDEM2
OR7E14P	MMP7
ORAI3	MMP9
OSBPL10	MOB3B
OSBPL3	MOCOS
OSGIN1	MORC4
OSMR	MOSPD1
OTP	MPZ
P2RX4	MR1
P2RX7	MRAP2
P4HA2	MRC2
P4HA3	MSC-AS1
PACSIN3	MSX2
PAM	MTMR9_1
PAMR1	MUC12
PAN2	MUC2
PAPLN	MUC5AC
PAPPA	MUC5B
PARD3B	MVP
PARP12	MYBPC2
PARP14	MYC
PARP9	MYH14
PAWR	MYLK3
PAX2	MYO10
PAX5	MYO1D
PAX8	MYO1E
PAX8-AS1	MYO3A
PBX2_2	MYO5B
PBX2_3	MYO6
PBXIP1	MYOF
PCDHA10	MYOM3
PCDHA12	NAALADL2
PCDHA13	NAMPT
PCDHA3	NBL1
PCDHA7	NBPF26
PCDHGA10	NDE1
PCDHGA11	NDRG1
PCDHGA3	NECAB1
PCDHGA7	NEDD9
PCDHGC3	NEK2
PCK2	NEK6
PCSK1	NEMP2
PCSK6	NENF
PDGFA	NET1
PDGFC	NFAM1
PDGFD	NFATC1
PDGFRB	NFATC2
PDK4	NFATC4
PDLIM5	NFE2L3
PDPN	NFIC
PDYN	NFIX
PECAM1	NFKB1
PENK	NFKB2
PGF	NFKBIA
PGM2	NGEF
PGM5	NGF
PHEX	NHIP
PHLDA1	NHSL1-AS1
PHLDB2	NIBAN1
PIK3AP1	NIBAN2
PIM1	NID1
PIP5K1B	NINJ1
PIR	NINJ2-AS1
PIRT	NIPA2
PLA2G4A	NIPAL4
PLAAT4	NKD2
PLAG1	NKILA
PLAGL1	NKX2-2
PLAT	NKX6-2
PLAU	NLRC5
PLAUR	NLRP2
PLCE1	NLRX1
PLD1	NME1-NME2
PLEK	NNMT
PLEK2	NOB1
PLEKHA2	NOD1
PLEKHA4	NOD2
PLEKHF2	NOS2
PLGRKT	NOTCH1
PLP2	NOTCH2
PLPP4	NOTCH2NLR
PLPP5	NOTUM
PLS1	NPAS1
PLSCR1	NPAS2
PLTP	NPC2
PLXDC2	NPFFR1
PLXNB3	NPM3
PLXND1	NPTX2
PM20D1-AS1	NQO1
PMAIP1	NR1D1
PMEPA1	NR1D2
PMP22	NR3C1
PNLIP	NR3C2
PNLIPRP3	NR4A1
PNOC	NR4A3
PNRC1	NRAD1
POC1B	NRIP3
PODN	NRIP3-DT
POFUT1	NRM
POGLUT3	NRSN1
POLD4	NSUN7
POLR2J2-UPK3BL1	NTN1
POLR2J3-UPK3BL2	NTS
POU2F2	NTSR1
POU3F2	NUAK2
PPARD	NUDT8
PPARG	NUPR1
PPFIBP2	OCA2
PPID	OCLN_1
PPM1N	ODAM
PPP1R11_6	ODC1-DT
PPP1R14C	OLFML2A
PPP2R5A	OPLAH
PRDM1	OPN3
PRDX4	OR2A9P
PRDX6	OR2I1P
PREX1	OR51E2
PRICKLE3	OR7E14P
PRKAR1B-AS1	ORAI1_1
PRKCD	ORAI3
PRKD1	OSBPL10
PRKD3	OSBPL3
PRL	OSGIN1
PRND	OSMR
PROC	OSR2
PROCR	P2RX4
PROKR1	P2RX6
PRORP-PSMA6	P2RX7
PROS1	P4HA2
PRPH2	P4HA3
PRPS2	PABPC1L2B-AS1
PRR13	PACSIN3
PRR27	PADI2
PRSS16	PAM
PRSS23	PAMR1
PRSS33	PAN2
PSAP	PAPLN
PSMB8	PAPPA
PSMB9	PARD3B
PSMD10	PARP12
PTCHD1	PARP14
PTCHD4	PAWR
PTGDS	PAX2
PTGES	PAX5
PTGFR	PAX8
PTGFRN	PAX8-AS1
PTGIR	PBX2_3
PTGS2	PBXIP1
PTHLH	PCDH20
PTPN13	PCDHA10
PTPN14	PCDHA12
PTPRK	PCDHA13
PTPRQ	PCDHA3
PTTG1	PCDHA7
PURPL	PCDHGA10
PVT1	PCDHGA11
PXDC1	PCDHGA3
PYCARD	PCDHGA7
PYGL	PCDHGC3
QNG1	PCED1B
RAB13	PCK2
RAB27A	PCOLCE2
RAB29	PCSK5
RAB31	PCSK6
RAB32	PDE3A
RAB34	PDGFA
RAC2	PDGFB
RAD17_2	PDGFC
RAD21L1	PDGFD
RADX	PDGFRB
RAET1L	PDGFRL
RAMP1	PDIA4
RAP2B	PDIA5
RARG	PDK4
RARRES1	PDLIM4
RASD2	PDLIM5
RASEF	PDPN
RASGRP3	PDYN
RASL11A	PECAM1
RASSF3	PENK
RASSF6	PGF
RBM47	PGM2
RBMS3	PGM5
RBP4	PHEX
RBP7	PHLDA1
RBPMS	PHLDA3
RBPMS2	PHLDB2
REEP3	PHLDB3
RELB	PHYHIP
RELL1	PHYKPL
RELN	PIEZO1
REPS2	PIGO
RFLNB	PIK3AP1
RFTN1	PIM1
RFX2	PIM3
RFX4	PIP5K1B
RGS1	PIR
RGS10	PIRT
RGS16	PKN1
RGS22	PKN3
RGS6	PLA2G4A
RHBDF2	PLA2G4C
RHCE	PLAAT4
RHOJ	PLAG1
RHOXF1-AS1	PLAGL1
RHPN1-AS1	PLAT
RILP	PLAU
RIN3	PLAUR
RIPK2	PLCD3
RIPK4	PLCE1
RIPOR3	PLD1
RIPPLY3	PLD2
RIT2	PLEK
RNASE4	PLEKHA2
RNF125	PLEKHA4
RNF43	PLEKHG4
ROR1-AS1	PLEKHG6
ROR2	PLGRKT
RPL12	PLIN3
RPL39	PLK3
RPS4X	PLLP
RPS6	PLOD3
RPS7	PLP2
RRAD	PLPP4
RRAS	PLPP5
RREB1	PLS1
RRM2B	PLTP
RTL1	PLXDC2
RTP4	PLXNB3
RUBCNL	PLXND1
RUNX1	PM20D1-AS1
RUNX2	PMAIP1
S100A10	PMEL
S100A11	PMEPA1
S100A16	PMP22
S100A2	PNLIP
S100B	PNLIPRP2_1
S100P	PNLIPRP3
SALL4	PNMA6F
SAMD9L	PNOC
SAT1	PNPLA2
SCAND3_1	PNRC1
SCARA5	POC1B
SCEL	PODN
SCIRT	POFUT1
SCUBE2	POLD4
SDC1	POLR2J2-UPK3BL1
SDC4	POLR2J3-UPK3BL2
SDCBP	POU2AF3
SDHD	POU2F2
SDR16C5	PPARD
SELE	PPARG
SELENOP	PPFIBP2
SELL	PPM1M
SEMA3E	PPM1N
SEMA5A	PPP1R11_6
SEPTIN10	PPP1R14C
SEPTIN7P13	PPP2R3B_3
SERPINA1	PPP2R5A
SERPINA3	PRDM1
SERPINB4	PRDX4
SERPINE1	PRDX6
SERPINF1	PRELP
SERPINH1	PREX1
SERTAD2	PRICKLE3
SERTAD4	PRKAR1B-AS1
SERTAD4-AS1	PRKCD
SERTM1	PRKD1
SGCG	PRND
SGMS2	PROC
SGPP2	PROCR
SH2B3	PROKR1
SH3BP4	PRORP-PSMA6
SH3D19	PROS1
SH3RF2	PROSER2
SH3TC1	PRPH2
SH3TC2	PRPS2
SHC1	PRR13
SHISA2	PRR27
SHLD2P3	PRRG4
SIK1	PRSS16
SIL1	PRSS23
SILC1	PRSS33
SIM1	PRX
SIPA1L2	PSAP
SIX4	PSMB8
SLC12A4	PSMB9
SLC12A7_1	PSMD10
SLC12A8	PSME1
SLC13A3	PTBP1
SLC14A1	PTCHD1
SLC15A2	PTCHD4
SLC15A3	PTGDS
SLC16A12	PTGES
SLC19A3	PTGFR
SLC1A5	PTGFRN
SLC22A3	PTGIR
SLC24A1	PTHLH
SLC25A21	PTPN14
SLC25A43	PTPRK
SLC26A4-AS1	PTPRQ
SLC26A9	PTPRU
SLC26A9-AS1	PTTG1
SLC27A2	PURPL
SLC2A10	PVT1
SLC2A12	PXDC1
SLC2A13	PYCARD
SLC2A3	PYGL
SLC30A1	QNG1
SLC39A1	QSOX1
SLC39A14	RAB11FIP1
SLC39A8	RAB13
SLC43A3	RAB29
SLC44A1	RAB31
SLC44A3	RAB32
SLC44A3-AS1	RAB34
SLC4A11	RAB43
SLC4A4	RAC2
SLC52A1	RACK1
SLC66A3	RAD17_2
SLC6A15	RAD21L1
SLC6A17	RADX
SLC6A5	RAET1L
SLC7A11	RAMP1
SLC7A2	RAP1GAP
SLC7A5	RAP2B
SLC8B1	RARG
SLC9A9	RARRES1
SLCO1A2	RASD2
SLCO2A1	RASEF
SLFN5	RASGRP3
SMAD3	RASL11A
SMAD9	RASSF3
SMCO2	RASSF6
SMIM20	RBCK1
SMIM3	RBM47
SMIM30	RBP4
SMN1_1	RBP7
SMOC1	RBPMS
SMOX	RBPMS2
SMPX	RELB
SMS	RELL1
SNAP23	RELN
SNAPC1	RENBP
SNHG18	REPS2
SNHG28	RESP18
SNTB1	RFLNB
SNX33	RFTN1
SNX7	RFX2
SOCS3	RFX4
SOD2	RGS1
SOSTDC1	RGS10
SOWAHB	RGS14
SOWAHC	RGS16
SOX2	RGS6
SOX2-OT	RGS9BP
SOX6	RHBDF2
SOX9	RHCE
SP100	RHOC
SP110	RHOD
SP6	RHOG
SPATA18	RHOXF1-AS1
SPATS2L	RHPN1-AS1
SPHK1	RILP
SPHKAP	RILPL2
SPIB	RIN1
SPINK5	RIN3
SPINK6	RIPK2
SPINT1	RIPK4
SPOCD1	RIPOR3
SPON1	RIPPLY3
SPP1	RIT2
SPRY1	RNA45SN4
SQOR	RNASE4
SQSTM1	RND1
SRGN	RNF125
SRPRB	RNF182
SRPX	RNF43
SRPX2	ROBO3
SSH3	ROR1-AS1
SSPN	ROR2
SSTR1	RPL12
SSTR4	RPL13A
ST14	RPL29
ST3GAL4	RPL32
ST3GAL6	RPL39
ST6GALNAC2	RPL41
STAG2	RPL8
STAP2	RPLP0
STC2	RPLP1
STEAP1	RPS12
STEAP3	RPS14
STING1	RPS15
STK17A	RPS18
STK17B	RPS19
STK26	RPS2
STK3	RPS6
STOM	RPS7
STON1	RPS9_7
STON1-GTF2A1L	RRAD
STUM	RRAS
STXBP2	RREB1
SUCLG2	RRM2B
SUGCT	RSPO3
SULT1E1	RTL1
SUMF1	RTN4RL2
SV2B	RTP4
SVIL-AS1	RUBCNL
SYK	RUNX1
SYNJ2	RUNX2
SYPL1	RXFP2
SYTL1	S100A11
SYTL2	S100A16
SYTL3	S100A2
SYTL4	S100B
TAC3	S100P
TACR3	SALL4
TAF4B	SAMD9L
TANC1	SAT1
TAP1	SBNO2
TAPBP	SCAND3_1
TAPBPL	SCARA3
TBC1D8B	SCARA5
TBX2	SCARF2
TCEA3	SCEL
TCEAL5	SCN4A
TCEAL6_1	SCN5A
TCEAL9	SCUBE2
TCF7L1	SDC1
TCF7L2	SDC4
TCIM	SDCBP
TEC	SDF4
TENT5C	SDHD
TESC	SDR16C5
TESK2	SDSL
TFPI	SELE
TFPI2	SELENOM
TFRC	SELENOP
TGFA	SELL
TGFB1	SEMA3E
TGFBI	SEMA5A
TGFBR2	SEPTIN7P13
TGFBR3	SEPTIN9
TGIF1	SERINC2
TGIF2	SERPINA1
TGM2	SERPINA3
TGM3	SERPINA5
THBD	SERPINE1
THBS2	SERPINF1
THNSL2	SERPINH1
THSD1	SERTAD2
TIAM2	SERTAD4
TIMP1	SERTAD4-AS1
TIMP3	SERTM1
TLCD1	SESN2
TLE2	SFTPA2
TLR1	SGCG
TLR2	SH2B3
TLR3	SH2D3A
TLR4	SH2D5
TLR5	SH3BP1
TLR6	SH3BP4
TLR7	SH3D19
TM4SF1	SH3RF2
TM4SF19	SH3TC1
TM6SF1	SHB
TMBIM1	SHC1
TMCO4	SHISA2
TMEM101	SHISA3
TMEM117	SHLD2P3
TMEM123	SHMT2
TMEM144	SIK1
TMEM163	SIL1
TMEM187	SILC1
TMEM217	SIM1
TMEM238L	SIPA1L2
TMEM256	SIRPA
TMEM26	SIX5
TMEM35B	SLA
TMEM38B	SLC12A4
TMEM51	SLC12A7_1
TMEM51-AS1	SLC12A8
TMEM63A	SLC13A3
TMEM68	SLC14A1
TMPRSS2	SLC15A2
TMSB4X	SLC15A3
TMT1A	SLC16A12
TNFAIP2	SLC16A5
TNFAIP6	SLC19A3
TNFAIP8	SLC1A5
TNFAIP8L3	SLC22A3
TNFRSF10A	SLC24A1
TNFRSF10A-DT	SLC25A26
TNFRSF10B	SLC26A4-AS1
TNFRSF10C	SLC26A9
TNFRSF10D	SLC26A9-AS1
TNFRSF1B	SLC27A1
TNFSF10	SLC27A2
TNFSF11	SLC27A6
TNFSF15	SLC29A1
TNFSF4	SLC2A10
TNFSF9	SLC2A12
TNIP1	SLC2A13
TNS3	SLC2A3
TNXB	SLC2A4
TOB1	SLC30A1
TOM1L1	SLC35B2
TOR4A	SLC35F6
TP63	SLC39A1
TPBG	SLC39A14
TPCN1	SLC39A8
TPH2	SLC3A2
TPK1	SLC43A1
TPP1	SLC43A3
TPT1	SLC44A1
TRAF3IP2	SLC44A3
TRIB3	SLC44A3-AS1
TRIM22	SLC4A11
TRIM29	SLC66A3
TRIM38	SLC6A17
TRIM4	SLC6A5
TRIM56	SLC7A11
TRIM59	SLC7A2
TRIP10	SLC7A3
TRIP6	SLC7A5
TRPC3	SLC8B1
TRPM8	SLC9A9
TSHZ2	SLCO2A1
TSLP	SLX1A
TSPAN8	SMAD3
TTC12	SMAD9
TUBA1C	SMAGP
TUBA4A	SMIM20
TWIST2	SMIM3
TXK	SMIM38
TXLNB	SMN1_1
TYMP	SMOC1
UBAC2-AS1	SMOX
UBD	SMPX
UCP2	SMS
UNC5B	SMTNL2
UNC5B-AS1	SNAPC2
UNC93B1	SNHG18
UNCX	SNHG28
UPP1	SNORD141A
USP2	SNTA1
USP53	SNTB1
UST	SNX33
UTS2	SNX7
VAMP3	SOCS1
VAMP5	SOCS3
VASN	SOD2
VCAM1	SORBS3
VDR	SORCS2
VEGFA	SOSTDC1
VEGFC	SOWAHA
VIM	SOWAHB
VPS52_4	SOWAHC
VRK2	SOX2
VSIG1	SOX6
VSIG10	SOX9
VSIG10L	SP1
VSIR	SP100
VSTM4	SP110
WASF2	SP6
WEE1	SPATA18
WFDC1	SPHK1
WHRN	SPHKAP
WIF1	SPIB
WNT2	SPINK6
WNT5A	SPINT1
WNT7A	SPOCD1
WNT7B	SPON1
WNT9B	SPP1
WT1	SPRY1
WWC1	SQOR
WWTR1	SQSTM1
XIST	SRGN
XKR9	SRPRB
XPOT	SRPX
YAP1	SRPX2
YBX3	SSH3
YES1	SSTR1
ZBED10P	SSTR4
ZC3H12A	ST14
ZCCHC24	ST3GAL4
ZEB2	ST3GAL6
ZFP3	ST6GALNAC2
ZFP36L1	ST6GALNAC4
ZFP36L2	STAP2
ZFPM2-AS1	STAT5A
ZG16B	STC2
ZG16B_1	STEAP1
ZHX2	STEAP3
ZMAT3	STING1
ZNF185	STK17B
ZNF208	STK26
ZNF217	STK3
ZNF277	STK32A-AS1
ZNF469	STOM
ZNF528-AS1	STON1
ZNF578	STON1-GTF2A1L
ZNF600	STUM
ZNF677	STXBP2
ZNF702P	SUCLG2
ZNF728	SULT1E1
ZNF788P	SUMF1
ZPLD1	SUSD6
ZXDA	SV2B
ABCA9	SVIL-AS1
ABCG8	SWI5
ABO_1	SYK
ACIN1	SYNGR2
ACKR1	SYNJ2
ACKR3	SYNPO
ACTA2-AS1	SYPL1
ACVR1C	SYTL1
ADAM20	SYTL2
ADAMTS18	SYTL3
ADAMTS5	SYTL4
ADCY2	TAC3
ADGRD1	TAF4B
ADH1C	TANC1
ADIRF-AS1	TAP1
ADORA1	TAPBP
ADPRHL1	TAPBPL
AFAP1L2	TAX1BP3
AFG3L1P	TBC1D10A
AHCTF1P1	TBC1D8B
AIM2	TBX19
AIRN	TBX2
ALDH1A2	TCEA3
ALDOC	TCEAL5
AMY2B	TCEAL6_1
ANGPTL1	TCF7L1
ANK1	TCF7L2
ANK3	TCIM
ANKRD18CP	TCP11
ANKRD23	TEAD2
ANKRD24	TEAD3
ANKRD30B	TEAD4
ANKRD35	TEF
ANKRD65	TENT5C
ANO3	TESC
APLN	TESK2
APOLD1	TFEB
ARHGAP22	TFPI
ARHGAP27P1-BPTFP1-KPNA2P3	TFPI2
ARHGEF15	TFRC
ARHGEF33	TGFA
ARHGEF4	TGFB1
ARID3B	TGFB2
ARID3C	TGFBI
ARL17A	TGFBR2
ARL17B	TGFBR3
ASIC1	TGIF1
ASXL3	TGIF2
ATAD5	TGIF2-RAB5IF
ATP1A2	TGM2
ATP8A1	TGM3
ATXN7L2	TH
AXIN2	THBD
B3GAT1-DT	THBS2
B3GLCT	THBS3
BAAT	THNSL2
BACH2	THSD1
BASP1-AS1	TIAM2
BAZ2B	TIGIT
BCAN	TIMP1
BICDL1	TIMP3
BIK	TIMP4
BLACAT1	TINCR
BMP3	TJP3
BMP4	TKT
BMS1P1	TLCD1
BMS1P2	TLE2
BTNL9	TLE3
C10orf53	TLR1
C17orf107	TLR2
C1orf220	TLR3
C1QL3	TLR4
C1RL-AS1	TLR5
C20orf96	TM4SF1
C3AR1	TM4SF19
C3orf62	TM6SF1
C4orf50	TMBIM1
C6orf147	TMC6
C8orf34	TMCO4
CACNA1D	TMED1
CACNA1G	TMEM101
CACNG8	TMEM123
CALCB	TMEM144
CALN1	TMEM158
CAMK1D	TMEM161A
CAMSAP1-DT	TMEM163
CAPN1-AS1	TMEM164
CARS1_1	TMEM179B
CASZ1	TMEM187
CAVIN4	TMEM225B
CBLN2	TMEM238L
CBLN4	TMEM256
CCDC144BP	TMEM26
CCDC187	TMEM35B
CCDC3	TMEM38B
CCDC40	TMEM42
CCDC66	TMEM51
CCDC96	TMEM51-AS1
CCNB3	TMEM52
CCNY-AS1	TMEM54
CD248	TMEM63A
CDC25A	TMEM68
CDC6	TMEM92
CDH12	TMPRSS2
CDH20	TMT1A
CDH4	TNFAIP2
CDH7	TNFAIP6
CDRT4	TNFAIP8L3
CGN	TNFRSF10A
CHN2	TNFRSF10B
CHRM3	TNFRSF10C
CHRNA2	TNFRSF10D
CIT	TNFRSF12A
CLCN2	TNFRSF1B
CLEC1A	TNFRSF8
CLEC7A	TNFSF11
CLIC5	TNFSF15
CLSTN2	TNFSF9
CLUHP3	TNIP1
CMYA5	TNIP2
CNR1	TNS3
CNTN4	TNXB
CNTN6	TOB1
CNTNAP4	TOM1L1
COL1A2	TOP2A
COL23A1	TOR4A
COL26A1	TP63
COL28A1	TPBG
COL6A4P2	TPCN1
COL8A1	TPH2
CPEB3	TPK1
CPLX1	TPP1
CPS1	TPT1
CPT1B	TRABD2B
CRABP2	TRAF3IP2
CREB3L3	TRIB3
CRIM1	TRIM22
CRIM1-DT	TRIM29
CRNDE	TRIM38
CROCCP3	TRIM4
CRYBB2P1	TRIM56
CSMD1	TRIM59
CSMD2	TRIP10
CTSK	TRIP6
CTXN3	TRNP1
CUTALP	TRPC3
CUX2	TRPM8
CXCL13	TSHZ2
DACT3-AS1	TSKU
DCC	TSLP
DCN	TSPAN8
DCTN1-AS1	TSPO
DDTL_1	TUBA1C
DDX11	TUBA4A
DDX3Y	TWIST2
DDX51	TXLNB
DGCR8	TYMP
DHCR24	UAP1L1
DIRC3	UBA7
DISP2	UBAC2-AS1
DLGAP2	UBD
DMRT3	UBTD1
DNAAF9	UCN
DNAJC22	UCP2
DNASE1	UNC5B
DNMT3B	UNC5B-AS1
DOCK8	UNC93B1
DOK3	UNCX
DPH7	UPP1
DPP4	USP2
DPP6	UST
DPPA4	UTS2
DPY19L2P2	VAMP5
DPYSL4	VASN
DRAXIN	VCAM1
DTX4	VDR
DUSP16_1	VEGFA
EBF2	VEGFC
EEF1DP3	VGF
EFR3B	VIM
EGFEM1P	VKORC1
EID3	VNN2
EIF1AY	VPS52_4
EMC3-AS1	VSIG1
EME2	VSIG10
EMSLR	VSIG10L
ENOX1	VSIR
ENTPD1	VSTM4
ENTREP2_2	VWCE
EPHA3	VWDE
EPHA4	WASF2
EPHA5	WEE1
EPHA6	WFDC1
EPHB1	WHRN
EPHB6_1	WIF1
ERAP2	WLS
ERBB4	WNT10B
ERCC6L2-AS1	WNT2
ERICH3	WNT5A
ERV3-1-ZNF117	WNT7A
ESRRB	WNT7B
EXO5-DT	WNT9B
EYA1	WWC1
FABP7	WWTR1
FAM120B_1	XIST
FAM135B	XKR9
FAM13B	XYLT2
FAM157A	YAP1
FAM157B	YBX3
FAM182B	YES1
FAM20C	ZBED10P
FAM227A	ZBTB7B
FAM27E3	ZC3H12A
FAM66B	ZCCHC24
FAM66C	ZDHHC1
FAM78B	ZFP36
FAM83D	ZFP36L1
FAM88B	ZFP36L2
FAM88C	ZFPM2-AS1
FAP	ZG16B
FAR2P2	ZHX2
FBXL19-AS1	ZMAT3
FBXO9	ZNF185
FCHSD1	ZNF208
FGD3	ZNF217
FGF17	ZNF32-AS2
FIBIN	ZNF385A
FIGN	ZNF436-AS1
FIGNL2	ZNF469
FJX1	ZNF528-AS1
FKBP11	ZNF578
FLJ12825	ZNF581
FLJ42627	ZNF677
FLVCR1	ZNF702P
FLVCR1-DT	ZNF780A_1
FNDC5	ZPLD1
FNDC9	ZXDA
FOXD3-AS1	ABCA8
FOXD4	ABCA9
FOXD4L1	ABCG8
FOXD4L5	ABO_1
FOXP1-DT	ACADM
FREM3	ACADSB
FRY	ACIN1
FRZB	ACKR1
FSCN2	ACTA2-AS1
FXYD7	ACTRT3
GABBR1_1	ACVR1C
GALNT16-AS1	ADAM20
GBA1LP	ADAMTS18
GC	ADAMTS5
GDF10	ADCY2
GDF6	ADGRD1
GIPR	ADH1C
GLCCI1	ADPRHL1
GLP1R	AFAP1L2
GLT1D1	AFG3L1P
GNA14	AFTPH-DT
GNAO1-AS1	AGO4
GNB3	AHCTF1P1
GOLGA2P5	AHI1
GOLGA6L5P	AHSA2P
GOLGA8A	AIM2
GOLGA8B	AIRN
GP5	AKAP5
GPC5	AKAP9
GPI	ALDH1A2
GPI_1	AMY2B
GPR139	ANGPT2
GPR22	ANGPTL1
GPR26	ANK1
GPR50	ANK3
GPR75	ANKRD18CP
GREB1	ANKRD20A2P
GREB1L	ANKRD26
GRHL1	ANKRD30B
GRIK3	ANKRD35
GRIN2A	ANKRD36
GRIN3A	ANKRD65
GSG1L	ANKS1B
GSTM1	ANKS3
GSTT1	ANO3
GTF2H2B	ANO4
GTF3C2-AS2	APOB
GUCA1B	APOLD1
[truncated: 1,369 more rows]

## Sheet: Normalized Genes
Gene
AAMDC
ABCA8
ABCC1_1
ACADM
ACADSB
ACTRT3
ADAM15
ADAMTS15
ADAMTSL1
ADGRG1
ADRA2C
AFTPH-DT
AGAP2-AS1
AGO4
AHI1
AHNAK2
AHSA2P
AKAP5
AKAP9
AKNA
ANAPC1P2
ANGPT2
ANGPT4
ANKRD26
ANKRD36
ANKS1B
ANO4
ARGLU1
ARHGAP28
ARHGDIB
ARID4A
ARMCX5-GPRASP2
ARMH3
ASAP1
ASB2
ASS1
ATOH8
ATRAID
B3GALT2
BATF3
BAX
BCL2L1
BCLAF1
BCLAF3
BEST1
BNAT1
BORCS8-MEF2B
BPTF
BTBD8
C13orf46
C14orf93
C1orf131
C1QL1
C20orf203
C22orf46P
C3orf70
CARD8-AS1
CASTOR1
CBLL1-AS1
CCDC138
CCDC144A
CCDC144CP
CCDC144NL-AS1
CCDC146
CCDC18
CCDC30
CCDC57
CCDC65
CCDC69
CCN3
CCNT2-AS1
CD274
CDC25B
CDC42EP4
CDC42EP5
CDC7
CDH10
CDK16
CDK18
CDK2
CDT1
CENPJ
CENPW
CEP290
CERCAM
CHAMP1
CHCHD5
CHST1
CISH
CLIC1
CLSPN
CLU
CNNM1
COL16A1
COL18A1
COL24A1
COL6A6
COL9A2
COL9A3
COX20
COX6B2
CPEB2
CRADD
CRB2
CSPP1
CSRNP1
CSRP1
CTDSP2
CTH
CTSD
CTSF
CYB5D1
CYP27C1
CYSTM1
DCTD
DDX46
DENND1C
DHFR
DHH
DHRS4_1
DNAJC15
DNAJC27-AS1
DNAJC28
DYNC2I1
ECE1
EFCAB10-AS1
EFEMP2
EFHD1
EIF2D
EIF4EBP1
EIF5AL1
ELAVL2
ELOVL2-AS1
EML3
ENC1
EPB41L4B
EPCAM
EPCAM-DT
EPHA5-AS1
ERF
ERLIN1
ESCO2
EXOSC10
FAIM
FAM107B
FAM111B
FAM131C
FAM239B
FAM76B
FAM86HP
FANCM
FBXO17
FILIP1
FLNA
FLNC
FLT4
FNBP4
FOXC1
FREM2
FRMPD1
FSIP1
FURIN
FUS
FZD9
GABPB1-AS1
GADD45G
GALNT9
GCK
GCNT2_1
GDPD1
GEN1
GFRA2
GLIS2
GLMP
GOLGA1
GOLGA2P7
GPATCH1
GPC1
GPR143
GPR146
GPR19
GPRC5B
GRIK2
GRIN2B
GRK3
GRM3-AS1
GRN
GSTP1
GUCA1A
GVQW3
H6PD
HAAO
HEATR3
HECW1
HHIPL1
HLA-B_3
HLA-DPB1
HMCN1
HMGA1
HMGB2
HNRNPA1L2
HNRNPM
HSF1
HTR7P1
IER5L
IFNLR1
IFT172
IGF2-AS
IGFBP2
IGFBP6
IL27RA
IMMP2L
INTS6L
IRF5
IRF8
IRX2
ISM2
ITGA3
ITGA4
ITGA5
ITM2C
JAK3
KAT6B
KCNF1
KCNJ12
KCNMB3
KIF1C
KIRREL1
KIRREL2
KLF16
KLHL20
KLHL29
KREMEN1
KRT222
LAMB2
LAYN
LCMT2
LCOR
LGALS1
LGALS8
LIAT1
LINC00294
LINC00652
LINC01128
LINC01521
LINC01597
LINC01797
LINC02389
LINC02798
LINC02977
LINC03112
LMLN
LNMICC
LOC100129034
LOC100506124
LOC101927741
LOC101928331
LOC101928462
LOC101929479
LOC102724159
LOC102724250
LOC102724591
LOC102724593
LOC102724751
LOC105370531
LOC105370569
LOC105370912
LOC105371026
LOC105372268
LOC105372753
LOC105372952
LOC105373553
LOC105373757
LOC105374869
LOC105374925
LOC105375913
LOC105376146
LOC105376704
LOC105378157
LOC105379448
LOC107984257
LOC107984293
LOC107985206
LOC107985944
LOC107985965
LOC107986064
LOC107986298
LOC107986606
LOC107986946
LOC107987000
LOC107987054
LOC107987100
LOC107987119
LOC110384692
LOC112268022
LOC112268106
LOC124900374
LOC124900412
LOC124900480
LOC124901096
LOC124901232
LOC124901593
LOC124901607
LOC124901725
LOC124901911
LOC124902169
LOC124902269
LOC124902286
LOC124902510
LOC124903542
LOC124904085
LOC124904214
LOC124904409
LOC124905460
LOC124906003
LOC124906245
LOC124907854
LOC124908048
LOC399900
LOC441666
LOC652276
LONP1
LPP-AS2
LRCH3
LRIG3
LRP10
LRP6_1
LRRC43
LRRC66
LRRC7
LSM8
LTA4H
LTBP4
LTO1
MAFF
MAN2B1
MAP3K6
MAP3K9-DT
MAPKAPK2
MAPRE2
MAT2A
MBTD1
MDN1
MFSD6
MGLL
MIR130AHG
MIR137HG
MIRLET7IHG
MKI67
MKX
MLXIPL
MLYCD
MOK
MPHOSPH8
MRC2
MTCH2_1
MTF2
MTUS2
MUC12
MYSM1
N4BP2L2-IT2
NBL1
NBPF1
NBPF12
NCAM2
NCKAP5
NEFH
NEK10
NEK11
NENF
NFIC
NINJ1
NKAIN2
NKTR
NLRC5
NOB1
NOVA1
NPIPA1_1
NPIPB5
NPM3
NR4A1
NR4A3
NRM
NUP35
ODAPH
ODF2L
OFD1
OGN
OMG
OPLAH
PADI2
PCDH10-DT
PCDHB3
PCDHB4
PCDHB8
PCF11
PCOLCE2
PCSK5
PDCD6IP-DT
PDE3B
PDGFB
PDGFRL
PDIA3P1
PDIA4
PHLDB3
PHYHIP
PHYKPL
PIGO
PIK3R1
PIM3
PKN1
PKN3
PLA2G4C
PLD2
PLEKHA8P1
PLEKHG6
PLIN3
PLK3
PLOD3
PMEL
PNMA6F
PNPLA2
POP1
PPAN-P2RY11
PPM1M
PPP2R3B_3
PRKXP1
PROSER2
PRPF39
PRPF4B
PRR16
PRR4
PRX
PSME1
PSPC1
PTBP1
PTPRU
QSOX1
RAB11FIP1
RAB43
RAB6C
RAB6D
RACK1
RAD51-AS1
RAD51AP2
RAP1GAP
RAPGEF5
RBM28
RBM4B
RBM5
RBM6
RCOR3
RENBP
RERG
RFX3-DT
RGS14
RGS9BP
RHOC
RILPL2
RIPPLY2-CYB5R4
RND1
RNF182
RPL13A
RPL29
RPL32
RPL41
RPL8
RPLP0
RPLP1
RPS12
RPS14
RPS15
RPS18
RPS19
RPS2
RPS9_7
RRN3P3
RTN4RL2
SAFB2
SAMD5
SANBR
SASS6
SATL1
SCARA3
SCARF2
SCGB1B2P
SCUBE3
SDF4
SDSL
SELENOM
SEPTIN7P14
SEPTIN9
SERINC2
SERPINA5
SERPINB9P1
SESN2
SH2D5
SH3BP1
SHB
SHISA3
SHMT2
SIRPA
SLA
SLC10A5
SLC16A6
SLC25A26
SLC27A1
SLC29A1
SLC35B2
SLC35F6
SLC3A2
SLC5A7
SLC8A1
SLC9A8
SLTM
SLX1A
SMAGP
SMARCAD1
SMIM10L1
SMIM18
SMIM38
SMN2
SMTNL2
SNAP25
SNAPC2
SNORD141A
SNTA1
SNTG1
SNX10-AS1
SOCS1
SORBS3
SORCS2
SOX5
SP1
SRSF1
SRSF10
SRSF3
SSC5D
ST6GALNAC4
STAT5A
STXBP4
STYK1
SUSD6
SWI5
SYNE2
SYNGR2
SYNPO
TADA2A
TAX1BP3
TBC1D10A
TBX19
TCHP
TEAD2
TEAD3
TEAD4
TEF
TENM3
THBS3
THEM4
THSD7A
TIA1
TJP3
TKT
TLE3
TMED1
TMEM131L
TMEM158
TMEM161A
TMEM164
TMEM179B
TMEM225B
TMEM42
TMEM52
TNIP2
TOMM22-DT
TOP2A
TRA2A
TRA2B
TRABD2B
TRAF3IP1
TRHDE-AS1
TRIM52
TRMT9B
TRMU
TRNP1
TRPC5
TSC22D1-AS1
TTC14
UBE2FP1
UBE2L5
UFL1-AS1
UNC5C
UPF3B
USP32P3
USP34-DT
UTP14A
VGF
VKORC1
WAC-AS1
WDR11-DT
WLS
WNT10B
WRN
XPA
XRCC2
XYLB
XYLT2
YAE1
ZBED5
ZBTB7B
ZBTB8B
ZC3H12B
ZC3H8
ZDHHC1
ZFHX3
ZFP30
ZFP36
ZGRF1
ZNF107
ZNF114
ZNF117
ZNF124
ZNF141
ZNF180
ZNF221
ZNF234
ZNF253
ZNF283
ZNF287
ZNF302
ZNF345
ZNF354C
ZNF37A
ZNF37BP
ZNF385A
ZNF397
ZNF417
ZNF43
ZNF430
ZNF432
ZNF470
ZNF471
ZNF493
ZNF506
ZNF549
ZNF555
ZNF570
ZNF581
ZNF583
ZNF587
ZNF596
ZNF605
ZNF621
ZNF638
ZNF658B
ZNF660
ZNF660-ZNF197
ZNF663P
ZNF674
ZNF681
ZNF737
ZNF749
ZNF77
ZNF778
ZNF780A
ZNF790
ZNF81
ZNF836
ZNF84
ZNF852
ZNF883
ZNF891
ZNF892
ZNF91
ZNF93
ZNG1B
ZSCAN16
