# Supplementary material for: A high-fidelity CRISPR-Cas13 system improves abnormalities associated with C9ORF72-linked ALS/FTD
Source: Nat Commun. 2025 Jan 8;16:460. doi: 10.1038/s41467-024-55548-5 (PMC11711314; doi:10.1038/s41467-024-55548-5)
Supplement: Supplementary file 15 — Supplementary Data 13 [file 41467_2024_55548_MOESM15_ESM.xlsx]

## Sheet: SI Data 13 GO Analysis
Supplementary Data 13. Gene ontology (GO) and biological process (BP) term analysis of normalized DEGs in C9-ALS neurospheres treated with RfxCas13d-N2V8-crRNA-13
Pathway	Count	pvalue	p.adjust	qvalue
cytoplasmic translation	17	2.64967e-06	0.0103814	0.0103477
regulation of RNA splicing	16	7.22629e-05	0.132448	0.132018
regulation of mRNA processing	13	0.000101415	0.132448	0.132018
regeneration	16	0.000169161	0.165694	0.165155
UV protection	4	0.000251763	0.171812	0.171254
regulation of Wnt signaling pathway	22	0.000275744	0.171812	0.171254
regulation of mRNA splicing, via spliceosome	11	0.000306964	0.171812	0.171254
negative regulation of Wnt signaling pathway	14	0.000476264	0.187438	0.186829
RNA splicing, via transesterification reactions with bulged adenosine as nucleophile	21	0.000571739	0.187438	0.186829
mRNA splicing, via spliceosome	21	0.000571739	0.187438	0.186829
cilium assembly	23	0.000573383	0.187438	0.186829
RNA splicing	27	0.000574083	0.187438	0.186829
