# Supplementary material for: A high-fidelity CRISPR-Cas13 system improves abnormalities associated with C9ORF72-linked ALS/FTD
Source: Nat Commun. 2025 Jan 8;16:460. doi: 10.1038/s41467-024-55548-5 (PMC11711314; doi:10.1038/s41467-024-55548-5)
Supplement: Supplementary file 16 — Supplementary Data 14 [file 41467_2024_55548_MOESM16_ESM.xlsx]

## Sheet: SI Data 14 RNA-seq C9-BACexp
Supplementary Data 14. Processed RNA-seq data from C9-BACexp or C57BL/6J mice injected with RfxCas13d-N2V8-crRNA-13 (S13) or RfxCas13d-N2V8-crRNA-13 (NTG; Tg: C9-BACexp mice; nTg: C57BL/6J mice)
ENTREZID	symbol	product	AveExpr	heatRUV_color	heatRUV_order	heatVENN_color	heatVENN_order	Ftest.ANOVA	rawP.ANOVA	FDR.ANOVA	FC.EGFP_Tg.vs.nTg	rawP.EGFP_Tg.vs.nTg	FDR.EGFP_Tg.vs.nTg	FC.NTG/EGFP_Tg.vs.nTg	rawP.NTG/EGFP_Tg.vs.nTg	FDR.NTG/EGFP_Tg.vs.nTg	FC.S13/EGFP_Tg.vs.nTg	rawP.S13/EGFP_Tg.vs.nTg	FDR.S13/EGFP_Tg.vs.nTg	FC.Tg_S13/EGFP.vs.NTG/EGFP	rawP.Tg_S13/EGFP.vs.NTG/EGFP	FDR.Tg_S13/EGFP.vs.NTG/EGFP	FC.Tg_S13/EGFP.vs.EGFP	rawP.Tg_S13/EGFP.vs.EGFP	FDR.Tg_S13/EGFP.vs.EGFP	BP	CC	MF	Pathway
C9orf72_EGFP-KASH	C9orf72_EGFP-KASH	EGFP-KASH	5.20064	NA	NA	NA	NA	0.972121	0.459734	0.648976	1.22293	0.349434	0.73895	1.18149	0.329494	0.725753	1.03907	0.841971	0.959001	-1.02378	0.881578	0.970322	1.12298	0.563797	0.856043	NA	NA	NA	NA
C9orf72_NM_001256054.3	C9orf72_NM_001256054.3	NM_001256054.3	0.0277456	turquoise	1224	NA	NA	71.3062	1.32147e-11	1.38695e-07	1782.93	8.96983e-10	2.35357e-05	1623.43	7.361e-09	9.65718e-05	1124.81	2.09285e-07	0.000593661	-1.52878	0.485216	0.820697	-1.69761	0.44488	0.799357	NA	NA	NA	NA
C9orf72_NM_018325.5	C9orf72_NM_018325.5	NM_018325.5	0.149202	turquoise	1225	NA	NA	31.964	1.35808e-08	5.7015e-05	548.11	3.08171e-06	0.00262373	1464.52	1.55634e-06	0.00179501	703.304	2.0602e-05	0.00728042	1.36135	0.717904	0.917807	3.46298	0.214946	0.625734	NA	NA	NA	NA
C9orf72_NM_145005.7	C9orf72_NM_145005.7	NM_145005.7	-0.0178817	turquoise	1223	NA	NA	126.32	7.54478e-14	1.58373e-09	1228.76	8.01151e-12	8.40848e-07	1443.19	3.97961e-11	2.0884e-06	517.727	4.13814e-09	6.20455e-05	-1.21882	0.649624	0.891353	-1.15326	0.77335	0.938225	NA	NA	NA	NA
100009600	Zglp1	zinc finger, GATA-like protein 1	1.46447	NA	NA	NA	NA	0.788013	0.571174	0.727695	-1.1026	0.680463	0.903311	1.04797	0.812688	0.949667	-1.00354	0.987532	0.996811	1.04072	0.829594	0.954979	-1.1932	0.439486	0.796695	GO:0000122 negative regulation of transcription by RNA polymerase II; GO:0006355 regulation of DNA-templated transcription; GO:0006357 regulation of transcription by RNA polymerase II; GO:0007275 multicellular organism development; GO:0007283 spermatogenesis; GO:0030154 cell differentiation; GO:0045944 positive regulation of transcription by RNA polymerase II; GO:0048477 oogenesis; GO:0048599 ooc…	GO:0005634 nucleus	GO:0000981 DNA-binding transcription factor activity, RNA polymerase II-specific; GO:0003677 DNA binding; GO:0008270 zinc ion binding; GO:0043565 sequence-specific DNA binding; GO:0046872 metal ion binding	NA
100009609	Vmn2r65	vomeronasal 2, receptor 65	-2.26129	NA	NA	NA	NA	0.428657	0.822957	0.890908	-1.28054	0.586436	0.865954	-1.15308	0.691778	0.907906	-1.19006	0.668317	0.898875	1.04945	0.886898	0.971927	-1.22789	0.631962	0.884331	GO:0030182 neuron differentiation	GO:0005887 integral component of plasma membrane	GO:0004930 G protein-coupled receptor activity; GO:0038022 G protein-coupled olfactory receptor activity	NA
100017	Ldlrap1	low density lipoprotein receptor adaptor protein 1, transcript variant X1	2.44357	turquoise	1341	NA	NA	9.03409	0.00016122	0.00767385	3.22281	0.000143479	0.022178	1.81333	0.0144109	0.219298	-1.0962	0.698491	0.910086	1.05986	0.776496	0.939288	-1.07328	0.77173	0.93779	GO:0006629 lipid metabolic process; GO:0006897 endocytosis; GO:0006898 receptor-mediated endocytosis; GO:0008202 steroid metabolic process; GO:0008203 cholesterol metabolic process; GO:0031623 receptor internalization; GO:0034383 low-density lipoprotein particle clearance; GO:0042632 cholesterol homeostasis; GO:0042982 amyloid precursor protein metabolic process; GO:0043393 regulation of protein …	GO:0005737 cytoplasm; GO:0005769 early endosome; GO:0005829 cytosol; GO:0005883 neurofilament; GO:0009898 cytoplasmic side of plasma membrane; GO:0009925 basal plasma membrane; GO:0030424 axon; GO:0055037 recycling endosome	GO:0001540 amyloid-beta binding; GO:0001784 phosphotyrosine residue binding; GO:0005102 signaling receptor binding; GO:0005515 protein binding; GO:0005546 phosphatidylinositol-4,5-bisphosphate binding; GO:0030159 signaling receptor complex adaptor activity; GO:0030276 clathrin binding; GO:0035591 signaling adaptor activity; GO:0035612 AP-2 adaptor complex binding; GO:0035615 clathrin adaptor acti…	04144 Endocytosis; 04979 Cholesterol metabolism
100019	Mdn1	midasin AAA ATPase 1	7.65908	NA	NA	NA	NA	3.814	0.0147311	0.104982	1.11521	0.0462586	0.354592	1.09773	0.0332056	0.31128	1.07163	0.15638	0.557904	-1.09342	0.0308834	0.302376	-1.04841	0.339633	0.73219	GO:0000027 ribosomal large subunit assembly; GO:0006364 rRNA processing; GO:2000200 regulation of ribosomal subunit export from nucleus	GO:0005634 nucleus; GO:0005654 nucleoplasm; GO:0005730 nucleolus; GO:0005829 cytosol; GO:0030687 preribosome, large subunit precursor; GO:0045111 intermediate filament cytoskeleton	GO:0003674 molecular_function	03008 Ribosome biogenesis in eukaryotes
100034361	Mfap1b	microfibrillar-associated protein 1B	3.76426	NA	NA	NA	NA	2.84841	0.0440937	0.191788	-1.00181	0.987637	0.996847	1.08561	0.384435	0.761752	1.47889	0.00192923	0.086621	1.07729	0.399557	0.772092	1.06898	0.546508	0.848389	GO:0000398 mRNA splicing, via spliceosome	GO:0001527 microfibril; GO:0005634 nucleus; GO:0005654 nucleoplasm; GO:0005684 U2-type spliceosomal complex; GO:0005813 centrosome; GO:0062023 collagen-containing extracellular matrix; GO:0071005 U2-type precatalytic spliceosome	GO:0005201 extracellular matrix structural constituent	NA
100034726	Gm15772	predicted gene 15772	-1.05342	NA	NA	NA	NA	1.9972	0.125523	0.332307	1.01741	0.957641	0.989765	1.23398	0.431098	0.79205	1.55996	0.216282	0.626479	-1.65079	0.0693498	0.415145	-1.51703	0.205574	0.614403	NA	NA	NA	NA
100034739	Gm17762	predicted gene, 17762	-0.422676	NA	NA	NA	NA	2.37197	0.0785395	0.259759	-1.15362	0.528288	0.840429	1.23506	0.270114	0.678295	1.01455	0.949805	0.987594	-1.39043	0.0827477	0.442769	-1.55148	0.0595094	0.392326	NA	NA	NA	NA
100034748	A930017K11Rik	RIKEN cDNA A930017K11 gene, transcript variant X2	-0.512736	NA	NA	NA	NA	2.76351	0.0487882	0.201756	1.85496	0.105347	0.483288	2.64444	0.00698478	0.159182	-1.04434	0.900839	0.975374	-1.20461	0.521978	0.837169	-1.24421	0.539998	0.845519	GO:0008150 biological_process	GO:0005575 cellular_component	GO:0003674 molecular_function	NA
100036521	Umad1	UMAP1-MVP12 associated (UMA) domain containing 1, transcript variant 2	6.64656	NA	NA	NA	NA	3.67772	0.0170928	0.113507	-1.1914	0.0815069	0.440925	-1.25462	0.00709341	0.159899	1.04472	0.62093	0.879892	1.0718	0.341988	0.73376	-1.03346	0.717794	0.917751	GO:0008150 biological_process	GO:0005575 cellular_component	GO:0003674 molecular_function	NA
100036537	Gm11149	predicted gene 11149	1.04453	NA	NA	NA	NA	0.958371	0.46744	0.654384	1.21702	0.30204	0.705195	-1.12424	0.461628	0.808379	1.12917	0.497847	0.826618	1.2293	0.176253	0.58138	1.13559	0.481398	0.819125	GO:0008150 biological_process	GO:0005575 cellular_component	GO:0003674 molecular_function	NA
100036568	Gm3373	predicted gene 3373, transcript variant X8	-1.29588	NA	NA	NA	NA	1.18908	0.351562	0.563461	-2.53428	0.121567	0.508713	1.06098	0.867309	0.966311	1.18158	0.674784	0.901218	1.24953	0.502127	0.82884	3.33815	0.0284662	0.292222	NA	NA	NA	NA
100036569	Gm16525	predicted gene, 16525, transcript variant 3	0.110052	NA	NA	NA	NA	2.11197	0.108604	0.30882	-30.9493	0.0076391	0.165201	1.08225	0.835937	0.957062	1.2538	0.643211	0.888803	-1.32583	0.47237	0.814505	18.6242	0.00938022	0.181242	GO:0008150 biological_process	GO:0005575 cellular_component	GO:0003674 molecular_function	NA
100036768	Gm11696	predicted gene 11696, transcript variant 1	1.77215	NA	NA	NA	NA	1.63443	0.19932	0.422499	1.10011	0.462382	0.808747	1.12665	0.264324	0.672864	1.1591	0.2193	0.62954	1.15307	0.155291	0.55649	1.16044	0.230682	0.641428	GO:0008150 biological_process	GO:0005575 cellular_component	GO:0003674 molecular_function	NA
100037258	Dnajc3	DnaJ heat shock protein family (Hsp40) member C3	4.8574	NA	NA	NA	NA	1.85904	0.149591	0.365629	-1.17938	0.112147	0.494067	-1.07824	0.347953	0.737959	-1.22567	0.0345115	0.31562	-1.00032	0.996605	0.999247	1.05777	0.555249	0.852357	GO:0006417 regulation of translation; GO:0006469 negative regulation of protein kinase activity; GO:0006986 response to unfolded protein; GO:0030968 endoplasmic reticulum unfolded protein response; GO:0034975 protein folding in endoplasmic reticulum; GO:0034976 response to endoplasmic reticulum stress; GO:0036494 positive regulation of translation initiation in response to endoplasmic reticulum s…	GO:0005737 cytoplasm; GO:0005783 endoplasmic reticulum; GO:0005788 endoplasmic reticulum lumen; GO:0005790 smooth endoplasmic reticulum; GO:0005829 cytosol	GO:0004860 protein kinase inhibitor activity; GO:0005515 protein binding; GO:0019901 protein kinase binding; GO:0051087 chaperone binding; GO:0051787 misfolded protein binding	04141 Protein processing in endoplasmic reticulum; 05164 Influenza A
100037260	9430060I03Rik	RIKEN cDNA 9430060I03 gene	-1.23222	NA	NA	NA	NA	0.832656	0.542561	0.709015	-1.83751	0.331593	0.727469	1.26505	0.598949	0.871466	-2.31177	0.106567	0.485176	-1.59314	0.294562	0.699103	1.14508	0.815487	0.950444	GO:0008150 biological_process	GO:0005575 cellular_component	GO:0003674 molecular_function	NA
100037262	Gm12359	predicted gene 12359	-0.198105	NA	NA	NA	NA	0.388355	0.850574	0.90802	1.56262	0.24645	0.656746	-1.11254	0.735107	0.924449	-1.20607	0.60282	0.872978	-1.06956	0.824885	0.953457	-1.37058	0.395389	0.769294	NA	NA	NA	NA
100037278	Niban3	niban apoptosis regulator 3, transcript variant 1	1.92215	NA	NA	NA	NA	3.52271	0.0202909	0.125346	1.39786	0.0724576	0.421858	1.59646	0.00542358	0.143239	-1.09053	0.597474	0.870911	-1.07556	0.596951	0.870716	-1.04664	0.789215	0.94333	GO:0008150 biological_process	GO:0005575 cellular_component	GO:0003674 molecular_function	NA
100037282	Rsph3b	radial spoke 3B homolog (Chlamydomonas)	4.51062	NA	NA	NA	NA	1.04793	0.419082	0.617027	-1.06398	0.717752	0.917738	-1.2749	0.07934	0.436768	1.17818	0.293919	0.698692	1.24802	0.0904618	0.457268	1.08637	0.606299	0.874483	GO:0008150 biological_process	GO:0005737 cytoplasm; GO:0005856 cytoskeleton; GO:0005929 cilium; GO:0042995 cell projection	GO:0003674 molecular_function	NA
100037283	Rnaset2a	ribonuclease T2A, transcript variant 2	2.5266	NA	NA	NA	NA	0.215859	0.951403	0.968381	1.17645	0.754567	0.931001	1.00736	0.986367	0.996529	1.33588	0.552863	0.85129	1.38334	0.421272	0.786255	1.06661	0.895347	0.973967	GO:0006401 RNA catabolic process	GO:0005576 extracellular region; GO:0005615 extracellular space; GO:0005764 lysosome; GO:0005788 endoplasmic reticulum lumen	GO:0004521 endoribonuclease activity; GO:0004540 ribonuclease activity	NA
100037396	D030047H15Rik	RIKEN cDNA D030047H15 gene	0.334061	NA	NA	NA	NA	1.13769	0.374939	0.581824	1.39758	0.0795669	0.437145	-1.13295	0.433633	0.793482	-1.04278	0.812182	0.949556	1.198	0.235658	0.646157	-1.14807	0.440366	0.797144	GO:0008150 biological_process	GO:0005575 cellular_component	GO:0003674 molecular_function	NA
100038347	Fam174b	family with sequence similarity 174, member B	3.82844	NA	NA	NA	NA	2.26496	0.0896834	0.278487	-1.22029	0.178465	0.583856	-1.36115	0.0124089	0.203974	-1.186	0.197609	0.605263	1.10399	0.369374	0.752857	1.015	0.913018	0.978474	GO:0007030 Golgi organization	GO:0005794 Golgi apparatus; GO:0005886 plasma membrane; GO:0016020 membrane; GO:0016021 integral component of membrane	GO:0003674 molecular_function	NA
100038353	Gm10532	predicted gene 10532	-2.19041	NA	NA	NA	NA	0.736071	0.60562	0.751112	2.32292	0.15956	0.561157	1.18865	0.752792	0.930419	1.09699	0.884002	0.971092	-1.17406	0.757318	0.932126	-2.50173	0.135755	0.529459	GO:0008150 biological_process	GO:0005575 cellular_component	GO:0003674 molecular_function	NA
100038356	Gm15612	predicted gene 15612	-0.436431	NA	NA	NA	NA	0.647212	0.666996	0.793426	1.67691	0.170132	0.573878	1.05082	0.876736	0.968764	1.18882	0.655021	0.893375	-1.19942	0.554587	0.852031	-1.47203	0.294513	0.699036	GO:0008150 biological_process	GO:0005575 cellular_component	GO:0003674 molecular_function	NA
100038371	Zfp389	zinc finger protein 389	-2.39087	NA	NA	NA	NA	1.58789	0.211561	0.435892	2.17917	0.133133	0.525482	1.98083	0.127496	0.517647	-1.78962	0.25113	0.661148	-2.2327	0.0652807	0.406436	-2.57667	0.071995	0.420922	NA	NA	NA	NA
100038384	Gm10610	predicted gene 10610, transcript variant X4	-3.68026	NA	NA	NA	NA	0.683718	0.641453	0.776558	1.7632	0.478302	0.81762	1.6387	0.544141	0.847536	1.07662	0.935622	0.983945	-1.04323	0.954821	0.989025	-2.91782	0.208271	0.617502	GO:0008150 biological_process	GO:0005575 cellular_component	GO:0003674 molecular_function	NA
100038388	Gm10614	predicted gene 10614, transcript variant X7	-1.41382	NA	NA	NA	NA	0.777442	0.578087	0.732104	1.29883	0.607971	0.875153	-1.37882	0.381894	0.760454	-1.29967	0.524837	0.838638	1.01186	0.973159	0.993738	1.10409	0.832586	0.955822	GO:0008150 biological_process	GO:0005575 cellular_component	GO:0003674 molecular_function	NA
100038392	Gm10785	predicted gene 10785	0.924831	NA	NA	NA	NA	0.466423	0.796392	0.874873	-1.15814	0.605345	0.874043	-1.11722	0.615072	0.877874	1.31501	0.288447	0.69435	1.2016	0.378838	0.758262	1.36636	0.244984	0.655473	GO:0008150 biological_process	GO:0005575 cellular_component	GO:0003674 molecular_function	NA
100038417	Spink13	serine peptidase inhibitor, Kazal type 13, transcript variant X2	1.03627	NA	NA	NA	NA	2.02888	0.120593	0.326124	2.35942	0.078943	0.43593	-1.48839	0.328151	0.724785	2.7724	0.0544953	0.378394	1.58709	0.235036	0.645832	1.01541	0.972992	0.993708	GO:0010466 negative regulation of peptidase activity; GO:1902225 negative regulation of acrosome reaction	GO:0005576 extracellular region	GO:0004867 serine-type endopeptidase inhibitor activity; GO:0030414 peptidase inhibitor activity	NA
100038433	9130213A22Rik	RIKEN cDNA 9130213A22 gene, transcript variant X2	-1.62482	NA	NA	NA	NA	1.91492	0.139326	0.351895	-1.70347	0.284299	0.690753	1.41037	0.273926	0.681681	-1.22237	0.58057	0.863291	-1.67183	0.0947592	0.46511	1.86798	0.167192	0.570121	GO:0008150 biological_process	GO:0005575 cellular_component	GO:0003674 molecular_function	NA
100038437	Gm10706	predicted gene 10706, transcript variant X2	-2.92751	NA	NA	NA	NA	1.49294	0.238916	0.464317	3.54057	0.436346	0.794714	18.2085	0.0681816	0.412878	10.0544	0.18874	0.595284	1.08853	0.943358	0.986071	1.47913	0.795891	0.944891	GO:0008150 biological_process	GO:0005575 cellular_component	GO:0003674 molecular_function	NA
100038453	Gm12522	predicted gene 12522	0.327129	NA	NA	NA	NA	1.36351	0.281872	0.503727	1.44843	0.111603	0.4934	-1.03176	0.874334	0.968246	1.139	0.555275	0.852368	1.326	0.137043	0.531578	-1.21183	0.382192	0.760552	GO:0008150 biological_process	GO:0005575 cellular_component	GO:0003674 molecular_function	NA
100038460	Gm10677	predicted gene 10677	-2.44917	NA	NA	NA	NA	1.18328	0.354131	0.564946	1.50404	0.634074	0.885263	1.18604	0.781272	0.940631	2.80738	0.220032	0.630366	-1.58813	0.436051	0.794537	1.17319	0.840099	0.958477	GO:0008150 biological_process	GO:0005575 cellular_component	GO:0003674 molecular_function	NA
100038468	Gm10684	predicted gene 10684	-0.779365	NA	NA	NA	NA	2.97565	0.0379443	0.178026	-2.34383	0.0188799	0.245746	-1.85381	0.0212316	0.258152	-1.38471	0.281541	0.688293	-1.02831	0.911099	0.977992	1.10429	0.754632	0.931001	GO:0008150 biological_process	GO:0005575 cellular_component	GO:0003674 molecular_function	NA
100038505	Gm10523	predicted gene 10523	-0.8937	NA	NA	NA	NA	0.0612718	0.997098	0.997954	-1.22212	0.719316	0.918161	-1.05711	0.899196	0.974934	1.06469	0.900677	0.975344	1.05078	0.903891	0.97618	1.02607	0.960715	0.990512	GO:0008150 biological_process	GO:0005575 cellular_component	GO:0003674 molecular_function	NA
100038513	Gm14149	predicted gene 14149	-0.0046125	NA	NA	NA	NA	3.39615	0.0233855	0.136357	-1.42214	0.22481	0.635345	-1.63791	0.0333892	0.31205	-2.24938	0.00338743	0.114902	-1.12706	0.585645	0.86558	-1.21698	0.473389	0.815034	GO:0008150 biological_process	GO:0005575 cellular_component	GO:0003674 molecular_function	NA
100038514	Gm11837	predicted gene 11837, transcript variant 1	-1.59719	NA	NA	NA	NA	0.321291	0.89392	0.932974	-1.76102	0.666672	0.898337	1.50242	0.64118	0.888076	-2.56667	0.357204	0.744359	-2.48642	0.300575	0.703961	-1.08199	0.948086	0.987073	GO:0008150 biological_process	GO:0005575 cellular_component	GO:0003674 molecular_function	NA
100038516	Gm10640	predicted gene 10640	-2.07797	NA	NA	NA	NA	1.22084	0.337783	0.551556	2.08434	0.448468	0.80108	3.32508	0.125349	0.51442	-1.32411	0.729019	0.921954	-1.73042	0.430883	0.791961	1.31615	0.760631	0.933417	NA	NA	NA	NA
100038526	Gm16008	predicted gene 16008, transcript variant 1	5.35206	NA	NA	NA	NA	3.7043	0.0166016	0.111853	1.1126	0.120489	0.506941	1.0974	0.0927321	0.461222	-1.1107	0.0952692	0.46624	1.00497	0.921095	0.980282	1.03053	0.633464	0.884936	GO:0008150 biological_process	GO:0005575 cellular_component	GO:0003674 molecular_function	NA
100038532	Gm10822	predicted gene 10822	-0.091446	NA	NA	NA	NA	1.48178	0.24235	0.467271	1.43319	0.111832	0.493533	-1.33205	0.117802	0.503331	-1.10445	0.628322	0.88276	1.02113	0.90339	0.975993	-1.17513	0.446204	0.799939	GO:0008150 biological_process	GO:0005575 cellular_component	GO:0003674 molecular_function	NA
100038538	Gm10767	predicted gene 10767	-0.772779	NA	NA	NA	NA	0.666388	0.653528	0.784729	-1.5316	0.349789	0.739194	-1.57921	0.173008	0.577462	-1.02631	0.944118	0.986272	1.40921	0.280171	0.687186	1.24522	0.596791	0.870649	GO:0008150 biological_process	GO:0005575 cellular_component	GO:0003674 molecular_function	NA
100038560	Gm10687	predicted gene 10687	-0.409577	NA	NA	NA	NA	2.24663	0.0917555	0.282036	2.34217	0.116414	0.501118	1.98981	0.143958	0.541764	3.4718	0.0340943	0.31399	1.22682	0.618299	0.878983	1.00535	0.99149	0.997707	GO:0008150 biological_process	GO:0005575 cellular_component	GO:0003674 molecular_function	NA
100038566	Gm10658	predicted gene 10658	-0.796829	NA	NA	NA	NA	2.83603	0.0447467	0.193169	-2.1031	0.198058	0.605753	1.3603	0.419441	0.785248	-1.28555	0.646476	0.890245	-4.02258	0.00329148	0.113376	-1.64813	0.368178	0.752144	GO:0008150 biological_process	GO:0005575 cellular_component	GO:0003674 molecular_function	NA
100038570	Prcd	photoreceptor disc component, transcript variant X5	2.11734	NA	NA	NA	NA	0.634648	0.675874	0.798743	-1.12608	0.631486	0.88415	-1.17595	0.416665	0.78346	1.18561	0.453577	0.803869	1.17314	0.398306	0.771367	1.37443	0.182188	0.587939	GO:0007601 visual perception; GO:0050896 response to stimulus	GO:0001750 photoreceptor outer segment; GO:0005576 extracellular region; GO:0005737 cytoplasm; GO:0005783 endoplasmic reticulum; GO:0005794 Golgi apparatus; GO:0016020 membrane; GO:0042622 photoreceptor outer segment membrane; GO:0042995 cell projection	GO:0002046 opsin binding	NA
100038575	Gm10635	predicted gene 10635	5.57493	NA	NA	NA	NA	3.47598	0.0213784	0.128989	-1.17838	0.488803	0.822292	1.58316	0.0244461	0.275483	-1.84226	0.0100178	0.18638	-1.53043	0.0264883	0.284414	-1.42761	0.12456	0.512856	GO:0008150 biological_process	GO:0005575 cellular_component	GO:0003674 molecular_function	NA
100038577	Gm10790	predicted gene 10790	0.331338	NA	NA	NA	NA	0.952097	0.47099	0.656811	1.49967	0.381099	0.759841	1.32782	0.48694	0.821612	-1.18923	0.710719	0.914349	-1.2497	0.561589	0.855175	-2.30502	0.0790601	0.4363	GO:0008150 biological_process	GO:0005575 cellular_component	GO:0003674 molecular_function	NA
100038591	F420014N23Rik	RIKEN cDNA F420014N23 gene, transcript variant 2	0.472348	NA	NA	NA	NA	2.20356	0.0968228	0.290456	-1.51197	0.0286286	0.292681	-1.009	0.945865	0.986645	-1.27141	0.110077	0.490892	1.07738	0.549269	0.849797	1.29419	0.126033	0.515421	GO:0008150 biological_process	GO:0005575 cellular_component	GO:0003674 molecular_function	NA
100038595	Gm16287	predicted gene 16287	-0.0748053	NA	NA	NA	NA	0.501514	0.771338	0.859448	-1.08588	0.769383	0.936619	-1.00635	0.976002	0.994422	1.31641	0.275222	0.683047	1.04262	0.834545	0.956676	1.30661	0.311964	0.71329	GO:0008150 biological_process	GO:0005575 cellular_component	GO:0003674 molecular_function	NA
100038600	Gm11529	predicted gene 11529	-2.05584	NA	NA	NA	NA	1.30402	0.304032	0.522915	2.49226	0.134196	0.52721	1.24781	0.652807	0.892329	1.43585	0.516835	0.835189	-1.01097	0.981115	0.995334	1.26325	0.680039	0.903235	GO:0008150 biological_process	GO:0005575 cellular_component	GO:0003674 molecular_function	NA
100038602	Gm10865	predicted gene 10865	1.33217	NA	NA	NA	NA	1.14398	0.372002	0.579739	1.15479	0.584799	0.865156	1.14734	0.519924	0.836124	-1.32707	0.22181	0.632111	1.02148	0.913783	0.978674	1.08426	0.744003	0.927594	GO:0008150 biological_process	GO:0005575 cellular_component	GO:0003674 molecular_function	NA
100038614	Gm10791	predicted gene 10791	-1.63257	NA	NA	NA	NA	1.54582	0.223275	0.448692	2.04	0.0962374	0.467747	-1.00725	0.983799	0.995992	1.6099	0.235713	0.646157	1.71119	0.113765	0.496709	1.16895	0.691989	0.90793	GO:0009611 response to wounding	GO:0005575 cellular_component	GO:0003674 molecular_function	NA
100038636	B230344G16Rik	RIKEN cDNA B230344G16 gene	-0.590991	NA	NA	turquoise	340	4.78284	0.00540452	0.059798	4.2298	0.00487376	0.136008	3.20925	0.0106591	0.190836	1.18082	0.708831	0.913611	-1.26692	0.530748	0.841765	-1.07582	0.870461	0.967231	GO:0008150 biological_process	GO:0005575 cellular_component	GO:0003674 molecular_function	NA
100038638	Fmr1os	FMRP translational regulator 1, opposite strand	-2.90757	NA	NA	NA	NA	0.930134	0.483586	0.665636	-1.84265	0.489103	0.822457	-2.34881	0.16807	0.571116	-2.17307	0.253064	0.662778	1.16228	0.800032	0.946132	1.55195	0.585246	0.865427	NA	GO:0005737 cytoplasm	NA	NA
100038689	Gm10421	predicted gene 10421	-1.45254	NA	NA	NA	NA	0.264539	0.926873	0.953165	-1.9373	0.417722	0.784091	-1.0229	0.970752	0.993133	1.28159	0.711357	0.914612	1.51245	0.46071	0.807812	1.8888	0.392092	0.766946	GO:0008150 biological_process	GO:0005575 cellular_component	GO:0003674 molecular_function	NA
100038699	Gm10754	predicted gene 10754	5.57232	NA	NA	NA	NA	1.45741	0.250025	0.474103	1.32664	0.447341	0.800392	1.30216	0.383615	0.76135	-2.04349	0.046726	0.356327	-1.30859	0.349762	0.739153	-1.80482	0.106583	0.485176	GO:0008150 biological_process	GO:0005575 cellular_component	GO:0003674 molecular_function	NA
100038700	Gm14488	predicted gene 14488	-1.1065	NA	NA	NA	NA	1.47326	0.245008	0.46912	-1.56876	0.170084	0.573846	-1.06561	0.809228	0.948875	1.0241	0.933202	0.983481	1.37654	0.192467	0.599588	1.09263	0.767262	0.935928	GO:0008150 biological_process	GO:0005575 cellular_component	GO:0003674 molecular_function	NA
100038712	Gm10516	predicted gene 10516	3.39972	NA	NA	NA	NA	0.649391	0.66546	0.79238	-1.14823	0.185707	0.592028	-1.00328	0.967748	0.992376	1.00322	0.97225	0.993501	1.05216	0.509087	0.832068	1.06369	0.523539	0.837863	GO:0008150 biological_process	GO:0005575 cellular_component	GO:0003674 molecular_function	NA
100038713	Gm10432	predicted gene 10432	0.844321	NA	NA	NA	NA	1.92822	0.136992	0.348643	1.72485	0.104546	0.482149	-1.05763	0.838589	0.957947	1.78209	0.0789575	0.435969	1.52008	0.115864	0.500186	1.28992	0.414645	0.782111	GO:0008150 biological_process	GO:0005575 cellular_component	GO:0003674 molecular_function	NA
100038725	Cep85l	centrosomal protein 85-like	5.66688	NA	NA	NA	NA	1.36237	0.282283	0.503989	-1.14893	0.0677772	0.411812	1.01126	0.844888	0.959726	-1.11261	0.117582	0.502989	-1.05691	0.313745	0.714496	1.01782	0.796617	0.945197	GO:0001764 neuron migration	GO:0000242 pericentriolar material; GO:0005737 cytoplasm; GO:0005813 centrosome; GO:0005856 cytoskeleton	GO:0003674 molecular_function	NA
100038726	G930009F23Rik	RIKEN cDNA G930009F23 gene, transcript variant X6	-3.96606	NA	NA	NA	NA	1.05305	0.416448	0.615111	-2.15954	0.462245	0.808663	3.80531	0.151341	0.550819	-3.7046	0.173757	0.578447	-2.58815	0.253026	0.662749	-2.14992	0.455792	0.805086	GO:0008150 biological_process	GO:0005575 cellular_component	GO:0003674 molecular_function	NA
100038728	Gm10373	predicted gene 10373	2.08774	NA	NA	NA	NA	0.359748	0.869535	0.918869	-1.0518	0.867495	0.966333	1.09668	0.691917	0.907922	-1.29537	0.33447	0.729516	-1.11808	0.617676	0.878768	1.07705	0.794756	0.944582	GO:0008150 biological_process	GO:0005575 cellular_component	GO:0003674 molecular_function	NA
100038734	Gm10845	predicted gene 10845	-2.19114	NA	NA	NA	NA	0.584421	0.711705	0.822877	1.20152	0.840663	0.958645	1.4958	0.560256	0.854572	1.99417	0.40029	0.772515	1.01428	0.982327	0.995544	2.10569	0.382958	0.760859	GO:0008150 biological_process	GO:0005575 cellular_component	GO:0003674 molecular_function	NA
100038739	Gm10615	predicted gene 10615	1.48349	NA	NA	NA	NA	1.64571	0.196462	0.419204	-1.15021	0.393868	0.768265	-1.04246	0.754726	0.931006	1.01526	0.917635	0.979399	1.31029	0.0395806	0.334045	1.14154	0.392178	0.767042	GO:0008150 biological_process	GO:0005575 cellular_component	GO:0003674 molecular_function	NA
100038743	Gm13629	predicted gene 13629	4.40277	NA	NA	NA	NA	1.13211	0.377557	0.584159	-1.43096	0.140326	0.536436	-1.28409	0.177287	0.582516	-1.06527	0.764731	0.934996	-1.05273	0.768712	0.936367	1.17288	0.475578	0.816109	GO:0035725 sodium ion transmembrane transport	NA	NA	NA
100038746	Gm1976	predicted gene 1976, transcript variant 2	6.80204	blue	366	NA	NA	7.20339	0.000630325	0.0167695	-1.29504	0.020029	0.252449	-1.49279	8.37139e-05	0.0161511	1.00182	0.984606	0.996204	1.13982	0.102436	0.478787	-1.00084	0.993115	0.99807	GO:0008150 biological_process	GO:0005575 cellular_component	GO:0003674 molecular_function	NA
100038755	Gm9917	predicted gene 9917	-1.46391	NA	NA	NA	NA	0.919005	0.490067	0.670031	-1.61311	0.334746	0.72977	-1.23824	0.532005	0.842359	-1.68962	0.163603	0.565942	1.18588	0.59788	0.871067	1.23313	0.63824	0.886789	GO:0008150 biological_process	GO:0005575 cellular_component	GO:0003674 molecular_function	NA
100038847	Gm10406	predicted gene 10406, transcript variant X1	2.2887	NA	NA	NA	NA	1.94497	0.134111	0.344636	2.5026	0.0557501	0.381636	-1.38165	0.462335	0.808739	1.32593	0.605827	0.874357	1.11224	0.804195	0.94727	-3.13363	0.024927	0.277642	GO:0008150 biological_process	GO:0005575 cellular_component	GO:0003674 molecular_function	NA
100038882	Isg15	ISG15 ubiquitin-like modifier	-3.51135	NA	NA	NA	NA	3.37305	0.0240038	0.137894	-1.12218	0.907744	0.977111	-3.72736	0.0853548	0.447811	-7.13399	0.0167939	0.234009	1.70052	0.465564	0.810715	1.42765	0.70079	0.911011	GO:0007229 integrin-mediated signaling pathway; GO:0009615 response to virus; GO:0009617 response to bacterium; GO:0019941 modification-dependent protein catabolic process; GO:0030501 positive regulation of bone mineralization; GO:0031397 negative regulation of protein ubiquitination; GO:0032020 ISG15-protein conjugation; GO:0032461 positive regulation of protein oligomerization; GO:0032649 regul…	GO:0005576 extracellular region; GO:0005634 nucleus; GO:0005737 cytoplasm; GO:0022627 cytosolic small ribosomal subunit	GO:0003735 structural constituent of ribosome; GO:0005178 integrin binding; GO:0005515 protein binding; GO:0031386 protein tag; GO:0031625 ubiquitin protein ligase binding	04622 RIG-I-like receptor signaling pathway; 05165 Human papillomavirus infection; 05169 Epstein-Barr virus infection; 05171 Coronavirus disease - COVID-19
100038949	Gm1979	predicted gene 1979, transcript variant X1	-0.818978	turquoise	1185	NA	NA	7.75202	0.000410491	0.0125242	2.60026	0.0227949	0.267192	8.12519	7.15705e-05	0.0150314	1.23977	0.589568	0.867652	-1.34242	0.368701	0.752455	-1.26221	0.546477	0.848365	GO:0008150 biological_process	GO:0005575 cellular_component	GO:0003674 molecular_function	NA
100039019	Mup-ps12	major urinary protein, pseudogene 12, transcript variant X11	0.724934	NA	NA	NA	NA	0.485324	0.782929	0.866813	1.01842	0.981493	0.995464	1.67261	0.398225	0.771337	1.50564	0.575115	0.861018	-1.4567	0.503406	0.829591	1.41586	0.637144	0.886507	NA	NA	NA	NA
100039027	Gm2011	predicted gene 2011	3.48179	NA	NA	NA	NA	2.13049	0.106105	0.305693	1.0941	0.795414	0.944803	-1.60414	0.0720915	0.421125	1.33835	0.320572	0.719618	1.38879	0.185038	0.591192	1.58941	0.157385	0.558801	NA	NA	NA	NA
100039060	Gm2026	predicted gene 2026, transcript variant X4	1.24226	NA	NA	NA	NA	1.8839	0.144932	0.359491	-1.56128	0.2467	0.65704	-1.32044	0.316254	0.71601	-2.33357	0.0205434	0.254953	-1.63263	0.110052	0.490801	-1.58243	0.226754	0.63753	NA	GO:0005575 cellular_component	NA	05168 Herpes simplex virus 1 infection
100039120	Gm14525	predicted gene 14525	-0.397488	NA	NA	NA	NA	1.55455	0.220791	0.445981	1.48748	0.111085	0.492497	1.49327	0.0678213	0.411884	1.14327	0.568871	0.858484	-1.03053	0.874487	0.968261	-1.2311	0.375215	0.755978	GO:0007286 spermatid development; GO:0051321 meiotic cell cycle	GO:0000795 synaptonemal complex	GO:0003674 molecular_function	NA
100039123	Gm14295	predicted gene 14295, transcript variant X2	3.95051	NA	NA	NA	NA	1.69591	0.184233	0.404564	-1.34911	0.103887	0.481243	-1.24077	0.129592	0.520619	-1.19275	0.279067	0.686337	-1.06554	0.634405	0.885317	-1.05252	0.760737	0.933427	GO:0006357 regulation of transcription by RNA polymerase II	GO:0005634 nucleus	GO:0000978 RNA polymerase II cis-regulatory region sequence-specific DNA binding; GO:0001228 DNA-binding transcription activator activity, RNA polymerase II-specific	NA
100039138	Gm2061	predicted gene 2061	-0.268409	NA	NA	NA	NA	0.739986	0.602983	0.749214	-1.02909	0.938182	0.984628	1.52037	0.173706	0.578447	1.10115	0.770186	0.937084	1.11424	0.690271	0.907223	1.0647	0.856115	0.962929	GO:0008150 biological_process	GO:0005575 cellular_component	GO:0003674 molecular_function	NA
100039139	Ccdc152	coiled-coil domain containing 152, transcript variant X2	-1.95625	NA	NA	NA	NA	1.12127	0.382697	0.587781	1.72336	0.428488	0.790456	1.19059	0.795053	0.944687	1.53042	0.601104	0.87226	-1.05819	0.926134	0.981649	-3.45194	0.0877158	0.452174	GO:0008150 biological_process	GO:0005575 cellular_component	GO:0003674 molecular_function	NA
100039186	Gm2087	predicted gene 2087	0.730201	NA	NA	NA	NA	3.40972	0.0230304	0.135301	-2.4072	0.04915	0.363761	-1.53997	0.220459	0.630833	1.95018	0.138837	0.533886	1.59079	0.167313	0.570234	-1.07043	0.864503	0.965574	NA	NA	NA	NA
100039239	Gm2115	predicted gene 2115	2.2781	NA	NA	NA	NA	0.222218	0.948427	0.966721	-1.08771	0.718421	0.917918	1.01037	0.954383	0.988892	-1.1698	0.453505	0.803809	-1.15594	0.407145	0.777676	-1.07038	0.75741	0.932131	GO:0008150 biological_process	GO:0005575 cellular_component; GO:0016020 membrane; GO:0016021 integral component of membrane	GO:0003674 molecular_function	NA
100039284	Gm2137	predicted gene 2137	1.00559	NA	NA	NA	NA	0.498255	0.773675	0.860588	1.11179	0.638923	0.887117	-1.1282	0.518708	0.835843	-1.01633	0.93739	0.984291	1.25385	0.20651	0.615355	-1.00726	0.973033	0.993713	GO:0008150 biological_process	GO:0005575 cellular_component	GO:0003674 molecular_function	NA
100039332	Gm2164	predicted gene 2164	6.02172	NA	NA	NA	NA	1.43536	0.257175	0.481095	-1.16816	0.541463	0.846195	-1.42052	0.0921453	0.460179	1.39266	0.16269	0.564751	1.56148	0.0275421	0.288757	1.3493	0.217717	0.627942	GO:0008150 biological_process	GO:0005575 cellular_component	GO:0003674 molecular_function	NA
100039350	Gm16500	predicted gene 16500	-3.35271	NA	NA	NA	NA	2.29192	0.0867272	0.274005	-4.83559	0.0587446	0.3902	-1.70595	0.344027	0.735104	2.32688	0.262453	0.671028	1.34979	0.565312	0.856676	1.14228	0.853367	0.962101	NA	NA	NA	NA
100039374	Gm2192	predicted gene 2192	3.65381	NA	NA	NA	NA	1.03164	0.427554	0.624332	1.18899	0.205214	0.613766	1.18493	0.14396	0.541764	1.12649	0.359409	0.745954	-1.02626	0.804695	0.947345	-1.088	0.5126	0.833574	NA	NA	NA	NA
100039440	B230206L02Rik	RIKEN cDNA B230206L02 gene, transcript variant 3	2.38474	NA	NA	NA	NA	1.30731	0.302764	0.521955	-2.09224	0.147271	0.545227	1.49161	0.265704	0.674494	-1.69194	0.177774	0.582958	-1.34613	0.36566	0.750374	-1.00754	0.986785	0.996609	GO:0008150 biological_process	GO:0005575 cellular_component	GO:0003674 molecular_function	NA
100039441	Gm2237	predicted gene 2237, transcript variant 4	2.32411	NA	NA	NA	NA	0.607328	0.695306	0.811699	-1.09391	0.833984	0.956422	-1.31325	0.421882	0.78676	1.03545	0.92414	0.981057	1.55671	0.175087	0.5801	1.50351	0.313156	0.714087	NA	NA	NA	NA
100039495	Gm15706	predicted gene 15706	0.79844	NA	NA	NA	NA	1.11587	0.385276	0.590158	-1.14237	0.566466	0.857283	1.19684	0.311132	0.71267	1.1507	0.505188	0.830216	-1.30687	0.123009	0.510609	1.0766	0.734955	0.924427	GO:0008150 biological_process	GO:0005575 cellular_component	GO:0003674 molecular_function	NA
100039548	4930412E21Rik	RIKEN cDNA 4930412E21 gene	-1.56255	NA	NA	NA	NA	0.692208	0.635574	0.772068	-1.8336	0.0874602	0.451837	-1.05187	0.840986	0.958725	1.088	0.77276	0.938036	1.08971	0.719057	0.918042	1.59078	0.151087	0.550521	GO:0008150 biological_process	GO:0005575 cellular_component	GO:0003674 molecular_function	NA
100039636	Atp6v0c-ps2	ATPase, H+ transporting, lysosomal V0 subunit C, pseudogene 2	3.33126	NA	NA	NA	NA	2.02394	0.121348	0.327239	-1.4724	0.0717819	0.420308	-1.32543	0.0911305	0.458213	1.01895	0.919443	0.979881	1.20348	0.237344	0.647866	1.04176	0.831986	0.955645	NA	NA	NA	NA
100039641	E330012B07Rik	RIKEN cDNA E330012B07 gene	0.573832	NA	NA	NA	NA	1.04806	0.419015	0.616971	1.21302	0.499902	0.827818	1.60864	0.0609136	0.395776	1.07837	0.780009	0.940253	-1.06559	0.774734	0.938623	1.0558	0.842068	0.959015	GO:0008150 biological_process	GO:0005575 cellular_component	GO:0003674 molecular_function	NA
100039674	Gm10634	predicted gene 10634, transcript variant X25	1.34229	NA	NA	NA	NA	2.88733	0.0421056	0.187217	3.37335	0.00604086	0.150628	1.31757	0.46244	0.808756	2.27491	0.0806784	0.439656	1.05577	0.875125	0.9685	-1.73519	0.178513	0.583856	GO:0008150 biological_process	GO:0005575 cellular_component	GO:0003674 molecular_function	NA
100039681	Zcwpw2	zinc finger, CW type with PWWP domain 2	1.10904	NA	NA	NA	NA	0.674768	0.647677	0.780806	1.0464	0.840989	0.958725	-1.23875	0.246772	0.657076	1.14631	0.529615	0.841188	-1.01677	0.924618	0.981168	-1.07692	0.732423	0.92337	GO:0008150 biological_process	GO:0005634 nucleus	GO:0003674 molecular_function; GO:0008270 zinc ion binding; GO:0035064 methylated histone binding; GO:0046872 metal ion binding	NA
100039684	5031434O11Rik	RIKEN cDNA 5031434O11 gene, transcript variant 1	2.72279	NA	NA	NA	NA	1.75083	0.171737	0.390439	1.16596	0.211441	0.621529	1.25671	0.0295685	0.296461	-1.02916	0.798391	0.945725	-1.17738	0.0895548	0.455411	-1.07324	0.540879	0.845936	GO:0008150 biological_process	GO:0005575 cellular_component	GO:0003674 molecular_function	NA
100039691	Lncenc1	long non-coding RNA, embryonic stem cells expressed 1, transcript variant 2	-0.177094	NA	NA	NA	NA	1.01316	0.437342	0.63182	1.83493	0.341911	0.733705	-2.39644	0.145615	0.54342	-1.00879	0.990336	0.997366	-1.09701	0.876198	0.968679	-2.27219	0.224716	0.635219	GO:0010468 regulation of gene expression	NA	NA	NA
100039707	Mthfsl	5, 10-methenyltetrahydrofolate synthetase-like, transcript variant X10	5.57846	NA	NA	NA	NA	3.24932	0.0276314	0.149094	-1.16959	0.21461	0.625382	-1.2846	0.0173803	0.237179	-1.19462	0.126122	0.515555	-1.007	0.94007	0.9853	-1.17529	0.177058	0.582269	GO:0009396 folic acid-containing compound biosynthetic process; GO:0035999 tetrahydrofolate interconversion	GO:0005739 mitochondrion	GO:0030272 5-formyltetrahydrofolate cyclo-ligase activity	00670 One carbon pool by folate; 01100 Metabolic pathways
100039736	Gm15762	predicted gene 15762	-2.1018	NA	NA	NA	NA	0.865538	0.522117	0.694007	-2.83696	0.134576	0.528017	1.90577	0.183604	0.589644	1.31109	0.615348	0.877882	-1.20769	0.659727	0.895524	2.09273	0.23651	0.646935	GO:0008150 biological_process	GO:0005575 cellular_component	GO:0003674 molecular_function	NA
100039763	Gm2411	predicted gene 2411, transcript variant X1	-2.02065	NA	NA	NA	NA	0.230177	0.9446	0.964214	-1.25982	0.690708	0.907418	-1.20269	0.669064	0.899124	-1.25257	0.661071	0.896038	-1.17352	0.700962	0.911122	-1.2561	0.674736	0.901218	GO:0008150 biological_process	GO:0005575 cellular_component	GO:0003674 molecular_function	NA
100039786	Gm2423	predicted gene 2423	0.321224	NA	NA	NA	NA	1.53912	0.225198	0.450418	-1.07234	0.90811	0.977185	2.17629	0.187352	0.593873	5.12582	0.0610549	0.396266	1.47601	0.418365	0.784532	-1.04262	0.942061	0.985771	NA	NA	NA	NA
100039795	Ildr2	immunoglobulin-like domain containing receptor 2, transcript variant 6	7.12711	blue	661	NA	NA	6.23499	0.00141068	0.0269196	-1.18614	0.0301543	0.298994	-1.24562	0.00115285	0.0651207	-1.23908	0.00428868	0.128239	1.03463	0.538562	0.844915	1.06274	0.3864	0.763255	GO:0009749 response to glucose; GO:0030073 insulin secretion; GO:0030154 cell differentiation; GO:0031016 pancreas development; GO:0043484 regulation of RNA splicing; GO:0048873 homeostasis of number of cells within a tissue; GO:0050868 negative regulation of T cell activation	GO:0005634 nucleus; GO:0005783 endoplasmic reticulum; GO:0005923 bicellular tight junction; GO:0016020 membrane; GO:0016021 integral component of membrane; GO:0030054 cell junction; GO:0070160 tight junction	GO:0005515 protein binding	NA
100039796	Tgtp2	T cell specific GTPase 2	-0.218922	NA	NA	NA	NA	4.10989	0.0107378	0.0883565	1.53027	0.780825	0.940521	-1.09806	0.934911	0.983762	-3.80082	0.222247	0.632534	6.74851	0.0747681	0.427324	8.06542	0.14144	0.537861	GO:0006952 defense response; GO:0035458 cellular response to interferon-beta	GO:0005789 endoplasmic reticulum membrane	GO:0003924 GTPase activity	NA
100039815	Gm2436	predicted gene 2436	2.80067	NA	NA	NA	NA	3.55802	0.0195092	0.122881	1.07015	0.672104	0.900425	-1.40328	0.0190558	0.246791	-1.04278	0.793988	0.944519	-1.02133	0.871913	0.967512	-1.56237	0.00928518	0.180602	NA	NA	NA	03015 mRNA surveillance pathway; 04071 Sphingolipid signaling pathway; 04151 PI3K-Akt signaling pathway; 04152 AMPK signaling pathway; 04261 Adrenergic signaling in cardiomyocytes; 04660 T cell receptor signaling pathway; 04728 Dopaminergic synapse; 05165 Human papillomavirus infection
100039837	Gm2449	predicted gene 2449, transcript variant X5	0.948623	NA	NA	NA	NA	2.77749	0.0479797	0.199794	-2.34619	0.0824894	0.442379	-2.62435	0.00745365	0.163651	-1.33156	0.433423	0.793378	1.37294	0.332009	0.727796	1.85834	0.160487	0.562532	GO:0008150 biological_process	GO:0005575 cellular_component	GO:0003674 molecular_function	NA
100039861	Gm2464	predicted gene 2464	-2.28129	NA	NA	NA	NA	1.31857	0.298464	0.517932	-1.11065	0.802095	0.946762	-2.06573	0.0266314	0.284932	1.33258	0.424893	0.788652	1.60121	0.121794	0.508944	1.204	0.629939	0.883548	GO:0008150 biological_process	GO:0005575 cellular_component	GO:0003674 molecular_function	NA
100039863	Gm13306	predicted gene 13306, transcript variant X8	4.51053	NA	NA	NA	NA	1.30069	0.305319	0.524058	-1.01397	0.935402	0.983899	-1.14647	0.316998	0.716866	-1.40196	0.0380538	0.329523	-1.07848	0.559963	0.85444	-1.06498	0.698342	0.910086	GO:0008150 biological_process	GO:0005575 cellular_component	GO:0003674 molecular_function	04060 Cytokine-cytokine receptor interaction; 04061 Viral protein interaction with cytokine and cytokine receptor; 04062 Chemokine signaling pathway
100039864	Snhg12	small nucleolar RNA host gene 12	2.84886	NA	NA	NA	NA	1.49703	0.237668	0.463221	-1.01783	0.887964	0.972106	-1.00368	0.969728	0.992917	1.1441	0.24277	0.653174	-1.00646	0.944415	0.98629	1.20874	0.119363	0.505864	GO:0008150 biological_process	GO:0005575 cellular_component	GO:0003674 molecular_function	NA
100039901	2810407A14Rik	RIKEN cDNA 2810407A14 gene, transcript variant X5	-0.352806	NA	NA	NA	NA	0.899559	0.501549	0.678046	1.46139	0.43314	0.793117	1.66702	0.263529	0.671854	1.10016	0.845198	0.959864	-1.01515	0.970228	0.992963	-1.74032	0.249958	0.659885	GO:0008150 biological_process	GO:0005575 cellular_component	GO:0003674 molecular_function	NA
100039953	Gfy	golgi-associated olfactory signaling regulator	-1.44517	NA	NA	NA	NA	0.431754	0.8208	0.889398	1.47227	0.379804	0.758773	-1.04045	0.913334	0.978515	-1.01662	0.970061	0.992963	-1.2811	0.485356	0.820801	-1.71824	0.213517	0.623894	GO:0007608 sensory perception of smell; GO:0050896 response to stimulus; GO:0097499 protein localization to non-motile cilium; GO:1905515 non-motile cilium assembly	GO:0005794 Golgi apparatus; GO:0016020 membrane; GO:0016021 integral component of membrane; GO:0030173 integral component of Golgi membrane	GO:0003674 molecular_function	NA
100039957	Gm2518	predicted gene 2518	-1.23767	NA	NA	NA	NA	0.573777	0.719349	0.827162	-1.09227	0.800862	0.946344	1.28644	0.39554	0.769374	-1.08505	0.799545	0.946112	1.14719	0.612047	0.876685	1.05217	0.878527	0.969419	NA	NA	NA	NA
100039964	Gm15411	predicted gene 15411, transcript variant X13	3.84445	NA	NA	NA	NA	1.31651	0.299247	0.518704	1.22013	0.428817	0.790725	-1.4739	0.0762992	0.430771	1.29422	0.292143	0.697447	1.39267	0.109796	0.490452	1.14746	0.567474	0.857695	GO:0008150 biological_process	GO:0005575 cellular_component	GO:0003674 molecular_function	NA
100039968	Tmem35b	transmembrane protein 35B	1.60583	NA	NA	NA	NA	0.789947	0.569914	0.726885	-1.09413	0.636828	0.88645	1.23416	0.176061	0.581156	1.1262	0.487955	0.822084	1.07721	0.596239	0.870492	1.15704	0.416357	0.783298	GO:0008150 biological_process	GO:0005575 cellular_component; GO:0016020 membrane; GO:0016021 integral component of membrane	GO:0003674 molecular_function	NA
100040030	Gm2560	predicted gene 2560	0.0345107	NA	NA	NA	NA	2.10557	0.109481	0.31003	-1.25532	0.631071	0.883945	-1.85401	0.0871007	0.451114	-1.9893	0.102278	0.478603	-1.34892	0.399172	0.771905	1.03784	0.933994	0.983628	GO:0008150 biological_process	GO:0005575 cellular_component	GO:0003674 molecular_function	NA
100040048	Ccl27b	chemokine (C-C motif) ligand 27b, transcript variant X4	4.20101	NA	NA	NA	NA	1.37707	0.277043	0.500028	-1.40518	0.176084	0.581196	1.42674	0.0869094	0.450894	1.17876	0.469046	0.812668	1.06203	0.743685	0.927519	1.34243	0.211886	0.621986	GO:0031640 killing of cells of another organism; GO:0061844 antimicrobial humoral immune response mediated by antimicrobial peptide	GO:0005575 cellular_component	GO:0031728 CCR3 chemokine receptor binding	04060 Cytokine-cytokine receptor interaction; 04061 Viral protein interaction with cytokine and cytokine receptor; 04062 Chemokine signaling pathway
100040233	Gm10334	predicted gene 10334, transcript variant X1	0.625744	NA	NA	NA	NA	1.44114	0.255282	0.478833	-1.1939	0.638383	0.886811	1.64522	0.118756	0.504821	1.95249	0.0798187	0.437558	1.22234	0.468093	0.812084	1.31448	0.439606	0.796737	GO:0006508 proteolysis	GO:0005615 extracellular space	GO:0004252 serine-type endopeptidase activity	04080 Neuroactive ligand-receptor interaction; 04972 Pancreatic secretion; 04974 Protein digestion and absorption; 05164 Influenza A
100040293	Mindy4b-ps	MINDY lysine 48 deubiquitinase 4B, pseudogene	-0.352258	NA	NA	NA	NA	0.33937	0.882633	0.926414	-1.32077	0.733533	0.923804	-1.10559	0.859199	0.964153	-1.70743	0.44314	0.798387	-1.63823	0.397231	0.77075	1.00531	0.994493	0.998488	NA	NA	GO:1990380 Lys48-specific deubiquitinase activity	NA
100040294	Gm2694	predicted gene 2694, transcript variant 1	3.88431	NA	NA	NA	NA	2.63344	0.0570509	0.219212	-1.92612	0.0168397	0.23425	1.24859	0.228307	0.638946	1.44597	0.104398	0.481891	-1.06436	0.714432	0.916133	1.34121	0.215997	0.626354	GO:0008150 biological_process	GO:0005575 cellular_component	GO:0003674 molecular_function	NA
100040298	Gm15501	predicted pseudogene 15501, transcript variant 2	-4.33109	NA	NA	NA	NA	1.60616	0.206669	0.430375	-4.65142	0.28048	0.687447	-1.73833	0.59423	0.869632	-8.49464	0.0504957	0.367217	1.0262	0.979063	0.994758	2.78145	0.43283	0.793062	NA	NA	NA	03010 Ribosome; 05171 Coronavirus disease - COVID-19
100040322	3830408C21Rik	RIKEN cDNA 3830408C21 gene	2.98187	NA	NA	NA	NA	1.06325	0.411244	0.611155	1.02949	0.776707	0.939288	-1.12572	0.164547	0.566944	1.05546	0.58243	0.863878	-1.01433	0.859273	0.964196	-1.11047	0.293997	0.698692	GO:0008150 biological_process	GO:0005575 cellular_component	GO:0003674 molecular_function	NA
100040421	Gm2762	predicted gene 2762	3.88587	NA	NA	NA	NA	2.01491	0.122742	0.329294	1.39743	0.0735455	0.424031	1.26771	0.132425	0.524499	-1.22831	0.232958	0.643898	-1.02462	0.864498	0.965574	-1.1489	0.425958	0.789098	GO:0008150 biological_process	GO:0005575 cellular_component	GO:0003674 molecular_function	NA
100040462	Mndal	myeloid nuclear differentiation antigen like, transcript variant X4	-0.641257	NA	NA	NA	NA	2.14475	0.104223	0.303223	1.52242	0.603844	0.873489	-3.69998	0.0701778	0.416808	-2.03884	0.302616	0.705695	3.65941	0.0602687	0.394161	1.36513	0.682736	0.904195	GO:0002218 activation of innate immune response; GO:0009617 response to bacterium; GO:0030308 negative regulation of cell growth; GO:0032731 positive regulation of interleukin-1 beta production; GO:0035458 cellular response to interferon-beta; GO:0040008 regulation of growth	GO:0005634 nucleus; GO:0005654 nucleoplasm; GO:0005730 nucleolus; GO:0005829 cytosol; GO:0032991 protein-containing complex; GO:0043231 intracellular membrane-bounded organelle	GO:0003690 double-stranded DNA binding; GO:0031625 ubiquitin protein ligase binding	NA
100040500	Gm2808	predicted gene 2808	-1.54267	NA	NA	NA	NA	0.748403	0.597336	0.745831	1.48124	0.520672	0.836489	1.28984	0.620547	0.879832	2.50395	0.143584	0.541223	1.22559	0.668556	0.898949	1.4186	0.547872	0.84905	NA	NA	NA	NA
100040525	Tmem181c-ps	transmembrane protein 181C, pseudogene	1.73466	NA	NA	NA	NA	3.84121	0.0143035	0.103248	-1.07012	0.609645	0.87575	-1.46274	0.00169106	0.080656	-1.30706	0.0375268	0.327721	1.00363	0.972048	0.993446	-1.14186	0.302198	0.705329	NA	NA	NA	NA
100040529	Gm2824	predicted gene 2824, transcript variant X12	5.64827	NA	NA	NA	NA	2.08764	0.111979	0.31391	1.12127	0.244047	0.654484	-1.11775	0.160567	0.562657	-1.04468	0.623361	0.880847	1.15169	0.0653378	0.406522	-1.13251	0.183542	0.589534	GO:0008150 biological_process	GO:0005575 cellular_component	GO:0003674 molecular_function	NA
100040531	Dynlt1f	dynein light chain Tctex-type 1F, transcript variant 2	1.29313	NA	NA	NA	NA	0.905772	0.497859	0.675624	2.2382	0.0922323	0.460219	-1.04462	0.91291	0.978417	-1.48489	0.40277	0.774348	-1.31311	0.492355	0.823796	-2.30676	0.0838586	0.444671	GO:0008150 biological_process	NA	GO:0003674 molecular_function	04814 Motor proteins; 05132 Salmonella infection
100040545	Gm2832	predicted gene 2832, transcript variant X1	-1.27928	NA	NA	NA	NA	2.47856	0.0688878	0.242662	1.43448	0.379986	0.758972	-1.90638	0.0735226	0.423987	-1.87325	0.0961321	0.467537	1.79629	0.0903518	0.457049	-1.37533	0.419681	0.785421	NA	NA	NA	NA
100040563	Dynlt1c	dynein light chain Tctex-type 1C	1.08267	NA	NA	NA	NA	0.443978	0.812245	0.883961	-1.74173	0.398473	0.771405	1.35063	0.521509	0.83687	-1.33979	0.592241	0.869008	-1.51803	0.375543	0.756284	1.47262	0.530979	0.84187	GO:0010976 positive regulation of neuron projection development; GO:0016358 dendrite development; GO:0019060 intracellular transport of viral protein in host cell; GO:0035022 positive regulation of Rac protein signal transduction; GO:0035795 negative regulation of mitochondrial membrane permeability; GO:0043087 regulation of GTPase activity; GO:0048812 neuron projection morphogenesis; GO:0051493 …	GO:0005868 cytoplasmic dynein complex; GO:0005881 cytoplasmic microtubule; GO:0030027 lamellipodium; GO:0030286 dynein complex; GO:0043025 neuronal cell body; GO:0044295 axonal growth cone; GO:0099503 secretory vesicle	GO:0008022 protein C-terminus binding; GO:0042802 identical protein binding	04814 Motor proteins; 05132 Salmonella infection
100040599	Gm15319	predicted gene 15319	3.41593	NA	NA	NA	NA	2.21709	0.0951992	0.287653	1.04765	0.807689	0.948412	-1.52664	0.0134309	0.212199	1.12692	0.52144	0.836862	1.1401	0.395015	0.768998	-1.26906	0.204842	0.613388	GO:0008150 biological_process	GO:0005575 cellular_component	GO:0003674 molecular_function	NA
100040608	Fancf	Fanconi anemia, complementation group F	-0.289994	NA	NA	NA	NA	3.1832	0.0298099	0.156006	-2.57951	0.00704514	0.159598	-1.02494	0.894692	0.973958	-1.18514	0.407691	0.778002	1.18312	0.339035	0.731978	2.61565	0.00255798	0.100514	GO:0001541 ovarian follicle development; GO:0006281 DNA repair; GO:0006513 protein monoubiquitination; GO:0006974 cellular response to DNA damage stimulus; GO:0007283 spermatogenesis; GO:0016567 protein ubiquitination; GO:0036297 interstrand cross-link repair	GO:0000785 chromatin; GO:0005634 nucleus; GO:0005654 nucleoplasm; GO:0043240 Fanconi anaemia nuclear complex	GO:0061630 ubiquitin protein ligase activity	03460 Fanconi anemia pathway
100040671	Gm2897	predicted gene 2897	1.94357	NA	NA	NA	NA	0.924275	0.48699	0.667878	1.59094	0.443433	0.798429	2.13861	0.199998	0.608116	1.62214	0.457497	0.806026	1.22396	0.691579	0.907761	-1.32946	0.630137	0.883616	NA	NA	NA	NA
100040697	Gm10340	predicted gene 10340	-4.07094	NA	NA	NA	NA	0.861465	0.524619	0.696144	1.62208	0.744505	0.927721	1.6342	0.678664	0.902836	1.32513	0.862808	0.965057	-7.30747	0.11612	0.500589	-4.63903	0.312232	0.713454	GO:0008150 biological_process	GO:0005575 cellular_component	GO:0003674 molecular_function	NA
100040724	Mirg	miRNA containing gene	7.08107	NA	NA	NA	NA	1.96343	0.131007	0.340049	1.00919	0.905735	0.976833	-1.01526	0.804432	0.94727	-1.05527	0.449953	0.801983	-1.14678	0.0268524	0.285686	-1.04546	0.544216	0.847575	GO:0016570 histone modification	NA	NA	NA
100040769	Gm15506	predicted gene 15506	2.25994	NA	NA	NA	NA	1.89739	0.142466	0.356565	-1.00025	0.998589	0.999722	-1.3973	0.00891876	0.177185	-1.08848	0.530651	0.841726	1.09447	0.428457	0.790422	-1.13247	0.370604	0.753436	NA	NA	NA	NA
100040771	Gm2959	predicted gene 2959, transcript variant X5	-1.10522	NA	NA	NA	NA	1.68646	0.186476	0.407273	-1.92341	0.541337	0.846195	1.74541	0.454557	0.80446	-6.57063	0.0295098	0.29622	-2.08606	0.326033	0.723536	1.15347	0.886307	0.971795	NA	NA	NA	NA
100040792	Gm11627	predicted gene 11627	-2.9579	NA	NA	NA	NA	0.429668	0.822254	0.890513	-3.34726	0.242394	0.652709	-1.42145	0.590508	0.868074	1.02231	0.977907	0.994525	-1.19208	0.786371	0.94251	1.81091	0.521126	0.836729	GO:0008150 biological_process	GO:0005575 cellular_component	GO:0003674 molecular_function	NA
100040807	Gm2977	predicted gene 2977, transcript variant X2	-0.249045	NA	NA	NA	NA	1.49213	0.239162	0.464408	-1.9189	0.444677	0.799285	-2.01286	0.205889	0.614767	1.68242	0.36594	0.750592	3.27804	0.0267064	0.285104	3.67452	0.0938067	0.463646	NA	NA	NA	NA
100040822	Gm1604a	predicted gene 1604A, transcript variant 6	7.34925	NA	NA	NA	NA	4.23528	0.00941668	0.0819509	1.47626	0.0553717	0.380635	1.53507	0.010829	0.191954	1.2726	0.183636	0.589692	-1.15877	0.314153	0.714745	1.13313	0.495676	0.82563	GO:0008150 biological_process	GO:0005575 cellular_component	GO:0003674 molecular_function	NA
100040852	Gm3002	predicted gene 3002	1.79657	NA	NA	NA	NA	1.16791	0.361025	0.571385	1.47327	0.247299	0.657363	-1.0992	0.707799	0.913283	1.00047	0.998697	0.999733	-1.04316	0.861569	0.964824	1.08373	0.79503	0.944676	NA	NA	NA	NA
100040870	Gm3005	predicted gene 3005, transcript variant 3	0.570352	NA	NA	NA	NA	2.10516	0.109538	0.31009	-1.06544	0.912531	0.978311	3.21231	0.077145	0.432682	2.76076	0.0978518	0.471037	1.87684	0.169092	0.572485	1.04297	0.937777	0.98449	NA	NA	NA	NA
100040880	Gm3020	predicted gene 3020	-1.37564	NA	NA	NA	NA	0.875361	0.516116	0.689348	-31.2749	0.0700156	0.416416	-1.56683	0.604738	0.873897	-2.15207	0.466105	0.81086	-1.51019	0.64969	0.891396	8.14246	0.199411	0.607388	NA	NA	NA	NA
100040935	Gm3050	predicted gene 3050, transcript variant X6	0.716454	NA	NA	NA	NA	1.64868	0.195714	0.418439	-2.59312	0.365065	0.749961	-1.24001	0.735468	0.924632	19.9689	0.0662689	0.408953	-1.27069	0.707271	0.91306	2.84648	0.272229	0.680012	NA	NA	NA	NA
100040938	Gm3052	predicted gene 3052	-0.0444278	NA	NA	NA	NA	0.616494	0.688769	0.807346	-1.26481	0.359183	0.745821	-1.12829	0.504651	0.830055	-1.1295	0.555663	0.852611	-1.02651	0.87933	0.969681	1.25741	0.330897	0.72692	NA	NA	NA	NA
100040944	Gm3055	predicted gene 3055, transcript variant 2	4.06731	NA	NA	NA	NA	0.794722	0.566813	0.725493	1.15728	0.536958	0.844196	1.09531	0.640664	0.887963	-1.22353	0.36136	0.747214	1.01592	0.931319	0.983043	-1.30456	0.246391	0.656728	GO:0008150 biological_process	GO:0005575 cellular_component	GO:0003674 molecular_function	05168 Herpes simplex virus 1 infection
100040970	Rpl14-ps1	ribosomal protein L14, pseudogene 1	-4.77267	NA	NA	NA	NA	2.64896	0.0559907	0.217188	-2.09765	0.473908	0.81524	-8.71812	0.00719674	0.160918	-2.40921	0.321678	0.72034	1.14805	0.854259	0.962285	1.12404	0.903299	0.975993	NA	NA	NA	NA
100040999	Gm3086	predicted gene 3086	1.00126	NA	NA	NA	NA	1.83051	0.155129	0.371752	1.01746	0.936549	0.984096	-1.13029	0.527676	0.840198	-1.36871	0.13718	0.531723	1.27625	0.187623	0.594152	-1.15708	0.492904	0.824105	NA	NA	NA	NA
100041012	Gm3095	predicted gene 3095, transcript variant X3	-1.60321	NA	NA	NA	NA	1.29955	0.305765	0.524401	1.26743	0.760714	0.933427	-1.48027	0.47185	0.814234	-2.47153	0.167192	0.570121	-1.82636	0.288151	0.694046	-1.21901	0.787449	0.942915	NA	NA	NA	NA
100041034	LOC100041034	Sp110 nuclear body protein pseudogene	-4.29527	NA	NA	NA	NA	0.780079	0.576357	0.730912	-1.90222	0.598664	0.871344	1.18739	0.859485	0.964264	1.10971	0.91224	0.978204	3.38317	0.164385	0.566758	2.98746	0.327575	0.724487	NA	NA	NA	NA
100041089	Gm3134	predicted gene 3134	2.63362	brown	832	turquoise	348	8.13411	0.000307769	0.0106553	2.30549	5.76009e-05	0.0130855	1.62704	0.00265717	0.102268	1.04743	0.77107	0.937494	-1.17165	0.237715	0.648221	-1.42827	0.0354329	0.318939	GO:0008150 biological_process	GO:0005575 cellular_component	GO:0003674 molecular_function	NA
100041151	Gm3636	predicted gene 3636	3.03677	NA	NA	NA	NA	2.87983	0.0424811	0.187942	-1.35218	0.233928	0.644697	-1.2147	0.300876	0.704076	1.12018	0.635126	0.885675	-1.40713	0.0754033	0.428685	-1.30149	0.271682	0.679505	NA	NA	NA	NA
100041194	Ahnak2	AHNAK nucleoprotein 2, transcript variant 2	1.19086	NA	NA	NA	NA	2.28469	0.0875101	0.275236	-1.03604	0.861571	0.964824	-1.11045	0.538312	0.844831	1.50224	0.04283	0.344165	1.603	0.00632484	0.152838	1.24904	0.251587	0.661488	GO:0043484 regulation of RNA splicing	GO:0005634 nucleus; GO:0005737 cytoplasm; GO:0005829 cytosol; GO:0005886 plasma membrane; GO:0030018 Z disc; GO:0030659 cytoplasmic vesicle membrane; GO:0043034 costamere	GO:0003674 molecular_function	05132 Salmonella infection
100041230	H4c17	H4 clustered histone 17	-0.918354	NA	NA	NA	NA	1.07922	0.403207	0.604421	-1.91035	0.344461	0.735431	1.04558	0.933704	0.983588	-1.54426	0.411632	0.780621	1.73644	0.260796	0.66937	1.76592	0.364489	0.749377	GO:0006334 nucleosome assembly; GO:0006335 DNA replication-dependent chromatin assembly; GO:0045653 negative regulation of megakaryocyte differentiation	GO:0000228 nuclear chromosome; GO:0000786 nucleosome; GO:0005634 nucleus; GO:0032991 protein-containing complex; GO:0043505 CENP-A containing nucleosome	GO:0019904 protein domain specific binding	04613 Neutrophil extracellular trap formation; 05034 Alcoholism; 05203 Viral carcinogenesis; 05322 Systemic lupus erythematosus
100041231	Gm3219	predicted pseudogene 3219	-2.0446	NA	NA	NA	NA	0.199511	0.95871	0.973055	1.23673	0.784824	0.941783	-1.05997	0.91859	0.979506	-1.75298	0.388425	0.764452	-1.2176	0.721886	0.919155	-1.27611	0.737515	0.925398	NA	NA	NA	NA
100041239	Gm3225	predicted gene 3225	-0.919226	NA	NA	NA	NA	2.1909	0.0983676	0.293551	-1.58492	0.379655	0.758747	-2.67893	0.00980082	0.184364	1.65827	0.224624	0.63514	2.33331	0.0189453	0.246181	1.70678	0.258748	0.667589	GO:0008150 biological_process	GO:0005575 cellular_component	GO:0003674 molecular_function	NA
100041241	Gm3227	predicted gene 3227	0.0644254	NA	NA	NA	NA	4.63058	0.00628864	0.0648006	2.05116	0.0035591	0.117582	1.62681	0.0190221	0.246781	1.32021	0.200795	0.60893	1.05357	0.765094	0.935195	-1.05772	0.790379	0.943559	GO:0008150 biological_process	GO:0005575 cellular_component	GO:0003674 molecular_function	NA
100041244	Gm3230	predicted gene 3230	-1.2522	NA	NA	NA	NA	0.897321	0.502884	0.678792	1.03388	0.918118	0.979456	-1.58128	0.0815107	0.440925	1.3303	0.33772	0.731318	1.39725	0.178421	0.583856	1.10647	0.739287	0.925967	GO:0008150 biological_process	GO:0005575 cellular_component	GO:0003674 molecular_function	NA
100041262	Gm3239	predicted gene 3239	-0.262884	NA	NA	NA	NA	1.08447	0.400596	0.602358	-1.22398	0.605318	0.874043	-1.10044	0.774442	0.938578	1.47114	0.332391	0.727796	1.41634	0.265234	0.673921	-1.13404	0.734821	0.924378	NA	NA	NA	NA
100041273	Ndufb4c	NADH:ubiquinone oxidoreductase subunit B4C	-4.46817	NA	NA	NA	NA	0.465087	0.797341	0.875453	-1.26092	0.822518	0.952673	1.01714	0.984297	0.996113	1.36305	0.750792	0.929866	1.96228	0.403327	0.774529	-1.1803	0.865469	0.965776	NA	NA	NA	00190 Oxidative phosphorylation; 01100 Metabolic pathways; 04714 Thermogenesis; 04723 Retrograde endocannabinoid signaling; 04932 Non-alcoholic fatty liver disease; 05010 Alzheimer disease; 05012 Parkinson disease; 05014 Amyotrophic lateral sclerosis; 05016 Huntington disease; 05020 Prion disease; 05022 Pathways of neurodegeneration - multiple diseases; 05208 Chemical carcinogenesis - reactive ox…
100041279	Gm3248	predicted gene 3248, transcript variant X4	2.09461	NA	NA	NA	NA	0.602264	0.698924	0.814022	1.71709	0.587229	0.866442	-2.30483	0.281465	0.688253	-1.97016	0.462799	0.809052	-1.26903	0.763673	0.934654	-1.77898	0.554775	0.852123	NA	NA	NA	NA
100041283	Gm3252	predicted gene 3252, transcript variant X3	0.758698	NA	NA	NA	NA	0.468696	0.794778	0.87451	2.73943	0.246455	0.656746	1.57296	0.541101	0.846048	1.07312	0.936355	0.98404	-1.67631	0.472283	0.814485	-1.89742	0.455547	0.80502	NA	NA	NA	NA
100041286	Snhg15	small nucleolar RNA host gene 15	1.24651	NA	NA	NA	NA	0.987975	0.450975	0.642139	-1.00063	0.997771	0.999525	1.2987	0.184812	0.591094	-1.13058	0.572915	0.860323	-1.11703	0.540029	0.845519	-1.27345	0.275581	0.683256	GO:0008150 biological_process	GO:0005575 cellular_component	GO:0003674 molecular_function	NA
100041289	Gm3255	predicted gene 3255, transcript variant 3	3.65562	NA	NA	NA	NA	0.76759	0.584576	0.736372	-1.23547	0.317814	0.717647	1.13394	0.438244	0.79596	-1.14947	0.46203	0.80857	-1.28823	0.111841	0.493533	-1.04362	0.828575	0.954673	GO:0008150 biological_process	GO:0005575 cellular_component	GO:0003674 molecular_function	NA
100041290	D4Ertd617e	DNA segment, Chr 4, ERATO Doi 617, expressed	2.28119	NA	NA	NA	NA	1.5576	0.219932	0.444929	-1.10045	0.593118	0.869267	-1.22159	0.15547	0.556698	-1.33429	0.0692475	0.415145	1.10839	0.434548	0.793978	1.05383	0.753385	0.930571	GO:0008150 biological_process	GO:0005575 cellular_component	GO:0003674 molecular_function	NA
100041306	Gm3264	predicted gene 3264	-0.417706	NA	NA	NA	NA	0.299492	0.907057	0.941152	-3.28741	0.275939	0.683644	-1.18328	0.778766	0.939931	-1.21626	0.781918	0.940833	-1.12091	0.844902	0.959726	1.84234	0.522888	0.837706	NA	NA	NA	NA
100041339	Gm3279	predicted gene 3279	0.5133	NA	NA	NA	NA	3.55103	0.0196613	0.123418	-1.88219	0.0404115	0.336964	-1.90789	0.00833882	0.171574	1.03094	0.903569	0.97606	1.71244	0.0212585	0.258307	1.18387	0.536176	0.843733	GO:0008150 biological_process	GO:0005575 cellular_component	GO:0003674 molecular_function	NA
100041352	Tcp10c	t-complex protein 10c	-4.12555	NA	NA	NA	NA	1.41251	0.264794	0.488175	-2.6851	0.309232	0.711209	-3.19484	0.0915059	0.459082	1.55942	0.576884	0.861814	1.67136	0.423667	0.787796	3.83773	0.132761	0.525216	NA	GO:0005634 nucleus; GO:0005814 centriole	GO:0003714 transcription corepressor activity; GO:0042802 identical protein binding; GO:0043621 protein self-association; GO:0140297 DNA-binding transcription factor binding	NA
100041420	Gm3325	predicted gene 3325	0.964576	NA	NA	NA	NA	1.31829	0.29857	0.517932	-1.57672	0.251836	0.661723	-1.14144	0.633219	0.884853	1.16969	0.606095	0.874444	1.53184	0.112048	0.493877	2.21182	0.0347962	0.316664	NA	NA	NA	NA
100041433	Zfp981	zinc finger protein 981, transcript variant 2	-0.0104511	NA	NA	NA	NA	1.83587	0.154073	0.370803	-1.01343	0.974308	0.993949	-1.34708	0.353474	0.741714	-1.26222	0.490271	0.82314	1.62611	0.11291	0.49543	1.72899	0.162313	0.5644	GO:0006357 regulation of transcription by RNA polymerase II	GO:0005634 nucleus	GO:0000978 RNA polymerase II cis-regulatory region sequence-specific DNA binding; GO:0000981 DNA-binding transcription factor activity, RNA polymerase II-specific	NA
100041479	Gm3363	predicted gene 3363	-0.12693	NA	NA	NA	NA	0.323852	0.892342	0.931944	1.2082	0.675785	0.901535	-1.39364	0.391979	0.766872	1.00341	0.993694	0.998174	1.45563	0.314262	0.714766	-1.07288	0.871297	0.967416	GO:0008150 biological_process	GO:0005575 cellular_component	GO:0003674 molecular_function	NA
100041480	Gm9833	predicted gene 9833	-3.67999	NA	NA	NA	NA	0.831055	0.543571	0.709583	-1.60878	0.639932	0.887559	1.47726	0.609156	0.875651	4.8608	0.124273	0.512382	1.05981	0.935948	0.984017	3.08922	0.240253	0.650464	GO:0008150 biological_process	GO:0005634 nucleus	GO:0003674 molecular_function	NA
100041515	Gm3383	predicted gene 3383, transcript variant X1	1.9076	NA	NA	NA	NA	1.90569	0.140972	0.354529	-1.67123	0.275426	0.6831	-2.26846	0.0217273	0.261123	-1.1548	0.725501	0.92066	-1.01825	0.957499	0.98976	1.0525	0.90646	0.976878	NA	NA	NA	NA
100041530	Gm10409	predicted gene 10409	-3.8655	magenta	265	NA	NA	6.49169	0.00113213	0.0235784	4.69401	0.0670172	0.410664	-21.4577	0.000375301	0.035874	2.78111	0.269211	0.677562	2.07605	0.317847	0.717647	-4.40726	0.0766821	0.431725	GO:0008150 biological_process	GO:0005575 cellular_component	GO:0003674 molecular_function	NA
100041574	9030025P20Rik	RIKEN cDNA 9030025P20 gene, transcript variant X4	2.92542	NA	NA	NA	NA	0.936533	0.479889	0.663138	-1.45416	0.264598	0.673183	1.47482	0.136059	0.530089	-1.23445	0.468205	0.812131	-1.21138	0.423152	0.787575	1.05905	0.85286	0.962067	GO:0008150 biological_process	GO:0005575 cellular_component	GO:0003674 molecular_function	NA
100041576	Gm3414	predicted gene 3414	1.22783	NA	NA	NA	NA	0.902004	0.500095	0.677328	1.49988	0.0985156	0.472217	-1.01548	0.940723	0.985453	-1.00868	0.97013	0.992963	1.16524	0.432129	0.792655	-1.28294	0.285117	0.691386	GO:0008150 biological_process	GO:0005575 cellular_component	GO:0003674 molecular_function	NA
100041579	Gm20878	predicted gene, 20878	0.321822	NA	NA	NA	NA	0.433257	0.819752	0.888684	-1.05611	0.867115	0.966284	-1.23353	0.420527	0.785948	-1.31281	0.368448	0.752283	-1.16822	0.535898	0.843678	-1.21243	0.538534	0.844901	NA	NA	NA	04060 Cytokine-cytokine receptor interaction; 04061 Viral protein interaction with cytokine and cytokine receptor; 04062 Chemokine signaling pathway
100041581	Zkscan16	zinc finger with KRAB and SCAN domains 16, transcript variant X1	5.72806	NA	NA	NA	NA	2.67435	0.0543012	0.213575	1.18055	0.0440932	0.348217	1.0526	0.415142	0.782487	1.17082	0.0394821	0.333858	1.03471	0.564096	0.856104	-1.12744	0.116048	0.500445	GO:0006357 regulation of transcription by RNA polymerase II	GO:0005634 nucleus	GO:0000978 RNA polymerase II cis-regulatory region sequence-specific DNA binding; GO:0000981 DNA-binding transcription factor activity, RNA polymerase II-specific	NA
100041585	Amd2	S-adenosylmethionine decarboxylase 2	-3.32048	NA	NA	NA	NA	0.641	0.67138	0.795757	2.16553	0.48894	0.822362	1.48575	0.705299	0.912516	-1.98573	0.510051	0.832373	1.5874	0.621785	0.880243	1.01711	0.987531	0.996811	GO:0006595 polyamine metabolic process; GO:0006596 polyamine biosynthetic process; GO:0006597 spermine biosynthetic process; GO:0008295 spermidine biosynthetic process; GO:0046500 S-adenosylmethionine metabolic process	GO:0005829 cytosol	GO:0004014 adenosylmethionine decarboxylase activity; GO:0016829 lyase activity; GO:0016831 carboxy-lyase activity; GO:0019810 putrescine binding; GO:0042802 identical protein binding	00270 Cysteine and methionine metabolism; 00330 Arginine and proline metabolism; 01100 Metabolic pathways
100041586	Gm3417	predicted gene 3417, transcript variant 2	1.24617	NA	NA	NA	NA	0.542484	0.74187	0.841762	2.26956	0.251993	0.661926	-1.53955	0.494953	0.825255	-1.09214	0.897562	0.974703	1.72385	0.366797	0.751298	-1.26915	0.729355	0.921982	GO:0008150 biological_process	GO:0005575 cellular_component	GO:0003674 molecular_function	NA
100041596	Gal3st2b	galactose-3-O-sulfotransferase 2B, transcript variant X1	-1.56794	NA	NA	NA	NA	0.999686	0.444593	0.637275	-3.03114	0.242977	0.653436	1.64436	0.38352	0.761316	1.92238	0.431673	0.792396	-1.8659	0.265321	0.674011	1.04547	0.957716	0.989779	GO:0008150 biological_process	GO:0005575 cellular_component	GO:0003674 molecular_function	NA
100041621	Gm3435	predicted gene 3435	2.86239	NA	NA	NA	NA	2.04378	0.118347	0.323129	1.15008	0.681738	0.903859	-1.90871	0.0324674	0.30841	-1.40548	0.32158	0.720276	-1.22694	0.479038	0.818142	-1.83374	0.0858154	0.448749	GO:0008150 biological_process	GO:0005575 cellular_component	GO:0003674 molecular_function	NA
100041639	Gm3448	predicted gene 3448, transcript variant 1	-2.00795	NA	NA	NA	NA	0.681415	0.643053	0.777508	5.33979	0.320365	0.719557	-2.66088	0.551821	0.850911	20.059	0.262983	0.671459	1.84939	0.69193	0.907924	-2.6862	0.559168	0.854158	GO:0008150 biological_process	GO:0005575 cellular_component	GO:0003674 molecular_function	04814 Motor proteins
100041655	Gm10863	predicted gene 10863	3.98574	NA	NA	NA	NA	3.83393	0.0144166	0.103743	2.83229	0.0121774	0.202246	1.98748	0.0416415	0.34041	1.77026	0.128543	0.519075	-1.12507	0.689021	0.906842	1.0227	0.950742	0.987749	GO:0008150 biological_process	GO:0005575 cellular_component	GO:0003674 molecular_function	NA
100041677	Zfp984	zinc finger protein 984, transcript variant X3	2.96187	NA	NA	NA	NA	0.854357	0.529007	0.699312	1.13025	0.579643	0.862907	-1.26379	0.211002	0.621084	1.12446	0.573141	0.860393	1.36921	0.0812909	0.440536	-1.02532	0.905039	0.976624	GO:0006357 regulation of transcription by RNA polymerase II	GO:0005634 nucleus	GO:0000978 RNA polymerase II cis-regulatory region sequence-specific DNA binding; GO:0000981 DNA-binding transcription factor activity, RNA polymerase II-specific	05168 Herpes simplex virus 1 infection
100041678	Gm3500	predicted gene 3500	0.784057	NA	NA	NA	NA	0.378784	0.856985	0.911717	-1.69389	0.399876	0.772253	1.57171	0.324638	0.72263	1.05505	0.915201	0.979014	-1.11292	0.796048	0.944935	1.66177	0.374354	0.755653	NA	NA	NA	NA
100041694	Gm10451	predicted gene 10451	-2.05607	NA	NA	NA	NA	2.44091	0.0721445	0.248696	-7.66336	0.0110603	0.193946	-1.87058	0.153374	0.553591	-1.7902	0.222195	0.632501	1.20615	0.651955	0.892165	4.55298	0.0287256	0.293107	GO:0008150 biological_process	GO:0005575 cellular_component	GO:0003674 molecular_function	NA
100041734	4930522L14Rik	RIKEN cDNA 4930522L14 gene, transcript variant X1	2.84294	NA	NA	NA	NA	1.32947	0.294356	0.514619	1.06846	0.809413	0.948919	1.29193	0.235654	0.646157	-1.25993	0.329609	0.725818	-1.09859	0.638217	0.886789	1.23131	0.421741	0.786654	GO:0006357 regulation of transcription by RNA polymerase II	GO:0005634 nucleus	GO:0000978 RNA polymerase II cis-regulatory region sequence-specific DNA binding; GO:0000981 DNA-binding transcription factor activity, RNA polymerase II-specific	NA
100041735	Gm3488	predicted gene, 3488, transcript variant 2	-0.365928	NA	NA	NA	NA	0.750469	0.595954	0.745063	2.10276	0.423698	0.787799	1.28678	0.716987	0.917544	-2.2636	0.312755	0.713915	-2.72253	0.152503	0.552536	-2.24121	0.363773	0.74883	NA	NA	NA	NA
100041874	Gm3558	predicted gene 3558	2.09721	NA	NA	NA	NA	0.130913	0.983354	0.988591	-1.26017	0.631033	0.883945	-1.24394	0.544131	0.847536	1.05487	0.897311	0.974621	1.14122	0.70425	0.912042	1.21985	0.657639	0.894434	NA	NA	NA	NA
100041931	Gm13403	predicted gene 13403	-1.54293	NA	NA	NA	NA	3.86153	0.0139931	0.102141	3.98146	0.0285878	0.292582	4.56556	0.0106201	0.19047	2.48355	0.146736	0.544596	-1.13259	0.794006	0.944519	1.10265	0.864844	0.965612	GO:0008150 biological_process	GO:0005575 cellular_component	GO:0003674 molecular_function	NA
100041951	Gm3587	predicted gene 3587, transcript variant X2	-0.220494	NA	NA	NA	NA	2.10161	0.110028	0.310711	1.07913	0.769087	0.936419	1.29184	0.227067	0.637624	2.04179	0.0101547	0.187121	-1.00196	0.991827	0.997777	1.15733	0.549812	0.850063	GO:0008150 biological_process	GO:0005575 cellular_component	GO:0003674 molecular_function	NA
100041953	Sap18b	Sin3-associated polypeptide 18B	0.406362	NA	NA	NA	NA	2.16305	0.101859	0.29912	-1.09702	0.608579	0.875384	-1.04907	0.744937	0.92794	1.53676	0.0220222	0.262444	1.27311	0.0901073	0.456671	1.02368	0.89043	0.972816	GO:0008150 biological_process	NA	GO:0003674 molecular_function	03013 Nucleocytoplasmic transport; 03015 mRNA surveillance pathway
100041958	Lamtor3-ps	late endosomal/lysosomal adaptor, MAPK and MTOR activator 3, pseudogene, transcript variant X1	-2.01531	NA	NA	NA	NA	1.03778	0.424346	0.621595	1.66051	0.603679	0.873389	2.32659	0.337644	0.731318	-2.43226	0.435253	0.794262	-6.58388	0.0537392	0.376317	-5.96526	0.110675	0.492036	NA	NA	NA	NA
100041979	Gm3604	predicted gene 3604, transcript variant X3	2.95075	NA	NA	NA	NA	2.72912	0.0508396	0.206446	-1.65322	0.0288699	0.29385	-1.42416	0.0332167	0.311356	1.16032	0.430343	0.791598	1.04829	0.755664	0.931428	1.19175	0.383478	0.761262	GO:0006357 regulation of transcription by RNA polymerase II	GO:0005634 nucleus	GO:0000978 RNA polymerase II cis-regulatory region sequence-specific DNA binding; GO:0000981 DNA-binding transcription factor activity, RNA polymerase II-specific	NA
100042024	Gm3629	predicted gene 3629, transcript variant X2	-1.81604	NA	NA	NA	NA	0.332476	0.886976	0.928882	-1.48652	0.749652	0.929377	2.47719	0.336914	0.731114	-1.22334	0.851704	0.961698	-2.19764	0.374899	0.755865	-1.56353	0.702105	0.911374	GO:0008150 biological_process	GO:0005575 cellular_component	GO:0003674 molecular_function	NA
100042049	Gm15421	predicted gene 15421	-2.51579	NA	NA	NA	NA	1.06127	0.412248	0.611468	2.7999	0.192519	0.599616	-1.22557	0.769772	0.936893	3.88294	0.164984	0.567475	1.01178	0.985949	0.996478	-2.07778	0.349908	0.739225	NA	NA	NA	NA
100042054	Gm3194	predicted gene 3194	1.10624	NA	NA	NA	NA	1.52235	0.230086	0.45558	-5.42868	0.0797854	0.437529	-2.4537	0.0515322	0.369994	-1.18415	0.741644	0.926853	1.2581	0.599514	0.871739	3.00359	0.185026	0.591189	NA	NA	NA	NA
100042056	9130019P16Rik	RIKEN cDNA 9130019P16 gene	2.00751	NA	NA	NA	NA	1.8322	0.154795	0.371451	1.46329	0.309907	0.71168	1.75124	0.105086	0.482916	2.13724	0.0631172	0.401281	1.24988	0.456399	0.805396	1.05425	0.882281	0.970536	GO:0008150 biological_process	GO:0005575 cellular_component	GO:0003674 molecular_function	NA
100042057	Gm3643	predicted gene 3643	0.19831	NA	NA	NA	NA	1.78689	0.164007	0.381629	-3.303	0.0464109	0.355292	-1.32785	0.34681	0.736994	-1.7781	0.119287	0.505736	-1.42779	0.245834	0.656154	1.68284	0.306848	0.709117	NA	NA	NA	NA
100042100	Gm3667	predicted gene 3667, transcript variant 1	1.92092	NA	NA	NA	NA	1.29223	0.308617	0.52681	-1.63048	0.210375	0.620334	-1.6926	0.060644	0.395083	-1.01467	0.963294	0.991179	1.14451	0.607056	0.87479	1.05758	0.873318	0.967919	NA	NA	NA	NA
100042132	Gm12371	predicted gene 12371	1.78649	NA	NA	NA	NA	2.54561	0.0634702	0.232028	-1.0882	0.79704	0.945263	-1.94233	0.0246653	0.276369	-1.92914	0.0536781	0.376238	-1.05526	0.851595	0.961693	-2.05124	0.0425556	0.343122	GO:0008150 biological_process	GO:0005575 cellular_component	GO:0003674 molecular_function	NA
100042143	Gm3693	predicted gene 3693	1.60092	NA	NA	NA	NA	2.95623	0.0388198	0.179763	-1.50352	0.0384278	0.33086	-1.45679	0.00981065	0.184371	-1.03128	0.845991	0.959962	1.0259	0.844301	0.959655	1.16287	0.384246	0.761708	GO:0008150 biological_process	GO:0005575 cellular_component	GO:0003674 molecular_function	NA
100042149	Gm3696	predicted gene 3696, transcript variant 2	2.97003	NA	NA	NA	NA	1.96482	0.130778	0.339706	-1.27053	0.273903	0.681681	-1.3586	0.0887983	0.454112	-1.3758	0.128122	0.518632	-1.08527	0.635331	0.88576	-1.30752	0.210187	0.620068	GO:0008150 biological_process	GO:0005575 cellular_component	GO:0003674 molecular_function	NA
100042150	Nrg2	neuregulin 2, transcript variant 2	8.11197	turquoise	1389	NA	NA	6.37853	0.00124666	0.0250738	1.25665	0.0145882	0.220303	1.19179	0.0176728	0.238719	1.16631	0.0626437	0.400133	-1.05233	0.432223	0.792677	1.09152	0.288276	0.694232	GO:0007166 cell surface receptor signaling pathway; GO:0007173 epidermal growth factor receptor signaling pathway; GO:0035556 intracellular signal transduction; GO:0038130 ERBB4 signaling pathway; GO:0038133 ERBB2-ERBB3 signaling pathway; GO:0038138 ERBB4-ERBB4 signaling pathway; GO:0048513 animal organ development; GO:0051963 regulation of synapse assembly; GO:0090128 regulation of synapse matur…	GO:0005576 extracellular region; GO:0005615 extracellular space; GO:0098978 glutamatergic synapse; GO:0098982 GABA-ergic synapse	GO:0005006 epidermal growth factor receptor activity; GO:0005102 signaling receptor binding; GO:0005154 epidermal growth factor receptor binding; GO:0030296 protein tyrosine kinase activator activity; GO:0043125 ErbB-3 class receptor binding; GO:0048018 receptor ligand activity; GO:1990631 ErbB-4 class receptor binding	01521 EGFR tyrosine kinase inhibitor resistance; 04012 ErbB signaling pathway; 05014 Amyotrophic lateral sclerosis
100042165	Thoc2l	THO complex subunit 2-like, transcript variant X6	6.27857	NA	NA	NA	NA	0.426453	0.82449	0.892135	1.01735	0.716584	0.917276	1.00041	0.991278	0.997614	-1.06178	0.176283	0.58138	-1.01757	0.624563	0.881383	-1.02726	0.548906	0.849656	GO:0006406 mRNA export from nucleus; GO:0016973 poly(A)+ mRNA export from nucleus; GO:0046784 viral mRNA export from host cell nucleus; GO:0048666 neuron development; GO:0048699 generation of neurons	GO:0000346 transcription export complex; GO:0000347 THO complex; GO:0000445 THO complex part of transcription export complex; GO:0000781 chromosome, telomeric region	GO:0003729 mRNA binding	03013 Nucleocytoplasmic transport; 03040 Spliceosome
100042166	Gm3704	predicted gene 3704	0.169109	NA	NA	NA	NA	1.21517	0.340205	0.55337	2.18161	0.0746528	0.427032	-1.37842	0.40116	0.773113	1.04472	0.922335	0.980679	-1.04045	0.91474	0.978884	-2.27068	0.064615	0.404997	GO:0008150 biological_process	GO:0005575 cellular_component	GO:0003674 molecular_function	NA
100042178	Prdm16os	Prdm16 opposite strand transcript	0.00555813	NA	NA	NA	NA	1.83856	0.153544	0.370279	1.17694	0.56322	0.855881	1.2865	0.309734	0.711602	-1.62398	0.067392	0.411281	1.03233	0.88627	0.971795	-1.15588	0.59241	0.869102	GO:0008150 biological_process	GO:0005575 cellular_component	GO:0003674 molecular_function	NA
100042194	Gm13446	predicted gene 13446	1.74965	NA	NA	NA	NA	0.925468	0.486295	0.667395	-1.27786	0.249615	0.659706	1.05492	0.73995	0.926259	-1.29617	0.175532	0.580626	-1.28018	0.127047	0.516877	-1.08589	0.679784	0.903235	GO:0008150 biological_process	GO:0005575 cellular_component	GO:0003674 molecular_function	NA
100042226	Gm3734	predicted gene 3734, transcript variant X2	-1.87247	NA	NA	NA	NA	1.28128	0.312933	0.530639	-2.43531	0.268228	0.676928	2.92507	0.0693686	0.415145	-1.03004	0.960366	0.990411	-1.18276	0.736446	0.925035	3.02605	0.133422	0.526013	GO:0008150 biological_process	GO:0005575 cellular_component	GO:0003674 molecular_function	NA
100042235	Gm3739	predicted gene 3739	1.78231	NA	NA	NA	NA	0.110259	0.988671	0.991742	1.12502	0.693557	0.908656	1.08537	0.732261	0.923339	1.03172	0.908793	0.977419	1.04185	0.856196	0.962966	1.03796	0.895205	0.973958	NA	NA	NA	NA
100042237	Gm3740	predicted gene 3740, transcript variant X3	3.1115	NA	NA	NA	NA	3.63778	0.0178607	0.116505	-1.1437	0.520641	0.836467	-1.90012	0.000813309	0.0536523	-1.1703	0.395093	0.769074	1.50128	0.0175358	0.237943	1.07568	0.709021	0.913722	GO:0008150 biological_process	GO:0005575 cellular_component	GO:0003674 molecular_function	NA
100042277	Gm3764	predicted gene 3764, transcript variant 5	7.46091	NA	NA	NA	NA	4.2025	0.00974399	0.0832802	-1.03526	0.70916	0.913748	-1.32512	0.000997503	0.0603765	-1.2216	0.026692	0.285016	1.07571	0.300291	0.703893	-1.03098	0.727661	0.921457	GO:0008150 biological_process	GO:0005575 cellular_component	GO:0003674 molecular_function	NA
100042291	Gm3772	predicted gene 3772	0.810508	NA	NA	NA	NA	0.915912	0.491879	0.671329	-1.23818	0.725318	0.920594	-1.31967	0.565693	0.856866	1.47921	0.454633	0.804464	2.4443	0.0555073	0.381044	1.83734	0.282508	0.689277	GO:0008150 biological_process	GO:0005575 cellular_component	GO:0003674 molecular_function	NA
100042304	Gm38418	predicted gene, 38418, transcript variant X5	0.306922	NA	NA	NA	NA	2.82901	0.0451216	0.193934	5.88766	0.0127347	0.206892	1.33014	0.620018	0.879751	-2.13749	0.262841	0.671285	-2.48546	0.130024	0.521184	-2.42042	0.202908	0.611608	NA	NA	NA	NA
100042332	2810410L24Rik	RIKEN cDNA 2810410L24 gene	1.64004	turquoise	1417	NA	NA	5.33845	0.0031655	0.0433161	2.1234	0.000261881	0.0301379	1.33289	0.0650908	0.40605	1.09277	0.59476	0.869813	-1.01365	0.922037	0.980593	-1.23113	0.219135	0.629313	GO:0008150 biological_process	GO:0005575 cellular_component	GO:0003674 molecular_function	NA
100042450	Smim17	small integral membrane protein 17	2.58133	NA	NA	NA	NA	1.12866	0.379185	0.584742	-1.05089	0.737777	0.925443	1.00949	0.936117	0.984017	-1.26985	0.092493	0.460493	-1.2281	0.0836263	0.44431	-1.22481	0.164161	0.566529	GO:0008150 biological_process	GO:0005575 cellular_component	GO:0003674 molecular_function	NA
100042480	Nhsl2	NHS-like 2, transcript variant X15	7.64918	NA	NA	NA	NA	4.24774	0.00929547	0.0814362	1.24039	0.0250504	0.278068	1.267	0.00339054	0.114903	1.17205	0.0661086	0.408601	-1.0363	0.597891	0.871067	-1.04199	0.628351	0.88277	GO:0030154 cell differentiation	GO:0005575 cellular_component	GO:0003674 molecular_function	NA
100042484	4732419C18Rik	RIKEN cDNA 4732419C18 gene	-0.964694	NA	NA	NA	NA	1.05971	0.413044	0.612174	1.56424	0.373819	0.755406	2.1916	0.0774066	0.433125	1.04205	0.928937	0.982546	-1.07711	0.844647	0.959726	-1.02319	0.961412	0.990729	GO:0008150 biological_process	GO:0005575 cellular_component	GO:0003674 molecular_function	NA
100042493	Ccl21b	chemokine (C-C motif) ligand 21B (leucine), transcript variant 2	10.4141	NA	NA	NA	NA	3.52971	0.0201333	0.124887	-1.06478	0.430928	0.791982	-1.21273	0.00565003	0.146394	-1.12404	0.116254	0.500774	1.13451	0.0434622	0.346123	1.09461	0.233909	0.644697	GO:0001768 establishment of T cell polarity; GO:0001954 positive regulation of cell-matrix adhesion; GO:0002407 dendritic cell chemotaxis; GO:0002548 monocyte chemotaxis; GO:0006954 inflammatory response; GO:0007186 G protein-coupled receptor signaling pathway; GO:0030593 neutrophil chemotaxis; GO:0030595 leukocyte chemotaxis; GO:0030838 positive regulation of actin filament polymerization; GO:00…	GO:0005615 extracellular space; GO:0009897 external side of plasma membrane	GO:0008009 chemokine activity; GO:0042379 chemokine receptor binding; GO:0048020 CCR chemokine receptor binding	04060 Cytokine-cytokine receptor interaction; 04061 Viral protein interaction with cytokine and cytokine receptor; 04062 Chemokine signaling pathway; 04064 NF-kappa B signaling pathway
100042498	Mir22hg	Mir22 host gene (non-protein coding)	3.47796	NA	NA	NA	NA	4.46297	0.00744893	0.0715436	-1.20015	0.0928646	0.461531	-1.02649	0.753207	0.930471	1.33224	0.00714551	0.160444	1.23723	0.0118221	0.199741	1.10517	0.313582	0.714406	GO:0009611 response to wounding	NA	NA	NA
100042499	Vmn2r55	vomeronasal 2, receptor 55, transcript variant 2	1.78093	NA	NA	NA	NA	1.2202	0.338055	0.551659	-1.15719	0.410331	0.779947	1.01052	0.940821	0.985477	1.00362	0.982657	0.995678	-1.06831	0.623073	0.880724	-1.1958	0.292639	0.697784	NA	GO:0005887 integral component of plasma membrane	GO:0004930 G protein-coupled receptor activity	NA
100042519	Gm3883	predicted gene 3883	2.13097	NA	NA	NA	NA	1.79957	0.161373	0.378581	-2.26622	0.251229	0.661259	-3.67064	0.0792641	0.436674	-2.28931	0.240771	0.651123	2.06115	0.303839	0.706488	-2.14431	0.287833	0.693914	NA	NA	NA	NA
100042584	Gm16523	predicted gene, 16523	-2.58775	NA	NA	NA	NA	1.61802	0.203552	0.426981	-8.31811	0.127475	0.517614	7.12519	0.0683874	0.413299	6.46681	0.127191	0.517114	1.20882	0.793236	0.944277	3.07636	0.349603	0.739067	NA	NA	NA	NA
100042603	Gm3924	predicted gene 3924	-2.16359	NA	NA	NA	NA	1.81617	0.157991	0.374815	-2.85554	0.335176	0.730182	1.17133	0.823227	0.952958	-1.70628	0.454296	0.804288	1.83275	0.350881	0.73995	6.45001	0.0629999	0.400931	GO:0008150 biological_process	GO:0005575 cellular_component	GO:0003674 molecular_function	NA
100042678	Gm3960	predicted gene 3960	-3.77606	NA	NA	NA	NA	1.0293	0.428782	0.625213	-3.03645	0.233505	0.644426	-2.47671	0.159024	0.560397	2.74472	0.21017	0.620052	1.9071	0.283795	0.69025	2.79213	0.220543	0.630917	GO:0008150 biological_process	GO:0005575 cellular_component	GO:0003674 molecular_function	NA
100042679	Gm16386	predicted gene 16386	4.57132	blue	571	NA	NA	6.26377	0.00137597	0.0265485	1.17205	0.123823	0.511705	-1.4118	0.000409931	0.0376745	-1.30309	0.00956204	0.182569	1.13585	0.117247	0.502455	-1.25945	0.0247005	0.276498	NA	NA	NA	NA
100042698	Gm3973	predicted gene 3973, transcript variant X5	-2.70451	NA	NA	NA	NA	1.03568	0.425441	0.622484	-2.22566	0.386712	0.763457	-1.6729	0.465733	0.810735	-1.64295	0.478392	0.817686	2.62475	0.144901	0.542803	1.79665	0.485195	0.820693	NA	NA	NA	NA
100042715	Gm3985	predicted gene 3985	-1.13256	NA	NA	NA	NA	2.05464	0.116736	0.320775	-1.43838	0.456558	0.805509	-2.6066	0.0145422	0.220058	-1.54486	0.283242	0.689779	1.47453	0.287757	0.693842	1.36606	0.492977	0.824139	GO:0008150 biological_process	GO:0005575 cellular_component	GO:0003674 molecular_function	NA
100042757	Gm4013	predicted gene 4013	-2.15203	NA	NA	NA	NA	2.63803	0.056735	0.218511	6.79293	0.003208	0.112075	1.83324	0.283778	0.690226	1.30974	0.660646	0.895933	-1.0661	0.900278	0.975246	-2.58637	0.114893	0.498496	GO:0008150 biological_process	GO:0005575 cellular_component	GO:0003674 molecular_function	NA
100042784	Prdm11	PR domain containing 11, transcript variant 1	5.74415	NA	NA	NA	NA	1.70517	0.182062	0.401858	-1.02204	0.858326	0.963782	1.20786	0.0626167	0.400118	-1.03506	0.754984	0.931099	-1.00788	0.931011	0.983006	1.18467	0.151343	0.550819	GO:0010468 regulation of gene expression; GO:0030308 negative regulation of cell growth; GO:0032259 methylation; GO:0043408 regulation of MAPK cascade; GO:0045892 negative regulation of DNA-templated transcription; GO:0045893 positive regulation of DNA-templated transcription; GO:0051726 regulation of cell cycle; GO:2000271 positive regulation of fibroblast apoptotic process	GO:0005634 nucleus; GO:0005737 cytoplasm; GO:0005829 cytosol	GO:0003682 chromatin binding; GO:0008168 methyltransferase activity; GO:0016740 transferase activity	NA
100042856	Gvin2	GTPase, very large interferon inducible, family member 2, transcript variant 1	-0.921226	NA	NA	NA	NA	0.926328	0.485795	0.667014	-5.36474	0.411462	0.78051	1.2343	0.833978	0.956422	2.28052	0.583275	0.864367	-2.82523	0.315943	0.715754	5.00839	0.37228	0.7544	GO:0008150 biological_process	GO:0005575 cellular_component	GO:0003674 molecular_function	NA
100042875	Gm12059	predicted gene 12059, transcript variant X1	-0.393116	NA	NA	NA	NA	1.15473	0.367038	0.576306	1.24257	0.411392	0.780475	-1.02291	0.92176	0.980464	-1.35653	0.236349	0.646838	1.13637	0.562154	0.85557	-1.38406	0.215451	0.626007	GO:0008150 biological_process	GO:0005575 cellular_component	GO:0003674 molecular_function	NA
100042889	C920021L13Rik	RIKEN cDNA C920021L13 gene	2.95198	NA	NA	NA	NA	1.31899	0.298307	0.517901	1.02987	0.792406	0.944108	-1.15407	0.118522	0.504531	-1.01561	0.877345	0.968944	1.1337	0.148043	0.546184	1.11979	0.290341	0.696161	GO:0008150 biological_process	GO:0005575 cellular_component	GO:0003674 molecular_function	NA
100042916	Gm4107	predicted gene 4107	3.76194	NA	NA	NA	NA	2.57419	0.0613008	0.228393	1.1645	0.165868	0.568448	1.13287	0.153396	0.553622	1.13472	0.2151	0.625851	-1.16395	0.0724655	0.421858	-1.04389	0.673268	0.900898	GO:0008150 biological_process	GO:0005575 cellular_component	GO:0003674 molecular_function	NA
100042940	Gm4117	predicted gene 4117	-0.324455	NA	NA	NA	NA	2.69188	0.0531665	0.211707	1.49408	0.207015	0.615992	1.85101	0.0300392	0.298529	-1.47572	0.176225	0.581314	-1.04531	0.853638	0.962122	-1.29674	0.387812	0.764079	GO:0008150 biological_process	GO:0005575 cellular_component	GO:0003674 molecular_function	NA
100042951	Gm4123	predicted gene 4123	-2.35847	NA	NA	NA	NA	1.50556	0.235085	0.460773	-2.24599	0.259767	0.668477	-1.22901	0.660731	0.895935	-1.41959	0.503677	0.829732	-1.08612	0.853435	0.962101	3.16792	0.0825126	0.442449	GO:0008150 biological_process	GO:0005575 cellular_component	GO:0003674 molecular_function	NA
100042982	Gm4146	predicted gene 4146	-1.589	NA	NA	NA	NA	0.243641	0.93788	0.960169	-1.29051	0.582736	0.864101	-1.04531	0.900274	0.975246	-1.3383	0.461981	0.808552	-1.02007	0.952326	0.988308	1.23234	0.629137	0.883094	GO:0008150 biological_process	GO:0005575 cellular_component	GO:0003674 molecular_function	NA
100043002	Llph-ps2	LLP homolog, pseudogene 2	-5.06348	NA	NA	NA	NA	0.200835	0.958137	0.97264	-1.78853	0.600997	0.87226	1.00412	0.996089	0.999089	2.15517	0.446835	0.80016	1.06888	0.933758	0.983604	1.88045	0.543508	0.847028	NA	NA	NA	NA
100043034	Rex2	reduced expression 2, transcript variant X1	-0.703209	NA	NA	NA	NA	0.900433	0.501029	0.67791	1.31505	0.414845	0.782249	1.66292	0.0867748	0.450564	-1.07592	0.821677	0.952298	-1.40171	0.215122	0.625851	-1.33341	0.382305	0.760584	GO:0006357 regulation of transcription by RNA polymerase II	GO:0005634 nucleus	GO:0000978 RNA polymerase II cis-regulatory region sequence-specific DNA binding; GO:0000981 DNA-binding transcription factor activity, RNA polymerase II-specific	NA
100043040	1110002L01Rik	RIKEN cDNA 1110002L01 gene	3.44186	NA	NA	NA	NA	0.698941	0.630929	0.768783	1.00024	0.998658	0.999733	-1.00557	0.960728	0.990512	-1.25813	0.0870199	0.450967	-1.08676	0.444226	0.798998	-1.13725	0.348253	0.73821	GO:0008150 biological_process	GO:0005575 cellular_component	GO:0003674 molecular_function	NA
100043070	Gm4208	predicted gene 4208, transcript variant X2	-2.1244	NA	NA	NA	NA	1.75958	0.169827	0.388523	-2.87612	0.317883	0.717647	-1.5721	0.4823	0.81925	-3.84641	0.0618554	0.398413	-1.10928	0.868612	0.966672	2.65331	0.30397	0.706488	GO:0008150 biological_process	GO:0005575 cellular_component	GO:0003674 molecular_function	NA
100043072	A230070E04Rik	RIKEN cDNA A230070E04 gene	3.78854	NA	NA	NA	NA	0.824871	0.547481	0.712071	-1.15956	0.171185	0.575265	-1.12035	0.184079	0.590286	1.03483	0.722075	0.919155	1.07903	0.343011	0.734545	1.11346	0.287382	0.693537	GO:0008150 biological_process	GO:0005575 cellular_component	GO:0003674 molecular_function	NA
100043074	Gm4211	predicted gene 4211, transcript variant X2	-0.829413	NA	NA	NA	NA	0.294167	0.91018	0.943213	1.15255	0.688303	0.906538	1.00654	0.982056	0.995534	-1.43852	0.280029	0.687128	-1.19622	0.528117	0.840349	-1.28396	0.469815	0.812976	GO:0008150 biological_process	GO:0005575 cellular_component	GO:0003674 molecular_function	NA
100043089	Gm4221	predicted gene 4221, transcript variant 3	2.84315	NA	NA	NA	NA	2.00241	0.124698	0.331382	1.09159	0.816156	0.950732	2.10239	0.0382606	0.330098	1.67245	0.242878	0.653355	-1.51249	0.193649	0.601066	-1.60843	0.213218	0.623593	GO:0008150 biological_process	GO:0005575 cellular_component	GO:0003674 molecular_function	NA
100043102	4632428C04Rik	RIKEN cDNA 4632428C04 gene	-0.249423	NA	NA	NA	NA	0.921193	0.488787	0.669147	-1.23072	0.474554	0.815474	1.47063	0.103144	0.480407	-1.01823	0.945902	0.986664	-1.42261	0.11633	0.500919	-1.02841	0.919084	0.979727	GO:0008150 biological_process	GO:0005575 cellular_component	GO:0003674 molecular_function	NA
100043123	Cd300ld4	CD300 molecule like family member D4, transcript variant X4	0.296472	NA	NA	NA	NA	2.1126	0.108518	0.308657	-1.94407	0.282705	0.68945	-1.74196	0.181546	0.587348	-3.68374	0.0107416	0.191391	-1.2732	0.571228	0.859564	-1.47434	0.498845	0.827349	GO:0008150 biological_process	GO:0005886 plasma membrane	GO:0003674 molecular_function; GO:0004888 transmembrane signaling receptor activity	NA
100043133	9130023H24Rik	RIKEN cDNA 9130023H24 gene	-0.414612	NA	NA	NA	NA	0.46743	0.795677	0.874562	1.20735	0.546645	0.848477	-1.03448	0.892094	0.973219	1.05416	0.852171	0.961779	1.08323	0.73701	0.925286	1.19152	0.554523	0.852031	GO:0008150 biological_process	GO:0005575 cellular_component	GO:0003674 molecular_function	NA
100043143	Gm4258	predicted gene 4258, transcript variant X1	6.57272	NA	NA	NA	NA	3.12362	0.0319326	0.162457	-1.08175	0.389912	0.765349	-1.22216	0.0106855	0.190976	-1.14881	0.104836	0.482563	1.14625	0.0560802	0.382325	1.00244	0.97724	0.994525	GO:0008150 biological_process	GO:0005575 cellular_component	GO:0003674 molecular_function	NA
100043189	Gm4285	predicted gene 4285	-0.389224	NA	NA	NA	NA	0.757398	0.591333	0.74148	-1.10094	0.724146	0.920096	-1.32999	0.198933	0.606755	-1.34673	0.244026	0.654484	-1.07102	0.749489	0.92935	-1.23564	0.424617	0.788476	GO:0008150 biological_process	GO:0005575 cellular_component	GO:0003674 molecular_function	NA
100043194	Sult2a2	sulfotransferase family 2A, dehydroepiandrosterone (DHEA)-preferring, member 2	-0.338653	NA	NA	NA	NA	1.40733	0.266549	0.489156	1.57306	0.0694804	0.415179	-1.07999	0.70096	0.911122	1.25575	0.345049	0.735845	-1.0751	0.706097	0.912811	-1.20197	0.430638	0.79176	GO:0006068 ethanol catabolic process; GO:0006629 lipid metabolic process; GO:0006805 xenobiotic metabolic process; GO:0008202 steroid metabolic process; GO:0008203 cholesterol metabolic process; GO:0042403 thyroid hormone metabolic process; GO:0050427 3'-phosphoadenosine 5'-phosphosulfate metabolic process; GO:0051923 sulfation	GO:0005737 cytoplasm; GO:0005829 cytosol	GO:0004027 alcohol sulfotransferase activity; GO:0008146 sulfotransferase activity; GO:0016740 transferase activity; GO:0047704 bile-salt sulfotransferase activity; GO:0050294 steroid sulfotransferase activity; GO:0050656 3'-phosphoadenosine 5'-phosphosulfate binding	NA
100043213	5330434G04Rik	RIKEN cDNA 5330434G04 gene	5.09541	blue	331	NA	NA	6.45944	0.00116354	0.0239486	-1.4075	0.00238827	0.0967802	-1.30219	0.00243239	0.0978032	-1.28449	0.00961542	0.182877	1.04227	0.574423	0.860739	1.09904	0.316347	0.716135	GO:0008150 biological_process	GO:0005575 cellular_component	GO:0003674 molecular_function	NA
100043272	Inafm2	InaF motif containing 2	1.58894	NA	NA	NA	NA	1.41841	0.262805	0.486382	-1.18575	0.283824	0.690306	1.13269	0.319591	0.718857	1.17704	0.251599	0.661493	1.15529	0.217594	0.627832	1.16189	0.311306	0.712812	NA	NA	NA	NA
100043277	6430590A10Rik	RIKEN cDNA 6430590A10 gene	-1.90725	NA	NA	NA	NA	2.7122	0.0518833	0.208788	-1.27261	0.599777	0.87188	1.18033	0.618176	0.878931	-1.2171	0.563942	0.856061	1.663	0.101906	0.478196	2.34417	0.0506784	0.36768	GO:0008150 biological_process	GO:0005575 cellular_component	GO:0003674 molecular_function	NA
100043305	Gm4349	predicted gene 4349	-1.11889	NA	NA	NA	NA	1.80482	0.160296	0.377309	1.29723	0.713963	0.915909	-1.37147	0.557432	0.853273	2.61341	0.15186	0.55158	1.27619	0.636202	0.886231	2.55562	0.165185	0.567847	NA	NA	NA	NA
100043309	4732414G09Rik	RIKEN cDNA 4732414G09 gene	0.477084	NA	NA	NA	NA	3.54855	0.0197156	0.12351	-1.21978	0.505263	0.830266	-2.0137	0.00455805	0.131824	-1.70497	0.0493637	0.364157	-1.14367	0.547555	0.848838	-1.20735	0.505428	0.83037	GO:0008150 biological_process	GO:0005575 cellular_component	GO:0003674 molecular_function	NA
100043315	LOC100043315	uncharacterized LOC100043315	2.32897	NA	NA	NA	NA	0.688169	0.638368	0.774219	-1.12015	0.637971	0.886659	1.04848	0.804022	0.94727	-1.01781	0.933803	0.983618	1.24072	0.238749	0.649119	1.19285	0.439496	0.796699	NA	NA	NA	NA
100043335	Gm4371	predicted gene 4371	-0.410349	NA	NA	NA	NA	1.90565	0.140977	0.354529	-2.47166	0.0712841	0.419374	-1.41878	0.306515	0.708675	-1.91138	0.122901	0.510573	-1.53461	0.22634	0.63713	-1.26788	0.602772	0.872966	NA	NA	NA	NA
100043387	Gm14305	predicted gene 14305	4.84669	NA	NA	NA	NA	3.28	0.0266797	0.146567	-1.13273	0.428126	0.79027	-1.56567	0.00153132	0.0764966	-1.20315	0.202309	0.610777	1.08052	0.515968	0.834789	-1.07013	0.647261	0.890484	GO:0008150 biological_process	GO:0005575 cellular_component	GO:0003674 molecular_function	NA
100043403	Gm14410	predicted gene 14410	5.60605	NA	NA	NA	NA	3.64849	0.0176511	0.115858	-1.29139	0.0178987	0.239824	-1.11252	0.183766	0.589894	-1.27587	0.0129287	0.208534	-1.01072	0.885944	0.971706	-1.00097	0.991803	0.997773	GO:0008150 biological_process	GO:0005575 cellular_component	GO:0003674 molecular_function	NA
100043407	Gm4419	predicted gene 4419	0.364971	NA	NA	NA	NA	1.26758	0.318412	0.534945	1.30223	0.39183	0.766847	1.22957	0.458077	0.806282	-1.17129	0.593063	0.869267	1.22913	0.423774	0.78785	-1.2782	0.414513	0.781994	GO:0008150 biological_process	GO:0005575 cellular_component	GO:0003674 molecular_function	NA
100043416	Gm4425	predicted gene 4425	-1.33901	NA	NA	NA	NA	0.460584	0.800532	0.877263	1.82572	0.389189	0.764899	-1.34678	0.612673	0.876924	-1.0909	0.891897	0.973192	1.32684	0.611136	0.876514	1.1259	0.858313	0.963777	GO:0008150 biological_process	GO:0005575 cellular_component	GO:0003674 molecular_function	NA
100043424	Morrbid	myeloid RNA regulator of BCL2L11 induced cell death, transcript variant 2	-0.426247	NA	NA	NA	NA	1.24273	0.328576	0.543339	-3.54723	0.462055	0.808587	6.20047	0.155658	0.557021	-2.09346	0.481112	0.818941	-1.10146	0.917803	0.979416	6.02192	0.243422	0.653779	GO:0008150 biological_process	GO:0005575 cellular_component	GO:0003674 molecular_function	NA
100043450	AA387883	expressed sequence AA387883	-0.895443	NA	NA	NA	NA	0.528752	0.751758	0.847939	1.1283	0.758451	0.932461	1.07126	0.837645	0.957576	-1.69945	0.157464	0.558864	-1.12063	0.718895	0.918022	-1.27844	0.522054	0.837225	NA	NA	NA	NA
100043468	Zfp955b	zinc finger protein 955B	4.49324	NA	NA	NA	NA	0.804825	0.560286	0.721129	-1.12685	0.193295	0.600661	-1.1022	0.182682	0.588579	-1.01295	0.875648	0.968594	1.0163	0.811426	0.949338	1.03744	0.665787	0.898109	GO:0000122 negative regulation of transcription by RNA polymerase II; GO:0006357 regulation of transcription by RNA polymerase II	NA	GO:0000977 RNA polymerase II transcription regulatory region sequence-specific DNA binding; GO:0000981 DNA-binding transcription factor activity, RNA polymerase II-specific; GO:0001227 DNA-binding transcription repressor activity, RNA polymerase II-specific	NA
100043474	Olfr1564	olfactory receptor 1564	1.13407	green	756	NA	NA	5.17956	0.00367843	0.047284	-1.03707	0.835952	0.957062	1.03402	0.81379	0.949923	-1.69955	0.00646535	0.154254	-1.85134	0.000474226	0.0403342	-2.04906	0.000675226	0.0490438	GO:0007187 G protein-coupled receptor signaling pathway, coupled to cyclic nucleotide second messenger; GO:0007268 chemical synaptic transmission	GO:0005887 integral component of plasma membrane; GO:0030425 dendrite	GO:0004993 G protein-coupled serotonin receptor activity; GO:0030594 neurotransmitter receptor activity	04740 Olfactory transduction
100043488	Gm4473	predicted gene 4473	-2.07526	NA	NA	NA	NA	0.774096	0.580286	0.733551	1.90834	0.188528	0.595058	-1.08516	0.837739	0.957641	-1.14982	0.760634	0.933417	-1.19116	0.653196	0.892604	-1.17783	0.727771	0.921501	GO:0008150 biological_process	GO:0005575 cellular_component	GO:0003674 molecular_function	NA
100043489	1300002E11Rik	RIKEN cDNA 1300002E11 gene, transcript variant 2	3.9317	NA	NA	NA	NA	1.21703	0.33941	0.552749	-1.10514	0.519607	0.836049	1.23374	0.0849307	0.446946	1.11889	0.417585	0.784048	-1.17955	0.146527	0.544315	1.05768	0.697844	0.909864	GO:0008150 biological_process	GO:0005575 cellular_component	GO:0003674 molecular_function	NA
100043508	Ptges3-ps	prostaglandin E synthase 3, pseudogene	-2.67378	NA	NA	NA	NA	0.792664	0.568148	0.726098	-1.07845	0.925814	0.981542	2.03109	0.33872	0.731846	1.23566	0.779537	0.940083	1.88323	0.339339	0.732089	1.4666	0.622292	0.880462	NA	NA	NA	NA
100043580	Gm4532	predicted gene 4532	-0.312529	NA	NA	NA	NA	1.932	0.136338	0.347863	-1.30839	0.430672	0.791784	1.53098	0.0942076	0.464423	1.48362	0.162949	0.564975	1.05054	0.823763	0.953115	1.9709	0.0374608	0.327423	GO:0008150 biological_process	GO:0005575 cellular_component	GO:0003674 molecular_function	NA
100043597	Srcap	Snf2-related CREBBP activator protein	7.82354	turquoise	1354	blue	602	10.5493	5.93202e-05	0.00422074	1.21998	0.00101018	0.0607237	1.21532	0.000129789	0.0207753	1.13108	0.0167108	0.233528	-1.04154	0.301873	0.705006	1.01187	0.809744	0.94899	GO:0006355 regulation of DNA-templated transcription; GO:0043486 histone exchange	GO:0000786 nucleosome; GO:0000812 Swr1 complex; GO:0005634 nucleus; GO:0005654 nucleoplasm; GO:0005794 Golgi apparatus; GO:0016604 nuclear body; GO:0032991 protein-containing complex; GO:0048471 perinuclear region of cytoplasm	GO:0016887 ATP hydrolysis activity; GO:0042393 histone binding	03082 ATP-dependent chromatin remodeling
100043600	Gm4544	predicted gene 4544	-1.6082	NA	NA	NA	NA	1.15373	0.367494	0.576534	1.27668	0.57434	0.86072	-1.9257	0.0784596	0.435308	1.37462	0.459333	0.80713	1.2609	0.510726	0.832881	1.01462	0.972296	0.993529	GO:0008150 biological_process	GO:0005575 cellular_component	GO:0003674 molecular_function	NA
100043644	Gm4566	predicted gene 4566	-2.50552	NA	NA	NA	NA	2.03412	0.119798	0.324978	2.07476	0.25167	0.661556	-1.78145	0.355629	0.743277	2.15744	0.255172	0.66434	4.26532	0.0168716	0.23446	-1.25765	0.704964	0.91237	NA	NA	NA	NA
100043695	Gm15483	predicted gene 15483	-5.0817	NA	NA	NA	NA	0.965143	0.463632	0.651524	5.98145	0.0903676	0.457049	-1.10541	0.917522	0.97939	1.05773	0.960927	0.990582	-1.91584	0.485323	0.820784	-6.16866	0.0947383	0.465059	NA	NA	NA	NA
100043757	Zfp831	zinc finger protein 831, transcript variant X3	6.7744	NA	NA	NA	NA	2.8539	0.0438072	0.191057	1.16787	0.0524303	0.372601	1.08849	0.171592	0.575817	1.15608	0.0482126	0.360931	1.05222	0.376035	0.756705	1.05402	0.46607	0.810849	GO:0008150 biological_process	GO:0005575 cellular_component	GO:0003674 molecular_function	NA
100043761	Gm14399	predicted gene 14399, transcript variant X1	4.72469	blue	751	NA	NA	6.35763	0.00126918	0.0252286	-1.03521	0.83487	0.956832	-1.91279	8.21069e-05	0.015988	-1.30151	0.0872705	0.451339	1.48445	0.00517853	0.140261	1.03816	0.811065	0.949174	GO:0006357 regulation of transcription by RNA polymerase II	GO:0005634 nucleus	GO:0000978 RNA polymerase II cis-regulatory region sequence-specific DNA binding; GO:0000981 DNA-binding transcription factor activity, RNA polymerase II-specific	NA
100043765	Gm4632	predicted gene 4632	-1.88175	NA	NA	NA	NA	0.787376	0.571588	0.72774	-1.12091	0.824789	0.953382	-1.55841	0.265038	0.673606	1.67134	0.261951	0.670416	1.9727	0.0753055	0.428537	1.41536	0.465585	0.810715	GO:0008150 biological_process	GO:0005575 cellular_component	GO:0003674 molecular_function	NA
100043766	Gm14057	predicted gene 14057	0.897979	NA	NA	NA	NA	0.966456	0.462897	0.651033	-1.44945	0.177613	0.582721	1.09326	0.662241	0.896558	1.3716	0.204007	0.612489	-1.03957	0.839348	0.958208	1.15837	0.557628	0.853409	NA	NA	NA	NA
100043767	Gm4633	predicted gene 4633, transcript variant X2	-1.22168	NA	NA	NA	NA	1.74667	0.172654	0.391085	-1.26172	0.595211	0.870013	-2.31698	0.0302961	0.29956	1.20473	0.637812	0.886619	2.45774	0.0162452	0.230816	1.17396	0.694405	0.908982	GO:0008150 biological_process	GO:0005575 cellular_component	GO:0003674 molecular_function	NA
100043772	Zfp850	zinc finger protein 850	2.85411	NA	NA	NA	NA	1.26362	0.320009	0.536398	-1.06574	0.6347	0.885462	1.26512	0.0380755	0.329523	1.12833	0.336093	0.730696	-1.06344	0.539802	0.845432	1.04138	0.748344	0.928861	GO:0006357 regulation of transcription by RNA polymerase II	GO:0005634 nucleus	GO:0000978 RNA polymerase II cis-regulatory region sequence-specific DNA binding; GO:0000981 DNA-binding transcription factor activity, RNA polymerase II-specific	05168 Herpes simplex virus 1 infection
100043813	Rps27rt	ribosomal protein S27, retrogene	1.61419	NA	NA	NA	NA	2.60095	0.0593409	0.223945	-1.7413	0.0049142	0.136431	1.13297	0.324126	0.722283	-1.0618	0.684619	0.904965	-1.20808	0.125279	0.514329	1.23191	0.208459	0.61764	GO:0006364 rRNA processing	GO:0005634 nucleus; GO:0014069 postsynaptic density; GO:0022626 cytosolic ribosome; GO:0022627 cytosolic small ribosomal subunit; GO:0098793 presynapse; GO:0098978 glutamatergic synapse; GO:0098982 GABA-ergic synapse	GO:0003735 structural constituent of ribosome	03010 Ribosome; 05171 Coronavirus disease - COVID-19
100043831	Gm4681	predicted gene 4681, transcript variant X1	1.34088	NA	NA	NA	NA	1.79327	0.162677	0.380166	-1.45862	0.427387	0.789912	1.32802	0.381946	0.760454	2.3994	0.0507237	0.367837	-1.30175	0.385814	0.762764	1.58136	0.291451	0.696999	GO:0008150 biological_process	GO:0005575 cellular_component	GO:0003674 molecular_function	NA
100043902	Six3os1	SIX homeobox 3, opposite strand 1, transcript variant 2	-2.62934	NA	NA	NA	NA	1.74855	0.172239	0.390763	2.49299	0.331524	0.727439	7.01054	0.0425323	0.343104	4.59108	0.157821	0.559107	-1.19943	0.803772	0.947257	-1.1483	0.877122	0.968882	GO:0046532 regulation of photoreceptor cell differentiation	GO:0005634 nucleus; GO:0005737 cytoplasm	GO:0005515 protein binding	NA
100043911	Ppp4r1l-ps	protein phosphatase 4, regulatory subunit 1-like, pseudogene	5.59678	NA	NA	NA	NA	1.0905	0.397612	0.599847	1.2024	0.100988	0.476745	1.09508	0.299308	0.703165	1.08669	0.409082	0.778769	-1.05955	0.480225	0.818724	-1.11992	0.276371	0.684048	NA	NA	NA	NA
100043915	Gm4724	predicted gene 4724, transcript variant X7	7.15636	NA	NA	NA	NA	1.28103	0.313032	0.530764	1.06152	0.340679	0.733051	1.0855	0.106402	0.485054	1.06244	0.290962	0.696546	-1.01153	0.804163	0.94727	1.03123	0.599434	0.871725	NA	GO:0005575 cellular_component	NA	05168 Herpes simplex virus 1 infection
100043920	Fam205a4	family with sequence similarity 205, member A4	6.26715	NA	NA	NA	NA	2.15975	0.102281	0.299941	-1.46569	0.431404	0.792252	-1.64958	0.205255	0.613871	-2.44351	0.0546426	0.378791	1.00916	0.980299	0.995075	-1.88743	0.176987	0.582199	NA	NA	NA	NA
100044193	Gm20939	predicted gene, 20939	0.597724	NA	NA	NA	NA	2.89999	0.04148	0.185771	-1.37597	0.272442	0.680123	-1.74959	0.0193265	0.248313	-1.1039	0.714907	0.916412	-1.00102	0.996358	0.999195	-1.49315	0.156836	0.558311	NA	NA	NA	NA
100044236	Copg2os2	coatomer protein complex, subunit gamma 2, opposite strand 2	0.263399	NA	NA	NA	NA	2.63445	0.0569814	0.219025	-9.72608	0.0206431	0.255426	2.41762	0.102916	0.47975	-2.60726	0.181042	0.586724	-5.48673	0.0079668	0.168546	1.32589	0.73919	0.925908	GO:0008150 biological_process	GO:0005575 cellular_component	GO:0003674 molecular_function	NA
100044509	Tgfbr3l	transforming growth factor, beta receptor III-like	2.79868	NA	NA	NA	NA	4.19749	0.00979512	0.0835649	1.40744	0.0160328	0.22967	1.26041	0.0404524	0.336964	-1.02835	0.816122	0.950732	-1.10367	0.330889	0.72692	1.02342	0.852952	0.962082	GO:0001837 epithelial to mesenchymal transition; GO:0007179 transforming growth factor beta receptor signaling pathway; GO:0016477 cell migration; GO:0017015 regulation of transforming growth factor beta receptor signaling pathway	GO:0005615 extracellular space; GO:0009986 cell surface	GO:0005024 transforming growth factor beta receptor activity; GO:0005114 type II transforming growth factor beta receptor binding; GO:0005539 glycosaminoglycan binding; GO:0050431 transforming growth factor beta binding	NA
100045066	Gm17767	predicted gene, 17767	-0.579423	NA	NA	NA	NA	0.203378	0.957028	0.972031	-1.85387	0.622963	0.880692	-1.38216	0.683875	0.904669	-1.47337	0.676436	0.901834	-1.05783	0.942137	0.985774	1.809	0.600438	0.872151	NA	NA	NA	NA
100045469	Gm14204	predicted gene 14204, transcript variant 2	3.25958	NA	NA	NA	NA	1.41893	0.262631	0.486274	-1.11369	0.639066	0.887191	1.02142	0.907062	0.976994	1.07611	0.739423	0.925974	-1.28681	0.159883	0.561578	-1.35097	0.179614	0.585384	GO:0008150 biological_process	GO:0005575 cellular_component	GO:0003674 molecular_function	NA
100045653	Gm17769	predicted gene, 17769	-0.360279	NA	NA	NA	NA	1.13728	0.375129	0.581904	1.02745	0.903188	0.975992	1.10288	0.58643	0.865954	1.23667	0.342804	0.734371	-1.27952	0.1635	0.565815	-1.20537	0.386972	0.763532	NA	NA	NA	NA
100045778	Rnf223	ring finger 223	-0.115813	NA	NA	NA	NA	0.818516	0.551519	0.714962	-1.04285	0.88189	0.970452	1.58752	0.063738	0.402855	1.02254	0.93353	0.983553	-1.28031	0.266209	0.674912	-1.04596	0.868608	0.966672	GO:0016567 protein ubiquitination	GO:0016020 membrane; GO:0016021 integral component of membrane	GO:0046872 metal ion binding; GO:0061630 ubiquitin protein ligase activity	NA
100045792	Ect2l	epithelial cell transforming sequence 2 oncogene-like, transcript variant 2	-0.638837	NA	NA	NA	NA	0.557886	0.73078	0.834822	1.20922	0.649522	0.891308	-1.26494	0.49924	0.827564	1.03667	0.924515	0.981168	1.36359	0.349313	0.738874	1.33222	0.472582	0.814608	GO:0008150 biological_process	GO:0005575 cellular_component	GO:0003674 molecular_function	NA
100047123	Gm15743	predicted gene 15743	-0.465249	NA	NA	NA	NA	0.388597	0.850411	0.907942	-1.36327	0.358376	0.745241	-1.02046	0.93538	0.983899	-1.2502	0.44703	0.800239	-1.2331	0.394924	0.768931	1.02103	0.947254	0.986904	GO:0008150 biological_process	GO:0005575 cellular_component	GO:0003674 molecular_function	NA
100047133	Gm16894	predicted gene, 16894	3.49905	NA	NA	NA	NA	0.48799	0.781024	0.865555	1.30364	0.174688	0.579552	-1.077	0.632042	0.884331	-1.06204	0.732605	0.923444	1.02818	0.850261	0.961252	-1.15176	0.440739	0.797232	NA	NA	NA	NA
100048534	Cfap43	cilia and flagella associated protein 43, transcript variant X8	0.0767236	NA	NA	NA	NA	1.2044	0.344854	0.557906	1.83575	0.286252	0.692491	1.18402	0.71057	0.914308	-2.24943	0.126672	0.516346	-1.85404	0.173561	0.578266	-1.57084	0.412495	0.780986	GO:0003351 epithelial cilium movement involved in extracellular fluid movement; GO:0003356 regulation of cilium beat frequency; GO:0007283 spermatogenesis; GO:0007288 sperm axoneme assembly; GO:0007420 brain development; GO:0030154 cell differentiation; GO:0030317 flagellated sperm motility; GO:0044458 motile cilium assembly; GO:0051649 establishment of localization in cell; GO:0060271 cilium ass…	GO:0005737 cytoplasm; GO:0005856 cytoskeleton; GO:0005929 cilium; GO:0005930 axoneme; GO:0031514 motile cilium; GO:0042995 cell projection; GO:0097729 9+2 motile cilium	GO:0003674 molecular_function	NA
100048644	Pet117	PET117 homolog	-2.1353	NA	NA	NA	NA	0.944346	0.475406	0.66009	1.35028	0.836474	0.957134	7.79855	0.130783	0.521993	1.22433	0.906164	0.976845	-7.48111	0.117534	0.502887	-2.51789	0.541817	0.846195	GO:0033617 mitochondrial cytochrome c oxidase assembly	GO:0005739 mitochondrion	NA	NA
100048658	Ddx43	DEAD box helicase 43, transcript variant X6	-1.26872	NA	NA	NA	NA	0.202556	0.957387	0.972255	1.35954	0.72357	0.91983	-1.31889	0.688776	0.906728	-1.71202	0.494113	0.82491	-1.25747	0.736705	0.925134	-1.39287	0.69394	0.908759	NA	NA	GO:0003723 RNA binding; GO:0003724 RNA helicase activity	NA
100048895	9330020H09Rik	RIKEN cDNA 9330020H09 gene	-0.0863826	NA	NA	NA	NA	1.15582	0.366536	0.576006	-1.01365	0.969547	0.992875	-1.0823	0.776066	0.939137	-1.4008	0.27114	0.679016	1.17533	0.545231	0.847771	1.36725	0.35504	0.742724	GO:0008150 biological_process	GO:0005575 cellular_component	GO:0003674 molecular_function	NA
100048985	Gm14321	predicted gene 14321	-0.928752	NA	NA	NA	NA	0.326509	0.890697	0.931153	1.0061	0.984063	0.996054	-1.03858	0.87288	0.967782	-1.09735	0.727198	0.921267	-1.00414	0.985241	0.99636	1.18826	0.547726	0.84895	GO:0008150 biological_process	GO:0005575 cellular_component	GO:0003674 molecular_function	NA
100049166	Gm16499	predicted gene 16499, transcript variant X3	-2.33722	NA	NA	NA	NA	2.0767	0.113533	0.316113	-1.84498	0.561478	0.855157	-4.38591	0.0756383	0.429184	-4.76597	0.0667461	0.40991	1.77517	0.473963	0.815247	1.62197	0.623303	0.880816	GO:0008150 biological_process	GO:0005575 cellular_component	GO:0003674 molecular_function	NA
100066	Cyp2j11	cytochrome P450, family 2, subfamily j, polypeptide 11	-0.583212	NA	NA	NA	NA	1.43604	0.256951	0.48089	1.0575	0.820615	0.952155	1.28697	0.239094	0.649424	1.14074	0.589736	0.867786	-1.1318	0.5248	0.838638	-1.44253	0.13489	0.528429	GO:0006082 organic acid metabolic process; GO:0006690 icosanoid metabolic process; GO:0006805 xenobiotic metabolic process; GO:0019373 epoxygenase P450 pathway; GO:0043651 linoleic acid metabolic process	GO:0005737 cytoplasm; GO:0043231 intracellular membrane-bounded organelle	GO:0008392 arachidonic acid epoxygenase activity; GO:0008395 steroid hydroxylase activity; GO:0008404 arachidonic acid 14,15-epoxygenase activity; GO:0008405 arachidonic acid 11,12-epoxygenase activity; GO:0016712 oxidoreductase activity, acting on paired donors, with incorporation or reduction of molecular oxygen, reduced flavin or flavoprotein as one donor, and incorporation of one atom of oxyg…	00590 Arachidonic acid metabolism; 00591 Linoleic acid metabolism; 01100 Metabolic pathways; 04726 Serotonergic synapse; 04750 Inflammatory mediator regulation of TRP channels; 04913 Ovarian steroidogenesis; 05417 Lipid and atherosclerosis
100072	Camta1	calmodulin binding transcription activator 1, transcript variant 1	9.41817	NA	NA	NA	NA	2.27827	0.0882107	0.276219	-1.08207	0.457208	0.805937	-1.13137	0.149865	0.548681	1.08112	0.423149	0.787575	-1.08627	0.300617	0.703994	-1.06853	0.507169	0.831252	GO:0006357 regulation of transcription by RNA polymerase II; GO:0035307 positive regulation of protein dephosphorylation; GO:0045944 positive regulation of transcription by RNA polymerase II; GO:0050885 neuromuscular process controlling balance; GO:0070886 positive regulation of calcineurin-NFAT signaling cascade	GO:0005634 nucleus; GO:0005730 nucleolus; GO:0005737 cytoplasm; GO:0005829 cytosol	GO:0003677 DNA binding; GO:0003690 double-stranded DNA binding; GO:0003712 transcription coregulator activity; GO:0043565 sequence-specific DNA binding	NA
100073351	Yy2	Yy2 transcription factor	-0.616128	NA	NA	NA	NA	2.18104	0.0995893	0.295558	3.41146	0.0260974	0.282931	-1.15207	0.765471	0.935393	2.84014	0.072824	0.42261	2.01747	0.125495	0.514687	-1.09723	0.854705	0.962496	GO:0006357 regulation of transcription by RNA polymerase II; GO:0045944 positive regulation of transcription by RNA polymerase II	GO:0005634 nucleus; GO:0005667 transcription regulator complex; GO:0031519 PcG protein complex	GO:0000978 RNA polymerase II cis-regulatory region sequence-specific DNA binding; GO:0000981 DNA-binding transcription factor activity, RNA polymerase II-specific; GO:0000987 cis-regulatory region sequence-specific DNA binding; GO:0001228 DNA-binding transcription activator activity, RNA polymerase II-specific; GO:0043565 sequence-specific DNA binding; GO:1990837 sequence-specific double-stranded…	03082 ATP-dependent chromatin remodeling; 03083 Polycomb repressive complex
100087	Kti12	KTI12 homolog, chromatin associated	0.763287	NA	NA	NA	NA	2.96655	0.0383517	0.178668	-1.12638	0.6315	0.884157	1.06484	0.73186	0.923215	1.11163	0.609485	0.875723	1.03382	0.847153	0.960152	1.85776	0.0127557	0.207016	NA	NA	GO:0000166 nucleotide binding; GO:0003674 molecular_function; GO:0005524 ATP binding	NA
100088	Rcc1	regulator of chromosome condensation 1, transcript variant 2	2.73116	NA	NA	NA	NA	1.15471	0.367045	0.576306	1.25216	0.0901983	0.456766	1.02576	0.810788	0.949174	1.12393	0.336292	0.730735	1.10899	0.305355	0.70776	1.01039	0.932404	0.983303	GO:0000082 G1/S transition of mitotic cell cycle; GO:0007049 cell cycle; GO:0007052 mitotic spindle organization; GO:0007059 chromosome segregation; GO:0007088 regulation of mitotic nuclear division; GO:0051225 spindle assembly; GO:0051301 cell division	GO:0000785 chromatin; GO:0000794 condensed nuclear chromosome; GO:0005634 nucleus; GO:0005654 nucleoplasm; GO:0005694 chromosome; GO:0005737 cytoplasm; GO:0031965 nuclear membrane; GO:0032991 protein-containing complex	GO:0003677 DNA binding; GO:0003682 chromatin binding; GO:0005085 guanyl-nucleotide exchange factor activity; GO:0031267 small GTPase binding; GO:0031491 nucleosome binding; GO:0031492 nucleosomal DNA binding; GO:0042393 histone binding; GO:0043199 sulfate binding; GO:0046982 protein heterodimerization activity	NA
100090	Zbtb48	zinc finger and BTB domain containing 48, transcript variant X8	3.52388	NA	NA	NA	NA	0.607782	0.694981	0.811591	1.04646	0.660488	0.895877	1.13229	0.143729	0.541462	1.00374	0.968646	0.992579	-1.09543	0.249465	0.659544	-1.06209	0.539776	0.845417	GO:0006357 regulation of transcription by RNA polymerase II; GO:0010833 telomere maintenance via telomere lengthening; GO:0045893 positive regulation of DNA-templated transcription	GO:0000781 chromosome, telomeric region; GO:0005634 nucleus; GO:0005694 chromosome	GO:0000976 transcription cis-regulatory region binding; GO:0000981 DNA-binding transcription factor activity, RNA polymerase II-specific; GO:0003677 DNA binding; GO:0003691 double-stranded telomeric DNA binding; GO:0042802 identical protein binding; GO:0043565 sequence-specific DNA binding; GO:0046872 metal ion binding	NA
100093714	Gm12296	predicted gene 12296	3.22151	NA	NA	NA	NA	3.05601	0.034541	0.17008	1.57571	0.0142368	0.218321	-1.29803	0.0816076	0.441047	-1.26368	0.153734	0.554339	1.19251	0.210271	0.620229	-1.27901	0.146646	0.544488	GO:0008150 biological_process	GO:0005575 cellular_component	GO:0003674 molecular_function	NA
100101806	Srp54c	signal recognition particle 54C, transcript variant 2	5.2802	NA	NA	NA	NA	2.92621	0.0402161	0.183516	1.17367	0.11203	0.493864	-1.08148	0.321248	0.720195	-1.26133	0.0171583	0.236161	-1.17162	0.0443927	0.348781	-1.2489	0.0253531	0.279647	GO:0006616 SRP-dependent cotranslational protein targeting to membrane, translocation; GO:0030851 granulocyte differentiation; GO:0045047 protein targeting to ER	GO:0005634 nucleus; GO:0005786 signal recognition particle, endoplasmic reticulum targeting; GO:0005829 cytosol	GO:0003924 GTPase activity; GO:0005525 GTP binding; GO:0008312 7S RNA binding; GO:0019003 GDP binding; GO:0030942 endoplasmic reticulum signal peptide binding	03060 Protein export
100101919	Dnah7c	dynein, axonemal, heavy chain 7C, transcript variant X1	3.65863	NA	NA	NA	NA	1.63986	0.197939	0.420923	1.27261	0.0480912	0.360577	-1.04548	0.634893	0.885526	-1.08421	0.458122	0.806298	-1.11795	0.222614	0.63296	-1.19598	0.118162	0.503821	GO:0003341 cilium movement; GO:0007018 microtubule-based movement; GO:0036159 inner dynein arm assembly	GO:0005829 cytosol; GO:0030286 dynein complex; GO:0036156 inner dynein arm	GO:0008569 minus-end-directed microtubule motor activity; GO:0045505 dynein intermediate chain binding; GO:0051959 dynein light intermediate chain binding	04814 Motor proteins; 05014 Amyotrophic lateral sclerosis; 05016 Huntington disease; 05022 Pathways of neurodegeneration - multiple diseases
100102	Pcsk9	proprotein convertase subtilisin/kexin type 9	0.204814	NA	NA	NA	NA	0.761929	0.588323	0.739586	1.21875	0.549945	0.85017	-1.54761	0.0993797	0.473829	1.13635	0.666081	0.898151	1.29087	0.307206	0.709412	-1.01586	0.959468	0.99024	GO:0001822 kidney development; GO:0001889 liver development; GO:0001920 negative regulation of receptor recycling; GO:0002091 negative regulation of receptor internalization; GO:0002092 positive regulation of receptor internalization; GO:0006508 proteolysis; GO:0006629 lipid metabolic process; GO:0006641 triglyceride metabolic process; GO:0006644 phospholipid metabolic process; GO:0006915 apoptot…	GO:0005576 extracellular region; GO:0005615 extracellular space; GO:0005737 cytoplasm; GO:0005764 lysosome; GO:0005768 endosome; GO:0005769 early endosome; GO:0005770 late endosome; GO:0005783 endoplasmic reticulum; GO:0005788 endoplasmic reticulum lumen; GO:0005791 rough endoplasmic reticulum; GO:0005794 Golgi apparatus; GO:0005886 plasma membrane; GO:0009986 cell surface; GO:0030134 COPII-coate…	GO:0004252 serine-type endopeptidase activity; GO:0008233 peptidase activity; GO:0008236 serine-type peptidase activity; GO:0016787 hydrolase activity; GO:0019871 sodium channel inhibitor activity; GO:0030169 low-density lipoprotein particle binding; GO:0030547 signaling receptor inhibitor activity; GO:0034185 apolipoprotein binding; GO:0034189 very-low-density lipoprotein particle binding; GO:00…	04979 Cholesterol metabolism
100113365	Nlgn4l	neuroligin 4-like, transcript variant X4	5.11044	NA	NA	NA	NA	1.23707	0.330935	0.545563	1.07944	0.348587	0.738418	1.02472	0.708416	0.913503	1.13684	0.0983045	0.471941	1.08029	0.216764	0.626885	1.07825	0.329806	0.726058	GO:0002124 territorial aggressive behavior; GO:0003360 brainstem development; GO:0007158 neuron cell-cell adhesion; GO:0007268 chemical synaptic transmission; GO:0008049 male courtship behavior; GO:0021549 cerebellum development; GO:0035176 social behavior; GO:0035265 organ growth; GO:0048488 synaptic vesicle endocytosis; GO:0050804 modulation of chemical synaptic transmission; GO:0071625 vocaliz…	GO:0005886 plasma membrane; GO:0005887 integral component of plasma membrane; GO:0009986 cell surface; GO:0016020 membrane; GO:0016021 integral component of membrane; GO:0030054 cell junction; GO:0030425 dendrite; GO:0045202 synapse; GO:0045211 postsynaptic membrane; GO:0060076 excitatory synapse; GO:0098690 glycinergic synapse; GO:0099060 integral component of postsynaptic specialization membrane	GO:0031404 chloride ion binding; GO:0038023 signaling receptor activity; GO:0042043 neurexin family protein binding; GO:0042803 protein homodimerization activity; GO:0097110 scaffold protein binding	NA
100113398	Adat3	adenosine deaminase, tRNA-specific 3	0.279871	NA	NA	NA	NA	1.93716	0.135446	0.346557	2.71455	0.0160618	0.229864	1.48975	0.258045	0.666738	-1.39242	0.387168	0.763659	-1.2782	0.446629	0.800042	-2.05309	0.0698342	0.415973	NA	NA	GO:0052717 tRNA-specific adenosine-34 deaminase activity	NA
100121	Tdrd7	tudor domain containing 7, transcript variant 2	5.49389	NA	NA	NA	NA	2.66705	0.0547808	0.214494	1.23489	0.0229232	0.267691	1.11056	0.140749	0.536844	-1.08719	0.298227	0.702345	-1.04515	0.501598	0.828614	-1.04767	0.570871	0.859414	GO:0002089 lens morphogenesis in camera-type eye; GO:0007275 multicellular organism development; GO:0007281 germ cell development; GO:0007283 spermatogenesis; GO:0010608 post-transcriptional regulation of gene expression; GO:0030154 cell differentiation; GO:0030719 P granule organization; GO:0034587 piRNA metabolic process; GO:0070306 lens fiber cell differentiation	GO:0005737 cytoplasm; GO:0005759 mitochondrial matrix; GO:0033391 chromatoid body; GO:0035770 ribonucleoprotein granule; GO:0043186 P granule; GO:1990904 ribonucleoprotein complex	GO:0003723 RNA binding; GO:0003729 mRNA binding; GO:0005515 protein binding; GO:0047485 protein N-terminus binding	NA
100124623	Gm13179	predicted gene 13179	-2.8647	NA	NA	NA	NA	0.704497	0.627109	0.765907	2.26264	0.240645	0.650951	1.80729	0.335086	0.730112	-1.51592	0.534552	0.843109	-1.54233	0.448017	0.800737	-1.39692	0.621691	0.880243	GO:0008150 biological_process	GO:0005575 cellular_component	GO:0003674 molecular_function	NA
100125929	0610009E02Rik	RIKEN cDNA 0610009E02 gene, transcript variant 3	3.66646	NA	NA	NA	NA	0.67571	0.647021	0.780597	-1.18915	0.599282	0.871666	1.09707	0.712043	0.914875	1.39141	0.259298	0.668073	1.11968	0.628574	0.882891	1.58957	0.138914	0.533982	GO:0008150 biological_process	GO:0005575 cellular_component	GO:0003674 molecular_function	NA
100125931	Phtf1os	putative homeodomain transcription factor 1, opposite strand	-1.0023	NA	NA	NA	NA	0.815103	0.553696	0.716451	-1.13047	0.752287	0.930275	-1.42946	0.238874	0.649261	-1.09097	0.79959	0.946112	1.04653	0.875242	0.9685	1.34499	0.421038	0.786219	NA	NA	NA	NA
100125933	2310075K07Rik	RIKEN cDNA 2310075K07 gene	-1.07285	NA	NA	NA	NA	0.926387	0.485761	0.667011	-1.24332	0.508211	0.831763	-1.43222	0.184201	0.590386	-1.46874	0.213144	0.623524	-1.03302	0.900659	0.975344	-1.27576	0.44476	0.799347	GO:0008150 biological_process	GO:0005575 cellular_component	GO:0003674 molecular_function	NA
100126034	Gm10644	predicted gene 10644	1.44826	NA	NA	NA	NA	1.99994	0.125089	0.331743	1.41179	0.0408751	0.338225	1.22292	0.141815	0.538342	1.24381	0.171435	0.575571	-1.09171	0.485481	0.820919	-1.17091	0.309908	0.71168	GO:0008150 biological_process	GO:0005575 cellular_component	GO:0003674 molecular_function	NA
100126224	Gm11747	predicted gene 11747	-3.42629	NA	NA	NA	NA	0.792466	0.568276	0.726098	-1.09955	0.924941	0.981322	2.35057	0.328874	0.725374	-3.65792	0.144944	0.542813	-1.64587	0.522709	0.837605	-1.20563	0.846576	0.960045	GO:0008150 biological_process	GO:0005575 cellular_component	GO:0003674 molecular_function	NA
100126227	Gm13031	predicted gene 13031	0.483382	NA	NA	NA	NA	1.21901	0.338561	0.552237	1.07456	0.843327	0.959244	-1.19422	0.571496	0.859627	1.23625	0.559398	0.854343	1.27182	0.415761	0.782886	-1.55367	0.216552	0.62672	GO:0008150 biological_process	GO:0005575 cellular_component	GO:0003674 molecular_function	NA
100126229	Gm12758	predicted gene 12758	-1.48903	NA	NA	NA	NA	1.395	0.270779	0.493053	1.40271	0.370162	0.753187	1.72275	0.108692	0.48841	-1.39475	0.389672	0.765201	-1.81478	0.0693131	0.415145	-2.06777	0.0646058	0.404997	GO:0008150 biological_process	GO:0005575 cellular_component	GO:0003674 molecular_function	NA
100126243	A030001D20Rik	RIKEN cDNA A030001D20 gene	0.517316	NA	NA	NA	NA	1.20473	0.344711	0.557798	-1.14595	0.6371	0.886507	1.01286	0.952663	0.988366	-1.06377	0.79098	0.943777	1.33815	0.157012	0.558365	1.4866	0.145299	0.543182	GO:0008150 biological_process	GO:0005575 cellular_component	GO:0003674 molecular_function	NA
100126692	B020018J22Rik	Riken cDNA B020018J22 gene	-0.665803	NA	NA	NA	NA	2.06537	0.115166	0.318595	-1.01068	0.977802	0.994525	2.83454	0.00517461	0.140191	1.09689	0.789747	0.943384	-1.2663	0.407699	0.778002	1.0679	0.855595	0.962796	GO:0008150 biological_process	GO:0005575 cellular_component	GO:0003674 molecular_function	NA
100126795	Gm10575	predicted gene 10575, transcript variant 1	-0.755513	NA	NA	NA	NA	0.640722	0.671576	0.7958	-1.08665	0.774841	0.938668	1.10928	0.662684	0.896814	1.52047	0.140772	0.53691	1.17614	0.462414	0.808756	1.1132	0.695859	0.909459	NA	NA	NA	NA
100126824	Sco2	SCO2 cytochrome c oxidase assembly protein	0.5071	NA	NA	NA	NA	0.590693	0.707207	0.819616	-1.12988	0.675684	0.901535	1.24663	0.335869	0.730593	1.06075	0.813564	0.949827	1.12377	0.578673	0.86251	1.34263	0.283876	0.690381	GO:0001654 eye development; GO:0001701 in utero embryonic development; GO:0003012 muscle system process; GO:0006878 cellular copper ion homeostasis; GO:0008535 respiratory chain complex IV assembly; GO:0014823 response to activity; GO:0022904 respiratory electron transport chain; GO:0033617 mitochondrial cytochrome c oxidase assembly; GO:0055070 copper ion homeostasis	GO:0005739 mitochondrion; GO:0005743 mitochondrial inner membrane; GO:0016020 membrane; GO:0016021 integral component of membrane; GO:0030016 myofibril; GO:0031305 integral component of mitochondrial inner membrane	GO:0005507 copper ion binding; GO:0015035 protein-disulfide reductase activity; GO:0016531 copper chaperone activity; GO:0046872 metal ion binding	05230 Central carbon metabolism in cancer
100127111	Snord22	small nucleolar RNA, C/D box 22	1.53129	yellow	145	NA	NA	5.29391	0.00330089	0.0443024	-1.19892	0.658726	0.895053	-1.74434	0.0914447	0.458967	-1.28593	0.420316	0.785833	3.13943	0.000906065	0.0571148	2.04643	0.0659562	0.408105	GO:0008150 biological_process	GO:0005634 nucleus	GO:0003674 molecular_function	NA
100129	Gpr153	G protein-coupled receptor 153, transcript variant X1	2.50009	NA	NA	NA	NA	3.78051	0.0152765	0.107355	-1.65587	0.00474578	0.134185	-1.22239	0.0903878	0.457049	1.31134	0.0569953	0.385012	1.15334	0.196461	0.604182	1.32457	0.0663971	0.409206	GO:0007165 signal transduction; GO:0007186 G protein-coupled receptor signaling pathway; GO:0008150 biological_process	GO:0005575 cellular_component; GO:0005886 plasma membrane; GO:0016020 membrane; GO:0016021 integral component of membrane	GO:0003674 molecular_function; GO:0004930 G protein-coupled receptor activity	NA
100134861	Gm44502	predicted readthrough transcript (NMD candidate), 44502	2.21849	NA	NA	NA	NA	2.44669	0.0716341	0.247926	1.13397	0.605184	0.874	-1.23071	0.329116	0.725474	-1.00548	0.980322	0.995075	1.75745	0.00840712	0.172389	1.021	0.928016	0.982359	GO:0006646 phosphatidylethanolamine biosynthetic process; GO:0006656 phosphatidylcholine biosynthetic process; GO:0006657 CDP-choline pathway	GO:0005737 cytoplasm	GO:0004103 choline kinase activity; GO:0004305 ethanolamine kinase activity	NA
100134990	Selenok-ps1	selenoprotein K, pseudogene 1	-0.694575	NA	NA	NA	NA	0.526739	0.753207	0.84889	1.12444	0.699676	0.910521	-1.19419	0.460549	0.807728	-1.28195	0.363222	0.748619	-1.01914	0.934368	0.983762	-1.00468	0.987049	0.996631	NA	NA	NA	NA
100141474	4933428G20Rik	RIKEN cDNA 4933428G20 gene, transcript variant X2	-0.812658	NA	NA	NA	NA	1.52094	0.230503	0.455945	-1.04509	0.873113	0.967861	-1.15015	0.542377	0.846434	-1.59427	0.0635696	0.402444	1.18975	0.415776	0.782886	1.01263	0.961597	0.990766	GO:0008150 biological_process	GO:0005575 cellular_component	GO:0003674 molecular_function	NA
100155	Shoc1	shortage in chiasmata 1	-2.74322	NA	NA	NA	NA	0.597804	0.702114	0.816107	1.73114	0.424756	0.788545	-1.04202	0.94216	0.985776	-1.01411	0.984454	0.996177	-1.72969	0.341665	0.733523	-2.69371	0.157575	0.558876	GO:0000712 resolution of meiotic recombination intermediates; GO:0007131 reciprocal meiotic recombination; GO:0051321 meiotic cell cycle	GO:0000794 condensed nuclear chromosome; GO:0005694 chromosome	GO:0003677 DNA binding; GO:0003697 single-stranded DNA binding; GO:0005515 protein binding; GO:0016787 hydrolase activity; GO:0016887 ATP hydrolysis activity	NA
100163	Pafah2	platelet-activating factor acetylhydrolase 2, transcript variant 4	2.9446	NA	NA	NA	NA	1.56392	0.218156	0.443603	1.14461	0.228197	0.638895	1.03999	0.664204	0.897558	1.10161	0.345066	0.735845	1.17588	0.0656083	0.40709	1.03897	0.713796	0.915787	GO:0006629 lipid metabolic process; GO:0016042 lipid catabolic process; GO:0043066 negative regulation of apoptotic process	GO:0005737 cytoplasm; GO:0005783 endoplasmic reticulum; GO:0016020 membrane	GO:0003847 1-alkyl-2-acetylglycerophosphocholine esterase activity; GO:0016740 transferase activity; GO:0016787 hydrolase activity; GO:0047179 platelet-activating factor acetyltransferase activity	00565 Ether lipid metabolism; 01100 Metabolic pathways
100169	Phactr4	phosphatase and actin regulator 4, transcript variant 2	3.79111	brown	843	turquoise	504	8.59869	0.000219253	0.00895398	1.92569	0.000260182	0.0300742	1.72451	0.000382883	0.036367	-1.08402	0.569946	0.859007	-1.17629	0.179653	0.585384	-1.28279	0.0944591	0.464641	GO:0001755 neural crest cell migration; GO:0001843 neural tube closure; GO:0007266 Rho protein signal transduction; GO:0007275 multicellular organism development; GO:0007399 nervous system development; GO:0030036 actin cytoskeleton organization; GO:0043085 positive regulation of catalytic activity; GO:0048484 enteric nervous system development; GO:0051726 regulation of cell cycle; GO:0061386 clos…	GO:0005737 cytoplasm; GO:0030027 lamellipodium; GO:0042995 cell projection	GO:0003779 actin binding; GO:0004864 protein phosphatase inhibitor activity; GO:0008157 protein phosphatase 1 binding; GO:0019888 protein phosphatase regulator activity; GO:0072542 protein phosphatase activator activity	NA
100169864	Gm44504	predicted readthrough transcript (NMD candidate), 44504, transcript variant 2	-0.0216263	NA	NA	NA	NA	0.962417	0.465162	0.65273	2.06073	0.105023	0.482809	1.00031	0.999353	0.999886	-1.71856	0.217682	0.627902	-1.28318	0.504016	0.829856	-2.02959	0.114281	0.49765	NA	NA	NA	NA
100169868	Gm3173	predicted gene 3173, transcript variant 5	0.359971	NA	NA	NA	NA	2.14133	0.104671	0.303851	-3.11003	0.255451	0.664575	-1.15321	0.792322	0.944106	3.13886	0.0787764	0.435887	3.00021	0.0326787	0.309213	7.58672	0.0271714	0.287322	NA	NA	NA	NA
100169871	Gm10910	predicted gene 10910	-3.03792	NA	NA	NA	NA	0.141176	0.980333	0.986868	-1.47636	0.729174	0.921954	-1.47703	0.649106	0.891111	-1.19694	0.861199	0.964737	-1.2042	0.825845	0.953879	1.20959	0.858141	0.963694	GO:0008150 biological_process	GO:0005575 cellular_component	GO:0003674 molecular_function	NA
100169874	Gm11110	predicted gene 11110	0.349026	NA	NA	NA	NA	1.19741	0.347899	0.560543	2.07806	0.0312191	0.303473	1.07006	0.81303	0.949667	1.14798	0.678148	0.902606	-1.04802	0.862571	0.965057	-1.60674	0.145364	0.543199	GO:0008150 biological_process	GO:0005575 cellular_component	GO:0003674 molecular_function	NA
100169889	Peg3os	Peg3 opposite strand	-2.45209	NA	NA	NA	NA	3.3905	0.0235351	0.136705	1.09241	0.868961	0.966796	1.40561	0.421428	0.786439	4.56097	0.0203344	0.254048	-2.00426	0.100398	0.475893	1.02772	0.957653	0.989765	NA	NA	NA	NA
100174921	4930505N22Rik	RIKEN cDNA 4930505N22 gene	-0.0899219	NA	NA	NA	NA	1.2057	0.344287	0.557341	-1.28455	0.431381	0.792233	-1.50114	0.0731653	0.423241	1.18485	0.499847	0.827818	1.31328	0.197454	0.60512	1.48249	0.178705	0.58404	GO:0008150 biological_process	GO:0005575 cellular_component	GO:0003674 molecular_function	NA
100177	Zmym6	zinc finger, MYM-type 6, transcript variant 1	5.84263	NA	NA	NA	NA	0.924423	0.486904	0.667878	1.09454	0.278171	0.685825	1.08434	0.222731	0.633122	-1.02991	0.694687	0.909049	-1.05784	0.365817	0.750515	-1.01009	0.896829	0.974436	GO:0007010 cytoskeleton organization; GO:0022604 regulation of cell morphogenesis	NA	NA	NA
100182	Akna	AT-hook transcription factor, transcript variant X3	1.40054	NA	NA	NA	NA	3.6785	0.0170781	0.113481	1.34349	0.368983	0.752609	-1.43037	0.15956	0.561157	-2.26683	0.00619426	0.151684	-1.01694	0.944295	0.98629	-1.12481	0.701291	0.911202	GO:0001837 epithelial to mesenchymal transition; GO:0007399 nervous system development; GO:0021849 neuroblast division in subventricular zone; GO:0045944 positive regulation of transcription by RNA polymerase II; GO:0050727 regulation of inflammatory response; GO:0060232 delamination; GO:0060234 neuroblast delamination	GO:0001650 fibrillar center; GO:0005634 nucleus; GO:0005654 nucleoplasm; GO:0005737 cytoplasm; GO:0005813 centrosome; GO:0005814 centriole; GO:0005829 cytosol; GO:0005856 cytoskeleton; GO:0005874 microtubule; GO:0043231 intracellular membrane-bounded organelle	GO:0003677 DNA binding; GO:0005515 protein binding	NA
100188919	Gm45915	predicted gene, 45915	-3.44666	NA	NA	NA	NA	3.17326	0.0301533	0.156981	-2.44288	0.563552	0.856015	-5.54014	0.13143	0.522963	-2.04694	0.492247	0.823773	9.47762	0.0399035	0.335421	15.8314	0.0563313	0.382893	GO:0042110 T cell activation; GO:0061099 negative regulation of protein tyrosine kinase activity	NA	GO:1990782 protein tyrosine kinase binding	NA
100196896	BC048559	cDNA sequence BC048559	-3.51839	NA	NA	NA	NA	0.53283	0.748822	0.846383	2.58395	0.28774	0.693831	-1.73258	0.498651	0.827221	-2.07836	0.434134	0.793696	-1.23779	0.7904	0.943566	-3.22862	0.207978	0.617156	GO:0008150 biological_process	GO:0005575 cellular_component	GO:0003674 molecular_function	NA
100198	H6pd	hexose-6-phosphate dehydrogenase (glucose 1-dehydrogenase), transcript variant 1	4.35668	NA	NA	NA	NA	2.61374	0.058428	0.222243	1.01867	0.833487	0.956276	1.17783	0.0326985	0.309372	1.2033	0.0345283	0.315672	1.06288	0.36858	0.752423	1.04452	0.602941	0.873048	GO:0005975 carbohydrate metabolic process; GO:0006006 glucose metabolic process; GO:0006098 pentose-phosphate shunt; GO:0006739 NADP metabolic process; GO:0008152 metabolic process; GO:0009051 pentose-phosphate shunt, oxidative branch; GO:2000064 regulation of cortisol biosynthetic process	GO:0005737 cytoplasm; GO:0005739 mitochondrion; GO:0005783 endoplasmic reticulum; GO:0005788 endoplasmic reticulum lumen; GO:0016529 sarcoplasmic reticulum; GO:0043231 intracellular membrane-bounded organelle	GO:0003824 catalytic activity; GO:0004345 glucose-6-phosphate dehydrogenase activity; GO:0016491 oxidoreductase activity; GO:0016614 oxidoreductase activity, acting on CH-OH group of donors; GO:0016787 hydrolase activity; GO:0017057 6-phosphogluconolactonase activity; GO:0030246 carbohydrate binding; GO:0047936 glucose 1-dehydrogenase [NAD(P)] activity; GO:0050661 NADP binding	00030 Pentose phosphate pathway; 01100 Metabolic pathways; 01200 Carbon metabolism
100201	Tmem64	transmembrane protein 64	3.05693	NA	NA	NA	NA	2.15795	0.102512	0.300284	-1.23493	0.16043	0.56248	-1.3616	0.0106472	0.190793	1.09975	0.461241	0.80816	1.23186	0.0605208	0.394798	1.19109	0.208251	0.617502	GO:0030316 osteoclast differentiation; GO:0043462 regulation of ATP-dependent activity; GO:0045600 positive regulation of fat cell differentiation; GO:0045668 negative regulation of osteoblast differentiation; GO:0045672 positive regulation of osteoclast differentiation; GO:0045780 positive regulation of bone resorption; GO:0051480 regulation of cytosolic calcium ion concentration; GO:0090090 neg…	GO:0005783 endoplasmic reticulum; GO:0016020 membrane; GO:0016021 integral component of membrane	GO:0005515 protein binding	04380 Osteoclast differentiation
100206	Adprhl2	ADP-ribosylhydrolase like 2	2.64827	NA	NA	NA	NA	1.05519	0.415351	0.614317	1.14791	0.316145	0.715988	1.12876	0.279931	0.687067	1.15097	0.273789	0.681615	1.00376	0.971103	0.993209	1.08122	0.546819	0.848511	GO:0006281 DNA repair; GO:0006974 cellular response to DNA damage stimulus; GO:0060546 negative regulation of necroptotic process; GO:0071451 cellular response to superoxide; GO:0140290 peptidyl-serine ADP-deribosylation	GO:0005634 nucleus; GO:0005654 nucleoplasm; GO:0005694 chromosome; GO:0005737 cytoplasm; GO:0005739 mitochondrion; GO:0016604 nuclear body; GO:0090734 site of DNA damage	GO:0000287 magnesium ion binding; GO:0004553 hydrolase activity, hydrolyzing O-glycosyl compounds; GO:0004649 poly(ADP-ribose) glycohydrolase activity; GO:0016787 hydrolase activity; GO:0046872 metal ion binding; GO:0061463 O-acetyl-ADP-ribose deacetylase activity; GO:0140292 ADP-ribosylserine hydrolase activity	03410 Base excision repair
100210	Gpn2	GPN-loop GTPase 2, transcript variant 1	2.02963	turquoise	1311	NA	NA	8.15546	0.000302931	0.0105647	1.77892	8.91883e-05	0.0169272	1.21381	0.0693021	0.415145	1.12534	0.334338	0.729379	-1.32334	0.00862385	0.174425	-1.57161	0.000867845	0.0558117	NA	NA	GO:0000166 nucleotide binding; GO:0003924 GTPase activity; GO:0005525 GTP binding; GO:0016787 hydrolase activity	NA
100213	Rusc2	RUN and SH3 domain containing 2, transcript variant 2	6.52459	NA	NA	NA	NA	3.51911	0.0203726	0.125613	1.17156	0.0145103	0.219928	1.13018	0.0173681	0.237151	1.10018	0.0935864	0.463207	-1.01488	0.741892	0.926893	-1.03609	0.531115	0.841874	GO:0008150 biological_process	GO:0005737 cytoplasm; GO:0031410 cytoplasmic vesicle	GO:0003674 molecular_function; GO:0031267 small GTPase binding	NA
100216343	Gm17501	predicted gene, 17501	2.09079	NA	NA	NA	NA	1.48391	0.241691	0.466994	-1.5541	0.210625	0.620734	1.16518	0.570425	0.859188	1.08903	0.764487	0.934895	1.43877	0.14472	0.542675	1.96887	0.0431539	0.345033	NA	NA	NA	NA
100216530	Snord118	small nucleolar RNA, C/D box 118	-2.81197	NA	NA	NA	NA	0.319525	0.895005	0.933332	-1.27997	0.727915	0.921583	-1.18511	0.731571	0.923114	-1.66508	0.36897	0.752605	-1.14138	0.782707	0.941207	1.21536	0.764841	0.935081	GO:0008150 biological_process	GO:0005575 cellular_component	GO:0003674 molecular_function	NA
100216533	Snord55	small nucleolar RNA, C/D box 55	-3.24616	NA	NA	NA	NA	1.46987	0.246071	0.469955	-1.00634	0.993901	0.998254	1.53452	0.559673	0.854353	5.01406	0.0649078	0.405435	3.00698	0.0971859	0.469815	2.72637	0.201613	0.609807	GO:0008150 biological_process	GO:0005575 cellular_component	GO:0003674 molecular_function	NA
100216537	Snord104	small nucleolar RNA, C/D box 104	1.49933	yellow	72	NA	NA	5.50721	0.0027052	0.0397658	-1.00005	0.999834	0.999936	-1.09869	0.599844	0.87188	-1.29646	0.169537	0.573209	1.60399	0.00897282	0.177562	1.56997	0.0379335	0.329312	GO:0008150 biological_process	GO:0005575 cellular_component	GO:0003674 molecular_function	NA
100217414	Scarna3a	small Cajal body-specific RNA 3A	-3.9471	NA	NA	NA	NA	1.05228	0.416845	0.615367	-4.51666	0.115029	0.498678	-1.1403	0.825376	0.953752	1.16375	0.851071	0.961526	-1.76063	0.354446	0.742191	1.13823	0.878737	0.969472	GO:0008150 biological_process	GO:0005575 cellular_component	GO:0003674 molecular_function	NA
100217415	Scarna6	small Cajal body-specific RNA 6	0.530741	NA	NA	NA	NA	1.30612	0.303223	0.522403	-1.53676	0.290871	0.696486	-1.72737	0.0580814	0.388176	-1.01485	0.961608	0.990766	1.62566	0.0765102	0.431264	1.53182	0.247697	0.65802	GO:0008150 biological_process	GO:0005575 cellular_component	GO:0003674 molecular_function	NA
100217418	Snora44	small nucleolar RNA, H/ACA box 44	-1.11393	NA	NA	NA	NA	1.9827	0.127849	0.335082	1.39969	0.60638	0.874483	-1.44014	0.481554	0.819125	-1.0531	0.922473	0.980687	2.53356	0.0661053	0.408601	2.2845	0.180188	0.586	GO:0008150 biological_process	GO:0005575 cellular_component	GO:0003674 molecular_function	NA
100217420	Snora81	small nucleolar RNA, H/ACA box 81	0.516319	NA	NA	NA	NA	1.04718	0.419468	0.617361	-1.49063	0.230797	0.641577	-1.02993	0.90508	0.976628	1.06671	0.810074	0.949022	1.45417	0.113607	0.496558	1.58485	0.136168	0.530269	GO:0008150 biological_process	GO:0005575 cellular_component	GO:0003674 molecular_function	NA
100217422	Snord13	small nucleolar RNA, C/D box 13	2.47501	NA	NA	NA	NA	3.57991	0.0190408	0.121241	1.10991	0.557946	0.853503	1.06978	0.650395	0.891629	-1.10656	0.523546	0.837863	1.35649	0.0360674	0.321625	1.32494	0.104468	0.482055	GO:0008150 biological_process	GO:0005575 cellular_component	GO:0003674 molecular_function	NA
100217428	Snord57	small nucleolar RNA, C/D box 57	-2.61518	NA	NA	NA	NA	1.99035	0.126615	0.333348	-4.68306	0.0238248	0.272391	1.35683	0.464272	0.810009	-2.18943	0.096754	0.468893	-1.37239	0.427258	0.789868	2.68986	0.0975376	0.470459	GO:0008150 biological_process	GO:0005575 cellular_component	GO:0003674 molecular_function	NA
100217437	Snord99	small nucleolar RNA, C/D box 99	-3.03044	NA	NA	NA	NA	1.32482	0.296101	0.516362	1.63816	0.510395	0.83257	1.13806	0.839399	0.958208	-4.65236	0.0344381	0.315347	-1.57715	0.463768	0.809675	-2.16713	0.301646	0.704791	GO:0008150 biological_process	GO:0005575 cellular_component	GO:0003674 molecular_function	NA
100217445	Snord8	small nucleolar RNA, C/D box 8	-2.23764	NA	NA	NA	NA	0.46609	0.796629	0.874995	-1.39826	0.664961	0.897827	-1.77762	0.327674	0.724539	1.17186	0.803986	0.94727	1.96136	0.229079	0.639732	1.94793	0.351141	0.740249	GO:0008150 biological_process	GO:0005575 cellular_component	GO:0003674 molecular_function	NA
100217451	Snora7a	small nucleolar RNA, H/ACA box 7A	-0.612303	NA	NA	NA	NA	2.5213	0.0653801	0.235951	-1.05338	0.873537	0.96797	-1.63891	0.0780522	0.434634	-1.10113	0.729731	0.922103	2.16369	0.00580434	0.148024	1.2574	0.454161	0.804166	GO:0008150 biological_process	GO:0005575 cellular_component	GO:0003674 molecular_function	NA
100217453	Snord16a	small nucleolar RNA, C/D box 16A	-0.192393	NA	NA	NA	NA	0.82718	0.546019	0.71101	1.73213	0.381616	0.760195	1.18296	0.742834	0.92714	-1.25094	0.678065	0.902585	1.31346	0.563109	0.855881	1.23985	0.713052	0.915375	GO:0008150 biological_process	GO:0005575 cellular_component	GO:0003674 molecular_function	NA
100217461	Snord89	small nucleolar RNA, C/D box 89	-1.23257	NA	NA	NA	NA	2.93348	0.0398729	0.182582	-2.71937	0.0329342	0.310355	-1.85676	0.0309639	0.302674	-1.44563	0.218048	0.628232	1.61595	0.077385	0.433124	2.23692	0.0509054	0.36824	GO:0008150 biological_process	GO:0005575 cellular_component	GO:0003674 molecular_function	NA
100226	Stx12	syntaxin 12	4.96667	NA	NA	NA	NA	3.34151	0.0248767	0.140518	-1.24451	0.00932596	0.180825	-1.13715	0.0425398	0.343104	1.11132	0.141938	0.538472	1.06559	0.272122	0.679981	1.11405	0.145216	0.543118	GO:0000045 autophagosome assembly; GO:0006886 intracellular protein transport; GO:0006906 vesicle fusion; GO:0015031 protein transport; GO:0016189 synaptic vesicle to endosome fusion; GO:0016192 vesicle-mediated transport; GO:0033344 cholesterol efflux; GO:0048278 vesicle docking; GO:0050821 protein stabilization	GO:0000407 phagophore assembly site; GO:0005654 nucleoplasm; GO:0005768 endosome; GO:0005794 Golgi apparatus; GO:0008021 synaptic vesicle; GO:0012505 endomembrane system; GO:0016020 membrane; GO:0016021 integral component of membrane; GO:0030285 integral component of synaptic vesicle membrane; GO:0031083 BLOC-1 complex; GO:0031201 SNARE complex; GO:0031982 vesicle; GO:0043231 intracellular membra…	GO:0000149 SNARE binding; GO:0005484 SNAP receptor activity; GO:0005515 protein binding	04145 Phagosome
100233175	Gon7	GON7 subunit of KEOPS complex	-0.199933	NA	NA	NA	NA	1.39978	0.269132	0.491351	-2.04222	0.359345	0.745859	-2.55757	0.0686903	0.413905	-1.01161	0.981967	0.995491	2.81661	0.0367577	0.32474	2.2561	0.240833	0.651209	GO:0002949 tRNA threonylcarbamoyladenosine modification	GO:0000408 EKC/KEOPS complex; GO:0005634 nucleus; GO:0005654 nucleoplasm; GO:0005730 nucleolus; GO:0005829 cytosol	NA	NA
100233207	Gm17359	predicted gene, 17359, transcript variant X1	-1.76766	NA	NA	NA	NA	1.09884	0.393519	0.596157	-1.13318	0.735713	0.924657	1.40976	0.287521	0.693646	-1.1324	0.714337	0.916084	1.21178	0.507018	0.831177	-1.03328	0.925836	0.981545	NA	NA	NA	NA
100233208	Gm10778	predicted gene 10778	2.73364	blue	374	NA	NA	5.68536	0.00229765	0.036216	-1.26677	0.0289544	0.294077	-1.35959	0.000904935	0.0570778	-1.23349	0.0311899	0.30333	1.01539	0.842808	0.959111	-1.06564	0.510837	0.832896	GO:0008150 biological_process	GO:0005575 cellular_component	GO:0003674 molecular_function	05168 Herpes simplex virus 1 infection
100271704	Gm17660	predicted gene, 17660	-0.943893	NA	NA	NA	NA	1.94606	0.133926	0.344467	-1.95688	0.167774	0.570856	-2.26958	0.0230237	0.268227	-1.57208	0.240446	0.650629	1.2677	0.485763	0.82103	1.46399	0.391484	0.766515	NA	NA	NA	NA
100271841	Uckl1os	uridine-cytidine kinase 1-like 1, opposite strand, transcript variant 1	-1.41952	NA	NA	NA	NA	1.89667	0.142596	0.356678	-1.02609	0.94606	0.986708	-1.07469	0.781167	0.940617	-1.08994	0.787958	0.943016	-1.68662	0.052933	0.373973	-1.06425	0.859513	0.964278	GO:0008150 biological_process	GO:0005575 cellular_component	GO:0003674 molecular_function	NA
100271928	Gm15881	predicted gene 15881	0.908649	NA	NA	NA	NA	0.831789	0.543108	0.709199	1.07054	0.809092	0.948875	1.26285	0.339741	0.73219	1.03927	0.891888	0.973192	-1.23066	0.36888	0.752571	-1.45766	0.182841	0.588832	NA	NA	NA	NA
100272219	AA543186	expressed sequence AA543186	-0.103712	NA	NA	NA	NA	0.630253	0.678988	0.8008	1.00143	0.99434	0.99843	-1.03892	0.816648	0.950913	1.39777	0.0994869	0.474038	1.11995	0.471979	0.814341	1.13652	0.508509	0.831861	NA	NA	NA	NA
100273	Osbpl9	oxysterol binding protein-like 9, transcript variant X11	6.97114	NA	NA	NA	NA	1.19792	0.347675	0.560311	1.03178	0.654076	0.893034	-1.01812	0.745616	0.928131	-1.10702	0.122758	0.51028	-1.08578	0.127188	0.517114	-1.13724	0.0622946	0.399335	GO:0006869 lipid transport	GO:0005768 endosome; GO:0005794 Golgi apparatus; GO:0005829 cytosol; GO:0016020 membrane; GO:0043231 intracellular membrane-bounded organelle	GO:0008289 lipid binding; GO:0015248 sterol transporter activity; GO:0032934 sterol binding	NA
100294583	Alkal2	ALK and LTK ligand 2, transcript variant 2	0.555003	NA	NA	NA	NA	1.61505	0.204329	0.427879	-1.32125	0.520941	0.836608	-1.44922	0.249745	0.659733	1.07664	0.828702	0.954673	1.80323	0.0606581	0.395083	2.17718	0.0599869	0.393558	GO:0010976 positive regulation of neuron projection development; GO:0070374 positive regulation of ERK1 and ERK2 cascade; GO:0070378 positive regulation of ERK5 cascade	GO:0005575 cellular_component; GO:0005576 extracellular region	GO:0030298 receptor signaling protein tyrosine kinase activator activity; GO:0030971 receptor tyrosine kinase binding	NA
100302498	Snora21	small nucleolar RNA, H/ACA box 21	-1.33493	NA	NA	NA	NA	1.73198	0.175926	0.395086	-1.01261	0.979689	0.994924	-1.96264	0.0806107	0.439465	1.41172	0.399397	0.772083	2.45996	0.017162	0.236165	1.85528	0.179625	0.585384	GO:0008150 biological_process	GO:0005575 cellular_component	GO:0003674 molecular_function	NA
100302593	Snord14d	small nucleolar RNA, C/D box 14D	0.710783	NA	NA	NA	NA	0.638551	0.673112	0.796914	2.42973	0.370026	0.753173	1.36243	0.71064	0.914349	-2.8219	0.250531	0.660469	-1.56411	0.570894	0.859424	-1.642	0.603436	0.87323	NA	NA	NA	NA
100302594	Snord14e	small nucleolar RNA, C/D box 14E	-4.58563	NA	NA	NA	NA	0.521193	0.757198	0.850966	-2.68857	0.323773	0.722029	-1.10837	0.890487	0.972816	1.30585	0.740756	0.926525	1.98533	0.32053	0.719618	3.67421	0.158917	0.560285	NA	NA	NA	NA
100302601	Snord83b	small nucleolar RNA, C/D box 83B	0.109167	NA	NA	NA	NA	2.25212	0.0911293	0.280884	1.0047	0.98763	0.996847	-1.67017	0.0650349	0.405907	-1.00367	0.989592	0.997199	2.05443	0.00867731	0.174966	-1.01954	0.946248	0.986708	GO:0008150 biological_process	GO:0005575 cellular_component	GO:0003674 molecular_function	NA
100302648	Gm11944	predicted gene 11944	2.95922	NA	NA	NA	NA	1.07447	0.405582	0.60638	-1.53797	0.0478094	0.359875	1.01616	0.917763	0.979416	-1.04935	0.786397	0.94251	1.01799	0.903449	0.976035	1.19658	0.354341	0.742115	GO:0008150 biological_process	GO:0005575 cellular_component	GO:0003674 molecular_function	NA
100302730	5830417I10Rik	RIKEN cDNA 5830417I10 gene	5.32944	NA	NA	NA	NA	1.63153	0.200061	0.42342	1.18149	0.0518708	0.37113	-1.02407	0.715683	0.91679	-1.00975	0.897575	0.974703	-1.06679	0.302624	0.705695	-1.09126	0.266309	0.675022	NA	NA	NA	NA
100303731	Gm10874	predicted gene 10874	-1.3184	NA	NA	NA	NA	0.879801	0.51342	0.687015	1.53449	0.337035	0.731147	-1.13951	0.709333	0.913764	-1.56683	0.274647	0.682635	-1.43166	0.30087	0.704076	-1.38995	0.440705	0.797231	GO:0008150 biological_process	GO:0005575 cellular_component	GO:0003674 molecular_function	NA
100303732	Zfp967	zinc finger protein 967, transcript variant 2	-1.3426	NA	NA	NA	NA	0.986601	0.451729	0.642722	8.11418	0.262806	0.671234	-3.0541	0.478169	0.817573	3.28188	0.483111	0.819672	8.49571	0.157174	0.558508	2.53013	0.595207	0.870013	NA	GO:0005575 cellular_component	NA	NA
100306943	Scarna13	small Cajal body-specific RNA 1	6.77778	NA	NA	NA	NA	2.61665	0.0582224	0.221808	-1.19385	0.283357	0.6898	-1.53288	0.00303307	0.109695	-1.06505	0.668914	0.899103	1.22333	0.107267	0.486338	1.10068	0.532687	0.842561	GO:0008150 biological_process	GO:0005575 cellular_component	GO:0003674 molecular_function	NA
100306944	Snora73a	small nucleolar RNA, H/ACA box 73a	3.27284	NA	NA	NA	NA	2.58659	0.0603838	0.226181	1.21018	0.437611	0.795696	-1.24009	0.273682	0.681461	1.03008	0.888333	0.972145	1.6413	0.0122455	0.202817	1.37073	0.176504	0.581578	GO:0008150 biological_process	GO:0005575 cellular_component	GO:0003674 molecular_function	NA
100306945	Snora73b	small nucleolar RNA, H/ACA box 73b	3.96601	NA	NA	NA	NA	1.4241	0.260902	0.484913	1.45933	0.156017	0.557436	-1.1157	0.600579	0.872169	-1.00049	0.998319	0.999634	1.36752	0.122695	0.510237	1.09473	0.711878	0.914775	GO:0008150 biological_process	GO:0005575 cellular_component	GO:0003674 molecular_function	NA
100310809	Gm10509	predicted gene 10509	1.84453	NA	NA	NA	NA	2.81582	0.0458355	0.19504	1.01732	0.914083	0.978706	1.23724	0.124296	0.512382	-1.08971	0.570171	0.859053	-1.04203	0.741755	0.926853	-1.35927	0.0566625	0.383947	NA	NA	NA	NA
100310872	Dynlt1a	dynein light chain Tctex-type 1A	3.72503	NA	NA	NA	NA	2.91181	0.0409052	0.184418	-1.36	0.0102189	0.187472	1.01747	0.839282	0.958184	1.03993	0.690637	0.907413	1.05713	0.491151	0.82358	1.08444	0.432265	0.792677	GO:0008150 biological_process	NA	GO:0003674 molecular_function	04814 Motor proteins; 05132 Salmonella infection
100313519	Snord17	small nucleolar RNA, C/D box 17	2.26123	NA	NA	NA	NA	1.77184	0.167189	0.385385	1.59973	0.217285	0.6276	-1.08016	0.805145	0.947518	-1.18735	0.601608	0.872566	1.60808	0.110803	0.492139	1.13332	0.7226	0.919334	GO:0008150 biological_process	GO:0005575 cellular_component	GO:0003674 molecular_function	NA
100313531	Nkx2-2os	NK2 homeobox 2, opposite strand	3.65723	brown	868	NA	NA	7.67175	0.000436571	0.0130357	1.77197	0.0159982	0.229648	2.26599	0.000334209	0.0335665	-1.10085	0.632491	0.884506	-1.00228	0.989266	0.997151	1.00899	0.965832	0.99189	GO:0010467 gene expression; GO:0010628 positive regulation of gene expression; GO:0048709 oligodendrocyte differentiation; GO:0048714 positive regulation of oligodendrocyte differentiation	GO:0005737 cytoplasm	GO:0003674 molecular_function	NA
100313943	Snora26	small nucleolar RNA, H/ACA box 26	-2.9668	NA	NA	NA	NA	0.27744	0.919753	0.94905	-1.95026	0.474571	0.815474	1.36554	0.626386	0.882021	1.53142	0.567828	0.857799	1.27871	0.677856	0.902469	2.18906	0.354702	0.742372	GO:0008150 biological_process	GO:0005575 cellular_component	GO:0003674 molecular_function	NA
100316673	Mir1193	microRNA 1193	-1.04954	NA	NA	NA	NA	0.582577	0.713028	0.823458	1.63111	0.272753	0.680508	-1.16496	0.675824	0.901535	1.45898	0.388449	0.764463	1.08128	0.823112	0.952916	-1.05989	0.890641	0.972866	GO:0044237 cellular metabolic process; GO:0097009 energy homeostasis	NA	NA	NA
100316903	Gm20605	predicted gene 20605	4.42431	NA	NA	NA	NA	2.76132	0.0489159	0.202005	1.50361	0.0038925	0.122573	1.01968	0.851948	0.961698	-1.16519	0.20493	0.613388	-1.02229	0.823263	0.952968	-1.22422	0.105758	0.483843	NA	NA	NA	NA
100316932	Snora28	small nucleolar RNA, H/ACA box 28	-3.86117	NA	NA	NA	NA	0.733773	0.60717	0.752033	-5.34989	0.136606	0.530938	-1.80033	0.452302	0.803144	-1.60027	0.585308	0.865481	1.56035	0.550677	0.850495	2.29964	0.406677	0.777308	GO:0008150 biological_process	GO:0005575 cellular_component	GO:0003674 molecular_function	NA
100317	AU040320	expressed sequence AU040320, transcript variant 3	6.24045	NA	NA	NA	NA	3.67816	0.0170845	0.113488	1.14353	0.0108387	0.191995	1.09843	0.0228604	0.267629	1.06931	0.142156	0.538866	-1.05614	0.143162	0.540469	-1.08508	0.0847837	0.44676	GO:0001675 acrosome assembly; GO:0001764 neuron migration; GO:0007283 spermatogenesis; GO:0010996 response to auditory stimulus; GO:0019065 receptor-mediated endocytosis of virus by host cell; GO:0030317 flagellated sperm motility; GO:0120211 proacrosomal vesicle fusion	GO:0005730 nucleolus; GO:0005794 Golgi apparatus; GO:0005802 trans-Golgi network; GO:0016020 membrane; GO:0016021 integral component of membrane; GO:0031410 cytoplasmic vesicle	GO:0003674 molecular_function	NA
100322896	Dthd1	death domain containing 1	-0.701444	NA	NA	NA	NA	1.32119	0.297474	0.517205	1.30111	0.482998	0.819612	-1.38629	0.271083	0.678986	1.76993	0.138062	0.532806	1.03794	0.894955	0.973958	-1.03545	0.921419	0.980368	NA	NA	GO:0003674 molecular_function	NA
100328588	Il4i1b	interleukin 4 induced 1B	2.68807	NA	NA	NA	NA	0.544391	0.740497	0.84084	-1.0172	0.884181	0.971092	1.03048	0.757035	0.931994	-1.01004	0.926533	0.9818	1.07762	0.411685	0.780628	-1.00996	0.929086	0.982546	GO:0002819 regulation of adaptive immune response; GO:0002841 negative regulation of T cell mediated immune response to tumor cell; GO:0006559 L-phenylalanine catabolic process; GO:0006569 tryptophan catabolic process; GO:0006572 tyrosine catabolic process; GO:0019440 tryptophan catabolic process to indole-3-acetate; GO:0042130 negative regulation of T cell proliferation; GO:0045591 positive regu…	GO:0001669 acrosomal vesicle; GO:0001772 immunological synapse; GO:0005576 extracellular region; GO:0097225 sperm midpiece	GO:0001716 L-amino-acid oxidase activity	00250 Alanine, aspartate and glutamate metabolism; 00270 Cysteine and methionine metabolism; 00280 Valine, leucine and isoleucine degradation; 00350 Tyrosine metabolism; 00360 Phenylalanine metabolism; 00380 Tryptophan metabolism; 00400 Phenylalanine, tyrosine and tryptophan biosynthesis; 01100 Metabolic pathways
100336	Ppp1r8	protein phosphatase 1, regulatory subunit 8, transcript variant 1	3.92706	NA	NA	NA	NA	0.429788	0.82217	0.890478	-1.07188	0.474061	0.815309	-1.00803	0.91685	0.97938	1.0578	0.530935	0.841835	-1.03334	0.653241	0.892604	1.00242	0.978882	0.99472	GO:0006397 mRNA processing; GO:0007275 multicellular organism development; GO:0008283 cell population proliferation; GO:0008380 RNA splicing; GO:0035308 negative regulation of protein dephosphorylation	GO:0005634 nucleus; GO:0005654 nucleoplasm; GO:0005681 spliceosomal complex; GO:0016607 nuclear speck	GO:0003677 DNA binding; GO:0003723 RNA binding; GO:0003729 mRNA binding; GO:0004864 protein phosphatase inhibitor activity; GO:0004865 protein serine/threonine phosphatase inhibitor activity; GO:0005515 protein binding; GO:0019888 protein phosphatase regulator activity	NA
100340	Smpdl3b	sphingomyelin phosphodiesterase, acid-like 3B	0.712046	NA	NA	NA	NA	0.353768	0.873417	0.921405	-1.38717	0.620795	0.879874	1.52416	0.42435	0.788274	1.71217	0.383725	0.761516	1.14963	0.76473	0.934996	1.54159	0.480775	0.818872	GO:0002376 immune system process; GO:0006629 lipid metabolic process; GO:0006685 sphingomyelin catabolic process; GO:0006954 inflammatory response; GO:0008152 metabolic process; GO:0016042 lipid catabolic process; GO:0034122 negative regulation of toll-like receptor signaling pathway; GO:0045087 innate immune response; GO:0045824 negative regulation of innate immune response; GO:0046466 membrane …	GO:0005576 extracellular region; GO:0005615 extracellular space; GO:0005886 plasma membrane; GO:0016020 membrane; GO:0031225 anchored component of membrane	GO:0004767 sphingomyelin phosphodiesterase activity; GO:0005515 protein binding; GO:0008081 phosphoric diester hydrolase activity; GO:0008270 zinc ion binding; GO:0016787 hydrolase activity; GO:0016798 hydrolase activity, acting on glycosyl bonds; GO:0046872 metal ion binding	NA
100379095	A830092H15Rik	RIKEN cDNA A830092H15 gene	1.46775	NA	NA	NA	NA	0.343184	0.880211	0.925025	1.05073	0.815576	0.950478	-1.12917	0.4867	0.821465	1.21576	0.339293	0.732085	1.16801	0.350643	0.739802	1.01308	0.948682	0.987243	GO:0008150 biological_process	GO:0005575 cellular_component	GO:0003674 molecular_function	NA
100379145	Snora23	small nucleolar RNA, H/ACA box 23	-0.631226	NA	NA	NA	NA	0.910836	0.494866	0.673435	-1.52685	0.465913	0.810809	-1.23006	0.560121	0.854512	1.00089	0.99828	0.999634	-1.0151	0.965513	0.991827	2.01223	0.186615	0.592875	GO:0008150 biological_process	GO:0005575 cellular_component	GO:0003674 molecular_function	NA
100380944	Ino80dos	INO80 complex subunit D, opposite strand, transcript variant 1	5.26244	turquoise	1336	NA	NA	5.5907	0.00250509	0.0380278	1.00002	0.999841	0.999936	1.36422	0.000175	0.0247535	-1.03008	0.702289	0.911374	-1.13939	0.0513415	0.369281	1.12845	0.143899	0.541697	GO:0008150 biological_process	GO:0005575 cellular_component	GO:0003674 molecular_function	NA
100382	AW011738	expressed sequence AW011738	-1.03338	NA	NA	NA	NA	2.95132	0.0390442	0.180443	1.49672	0.470547	0.813491	-1.93473	0.143921	0.541697	-2.8995	0.0368004	0.324929	1.08492	0.852766	0.962036	1.04276	0.937764	0.984486	GO:0008150 biological_process	GO:0005575 cellular_component	GO:0003674 molecular_function	NA
100383	Bsdc1	BSD domain containing 1	5.04719	NA	NA	NA	NA	2.54301	0.0636715	0.232497	1.19037	0.0334536	0.31209	1.03833	0.549046	0.849741	1.18199	0.0293466	0.295508	1.10019	0.116304	0.50083	-1.02003	0.786212	0.94251	GO:0008150 biological_process	GO:0005737 cytoplasm	GO:0003674 molecular_function	NA
100384868	Gm37013	predicted gene, 37013	8.10375	NA	NA	NA	NA	1.31536	0.299684	0.518946	-1.35236	0.495755	0.82563	1.53541	0.229429	0.640077	2.04531	0.090284	0.456971	1.17344	0.626674	0.882166	1.21677	0.63689	0.886477	NA	NA	NA	NA
100415787	Tomm6os	translocase of outer mitochondrial membrane 6, opposite strand	1.07088	NA	NA	NA	NA	1.34439	0.288823	0.50994	1.06191	0.856434	0.963001	1.98721	0.0321881	0.307454	-1.12398	0.708456	0.913532	-1.09831	0.71933	0.918168	-1.07593	0.819039	0.951533	GO:0008150 biological_process	GO:0005575 cellular_component	GO:0003674 molecular_function	NA
100415912	Gm11665	predicted gene 11665	-3.72417	NA	NA	NA	NA	0.713106	0.621211	0.761584	2.75942	0.19538	0.603028	-1.88159	0.359027	0.745714	-1.22695	0.799123	0.945906	-1.18006	0.808471	0.948719	-2.29704	0.294822	0.699372	GO:0008150 biological_process	GO:0005575 cellular_component	GO:0003674 molecular_function	NA
100415915	A530072M11Rik	RIKEN cDNA gene A530072M11	2.12694	NA	NA	NA	NA	1.74977	0.171971	0.390528	1.51666	0.207928	0.617134	-1.22349	0.470166	0.813171	1.41704	0.264569	0.673181	1.83025	0.0263129	0.283917	-1.11283	0.726555	0.920939	NA	NA	NA	NA
100415916	Gm15997	predicted gene 15997	4.47231	NA	NA	NA	NA	3.65812	0.0174651	0.115214	1.22439	0.137717	0.532364	1.24919	0.0526269	0.373282	1.15309	0.251753	0.661649	1.2209	0.0594492	0.392125	1.09026	0.49323	0.824337	GO:0008150 biological_process	GO:0005575 cellular_component	GO:0003674 molecular_function	NA
100416706	Zfp729b	zinc finger protein 729b	2.81106	NA	NA	NA	NA	1.88971	0.143865	0.358017	-1.07268	0.544979	0.847771	1.1617	0.102099	0.478331	-1.26259	0.0296694	0.2969	-1.20912	0.0334344	0.31205	-1.03945	0.721242	0.918889	GO:0000122 negative regulation of transcription by RNA polymerase II; GO:0006357 regulation of transcription by RNA polymerase II; GO:0045892 negative regulation of DNA-templated transcription; GO:0070895 negative regulation of transposon integration	GO:0005634 nucleus	GO:0000977 RNA polymerase II transcription regulatory region sequence-specific DNA binding; GO:0000981 DNA-binding transcription factor activity, RNA polymerase II-specific; GO:0001227 DNA-binding transcription repressor activity, RNA polymerase II-specific; GO:0003700 DNA-binding transcription factor activity	05168 Herpes simplex virus 1 infection
100417675	Nlrp5-ps	NLR family, pyrin domain containing 5, pseudogene, transcript variant 2	3.23981	NA	NA	NA	NA	1.27906	0.313812	0.531271	-1.40553	0.248365	0.658815	1.05646	0.790117	0.943465	1.04761	0.852648	0.961971	-1.36363	0.131911	0.523611	1.24047	0.42585	0.78908	NA	NA	NA	NA
100434	Slc44a1	solute carrier family 44, member 1, transcript variant X3	7.3141	NA	NA	NA	NA	1.07202	0.406814	0.607494	1.04577	0.600402	0.872151	1.11044	0.13225	0.524196	-1.10135	0.223541	0.633994	-1.12104	0.0850064	0.447166	-1.04611	0.576289	0.86147	GO:0015871 choline transport; GO:0055085 transmembrane transport	GO:0005654 nucleoplasm; GO:0005739 mitochondrion; GO:0005741 mitochondrial outer membrane; GO:0005829 cytosol; GO:0005886 plasma membrane; GO:0016020 membrane	GO:0015220 choline transmembrane transporter activity; GO:0022857 transmembrane transporter activity	05231 Choline metabolism in cancer
100465	Mob3c	MOB kinase activator 3C	2.95991	NA	NA	NA	NA	1.95874	0.131789	0.341234	1.11812	0.491704	0.823648	1.01144	0.930781	0.982981	-1.51749	0.0107044	0.191133	-1.30177	0.047836	0.359901	-1.36422	0.0577539	0.387314	GO:0001934 positive regulation of protein phosphorylation; GO:0007165 signal transduction	GO:0005634 nucleus; GO:0005737 cytoplasm	GO:0030295 protein kinase activator activity; GO:0046872 metal ion binding	NA
100494	Zfand2a	zinc finger, AN1-type domain 2A, transcript variant 2	4.33804	NA	NA	NA	NA	0.566207	0.724792	0.831417	-1.14321	0.22796	0.638661	1.03591	0.682081	0.903963	1.01697	0.863844	0.965391	1.05639	0.500461	0.827988	1.12528	0.257197	0.666101	GO:0032436 positive regulation of proteasomal ubiquitin-dependent protein catabolic process; GO:0043161 proteasome-mediated ubiquitin-dependent protein catabolic process; GO:0045047 protein targeting to ER; GO:0071243 cellular response to arsenic-containing substance	GO:0000502 proteasome complex; GO:0005634 nucleus; GO:0005737 cytoplasm; GO:0005783 endoplasmic reticulum	GO:0005515 protein binding; GO:0008270 zinc ion binding; GO:0046872 metal ion binding	NA
100500713	9530027J09Rik	RIKEN cDNA 9530027J09 gene	-2.54073	NA	NA	NA	NA	1.9391	0.135113	0.346	3.37134	0.0196917	0.250727	-1.11736	0.800391	0.946225	1.90924	0.241389	0.651725	1.11014	0.806202	0.947971	-2.41957	0.0828348	0.442985	NA	NA	NA	NA
100502597	Gm19272	predicted gene, 19272, transcript variant 1	-0.490758	NA	NA	NA	NA	1.8501	0.151304	0.367637	1.28582	0.447444	0.800472	1.93766	0.0270508	0.286837	1.06272	0.838006	0.957748	1.04061	0.872803	0.967722	1.14877	0.656326	0.893889	NA	NA	NA	NA
100502619	AW046200	expressed sequence AW046200	2.65095	NA	NA	NA	NA	0.299458	0.907077	0.941152	1.0391	0.8048	0.94739	1.05934	0.643914	0.888992	-1.07007	0.633753	0.885091	-1.04663	0.700981	0.911127	1.04469	0.767217	0.935928	GO:0008150 biological_process	GO:0005575 cellular_component	GO:0003674 molecular_function	NA
100502624	Gm13483	predicted gene 13483, transcript variant 2	4.38452	NA	NA	NA	NA	0.875926	0.515773	0.689152	-1.8785	0.137578	0.532278	1.21525	0.53396	0.842937	1.61681	0.205433	0.614176	1.11987	0.696665	0.90978	1.75783	0.149563	0.54836	GO:0008150 biological_process	GO:0005575 cellular_component	GO:0003674 molecular_function	NA
100502630	Gm15545	predicted gene 15545	0.740862	NA	NA	NA	NA	1.34765	0.287624	0.508593	1.49181	0.154399	0.555099	1.51561	0.0979777	0.471428	-1.03304	0.905012	0.976624	-1.13147	0.583278	0.864367	-1.47021	0.161345	0.563226	GO:0008150 biological_process	GO:0005575 cellular_component	GO:0003674 molecular_function	NA
100502635	Gm11525	predicted gene 11525, transcript variant X1	-1.28575	NA	NA	NA	NA	0.148037	0.978177	0.985643	-1.21391	0.598096	0.871113	1.15041	0.64821	0.89078	-1.02735	0.937163	0.984261	1.03838	0.894924	0.973958	1.15798	0.675944	0.901623	GO:0008150 biological_process	GO:0005575 cellular_component	GO:0003674 molecular_function	NA
100502643	Gm19303	predicted gene, 19303	-0.895848	NA	NA	NA	NA	1.63266	0.199772	0.423108	1.74416	0.283091	0.689752	-1.53323	0.359227	0.745839	1.40927	0.479692	0.818549	2.81373	0.0225087	0.265737	-1.01671	0.972804	0.993661	NA	NA	NA	NA
100502653	C130060C02Rik	RIKEN cDNA C130060C02 gene	3.73068	NA	NA	NA	NA	0.379618	0.856429	0.91148	1.03815	0.839316	0.958203	-1.11961	0.448519	0.80108	-1.05229	0.767488	0.93593	-1.0379	0.793525	0.944397	-1.19297	0.322789	0.721244	GO:0008150 biological_process	GO:0005575 cellular_component	GO:0003674 molecular_function	NA
100502695	Gm17399	predicted gene, 17399	2.01145	NA	NA	NA	NA	0.473324	0.791487	0.872406	1.10017	0.660561	0.895912	1.02116	0.908205	0.977213	1.13123	0.573343	0.860393	-1.12797	0.493918	0.824834	-1.21758	0.356917	0.744262	NA	NA	NA	NA
100502698	Rubcn	RUN domain and cysteine-rich domain containing, Beclin 1-interacting protein, transcript variant 1	6.5681	brown	962	turquoise	231	8.67633	0.000207408	0.00867954	1.20482	0.00242738	0.0977225	1.21786	0.000181076	0.0251054	1.0699	0.18229	0.588088	1.00048	0.990546	0.997432	1.00833	0.870797	0.967345	GO:0002376 immune system process; GO:0006897 endocytosis; GO:0006914 autophagy; GO:0010507 negative regulation of autophagy; GO:0043553 negative regulation of phosphatidylinositol 3-kinase activity; GO:0045806 negative regulation of endocytosis; GO:1901097 negative regulation of autophagosome maturation	GO:0005654 nucleoplasm; GO:0005764 lysosome; GO:0005768 endosome; GO:0005769 early endosome; GO:0005770 late endosome; GO:0005829 cytosol; GO:0043231 intracellular membrane-bounded organelle	GO:0005515 protein binding; GO:1901981 phosphatidylinositol phosphate binding	04140 Autophagy - animal
100502700	AV039307	expressed sequence AV039307, transcript variant 1	1.16034	NA	NA	NA	NA	1.38118	0.275594	0.498663	2.23716	0.05681	0.384416	-1.52782	0.27059	0.678544	-1.0476	0.914527	0.978884	1.32718	0.440731	0.797231	-2.02586	0.0954038	0.466425	GO:0008150 biological_process	GO:0005575 cellular_component	GO:0003674 molecular_function	NA
100502732	Gm19343	predicted gene, 19343	1.31929	magenta	261	NA	NA	5.28107	0.00334107	0.0446135	-1.43452	0.455699	0.805062	-23.3599	0.000307003	0.0324125	41.7316	0.00754681	0.164467	19.6871	0.000419935	0.0382638	1.13548	0.779826	0.940117	NA	NA	NA	NA
100502734	Gm16023	predicted gene 16023	1.82479	NA	NA	NA	NA	1.15299	0.367837	0.576793	1.18468	0.351445	0.740488	1.26605	0.123955	0.511902	-1.01474	0.928757	0.982546	1.04901	0.726343	0.920939	-1.00836	0.961017	0.990626	GO:0008150 biological_process	GO:0005575 cellular_component	GO:0003674 molecular_function	NA
100502736	Gm19345	predicted gene, 19345	-1.26273	NA	NA	NA	NA	2.19132	0.0983157	0.293479	1.95261	0.210484	0.620561	-1.7317	0.236096	0.646612	3.63633	0.0474288	0.358871	1.13119	0.784061	0.941497	-1.20218	0.724846	0.920461	NA	NA	NA	NA
100502745	2900009J06Rik	RIKEN cDNA 2900009J06 gene	1.77076	NA	NA	NA	NA	2.45626	0.0707979	0.246291	-1.27595	0.593253	0.869296	-1.73532	0.110126	0.490944	-2.18055	0.0576416	0.387186	-1.57167	0.194357	0.601787	-1.05344	0.904536	0.976472	GO:0008150 biological_process	GO:0005575 cellular_component	GO:0003674 molecular_function	NA
100502766	Kifc1	kinesin family member C1	0.166241	NA	NA	NA	NA	1.07681	0.404413	0.605408	1.67943	0.134027	0.526867	1.15329	0.621175	0.879928	1.20945	0.546962	0.848529	1.29005	0.339688	0.73219	1.06673	0.840299	0.958493	GO:0007018 microtubule-based movement; GO:0010826 negative regulation of centrosome duplication; GO:0047496 vesicle transport along microtubule; GO:0072382 minus-end-directed vesicle transport along microtubule; GO:0090307 mitotic spindle assembly	GO:0005634 nucleus; GO:0005815 microtubule organizing center; GO:0005871 kinesin complex; GO:0005874 microtubule; GO:0030139 endocytic vesicle; GO:0031616 spindle pole centrosome; GO:0072686 mitotic spindle	GO:0003777 microtubule motor activity; GO:0005515 protein binding; GO:0008017 microtubule binding; GO:0008569 minus-end-directed microtubule motor activity; GO:0016887 ATP hydrolysis activity	04814 Motor proteins
100502825	Rpl37rt	ribosomal protein L37, retrotransposed, transcript variant 2	0.323988	NA	NA	NA	NA	2.36056	0.0796542	0.261703	-2.14135	0.0186133	0.244003	1.34863	0.154216	0.555029	1.05949	0.813042	0.949667	-1.34808	0.140603	0.536557	1.82168	0.0390599	0.332596	GO:0006412 translation; GO:1901798 positive regulation of signal transduction by p53 class mediator; GO:1904667 negative regulation of ubiquitin protein ligase activity	GO:0005840 ribosome; GO:0022625 cytosolic large ribosomal subunit; GO:0022626 cytosolic ribosome	GO:0003723 RNA binding; GO:0003735 structural constituent of ribosome; GO:0019843 rRNA binding; GO:0046872 metal ion binding; GO:0097371 MDM2/MDM4 family protein binding; GO:1990948 ubiquitin ligase inhibitor activity	03010 Ribosome; 05171 Coronavirus disease - COVID-19
100502829	Gm9899	predicted gene 9899	4.25169	NA	NA	NA	NA	2.68579	0.0535576	0.212424	-1.03442	0.752231	0.930275	1.212	0.0369158	0.325288	1.19655	0.0796617	0.437305	1.12373	0.157005	0.558365	1.19003	0.0966149	0.468534	NA	NA	NA	NA
100502841	Epg5	ectopic P-granules autophagy protein 5 homolog (C. elegans), transcript variant X2	6.79525	NA	NA	NA	NA	4.46748	0.0074148	0.071462	-1.02315	0.611733	0.876615	1.07777	0.0460677	0.354059	-1.12304	0.00987849	0.184922	-1.16344	0.00021212	0.0271875	-1.07398	0.104399	0.481891	GO:0006862 nucleotide transport; GO:0006914 autophagy; GO:0008333 endosome to lysosome transport; GO:0032456 endocytic recycling; GO:0034162 toll-like receptor 9 signaling pathway; GO:0097352 autophagosome maturation; GO:1990786 cellular response to dsDNA	GO:0005737 cytoplasm; GO:0005764 lysosome; GO:0048471 perinuclear region of cytoplasm	GO:0003674 molecular_function	04140 Autophagy - animal
100502846	Gm19410	predicted gene, 19410	6.35259	NA	NA	NA	NA	2.27277	0.0888169	0.277063	1.14273	0.270832	0.678809	1.22183	0.0453546	0.351612	1.26345	0.043749	0.347294	-1.0601	0.515274	0.83449	1.01342	0.90564	0.976797	NA	NA	NA	NA
100502861	Ccdc13	coiled-coil domain containing 13, transcript variant X2	3.9551	NA	NA	NA	NA	3.47742	0.021344	0.128893	1.52769	0.0103581	0.18851	1.30462	0.0419072	0.341106	1.13329	0.380985	0.759729	-1.13426	0.284003	0.690522	-1.07666	0.60894	0.875535	GO:0006974 cellular response to DNA damage stimulus; GO:0030030 cell projection organization; GO:0031122 cytoplasmic microtubule organization; GO:1905515 non-motile cilium assembly	GO:0005654 nucleoplasm; GO:0005737 cytoplasm; GO:0005813 centrosome; GO:0005829 cytosol; GO:0005856 cytoskeleton; GO:0034451 centriolar satellite; GO:0042995 cell projection	GO:0003674 molecular_function	NA
100502874	Gm19426	predicted gene, 19426	-0.670954	NA	NA	NA	NA	1.70351	0.182451	0.402377	1.33411	0.312498	0.713687	1.63035	0.0485399	0.361756	-1.25948	0.370731	0.753537	-1.10434	0.649054	0.891089	-1.05019	0.855927	0.962911	NA	NA	NA	NA
100502917	Gm12130	predicted gene 12130	-2.56053	NA	NA	NA	NA	1.62463	0.201836	0.425258	2.89832	0.224385	0.634825	4.16479	0.0863001	0.449579	-2.04151	0.35997	0.746431	-1.15068	0.836409	0.957134	-2.01267	0.403272	0.774529	GO:0008150 biological_process	GO:0005575 cellular_component	GO:0003674 molecular_function	NA
100502920	Gm16998	predicted gene, 16998	-1.46953	NA	NA	NA	NA	0.722805	0.614601	0.75706	-1.16924	0.802648	0.946932	-1.80146	0.251512	0.661449	2.52073	0.155015	0.556018	1.69973	0.2743	0.682205	1.27635	0.676948	0.902014	NA	NA	NA	NA
100502933	Gm19461	predicted gene, 19461	-0.847371	NA	NA	NA	NA	1.06584	0.409931	0.61023	1.12013	0.698334	0.910086	1.03035	0.897492	0.974703	-1.74627	0.0453336	0.35156	-1.41624	0.135838	0.529602	-1.50685	0.157591	0.558876	NA	NA	NA	NA
100502940	Colca2	COLCA2 homolog, transcript variant X1	-1.71957	NA	NA	NA	NA	1.04724	0.419437	0.617361	-3.66276	0.0763775	0.430951	-1.17628	0.692518	0.908145	-1.79182	0.253093	0.662778	-1.51874	0.332763	0.728032	1.49716	0.527004	0.839792	GO:0008150 biological_process	GO:0005737 cytoplasm	GO:0003674 molecular_function	NA
100502945	Gm19466	predicted gene, 19466	-2.43561	NA	NA	NA	NA	0.998467	0.445254	0.637626	1.56608	0.545196	0.847771	-1.20521	0.754836	0.931027	-2.41625	0.168988	0.572336	1.29526	0.649828	0.891417	-1.12426	0.867223	0.966297	NA	NA	NA	NA
100502946	Gm16796	predicted gene, 16796	-0.538387	NA	NA	NA	NA	0.493039	0.777411	0.863139	-1.12438	0.690318	0.907223	-1.09389	0.69987	0.910565	1.41754	0.217854	0.62802	1.13488	0.567553	0.857748	1.32251	0.318008	0.71774	NA	NA	NA	NA
100502973	Gm12996	predicted gene 12996, transcript variant X2	-1.23818	NA	NA	NA	NA	1.05894	0.413436	0.612565	-1.66134	0.212258	0.622522	1.12103	0.655869	0.893753	-1.22328	0.514562	0.834325	-1.56349	0.0880979	0.452924	1.20311	0.611414	0.876552	GO:0008150 biological_process	GO:0005575 cellular_component	GO:0003674 molecular_function	NA
100502982	BC037704	cDNA sequence BC037704	-0.520251	NA	NA	NA	NA	0.335817	0.884877	0.927377	-1.18579	0.593034	0.869267	1.13361	0.628186	0.882704	-1.1339	0.665529	0.897996	1.03547	0.885273	0.971441	1.00462	0.987797	0.996847	GO:0008150 biological_process	GO:0005575 cellular_component	GO:0003674 molecular_function	NA
100502985	Gm10814	predicted gene 10814	0.631943	NA	NA	NA	NA	1.98234	0.127907	0.335193	-1.16985	0.497079	0.826104	-1.41138	0.0616693	0.398308	-1.4577	0.0710743	0.418749	-1.02052	0.906324	0.976845	1.08413	0.710758	0.914365	GO:0008150 biological_process	GO:0005575 cellular_component	GO:0003674 molecular_function	NA
100503000	Zfp993	zinc finger protein 993	0.891577	NA	NA	NA	NA	1.87623	0.146354	0.361519	-1.58498	0.696182	0.909652	-4.77742	0.0462972	0.354732	-4.74869	0.0605147	0.394786	1.39218	0.662429	0.896636	-1.06155	0.955177	0.989133	GO:0008150 biological_process	GO:0005575 cellular_component	GO:0003674 molecular_function	NA
100503002	Gm38424	predicted gene, 38424, transcript variant X1	3.95148	NA	NA	NA	NA	1.58842	0.211417	0.435639	1.02706	0.810531	0.949152	1.17299	0.0852978	0.447811	1.04539	0.660316	0.895799	1.04903	0.568017	0.858022	1.15556	0.1792	0.584677	NA	NA	NA	NA
100503003	Gm17484	predicted gene, 17484	2.81889	NA	NA	NA	NA	4.66521	0.00607443	0.0637512	1.00039	0.996763	0.999264	-1.29847	0.00351307	0.116778	1.02078	0.81725	0.951083	1.3615	0.000549711	0.0439078	1.00389	0.965938	0.991899	NA	NA	NA	NA
100503007	Gm19500	predicted gene, 19500	4.16727	turquoise	1151	turquoise	462	7.9987	0.000340513	0.0113167	2.0696	0.00326225	0.112854	2.59994	7.42132e-05	0.0154852	-1.00434	0.9835	0.995893	-1.26449	0.18658	0.592865	-1.38329	0.13657	0.53084	NA	NA	NA	NA
100503040	Gm19522	predicted gene, 19522	-2.51896	NA	NA	NA	NA	0.860793	0.525033	0.696339	-1.09008	0.900389	0.975286	1.48344	0.472802	0.814719	-1.26938	0.671639	0.900383	1.58113	0.355764	0.743438	1.3899	0.60558	0.874176	NA	NA	NA	NA
100503041	Pdzd7	PDZ domain containing 7, transcript variant X8	4.60314	brown	861	NA	NA	5.11319	0.00391912	0.0494118	1.32585	0.0299784	0.298406	1.40982	0.00255318	0.100514	-1.02122	0.851422	0.961667	-1.02336	0.80413	0.94727	1.0451	0.703672	0.911807	GO:0007605 sensory perception of sound; GO:0045184 establishment of protein localization; GO:0050910 detection of mechanical stimulus involved in sensory perception of sound; GO:0051649 establishment of localization in cell; GO:0060088 auditory receptor cell stereocilium organization; GO:0060117 auditory receptor cell development	GO:0002141 stereocilia ankle link; GO:0002142 stereocilia ankle link complex; GO:0005634 nucleus; GO:0005654 nucleoplasm; GO:0005886 plasma membrane; GO:0005929 cilium; GO:0032420 stereocilium; GO:0032426 stereocilium tip; GO:0042995 cell projection; GO:1990696 USH2 complex	GO:0005515 protein binding; GO:0042802 identical protein binding	NA
100503043	Armcx4	armadillo repeat containing, X-linked 4, transcript variant X1	4.02575	NA	NA	NA	NA	2.2982	0.086053	0.272779	1.03153	0.64288	0.888605	1.15839	0.0117334	0.199044	1.10503	0.115013	0.498665	-1.00596	0.90556	0.976791	1.05943	0.365132	0.750021	GO:0008150 biological_process	GO:0005575 cellular_component	GO:0003674 molecular_function	NA
100503068	Smim43	small integral membrane protein 43, transcript variant X1	3.3361	NA	NA	NA	NA	0.729016	0.610387	0.753951	-1.13996	0.414743	0.78217	1.04695	0.720844	0.918766	-1.17464	0.270209	0.678348	1.02894	0.813738	0.949894	1.12269	0.446537	0.800042	GO:0008150 biological_process	GO:0005575 cellular_component	GO:0003674 molecular_function	NA
100503072	Gm16291	predicted gene 16291	-0.139282	NA	NA	NA	NA	0.934551	0.481032	0.663924	-1.78058	0.0545683	0.378509	1.05872	0.785496	0.942095	-1.09308	0.718752	0.918011	-1.10853	0.610625	0.876229	1.25804	0.391826	0.766847	GO:0008150 biological_process	GO:0005575 cellular_component	GO:0003674 molecular_function	NA
100503085	Klhl3	kelch-like 3, transcript variant 2	8.17943	NA	NA	NA	NA	2.11855	0.107709	0.307818	1.13522	0.0942676	0.464435	1.03053	0.605289	0.874043	-1.11204	0.122756	0.51028	-1.02652	0.63307	0.884751	-1.01291	0.852254	0.961812	GO:0000209 protein polyubiquitination; GO:0006468 protein phosphorylation; GO:0006511 ubiquitin-dependent protein catabolic process; GO:0008152 metabolic process; GO:0010467 gene expression; GO:0016567 protein ubiquitination; GO:0030163 protein catabolic process; GO:0050801 ion homeostasis; GO:0055075 potassium ion homeostasis; GO:0070293 renal absorption; GO:0070294 renal sodium ion absorption; …	GO:0005737 cytoplasm; GO:0005829 cytosol; GO:0005856 cytoskeleton; GO:0031463 Cul3-RING ubiquitin ligase complex	GO:0003779 actin binding; GO:0003824 catalytic activity; GO:0005515 protein binding; GO:0097602 cullin family protein binding	NA
100503120	A930006K02Rik	RIKEN cDNA A930006K02 gene	-0.00218969	NA	NA	NA	NA	3.28142	0.0266366	0.146407	-1.32507	0.412613	0.780986	1.59804	0.0551831	0.380165	-1.14608	0.603333	0.873185	-1.37735	0.155847	0.557265	1.91468	0.0469236	0.356947	GO:0008150 biological_process	GO:0005575 cellular_component	GO:0003674 molecular_function	NA
100503142	B230303A05Rik	RIKEN cDNA B230303A05 gene	7.84425	NA	NA	NA	NA	1.2735	0.316034	0.532926	1.06144	0.729537	0.922027	-1.03002	0.8287	0.954673	-1.13186	0.437587	0.795685	-1.26342	0.0828442	0.442985	-1.36093	0.0703537	0.417148	NA	NA	NA	NA
100503147	Gm13293	predicted gene 13293	0.43095	NA	NA	NA	NA	1.91259	0.13974	0.352327	1.71048	0.0943593	0.464525	1.54823	0.114876	0.498443	1.0195	0.946735	0.986741	1.18028	0.498332	0.826902	-1.09121	0.767928	0.936083	GO:0008150 biological_process	GO:0005575 cellular_component	GO:0003674 molecular_function	NA
100503178	2810013P06Rik	RIKEN cDNA 2810013P06 gene	1.40893	NA	NA	NA	NA	0.842639	0.536296	0.704512	1.27377	0.164078	0.566469	1.15743	0.308859	0.710843	1.17134	0.337288	0.731147	1.00645	0.961484	0.990734	-1.0828	0.626013	0.881865	GO:0008150 biological_process	GO:0005575 cellular_component	GO:0003674 molecular_function	NA
100503185	Btbd8	BTB (POZ) domain containing 8, transcript variant 3	6.37608	NA	NA	NA	NA	1.01511	0.436298	0.631174	-1.12421	0.0539133	0.37683	-1.02893	0.534652	0.843138	-1.00365	0.944861	0.986412	1.03228	0.464607	0.810271	1.07662	0.185203	0.591307	GO:0006897 endocytosis; GO:0031175 neuron projection development; GO:0036466 synaptic vesicle recycling via endosome; GO:0150007 clathrin-dependent synaptic vesicle endocytosis	GO:0005634 nucleus; GO:0005654 nucleoplasm; GO:0030054 cell junction; GO:0030122 AP-2 adaptor complex; GO:0030424 axon; GO:0031410 cytoplasmic vesicle; GO:0042995 cell projection; GO:0044297 cell body; GO:0045202 synapse; GO:0098793 presynapse	GO:0005515 protein binding	NA
100503199	5430416N02Rik	RIKEN cDNA 5430416N02 gene	3.1496	NA	NA	NA	NA	0.116154	0.987259	0.990785	-1.03152	0.880752	0.970104	-1.03966	0.812696	0.949667	-1.10171	0.608941	0.875535	-1.03136	0.84439	0.959673	1.02975	0.881426	0.970298	GO:0009611 response to wounding	GO:0005575 cellular_component	GO:0003674 molecular_function	NA
100503230	Gm19600	predicted gene, 19600, transcript variant X1	-2.66089	NA	NA	NA	NA	0.647215	0.666993	0.793426	-1.11571	0.879033	0.969574	-1.23281	0.686905	0.905986	-1.07668	0.907977	0.977183	-1.62141	0.34777	0.737706	1.08898	0.898968	0.974911	NA	NA	NA	NA
100503265	Gm19619	predicted gene, 19619	-0.268063	NA	NA	NA	NA	1.83034	0.155163	0.371752	1.37048	0.446953	0.800169	1.15349	0.698778	0.910109	-2.41289	0.0577497	0.387314	-2.2247	0.04555	0.352284	-3.45149	0.0100809	0.186834	NA	NA	NA	NA
100503272	Gm11423	predicted gene 11423, transcript variant 1	-2.57173	NA	NA	NA	NA	2.93453	0.0398236	0.182577	4.79168	0.00374839	0.12071	1.29615	0.573288	0.860393	1.68521	0.313288	0.714131	1.72986	0.212044	0.622225	-1.56144	0.361646	0.747467	GO:0008150 biological_process	GO:0005575 cellular_component	GO:0003674 molecular_function	NA
100503289	Gm14133	predicted gene 14133	0.923043	NA	NA	NA	NA	2.35733	0.0799729	0.262139	1.363	0.296767	0.70108	-1.19927	0.514184	0.834174	1.13612	0.665343	0.897882	1.91813	0.0177353	0.239072	-1.20592	0.513683	0.833869	GO:0008150 biological_process	GO:0005575 cellular_component	GO:0003674 molecular_function	NA
100503292	Gm12279	predicted gene 12279, transcript variant X1	1.46681	NA	NA	NA	NA	1.25122	0.325071	0.540779	1.07802	0.630731	0.883877	1.0846	0.524275	0.838339	1.33699	0.0670309	0.410664	-1.05739	0.642955	0.888607	-1.06538	0.670843	0.899994	GO:0008150 biological_process	GO:0005575 cellular_component	GO:0003674 molecular_function	NA
100503323	A230087F16Rik	RIKEN cDNA A230087F16 gene, transcript variant X1	1.32381	NA	NA	NA	NA	0.531552	0.749742	0.846673	1.07013	0.775153	0.93883	1.28558	0.205716	0.614547	1.13576	0.574776	0.860873	-1.17504	0.375754	0.756453	-1.0754	0.747515	0.928742	GO:0008150 biological_process	GO:0005575 cellular_component	GO:0003674 molecular_function	NA
100503337	Gm9895	predicted gene 9895	-0.169604	NA	NA	NA	NA	1.48984	0.239864	0.465072	-1.84463	0.159296	0.560803	2.10628	0.0389978	0.33254	-1.04783	0.903519	0.976048	-1.54226	0.165802	0.568333	1.08538	0.836811	0.957211	GO:0008150 biological_process	GO:0005575 cellular_component	GO:0003674 molecular_function	NA
100503338	Gm14636	predicted gene 14636	6.68249	NA	NA	NA	NA	3.141	0.0312971	0.160508	1.09571	0.321072	0.720014	-1.23268	0.00859282	0.174171	-1.04817	0.573143	0.860393	1.22176	0.00795984	0.1685	-1.03959	0.651951	0.892165	GO:0008150 biological_process	GO:0005575 cellular_component	GO:0003674 molecular_function	NA
100503353	Gm14440	predicted gene 14440	2.76258	NA	NA	NA	NA	1.0868	0.399443	0.601465	-1.22979	0.265433	0.674116	-1.07704	0.571615	0.85972	-1.02269	0.88405	0.971092	-1.11629	0.386393	0.763255	1.18728	0.315048	0.715159	GO:0008150 biological_process	GO:0005575 cellular_component	GO:0003674 molecular_function	NA
100503355	Zfp648	zinc finger protein 648, transcript variant 1	-0.824429	NA	NA	NA	NA	0.488502	0.780658	0.865383	-1.55449	0.358066	0.744883	-1.40624	0.331015	0.726953	-1.08351	0.83944	0.958208	1.13505	0.707527	0.913108	1.51442	0.351399	0.740436	GO:0006357 regulation of transcription by RNA polymerase II	NA	GO:0000978 RNA polymerase II cis-regulatory region sequence-specific DNA binding; GO:0000981 DNA-binding transcription factor activity, RNA polymerase II-specific	NA
100503380	Snhg4	small nucleolar RNA host gene 4	2.47786	NA	NA	NA	NA	2.10374	0.109734	0.310331	-1.30369	0.114579	0.497898	-1.37883	0.0135789	0.213125	1.04091	0.774476	0.938585	1.16987	0.186083	0.592314	1.1059	0.506755	0.831039	NA	NA	NA	NA
100503386	Tpbgl	trophoblast glycoprotein-like	-2.12162	NA	NA	NA	NA	1.83851	0.153555	0.370279	2.09208	0.256011	0.664993	-1.78996	0.256332	0.665153	3.68767	0.0456569	0.352529	2.51691	0.0631029	0.401249	1.35951	0.605068	0.873978	GO:0090090 negative regulation of canonical Wnt signaling pathway	GO:0005886 plasma membrane; GO:0016020 membrane; GO:0016021 integral component of membrane	NA	NA
100503390	Gm17518	predicted gene, 17518, transcript variant X1	-0.98906	NA	NA	NA	NA	2.09026	0.11161	0.31321	1.0062	0.980047	0.995061	1.12409	0.603022	0.873074	1.46953	0.138184	0.532958	1.46431	0.0739625	0.425192	-1.04699	0.847759	0.960337	NA	NA	NA	NA
100503392	4833438C02Rik	RIKEN cDNA 4833438C02 gene, transcript variant 2	-0.565373	NA	NA	NA	NA	3.89464	0.0135028	0.100471	1.44687	0.120016	0.506499	1.17522	0.410478	0.78001	-2.13162	0.0031229	0.111379	-1.90181	0.00334311	0.11418	-2.25095	0.00226907	0.0945041	GO:0008150 biological_process	GO:0005575 cellular_component	GO:0003674 molecular_function	NA
100503393	Gm14827	predicted gene 14827	3.65743	NA	NA	NA	NA	1.72919	0.176556	0.395453	1.17369	0.0583087	0.388878	1.01853	0.778008	0.939642	-1.03999	0.597345	0.870855	1.01256	0.839747	0.958335	-1.00015	0.99839	0.999666	GO:0008150 biological_process	GO:0005575 cellular_component	GO:0003674 molecular_function	NA
100503399	Gm19673	predicted gene, 19673, transcript variant X1	-2.39351	NA	NA	NA	NA	2.33825	0.0818843	0.266156	1.11763	0.884578	0.971099	-1.20721	0.719379	0.918181	2.76694	0.164632	0.567033	-1.86451	0.240196	0.650429	1.24452	0.75741	0.932131	NA	NA	NA	NA
100503434	Gm19689	predicted gene, 19689	-1.8937	NA	NA	NA	NA	1.8855	0.144637	0.358958	1.72674	0.495054	0.825326	-1.22975	0.758614	0.932519	-3.72999	0.0662449	0.408936	1.45186	0.563439	0.855986	-1.14362	0.861096	0.964673	NA	NA	NA	NA
100503460	Gm19705	predicted gene, 19705, transcript variant 1	-0.0443553	NA	NA	NA	NA	1.55712	0.220067	0.445031	1.69494	0.358702	0.745542	2.123	0.153196	0.553408	3.24347	0.115972	0.500365	-1.5803	0.324743	0.72263	-1.52886	0.448852	0.801291	NA	NA	NA	NA
100503468	Gm14023	predicted gene 14023	-1.57379	NA	NA	NA	NA	0.529258	0.751394	0.847665	1.11314	0.857258	0.963324	1.41183	0.478758	0.817893	1.10549	0.869714	0.967035	-1.8926	0.196199	0.603887	-1.29438	0.661809	0.896377	GO:0008150 biological_process	GO:0005575 cellular_component	GO:0003674 molecular_function	NA
100503469	Gm19710	predicted gene, 19710	-3.01289	NA	NA	NA	NA	1.60096	0.208049	0.432177	-2.13585	0.305412	0.70776	-2.48613	0.0881001	0.452924	3.12556	0.0849356	0.446946	2.99341	0.0339811	0.313675	2.50487	0.171974	0.576221	NA	NA	NA	NA
100503471	Gm15867	predicted gene 15867	-2.2687	NA	NA	NA	NA	1.07334	0.406152	0.606929	1.35184	0.640611	0.887947	-3.13628	0.0846882	0.446544	-1.15125	0.839186	0.958178	1.96234	0.281538	0.688293	-2.21453	0.234014	0.644747	GO:0008150 biological_process	GO:0005575 cellular_component	GO:0003674 molecular_function	NA
100503474	Platr22	pluripotency associated transcript 22	-2.07822	NA	NA	NA	NA	1.25236	0.324601	0.540341	1.01371	0.979809	0.994948	1.05908	0.906004	0.976845	1.96254	0.267813	0.676683	1.15358	0.750524	0.929751	-1.87542	0.241263	0.651636	NA	GO:0005634 nucleus	NA	NA
100503495	A930016O22Rik	RIKEN cDNA A930016O22 gene, transcript variant 2	-0.581398	NA	NA	NA	NA	1.41025	0.265559	0.488749	-1.26118	0.426642	0.789561	1.12407	0.592002	0.868843	-1.62942	0.069721	0.415747	-1.66733	0.0269337	0.286087	-1.27581	0.384311	0.761732	GO:0008150 biological_process	GO:0005575 cellular_component	GO:0003674 molecular_function	NA
100503496	Gm45916	predicted gene, 45916	0.483675	NA	NA	NA	NA	1.46039	0.249076	0.473111	1.35578	0.477234	0.816978	-1.01562	0.967981	0.992434	1.37978	0.454836	0.804606	1.56389	0.216788	0.626885	-1.62311	0.246977	0.657136	NA	NA	NA	NA
100503498	Gm16675	predicted gene, 16675	-1.05004	yellow	156	NA	NA	8.9306	0.000173291	0.00786451	-2.65606	0.0326601	0.309145	-1.81569	0.0388803	0.3323	-3.26875	0.000292327	0.0315975	1.62364	0.0718461	0.420464	2.08119	0.0666842	0.409792	NA	NA	NA	NA
100503519	Gm19744	predicted gene, 19744	2.23002	NA	NA	NA	NA	1.89602	0.142715	0.356804	2.19384	0.0377327	0.32871	1.38188	0.279993	0.687128	-1.13411	0.704512	0.912116	-1.18414	0.546703	0.848491	-1.14037	0.702666	0.911487	NA	NA	NA	NA
100503536	Gm19757	predicted gene, 19757	0.329422	NA	NA	NA	NA	0.64491	0.668619	0.794204	-1.3111	0.339118	0.732004	1.13382	0.578144	0.862293	1.02546	0.918822	0.979625	1.19365	0.396645	0.770263	1.38356	0.223879	0.634312	NA	NA	NA	NA
100503538	Gm15941	predicted gene 15941	-0.687393	NA	NA	NA	NA	3.25444	0.02747	0.148806	2.40002	0.499033	0.827478	38.0153	0.00915577	0.179135	2.34002	0.467436	0.811668	-4.84274	0.0820234	0.441897	1.21691	0.868618	0.966672	GO:0008150 biological_process	GO:0005575 cellular_component	GO:0003674 molecular_function	NA
100503545	Nuggc	nuclear GTPase, germinal center associated, transcript variant X4	-1.6809	NA	NA	NA	NA	1.91002	0.140198	0.353119	2.81657	0.283462	0.689938	1.00017	0.99983	0.999936	4.36207	0.111353	0.492898	3.62889	0.0928353	0.461472	3.50841	0.170852	0.574774	GO:0006974 cellular response to DNA damage stimulus; GO:0016446 somatic hypermutation of immunoglobulin genes; GO:0033262 regulation of nuclear cell cycle DNA replication; GO:0043066 negative regulation of apoptotic process; GO:0071222 cellular response to lipopolysaccharide	GO:0005634 nucleus	GO:0000166 nucleotide binding; GO:0003924 GTPase activity; GO:0005525 GTP binding; GO:0016787 hydrolase activity	NA
100503572	Bbip1	BBSome interacting protein 1, transcript variant 1	3.89415	NA	NA	NA	NA	3.11509	0.0322497	0.163594	-1.00074	0.992593	0.997976	-1.11485	0.0971248	0.469735	-1.21884	0.0131535	0.210071	-1.12303	0.0689906	0.414643	-1.19669	0.0268216	0.285588	GO:0042755 eating behavior; GO:0060271 cilium assembly; GO:0097500 receptor localization to non-motile cilium	GO:0005737 cytoplasm; GO:0034464 BBSome; GO:0060170 ciliary membrane	GO:0003674 molecular_function	NA
100503580	Gm19782	predicted gene, 19782	-0.0796731	NA	NA	NA	NA	1.9268	0.137241	0.348959	-1.04994	0.818211	0.951352	1.37337	0.0850564	0.447249	1.49661	0.0591902	0.39149	1.16013	0.360481	0.746582	1.11618	0.584286	0.864776	NA	NA	NA	NA
100503582	Gm19784	predicted gene, 19784	-0.978835	NA	NA	NA	NA	0.450889	0.807382	0.881328	-1.17007	0.679563	0.903194	1.14652	0.66572	0.8981	1.06867	0.84791	0.96041	1.26161	0.426079	0.78917	1.10782	0.775001	0.938744	NA	NA	NA	NA
100503592	A330076C08Rik	RIKEN cDNA A330076C08 gene	-0.0702775	NA	NA	NA	NA	2.46079	0.0704055	0.245251	-2.05666	0.175778	0.580862	1.13498	0.753002	0.930471	2.65199	0.0653743	0.40653	1.90247	0.0803058	0.438938	1.29458	0.58475	0.865132	GO:0008150 biological_process	GO:0005575 cellular_component	GO:0003674 molecular_function	NA
100503594	4930534D22Rik	RIKEN cDNA 4930534D22 gene	-0.160023	NA	NA	NA	NA	0.999647	0.444614	0.637275	-1.45534	0.198354	0.605932	1.08714	0.712168	0.914968	-1.0735	0.787939	0.943016	-1.11088	0.626122	0.881886	-1.11604	0.686359	0.905793	GO:0008150 biological_process	GO:0005575 cellular_component	GO:0003674 molecular_function	NA
100503595	Gm13003	predicted gene 13003	-1.65307	NA	NA	NA	NA	1.03644	0.425042	0.622224	-1.62094	0.307429	0.709602	-1.61757	0.187877	0.594461	1.21024	0.676355	0.901815	-1.0158	0.964665	0.991601	-1.15727	0.742386	0.927066	GO:0008150 biological_process	GO:0005575 cellular_component	GO:0003674 molecular_function	NA
100503600	Gm19792	predicted gene, 19792, transcript variant X1	1.51117	NA	NA	NA	NA	2.10128	0.110074	0.310767	-1.18551	0.382956	0.760859	-1.01847	0.904082	0.976263	1.65005	0.0129017	0.208334	1.14646	0.347717	0.737667	1.0657	0.726443	0.920939	NA	NA	NA	NA
100503619	E330011O21Rik	RIKEN cDNA E330011O21 gene	-2.07824	NA	NA	NA	NA	3.10293	0.0327073	0.164672	1.19001	0.748781	0.92897	-2.83436	0.0136864	0.214039	-1.14211	0.776947	0.939305	-1.11045	0.789087	0.943318	-1.0052	0.991852	0.997777	GO:0008150 biological_process	GO:0005575 cellular_component	GO:0003674 molecular_function	NA
100503620	Gm15337	predicted gene 15337	0.194636	NA	NA	NA	NA	0.194036	0.961042	0.974411	-1.14074	0.610619	0.876229	-1.16868	0.450917	0.802408	1.0488	0.84084	0.95865	1.13524	0.521005	0.836666	1.12816	0.622372	0.880503	GO:0008150 biological_process	GO:0005575 cellular_component	GO:0003674 molecular_function	NA
100503622	Gm16630	predicted gene, 16630, transcript variant 2	4.22461	NA	NA	NA	NA	0.775771	0.579184	0.732786	-1.21196	0.627957	0.882623	-1.10155	0.752848	0.930438	1.93675	0.0871495	0.451122	1.33998	0.315574	0.715598	1.23208	0.572881	0.860315	NA	NA	NA	NA
100503630	Gm12002	predicted gene 12002, transcript variant X5	-0.528012	NA	NA	NA	NA	1.27202	0.316626	0.533384	-2.53936	0.200521	0.608738	-2.08442	0.130132	0.521341	-1.93175	0.20322	0.611743	1.53129	0.361894	0.747654	1.66243	0.432431	0.79282	GO:0008150 biological_process	GO:0005575 cellular_component	GO:0003674 molecular_function	NA
100503632	Gm16892	predicted gene, 16892	-1.80497	NA	NA	NA	NA	0.163001	0.973104	0.982418	-1.01403	0.975254	0.994198	1.02883	0.934966	0.983762	1.40556	0.408916	0.778767	1.12065	0.729256	0.921954	1.22657	0.628028	0.882675	NA	NA	NA	NA
100503636	1700123M08Rik	RIKEN cDNA 1700123M08 gene	3.13164	blue	536	NA	NA	6.94358	0.000777463	0.0189985	-1.05835	0.711895	0.914786	-1.82718	0.000108932	0.0188663	-1.59336	0.00363278	0.118738	1.08183	0.528249	0.840415	-1.33229	0.0653535	0.40653	GO:0009611 response to wounding	NA	NA	NA
100503652	Gm16845	predicted gene, 16845, transcript variant 2	0.560058	NA	NA	NA	NA	2.92294	0.0403717	0.183588	-1.88948	0.0672215	0.411048	-2.30892	0.00621276	0.151804	-1.16282	0.628256	0.882735	1.48924	0.151293	0.55078	-1.02644	0.934404	0.983762	NA	NA	NA	NA
100503659	Cbarp	calcium channel, voltage-dependent, beta subunit associated regulatory protein, transcript variant 2	6.08181	NA	NA	NA	NA	1.20173	0.346012	0.558918	-1.00884	0.893894	0.973889	1.02363	0.655011	0.893375	1.06685	0.287984	0.693942	1.04159	0.411031	0.780305	1.1265	0.0669543	0.410464	GO:0045955 negative regulation of calcium ion-dependent exocytosis; GO:1901386 negative regulation of voltage-gated calcium channel activity; GO:1903170 negative regulation of calcium ion transmembrane transport	GO:0005886 plasma membrane; GO:0016020 membrane; GO:0016021 integral component of membrane; GO:0030054 cell junction; GO:0030141 secretory granule; GO:0030426 growth cone; GO:0031410 cytoplasmic vesicle; GO:0042995 cell projection; GO:0045202 synapse	GO:0044325 transmembrane transporter binding	NA
100503670	Rpl5	ribosomal protein L5	4.71694	NA	NA	NA	NA	3.82314	0.014586	0.104508	-1.31772	0.00730638	0.162123	-1.11753	0.136716	0.531154	-1.14778	0.10743	0.486345	1.09016	0.218142	0.628358	1.08454	0.357774	0.744644	GO:0000027 ribosomal large subunit assembly; GO:0002181 cytoplasmic translation; GO:0006364 rRNA processing; GO:0006412 translation; GO:0010628 positive regulation of gene expression; GO:0010922 positive regulation of phosphatase activity; GO:0042273 ribosomal large subunit biogenesis; GO:0045727 positive regulation of translation; GO:0050821 protein stabilization; GO:1901796 regulation of signal…	GO:0005634 nucleus; GO:0005654 nucleoplasm; GO:0005730 nucleolus; GO:0005737 cytoplasm; GO:0005783 endoplasmic reticulum; GO:0005829 cytosol; GO:0005840 ribosome; GO:0014069 postsynaptic density; GO:0017101 aminoacyl-tRNA synthetase multienzyme complex; GO:0022625 cytosolic large ribosomal subunit; GO:0022626 cytosolic ribosome; GO:0032991 protein-containing complex; GO:0045202 synapse; GO:199090…	GO:0003723 RNA binding; GO:0003729 mRNA binding; GO:0003730 mRNA 3'-UTR binding; GO:0003735 structural constituent of ribosome; GO:0005515 protein binding; GO:0008097 5S rRNA binding; GO:0019843 rRNA binding; GO:0031625 ubiquitin protein ligase binding; GO:0048027 mRNA 5'-UTR binding; GO:1990948 ubiquitin ligase inhibitor activity	03010 Ribosome; 05171 Coronavirus disease - COVID-19
100503676	Gm38426	predicted gene, 38426	-1.1734	NA	NA	NA	NA	1.60245	0.207653	0.431618	2.24335	0.0857395	0.448622	1.66028	0.220763	0.631064	1.31477	0.574496	0.860755	-1.46824	0.313199	0.714124	-2.42046	0.0604381	0.39463	NA	NA	NA	NA
100503690	Gm19835	predicted gene, 19835	-1.77276	NA	NA	NA	NA	0.387477	0.851165	0.908558	-1.56018	0.464478	0.810215	1.18034	0.731881	0.923215	1.17868	0.751845	0.93019	1.41571	0.429394	0.791016	1.48614	0.480946	0.818941	NA	NA	NA	NA
100503704	Gm16861	predicted gene, 16861	1.03568	NA	NA	NA	NA	1.66502	0.191663	0.413315	1.42053	0.152045	0.551869	1.51711	0.063762	0.402855	-1.25913	0.337399	0.73127	-1.30994	0.185804	0.592055	-1.54136	0.0792141	0.436512	NA	NA	NA	NA
100503754	Gm11725	predicted gene 11725, transcript variant X3	1.2784	NA	NA	NA	NA	2.77671	0.0480239	0.199855	1.04912	0.894225	0.973896	-1.21541	0.462478	0.808794	-1.15618	0.63104	0.883945	-1.15827	0.568984	0.858496	1.59362	0.176055	0.581156	GO:0008150 biological_process	GO:0005575 cellular_component	GO:0003674 molecular_function	NA
100503783	Gm17733	predicted gene, 17733	-1.17108	NA	NA	NA	NA	1.11913	0.383718	0.588616	1.06347	0.910384	0.977965	-1.58619	0.286715	0.692869	-1.37173	0.490334	0.82321	1.60958	0.245526	0.655998	1.56847	0.380165	0.75907	NA	NA	NA	NA
100503794	Gm9920	predicted gene 9920	-1.88723	NA	NA	NA	NA	0.732747	0.607863	0.7524	-1.0716	0.910132	0.977897	-1.8864	0.191503	0.598527	-1.43311	0.52968	0.841215	-1.30203	0.580699	0.863383	-1.53521	0.470578	0.813518	GO:0008150 biological_process	GO:0005575 cellular_component	GO:0003674 molecular_function	NA
100503799	Gm7931	predicted pseudogene 7931	0.315992	NA	NA	NA	NA	2.31887	0.0838738	0.269658	-19.1	0.117277	0.502473	-1.58485	0.532617	0.842553	6.74607	0.0613595	0.397163	5.32834	0.0225814	0.266133	40.9006	0.0306171	0.301183	NA	NA	NA	NA
100503802	Gm10419	predicted gene 10419	6.04316	NA	NA	NA	NA	4.05498	0.011379	0.0909853	-1.10284	0.0524722	0.372714	-1.13608	0.00301183	0.109342	-1.00599	0.891454	0.973079	1.11425	0.00658504	0.155409	1.10721	0.0341874	0.314284	GO:0008150 biological_process	GO:0005575 cellular_component	GO:0003674 molecular_function	NA
100503823	Gm16973	predicted gene, 16973, transcript variant 1	1.82921	NA	NA	NA	NA	2.02291	0.121507	0.327357	-1.04966	0.748055	0.928835	-1.38374	0.0118344	0.199884	-1.10179	0.485972	0.821151	1.01587	0.891306	0.973049	-1.15013	0.334627	0.72966	NA	NA	NA	NA
100503827	Tnfsf13os	tumor necrosis factor (ligand) superfamily, member 13, opposite strand, transcript variant 2	0.858949	NA	NA	NA	NA	0.957715	0.467811	0.654698	1.11112	0.752703	0.930377	1.66882	0.0824275	0.442289	1.26307	0.480083	0.818665	-1.36058	0.249976	0.659885	-1.04213	0.898302	0.974806	GO:0008150 biological_process	GO:0005575 cellular_component	GO:0003674 molecular_function	NA
100503830	Gm11762	predicted gene 11762	3.01912	NA	NA	NA	NA	4.66101	0.00610001	0.0639247	-1.02847	0.85557	0.962788	1.51745	0.00425193	0.127832	1.10034	0.493333	0.824388	1.19727	0.130333	0.521567	1.27832	0.10211	0.478331	GO:0008150 biological_process	GO:0005575 cellular_component	GO:0003674 molecular_function	NA
100503831	Gm38427	predicted gene, 38427, transcript variant X2	-1.03445	NA	NA	NA	NA	0.60282	0.698527	0.81383	-1.91358	0.138234	0.532965	-1.04023	0.902978	0.97591	-1.1519	0.708312	0.913458	-1.16246	0.632938	0.884684	1.15057	0.728014	0.921612	NA	NA	NA	NA
100503842	2410022M11Rik	RIKEN cDNA 2410022M11 gene	-0.817928	NA	NA	NA	NA	0.425015	0.825489	0.892774	1.02803	0.941579	0.985681	-1.08899	0.77541	0.938924	1.60231	0.204752	0.613325	1.09113	0.758371	0.932461	1.1373	0.71761	0.917688	GO:0008150 biological_process	GO:0005575 cellular_component	GO:0003674 molecular_function	NA
100503849	Sp3os	trans-acting transcription factor 3, opposite strand	2.46589	NA	NA	NA	NA	2.09798	0.110531	0.311514	-1.1736	0.143294	0.540677	-1.13367	0.138894	0.533982	-1.08637	0.387853	0.764098	1.0141	0.859036	0.964094	-1.08154	0.43664	0.794942	GO:0008150 biological_process	GO:0005575 cellular_component	GO:0003674 molecular_function	NA
100503856	1700024B05Rik	RIKEN cDNA 1700024B05 gene	-0.847437	NA	NA	NA	NA	0.921978	0.488329	0.668962	1.13589	0.805317	0.947581	1.37882	0.426367	0.789341	1.34855	0.504817	0.83013	1.16515	0.680611	0.903353	1.85952	0.205879	0.614755	GO:0008150 biological_process	GO:0005575 cellular_component	GO:0003674 molecular_function	NA
100503866	Gm15558	predicted gene 15558, transcript variant X3	-2.40696	NA	NA	NA	NA	0.33636	0.884535	0.92729	-1.05148	0.914763	0.978884	-1.43862	0.366817	0.751298	1.20424	0.688551	0.906592	1.31437	0.470829	0.813698	-1.13035	0.786209	0.94251	GO:0008150 biological_process	GO:0005575 cellular_component	GO:0003674 molecular_function	NA
100503869	Mkln1os	muskelin 1, intracellular mediator containing kelch motifs, opposite strand	3.565	NA	NA	NA	NA	1.3143	0.300087	0.519344	-1.36369	0.160009	0.561693	1.05052	0.764725	0.934996	-1.46337	0.0532435	0.375182	-1.21718	0.221509	0.631735	-1.03235	0.875024	0.968481	GO:0008150 biological_process	GO:0005575 cellular_component	GO:0003674 molecular_function	NA
100503884	Ccdc149	coiled-coil domain containing 149, transcript variant 2	6.33464	NA	NA	NA	NA	0.613691	0.690766	0.808783	-1.05011	0.404743	0.775843	1.06414	0.186994	0.593358	1.02669	0.620634	0.879841	-1.02777	0.53022	0.841474	1.05014	0.377057	0.757344	GO:0008150 biological_process	GO:0005575 cellular_component	GO:0003674 molecular_function	NA
100503890	Pet100	PET100 homolog	2.08459	NA	NA	NA	NA	0.703595	0.627728	0.766396	-1.01666	0.920328	0.980122	1.03188	0.811986	0.949503	1.27874	0.130832	0.522083	-1.02166	0.863813	0.965378	-1.00189	0.990367	0.997366	GO:0033617 mitochondrial cytochrome c oxidase assembly	GO:0005739 mitochondrion; GO:0005743 mitochondrial inner membrane; GO:0016020 membrane; GO:0016021 integral component of membrane; GO:0031305 integral component of mitochondrial inner membrane	GO:0051082 unfolded protein binding	NA
100503924	Fcor	Foxo1 corepressor	-1.19851	NA	NA	NA	NA	0.144489	0.979306	0.986206	-1.20026	0.652549	0.89226	-1.2141	0.564026	0.856089	1.09723	0.809857	0.949008	1.15978	0.642891	0.888605	1.24644	0.570017	0.859022	GO:0001659 temperature homeostasis; GO:0001678 cellular glucose homeostasis; GO:0006473 protein acetylation; GO:0009267 cellular response to starvation; GO:0045444 fat cell differentiation; GO:0045892 negative regulation of DNA-templated transcription; GO:0070417 cellular response to cold; GO:0097009 energy homeostasis	GO:0005634 nucleus; GO:0005737 cytoplasm; GO:0005739 mitochondrion; GO:0005829 cytosol	GO:0003682 chromatin binding; GO:0005515 protein binding; GO:0016407 acetyltransferase activity; GO:0016740 transferase activity	NA
100503949	Zfp965	zinc finger protein 965	6.70838	NA	NA	NA	NA	1.18404	0.353793	0.564699	1.02936	0.886979	0.971969	-1.14049	0.422074	0.786808	1.1015	0.609289	0.875679	-1.02483	0.873207	0.967879	-1.32993	0.150086	0.548995	GO:0006357 regulation of transcription by RNA polymerase II	GO:0005654 nucleoplasm	GO:0000978 RNA polymerase II cis-regulatory region sequence-specific DNA binding; GO:0001227 DNA-binding transcription repressor activity, RNA polymerase II-specific	NA
100503962	Gm16701	predicted gene, 16701	3.30681	NA	NA	NA	NA	1.47436	0.244665	0.468827	-1.48955	0.112598	0.494919	-1.3389	0.1335	0.526047	1.23635	0.330115	0.726332	1.40903	0.0651723	0.406291	1.36459	0.178508	0.583856	NA	NA	NA	NA
100503999	Gm20005	predicted gene, 20005, transcript variant X1	-1.32784	NA	NA	NA	NA	1.06204	0.411857	0.611335	-1.21019	0.678835	0.90288	-1.81143	0.0948585	0.465349	1.22084	0.631331	0.884095	1.10287	0.773231	0.938179	1.24777	0.609673	0.875759	NA	NA	NA	NA
100504007	Gm15787	predicted gene 15787, transcript variant 2	-1.30478	NA	NA	NA	NA	0.555673	0.732373	0.835845	-1.05681	0.875638	0.968594	1.04652	0.880895	0.970127	-1.4451	0.302055	0.705197	-1.35124	0.312267	0.713488	-1.54504	0.222006	0.632373	GO:0008150 biological_process	GO:0005575 cellular_component	GO:0003674 molecular_function	NA
100504029	Gm16740	predicted gene, 16740	-0.986831	NA	NA	NA	NA	1.80546	0.160166	0.377194	1.25114	0.610385	0.876101	-1.06554	0.850048	0.961212	2.54327	0.0317097	0.305576	1.45556	0.242436	0.652783	1.78736	0.163572	0.565899	NA	NA	NA	NA
100504049	Gm15559	predicted gene 15559	0.417322	NA	NA	NA	NA	1.32249	0.29698	0.51678	1.04059	0.869396	0.966906	1.13119	0.543571	0.847088	1.26977	0.325257	0.722994	-1.05116	0.792762	0.944225	-1.36627	0.190252	0.596911	GO:0008150 biological_process	GO:0005575 cellular_component	GO:0003674 molecular_function	NA
100504061	8030451A03Rik	RIKEN cDNA 8030451A03 gene	-0.904931	NA	NA	NA	NA	0.729848	0.609824	0.753756	-2.44368	0.174514	0.579348	-1.30984	0.552534	0.851198	1.4527	0.472675	0.814661	1.65481	0.238038	0.64834	1.90403	0.271867	0.679669	GO:0008150 biological_process	GO:0005575 cellular_component	GO:0003674 molecular_function	NA
100504101	Gm20063	predicted gene, 20063	2.77409	blue	621	green	98	6.63498	0.00100339	0.0220777	-1.83485	0.00318802	0.112075	-1.68123	0.00123571	0.0677962	-1.32271	0.100062	0.475318	-1.06494	0.649796	0.891417	-1.0469	0.7914	0.943877	NA	NA	NA	NA
100504104	Gm16062	predicted gene 16062	-0.942936	NA	NA	NA	NA	0.825151	0.547303	0.712042	-2.07646	0.365644	0.75037	1.15138	0.772848	0.938047	-2.46266	0.137728	0.532364	-2.27371	0.109436	0.489859	-1.20005	0.802179	0.946775	GO:0008150 biological_process	GO:0005575 cellular_component	GO:0003674 molecular_function	NA
100504112	Ccer2	coiled-coil glutamate-rich protein 2	-2.07358	NA	NA	NA	NA	0.576043	0.717721	0.826116	1.36314	0.478491	0.817716	1.00553	0.988013	0.996847	1.73497	0.229286	0.639985	-1.05616	0.876944	0.968879	-1.19341	0.677149	0.9021	GO:0008150 biological_process	GO:0005575 cellular_component	GO:0003674 molecular_function	NA
100504114	Gm16907	predicted gene, 16907	-0.446183	NA	NA	NA	NA	0.860016	0.525512	0.696622	1.17689	0.736902	0.925195	1.55079	0.218915	0.629175	1.63087	0.254091	0.663609	-1.22424	0.538742	0.844961	1.17226	0.721536	0.919043	NA	NA	NA	NA
100504116	Brd3os	bromodomain containing 3, opposite strand, transcript variant 1	1.57141	NA	NA	NA	NA	0.856374	0.527759	0.698323	1.01482	0.905407	0.976729	1.13003	0.233926	0.644697	1.08851	0.463696	0.809632	1.036	0.707878	0.913325	-1.03591	0.764184	0.934801	GO:0008150 biological_process	GO:0005575 cellular_component	GO:0003674 molecular_function	NA
100504140	4930412M03Rik	RIKEN cDNA 4930412M03 gene, transcript variant 4	-2.58392	NA	NA	NA	NA	0.87053	0.519061	0.691565	-2.41292	0.223486	0.633963	1.85154	0.220646	0.63097	-1.90836	0.245682	0.656036	-1.7483	0.235124	0.645921	1.27225	0.7115	0.914625	GO:0008150 biological_process	GO:0005575 cellular_component	GO:0003674 molecular_function	NA
100504141	Gm20083	predicted gene, 20083, transcript variant X6	-3.07127	NA	NA	NA	NA	1.69269	0.184993	0.405343	3.29301	0.0529444	0.374017	-1.4168	0.542003	0.846226	-1.89061	0.301278	0.704481	1.45855	0.491004	0.82358	-2.9018	0.0893436	0.455087	NA	NA	NA	NA
100504164	Cmtm1	CKLF-like MARVEL transmembrane domain containing 1	-3.68517	NA	NA	NA	NA	1.15854	0.365292	0.575232	3.59609	0.180165	0.586	2.81063	0.266593	0.675324	-2.18705	0.469976	0.813067	-4.37029	0.112658	0.494996	-6.34453	0.0831562	0.443558	GO:0008150 biological_process	GO:0016021 integral component of membrane	GO:0003674 molecular_function	NA
100504166	4933421O10Rik	RIKEN cDNA 4933421O10 gene	2.08594	NA	NA	NA	NA	0.859511	0.525823	0.696815	-1.05407	0.67171	0.900407	-1.15667	0.156775	0.558282	-1.12984	0.288487	0.694357	1.08386	0.405397	0.776375	1.04233	0.725831	0.920699	GO:0008150 biological_process	GO:0005575 cellular_component	GO:0003674 molecular_function	NA
100504169	Gm20098	predicted gene, 20098	-0.0883439	NA	NA	NA	NA	1.69407	0.184668	0.404842	1.07235	0.80572	0.947789	-1.03915	0.873147	0.967861	1.06258	0.836936	0.957224	-1.30807	0.257203	0.666101	-1.86028	0.0367387	0.324653	NA	NA	NA	NA
100504191	Gm16576	predicted gene 16576	-0.292953	NA	NA	NA	NA	1.71472	0.179853	0.399256	1.81135	0.0566015	0.383711	1.18072	0.528729	0.840812	-1.51646	0.149656	0.548362	-1.03458	0.888995	0.972329	-1.61962	0.108714	0.488445	GO:0008150 biological_process	GO:0005575 cellular_component	GO:0003674 molecular_function	NA
100504195	Micalcl	MICAL C-terminal like, transcript variant 2	3.93596	NA	NA	NA	NA	1.24841	0.326227	0.541545	1.15511	0.371811	0.754157	-1.05502	0.681388	0.903704	-1.00242	0.986774	0.996609	1.13838	0.29746	0.701824	1.16554	0.318619	0.718038	NA	NA	NA	NA
100504202	Gm20110	predicted gene, 20110	-0.998407	NA	NA	NA	NA	2.54526	0.0634974	0.23205	-1.21963	0.747644	0.928761	1.1087	0.810695	0.949174	-4.45873	0.00618821	0.151571	-1.93596	0.145855	0.543578	-1.14006	0.822358	0.952586	NA	NA	NA	NA
100504221	Efcab8	EF-hand calcium binding domain 8, transcript variant X16	0.806705	NA	NA	NA	NA	3.82227	0.0145997	0.104559	-1.12341	0.575062	0.861018	-1.52367	0.0155303	0.226615	1.1211	0.51686	0.835189	1.81693	0.000766603	0.0520096	1.50657	0.0427829	0.34403	GO:0008150 biological_process	GO:0005575 cellular_component	GO:0003674 molecular_function; GO:0005509 calcium ion binding	NA
100504231	Gm15708	predicted gene 15708	0.891561	NA	NA	NA	NA	0.749807	0.596396	0.745264	1.27622	0.39889	0.771715	1.39853	0.165025	0.567532	1.23874	0.426022	0.789149	-1.0055	0.979666	0.994924	-1.00949	0.972129	0.993446	GO:0008150 biological_process	GO:0005575 cellular_component	GO:0003674 molecular_function	NA
100504234	Ccdc170	coiled-coil domain containing 170, transcript variant 3	-0.521705	NA	NA	NA	NA	1.90633	0.140856	0.354351	4.72546	0.0401078	0.336211	2.49239	0.241077	0.651429	-2.15845	0.321692	0.72034	-1.14061	0.846024	0.959962	-3.05709	0.147989	0.546135	GO:0000226 microtubule cytoskeleton organization	GO:0005794 Golgi apparatus; GO:0036064 ciliary basal body	GO:0008017 microtubule binding	NA
100504235	Gm20125	predicted gene, 20125	0.995204	NA	NA	NA	NA	2.73504	0.0504804	0.205555	-1.58703	0.266391	0.675122	-2.378	0.00809877	0.169493	-1.66096	0.165912	0.568543	-1.10181	0.751422	0.930099	-1.14019	0.735421	0.924622	NA	NA	NA	NA
100504262	A730020E08Rik	RIKEN cDNA A730020E08 gene	-0.277335	NA	NA	NA	NA	0.83973	0.538117	0.705888	1.29215	0.552509	0.851195	-1.53862	0.250282	0.660174	-1.37835	0.459568	0.807223	-1.07949	0.833105	0.956103	-2.02919	0.109207	0.48945	GO:0008150 biological_process	GO:0005575 cellular_component	GO:0003674 molecular_function	NA
100504263	2210418O10Rik	RIKEN cDNA 2210418O10 gene, transcript variant 1	5.94464	NA	NA	NA	NA	1.7309	0.176169	0.395224	1.2724	0.296484	0.700872	-1.62929	0.0137019	0.214104	1.05836	0.78724	0.942818	1.28104	0.163265	0.565309	-1.14913	0.520803	0.836587	GO:0008150 biological_process	GO:0005575 cellular_component	GO:0003674 molecular_function	NA
100504265	Gm20139	predicted gene, 20139, transcript variant 2	-3.35202	NA	NA	NA	NA	2.20393	0.0967775	0.290415	-2.48344	0.142881	0.539912	1.20849	0.73092	0.922739	1.48402	0.523037	0.837719	1.58116	0.351114	0.740247	-1.23104	0.719956	0.918508	NA	NA	NA	NA
100504267	Trp53cor1	tumor protein p53 pathway corepressor 1	-0.7588	yellow	125	NA	NA	7.81636	0.000390824	0.0121423	1.81397	0.0972574	0.470095	-1.24834	0.440192	0.797067	-1.92435	0.0362141	0.322352	1.58302	0.100807	0.476479	1.61276	0.15585	0.557265	GO:0010468 regulation of gene expression; GO:0010629 negative regulation of gene expression	GO:1990904 ribonucleoprotein complex	GO:0005515 protein binding	NA
100504285	Abhd12b	abhydrolase domain containing 12B, transcript variant X1	-0.500368	NA	NA	NA	NA	3.26984	0.0269907	0.147204	-2.46788	0.0992053	0.473592	-2.94686	0.00251096	0.0995609	-1.16145	0.67968	0.903235	1.40938	0.278539	0.685949	1.92486	0.173402	0.577988	GO:0006660 phosphatidylserine catabolic process; GO:0052651 monoacylglycerol catabolic process	GO:0005789 endoplasmic reticulum membrane; GO:0016020 membrane	GO:0004622 lysophospholipase activity; GO:0008474 palmitoyl-(protein) hydrolase activity; GO:0047372 acylglycerol lipase activity	NA
100504291	Gm16618	predicted gene, 16618	-2.81148	NA	NA	NA	NA	0.637544	0.673824	0.797275	2.03851	0.411101	0.780363	1.23956	0.766987	0.935912	-2.91882	0.199308	0.607288	-2.37942	0.231844	0.642749	-2.75981	0.245447	0.655906	NA	NA	NA	NA
100504309	Smim27	small integral membrane protein 27	-2.82062	NA	NA	NA	NA	0.492913	0.777501	0.863139	1.8282	0.543692	0.847186	-1.4075	0.662633	0.896786	-1.7951	0.486302	0.821237	1.47789	0.604073	0.87356	-1.00186	0.998415	0.999666	NA	GO:0016020 membrane; GO:0016021 integral component of membrane	NA	NA
100504312	Gm17597	predicted gene, 17597	-0.404401	NA	NA	NA	NA	1.75131	0.171632	0.390327	-1.44545	0.2261	0.636848	-1.5837	0.0452811	0.351515	-1.41417	0.182565	0.588517	-1.06807	0.759648	0.932883	-1.08959	0.75851	0.932461	NA	NA	NA	NA
100504323	Gm20172	predicted gene, 20172	-0.86214	NA	NA	NA	NA	2.4119	0.0747654	0.25362	5.74993	0.0880369	0.452802	5.55757	0.0746935	0.427148	1.23196	0.845087	0.959826	-5.93618	0.0446263	0.349422	-2.80644	0.308724	0.71079	NA	NA	NA	NA
100504333	Gm16712	predicted gene, 16712	-2.2632	NA	NA	NA	NA	1.72144	0.178314	0.397175	-3.93983	0.0233145	0.26958	1.45551	0.286216	0.692491	1.13087	0.749571	0.929372	1.05054	0.875078	0.968498	3.75568	0.014511	0.219928	NA	NA	NA	NA
100504347	Gm20187	predicted gene, 20187	3.00757	NA	NA	NA	NA	0.429129	0.822629	0.89069	-1.01335	0.954874	0.989025	1.02351	0.902481	0.975794	1.07793	0.734224	0.92413	1.02468	0.892095	0.973219	-1.16735	0.490487	0.8233	NA	NA	NA	NA
100504350	Gm14169	predicted gene 14169	2.2301	NA	NA	NA	NA	0.846515	0.533878	0.702393	-1.17856	0.258747	0.667589	1.04444	0.696654	0.90978	-1.01156	0.926796	0.981887	1.09768	0.37242	0.754495	1.09802	0.485613	0.821018	GO:0008150 biological_process	GO:0005575 cellular_component	GO:0003674 molecular_function	NA
100504360	D730003I15Rik	RIKEN cDNA D730003I15 gene	1.13246	NA	NA	NA	NA	1.11944	0.38357	0.588592	1.11482	0.615504	0.877902	1.08523	0.667845	0.898792	1.16398	0.473106	0.814915	1.31547	0.130072	0.521257	-1.00567	0.978286	0.994525	GO:0008150 biological_process	GO:0005575 cellular_component	GO:0003674 molecular_function	NA
100504412	Kcnmb4os2	potassium large conductance calcium-activated channel, subfamily M, beta member 4, opposite strand 2	-0.297143	NA	NA	NA	NA	1.0959	0.394958	0.597307	1.26994	0.433575	0.793482	1.12108	0.666461	0.89825	1.69355	0.103463	0.48067	1.34856	0.22409	0.634424	-1.02902	0.921375	0.980359	NA	NA	NA	NA
100504421	2900076A07Rik	RIKEN cDNA 2900076A07 gene, transcript variant 2	3.3592	NA	NA	NA	NA	0.761355	0.588704	0.739836	1.13594	0.383173	0.760945	-1.09329	0.444819	0.799354	-1.20602	0.167028	0.569916	1.01153	0.918236	0.979456	-1.11099	0.449647	0.801766	GO:0008150 biological_process	GO:0005575 cellular_component	GO:0003674 molecular_function	NA
100504425	Tincr	TINCR ubiquitin domain containing	2.42253	NA	NA	NA	NA	1.52168	0.230283	0.455681	-1.06555	0.608775	0.87544	1.00642	0.948511	0.98718	-1.30257	0.0254847	0.28043	-1.04743	0.622673	0.880624	1.02962	0.803728	0.947257	NA	NA	NA	NA
100504446	Prr22	proline rich 22	0.00376667	NA	NA	NA	NA	2.54166	0.0637762	0.232741	-1.872	0.0965781	0.468463	-1.1648	0.482194	0.819242	1.33811	0.250665	0.660653	1.26448	0.254146	0.663638	2.69307	0.00559799	0.145778	GO:0008150 biological_process	GO:0005575 cellular_component	GO:0003674 molecular_function	NA
100504455	Gm15834	predicted gene 15834, transcript variant X1	2.0772	NA	NA	NA	NA	0.954743	0.469491	0.655479	1.0958	0.616155	0.878111	-1.23696	0.152309	0.552162	1.02745	0.869336	0.966897	1.19565	0.208478	0.61764	1.13116	0.47733	0.817023	GO:0008150 biological_process	GO:0005575 cellular_component	GO:0003674 molecular_function	NA
100504464	E230016K23Rik	RIKEN cDNA E230016K23 gene, transcript variant 2	-1.22849	NA	NA	NA	NA	1.46465	0.247722	0.472035	-1.52917	0.591314	0.86838	1.48976	0.448479	0.80108	1.18777	0.793856	0.944519	-2.16617	0.147274	0.545227	1.96895	0.3544	0.742151	GO:0008150 biological_process	GO:0005575 cellular_component	GO:0003674 molecular_function	NA
100504467	Gm16596	predicted gene, 16596, transcript variant 3	1.39992	NA	NA	NA	NA	1.42549	0.260438	0.484555	-1.46423	0.22698	0.637572	-1.14757	0.55512	0.852241	-1.43665	0.157812	0.559095	1.19349	0.421006	0.786219	1.44335	0.208244	0.617502	NA	NA	NA	NA
100504477	Gm16677	predicted gene, 16677	-3.97563	NA	NA	NA	NA	0.330901	0.887962	0.929587	-1.62996	0.700741	0.911	2.5922	0.365513	0.750315	-2.03499	0.526661	0.839673	-1.3546	0.750912	0.929886	-1.00989	0.993506	0.998131	NA	NA	NA	NA
100504486	Gdap10	ganglioside-induced differentiation-associated-protein 10	-3.05055	NA	NA	black	137	3.91572	0.0132004	0.0996363	-41.1668	0.00765324	0.165351	-13.6138	0.00244858	0.0980133	1.34488	0.678244	0.902619	12.6801	0.00246466	0.0983943	13.7871	0.0263958	0.284111	GO:0009617 response to bacterium	GO:0005575 cellular_component	GO:0003674 molecular_function	NA
100504488	Gm3164	predicted gene 3164	-0.0824802	NA	NA	NA	NA	0.924208	0.487028	0.667878	1.09309	0.794444	0.944539	1.64417	0.0773266	0.433012	1.14873	0.669829	0.8996	-1.40703	0.194838	0.602335	-1.06663	0.843165	0.959185	GO:0008150 biological_process	GO:0005575 cellular_component	GO:0003674 molecular_function	NA
100504491	Dcdc2b	doublecortin domain containing 2b, transcript variant X4	3.49148	NA	NA	NA	NA	2.07574	0.113671	0.316383	1.10805	0.29984	0.703768	1.18103	0.0453372	0.35156	-1.06564	0.476071	0.816345	-1.04821	0.526669	0.839674	1.04624	0.626441	0.882052	GO:0008150 biological_process	GO:0005815 microtubule organizing center; GO:0005874 microtubule	GO:0003674 molecular_function	NA
100504501	Gm20257	predicted gene, 20257	-0.228237	NA	NA	NA	NA	0.284981	0.915483	0.946817	1.18228	0.716499	0.917243	1.17541	0.651596	0.891906	1.2763	0.557134	0.853074	1.1514	0.672249	0.90043	1.25181	0.6017	0.872593	NA	NA	NA	NA
100504512	4930426I24Rik	RIKEN cDNA 4930426I24 gene	0.358166	NA	NA	NA	NA	1.10717	0.389468	0.593482	-1.12494	0.771369	0.937525	-1.40576	0.274588	0.682553	-1.49927	0.266962	0.675664	-1.30288	0.392382	0.767194	1.00908	0.981313	0.995408	GO:0008150 biological_process	GO:0005575 cellular_component	GO:0003674 molecular_function	NA
100504539	Gm20275	predicted gene, 20275	0.18425	NA	NA	NA	NA	1.58606	0.212058	0.436197	2.4401	0.0200689	0.252537	-1.17799	0.618358	0.878995	1.13127	0.754381	0.930968	-1.10027	0.767375	0.935928	-1.90121	0.0920881	0.460037	NA	NA	NA	NA
100504561	9230112J17Rik	RIKEN cDNA 9230112J17 gene, transcript variant 1	2.57137	NA	NA	NA	NA	1.63658	0.198771	0.421923	1.03983	0.838264	0.957845	-1.42708	0.0265118	0.284414	1.07045	0.688091	0.906437	1.33887	0.0525411	0.372926	1.17301	0.378273	0.758013	GO:0008150 biological_process	GO:0005575 cellular_component	GO:0003674 molecular_function	NA
100504568	Gm17634	predicted gene, 17634, transcript variant 1	-2.19268	NA	NA	NA	NA	0.269058	0.924406	0.951939	1.97919	0.349016	0.738734	1.04573	0.943345	0.986071	-1.34535	0.665172	0.89785	1.0407	0.946391	0.986733	-1.43802	0.608199	0.87517	NA	NA	NA	NA
100504586	Gm20300	predicted gene, 20300	0.934308	NA	NA	NA	NA	3.44002	0.0222585	0.13266	-1.296	0.205729	0.614553	-1.68489	0.00449823	0.130815	-1.02093	0.909382	0.977622	1.59965	0.00702953	0.159452	1.05428	0.780324	0.940427	NA	NA	NA	NA
100504589	Gm11454	predicted gene 11454	-3.54928	NA	NA	NA	NA	1.82354	0.156513	0.373193	7.95506	0.0321049	0.307134	1.10946	0.894114	0.97389	-1.10444	0.904616	0.976508	1.57526	0.530616	0.841708	-1.11224	0.902457	0.975794	GO:0008150 biological_process	GO:0005575 cellular_component	GO:0003674 molecular_function	NA
100504591	Gm15987	predicted gene 15987	-1.27928	NA	NA	NA	NA	0.117406	0.986948	0.990724	1.02073	0.960849	0.990564	1.12932	0.714979	0.916477	1.05682	0.887464	0.972046	-1.16647	0.625619	0.881726	1.04262	0.916236	0.979232	GO:0008150 biological_process	GO:0005575 cellular_component	GO:0003674 molecular_function	NA
100504601	Gm16702	predicted gene, 16702	-0.929297	NA	NA	NA	NA	1.37375	0.278217	0.500909	1.3334	0.59051	0.868074	-2.20486	0.0829127	0.443058	1.75643	0.342226	0.733899	1.09273	0.839698	0.958294	-1.63556	0.35157	0.740535	NA	NA	NA	NA
100504608	Eef1akmt3	EEF1A lysine methyltransferase 3	-0.333608	NA	NA	NA	NA	0.530695	0.75036	0.847143	-1.29251	0.49337	0.824388	1.01145	0.968781	0.992614	1.64362	0.160764	0.562752	1.23871	0.429159	0.790971	1.42687	0.310945	0.712543	GO:0018022 peptidyl-lysine methylation; GO:0032259 methylation	GO:0005654 nucleoplasm; GO:0005694 chromosome; GO:0005737 cytoplasm; GO:0005813 centrosome; GO:0005829 cytosol; GO:0005856 cytoskeleton; GO:0032991 protein-containing complex	GO:0008168 methyltransferase activity; GO:0016279 protein-lysine N-methyltransferase activity; GO:0016740 transferase activity; GO:0031072 heat shock protein binding	NA
100504626	Gm16364	predicted gene 16364, transcript variant 1	-0.754932	NA	NA	NA	NA	0.496938	0.774618	0.861184	-2.96922	0.179803	0.585559	-1.0974	0.839436	0.958208	1.54607	0.4518	0.802957	1.12714	0.781045	0.940522	2.23901	0.257015	0.666	GO:0008150 biological_process	GO:0005575 cellular_component	GO:0003674 molecular_function	NA
100504628	Gm20319	predicted gene, 20319, transcript variant 2	-1.55862	NA	NA	NA	NA	1.75981	0.169779	0.388523	3.09552	0.269217	0.677563	-1.66534	0.598922	0.871464	1.13153	0.893432	0.973671	6.39296	0.0477886	0.359842	1.64199	0.607723	0.875011	NA	NA	NA	NA
100504632	Gm11478	predicted gene 11478	-3.70307	NA	NA	NA	NA	0.244289	0.93755	0.960052	1.26919	0.871432	0.967453	1.80432	0.610445	0.876101	-1.15153	0.907808	0.977147	1.2239	0.847673	0.960337	1.83185	0.657892	0.89451	NA	NA	NA	NA
100504637	Gm20324	predicted gene, 20324	-2.17204	NA	NA	NA	NA	0.618921	0.687041	0.80618	-1.78186	0.294323	0.698789	-1.14724	0.716439	0.917233	-1.29566	0.571348	0.859587	-1.31708	0.463465	0.809556	-1.15173	0.778973	0.939963	NA	NA	NA	NA
100504652	Gm12880	predicted gene 12880	-0.304756	NA	NA	NA	NA	1.44827	0.252966	0.476966	1.31011	0.276376	0.684048	1.24556	0.283177	0.689779	-1.24193	0.358589	0.745431	-1.51894	0.041617	0.34041	-1.26339	0.331447	0.727399	NA	NA	NA	NA
100504663	Atg14	autophagy related 14	4.42277	NA	NA	NA	NA	0.83869	0.538769	0.706303	1.03182	0.707391	0.913099	-1.03466	0.61037	0.876101	1.08813	0.28319	0.689779	1.00243	0.969336	0.992845	-1.08116	0.329099	0.725474	GO:0000045 autophagosome assembly; GO:0000423 mitophagy; GO:0001932 regulation of protein phosphorylation; GO:0001933 negative regulation of protein phosphorylation; GO:0001934 positive regulation of protein phosphorylation; GO:0006468 protein phosphorylation; GO:0006622 protein targeting to lysosome; GO:0006914 autophagy; GO:0008333 endosome to lysosome transport; GO:0009267 cellular response to…	GO:0005737 cytoplasm; GO:0005776 autophagosome; GO:0005783 endoplasmic reticulum; GO:0005930 axoneme; GO:0016020 membrane; GO:0031410 cytoplasmic vesicle; GO:0034045 phagophore assembly site membrane; GO:0035032 phosphatidylinositol 3-kinase complex, class III; GO:0044233 mitochondria-associated endoplasmic reticulum membrane; GO:0045335 phagocytic vesicle; GO:0097629 extrinsic component of omega…	GO:0005515 protein binding; GO:0051020 GTPase binding	04140 Autophagy - animal; 05010 Alzheimer disease; 05014 Amyotrophic lateral sclerosis; 05016 Huntington disease; 05017 Spinocerebellar ataxia; 05022 Pathways of neurodegeneration - multiple diseases; 05167 Kaposi sarcoma-associated herpesvirus infection
100504687	2810029C07Rik	RIKEN cDNA 2810029C07 gene	2.43722	NA	NA	NA	NA	1.06136	0.412203	0.611445	-1.22631	0.0470476	0.357359	1.03548	0.645719	0.889866	1.06275	0.486697	0.821465	1.00673	0.92497	0.981322	1.17746	0.0852704	0.447769	GO:0008150 biological_process	GO:0005575 cellular_component	GO:0003674 molecular_function	NA
100504689	Plscr5	phospholipid scramblase family, member 5	-3.82485	NA	NA	NA	NA	4.05582	0.0113689	0.090948	-2.66553	0.315098	0.715162	-8.29948	0.00306527	0.110252	-1.82201	0.458024	0.806267	-1.38731	0.624608	0.881383	-1.07238	0.937522	0.98437	GO:0017121 plasma membrane phospholipid scrambling	GO:0005886 plasma membrane	GO:0017128 phospholipid scramblase activity	NA
100504703	A730063M14Rik	RIKEN cDNA A730063M14 gene	-2.08239	NA	NA	NA	NA	1.98487	0.127497	0.334452	-1.32089	0.577724	0.862003	2.5692	0.0419581	0.341241	2.64784	0.0905815	0.457364	-1.03172	0.935899	0.984017	-1.05563	0.909883	0.977773	NA	NA	NA	NA
100504714	Gm16793	predicted gene, 16793	-0.947891	NA	NA	NA	NA	0.86336	0.523454	0.695164	-1.10642	0.817079	0.951019	1.35746	0.374867	0.755865	1.17405	0.701799	0.911319	-1.59651	0.16388	0.566282	1.1355	0.760254	0.933242	NA	NA	NA	NA
100504715	Tmppe	transmembrane protein with metallophosphoesterase domain	1.96485	NA	NA	NA	NA	1.18257	0.354448	0.565096	-1.03092	0.84096	0.958719	-1.0627	0.622132	0.880366	-1.09692	0.520898	0.836605	-1.09702	0.436026	0.794537	-1.28576	0.0959855	0.467349	GO:0008150 biological_process	GO:0005575 cellular_component	GO:0003674 molecular_function	NA
100504717	Gm12709	predicted gene 12709	-2.56027	NA	NA	NA	NA	0.938069	0.479005	0.662939	1.46319	0.739321	0.925967	1.46385	0.642183	0.888403	1.51081	0.682087	0.903963	-2.25728	0.313984	0.714639	1.44645	0.729171	0.921954	GO:0008150 biological_process	GO:0005575 cellular_component	GO:0003674 molecular_function	NA
100504720	2310002F09Rik	RIKEN cDNA 2310002F09 gene	-2.05973	NA	NA	NA	NA	2.10553	0.109487	0.31003	-3.86314	0.0164001	0.23173	1.01219	0.975193	0.994189	-2.17347	0.0807706	0.439829	-1.20969	0.617123	0.878454	1.37492	0.517873	0.835407	GO:0008150 biological_process	GO:0005575 cellular_component	GO:0003674 molecular_function	NA
100504733	A730018C14Rik	RIKEN cDNA A730018C14 gene	-0.0855369	NA	NA	NA	NA	1.12481	0.38101	0.58609	1.07325	0.894502	0.973958	2.4164	0.0514074	0.369623	1.13825	0.775584	0.938985	-1.09262	0.81237	0.949586	1.36808	0.526784	0.839763	GO:0008150 biological_process	GO:0005575 cellular_component	GO:0003674 molecular_function	NA
100504734	Gm16794	predicted gene, 16794, transcript variant X2	0.89638	NA	NA	NA	NA	0.929269	0.484087	0.665791	1.40962	0.317932	0.71768	1.02557	0.932252	0.983295	-1.16921	0.661143	0.896038	-1.44355	0.221505	0.631735	-2.00332	0.0551838	0.380165	NA	NA	NA	NA
100505034	Gm29695	predicted gene, 29695, transcript variant X2	2.78885	NA	NA	NA	NA	0.644917	0.668614	0.794204	1.02951	0.868211	0.966649	1.02805	0.842856	0.959111	1.32068	0.102053	0.478331	1.10114	0.465143	0.810493	1.04136	0.80616	0.947971	NA	NA	NA	NA
100505386	Iqschfp	Iqcj and Schip1 fusion protein	7.35748	NA	NA	NA	NA	1.69789	0.183767	0.404116	1.10688	0.780584	0.940474	-1.88634	0.0371419	0.326235	1.10486	0.766706	0.935791	-1.06013	0.831174	0.955338	-1.34939	0.388918	0.764727	GO:0008366 axon ensheathment; GO:0051494 negative regulation of cytoskeleton organization	GO:0005737 cytoplasm; GO:0033268 node of Ranvier; GO:0042995 cell projection; GO:0043194 axon initial segment	GO:0005515 protein binding; GO:0005516 calmodulin binding; GO:0030506 ankyrin binding; GO:0044325 transmembrane transporter binding	NA
100505397	Gm20385	predicted gene, 20385	1.77915	NA	NA	NA	NA	0.940345	0.477698	0.661974	1.04351	0.928978	0.982546	1.052	0.894637	0.973958	2.93029	0.0790993	0.436349	-1.07708	0.836321	0.957105	-1.23449	0.643195	0.888803	NA	NA	NA	NA
100515	Zfp518b	zinc finger protein 518B, transcript variant 2	3.51602	NA	NA	NA	NA	0.487364	0.781471	0.865822	1.03294	0.752899	0.930441	1.08505	0.324779	0.72263	1.10582	0.29458	0.699118	1.01478	0.849108	0.960736	1.00758	0.93804	0.984628	GO:0006325 chromatin organization; GO:0006357 regulation of transcription by RNA polymerase II	GO:0005634 nucleus	GO:0000977 RNA polymerase II transcription regulatory region sequence-specific DNA binding; GO:0000981 DNA-binding transcription factor activity, RNA polymerase II-specific; GO:0003677 DNA binding; GO:0046872 metal ion binding	NA
100526796	Cahm	colon adenocarcinoma hypermethylated RNA	-0.468744	NA	NA	NA	NA	0.460599	0.800521	0.877263	-1.04117	0.897041	0.974509	1.04297	0.866092	0.965943	1.01135	0.967527	0.992277	1.2223	0.391118	0.766334	-1.01947	0.947294	0.986904	NA	NA	NA	NA
100529075	Snord100	small nucleolar RNA, C/D box 100	-2.56441	NA	NA	NA	NA	1.79576	0.162161	0.379647	1.91777	0.463568	0.809614	-2.85124	0.138678	0.533733	-3.49693	0.0902233	0.456841	1.57529	0.494506	0.825106	-1.28522	0.761262	0.933544	GO:0008150 biological_process	GO:0005575 cellular_component	GO:0003674 molecular_function	NA
100529079	5830418P13Rik	RIKEN cDNA 5830418P13 gene	1.25702	NA	NA	NA	NA	2.30242	0.0856034	0.271928	-2.9451	0.0576951	0.387277	-2.89061	0.0156833	0.227574	-1.49897	0.371648	0.754107	1.32583	0.490881	0.82358	1.12048	0.822512	0.952673	GO:0008150 biological_process	GO:0005575 cellular_component	GO:0003674 molecular_function	NA
100532	Rell1	RELT-like 1	4.95576	NA	NA	NA	NA	1.36054	0.282942	0.504651	-1.24594	0.218823	0.629067	1.15363	0.307498	0.709697	-1.25008	0.162581	0.564608	-1.00174	0.989289	0.997151	1.11416	0.513471	0.833863	GO:1900745 positive regulation of p38MAPK cascade	GO:0005886 plasma membrane; GO:0015630 microtubule cytoskeleton; GO:0016020 membrane; GO:0016021 integral component of membrane	GO:0003674 molecular_function	04060 Cytokine-cytokine receptor interaction
100532730	C230037L18Rik	RIKEN cDNA C230037L18 gene	2.74575	NA	NA	NA	NA	1.61928	0.203225	0.426789	1.43186	0.0631424	0.401327	1.09979	0.530416	0.84164	1.27985	0.182683	0.588579	-1.09679	0.521987	0.837169	-1.29032	0.160746	0.562739	GO:0008150 biological_process	GO:0005575 cellular_component	GO:0003674 molecular_function	NA
100534273	Fer1l5	fer-1-like 5 (C. elegans), transcript variant X7	-2.90289	NA	NA	NA	NA	0.36795	0.864163	0.915866	1.97644	0.470718	0.813603	-1.10887	0.895694	0.974025	-2.1456	0.391116	0.766334	-1.45349	0.626816	0.882193	-1.55015	0.634817	0.885494	GO:0001778 plasma membrane repair; GO:0002280 monocyte activation involved in immune response; GO:0002281 macrophage activation involved in immune response; GO:0006906 vesicle fusion; GO:0007009 plasma membrane organization; GO:0007520 myoblast fusion; GO:0033292 T-tubule organization; GO:0050765 negative regulation of phagocytosis; GO:0061025 membrane fusion	GO:0005886 plasma membrane; GO:0016020 membrane; GO:0016021 integral component of membrane; GO:0030315 T-tubule; GO:0031410 cytoplasmic vesicle	GO:0005509 calcium ion binding; GO:0005544 calcium-dependent phospholipid binding; GO:0046872 metal ion binding	NA
100534287	Dchs2	dachsous cadherin related 2	3.77952	NA	NA	NA	NA	3.57943	0.019051	0.121241	1.94736	0.02789	0.290309	2.03391	0.00690476	0.158437	1.24441	0.427108	0.789778	-1.422	0.120736	0.507237	-1.23033	0.44987	0.801965	GO:0072006 nephron development; GO:0072137 condensed mesenchymal cell proliferation; GO:0098609 cell-cell adhesion	GO:0005911 cell-cell junction	GO:0005509 calcium ion binding	04392 Hippo signaling pathway - multiple species
100561	Slc15a4	solute carrier family 15, member 4, transcript variant X2	5.34536	NA	NA	NA	NA	3.8034	0.0149014	0.105567	1.18174	0.0453303	0.35156	1.20399	0.00806523	0.169162	-1.09163	0.235519	0.646145	-1.06808	0.278389	0.685876	-1.02425	0.749084	0.929116	GO:0002376 immune system process; GO:0006857 oligopeptide transport; GO:0015031 protein transport; GO:0015817 histidine transport; GO:0015833 peptide transport; GO:0015835 peptidoglycan transport; GO:0033023 mast cell homeostasis; GO:0034157 positive regulation of toll-like receptor 7 signaling pathway; GO:0034161 positive regulation of toll-like receptor 8 signaling pathway; GO:0034165 positive …	GO:0005764 lysosome; GO:0005765 lysosomal membrane; GO:0005768 endosome; GO:0010008 endosome membrane; GO:0016020 membrane; GO:0016021 integral component of membrane; GO:0031303 integral component of endosome membrane; GO:0031901 early endosome membrane; GO:0036020 endolysosome membrane; GO:1905103 integral component of lysosomal membrane	GO:0005290 L-histidine transmembrane transporter activity; GO:0015293 symporter activity; GO:0015333 peptide:proton symporter activity; GO:0015647 peptidoglycan transmembrane transporter activity; GO:0022857 transmembrane transporter activity; GO:0071916 dipeptide transmembrane transporter activity	NA
100568458	Gm38431	predicted gene, 38431	4.39317	NA	NA	NA	NA	2.1544	0.102969	0.301145	1.04839	0.726404	0.920939	-1.32585	0.0191659	0.247424	-1.01931	0.87998	0.969834	1.28993	0.0249985	0.277906	-1.07155	0.592803	0.869126	NA	NA	NA	NA
100568459	Bc1	brain cytoplasmic RNA 1	7.5938	blue	448	black	152	10.0577	8.11371e-05	0.00511456	-1.60426	0.0040294	0.124621	-1.83936	3.51318e-05	0.00972597	-1.15678	0.276182	0.683955	1.61234	0.000275673	0.0308457	1.47038	0.0104528	0.189117	GO:0008344 adult locomotory behavior; GO:0045947 negative regulation of translational initiation	GO:0005737 cytoplasm	GO:0000901 translation repressor activity, non-nucleic acid binding; GO:0031369 translation initiation factor binding	NA
100604	Lrrc8c	leucine rich repeat containing 8 family, member C	6.24925	NA	NA	NA	NA	1.94531	0.134053	0.344622	-1.04883	0.540097	0.845527	-1.19796	0.00776146	0.166518	-1.04994	0.494232	0.824965	1.05973	0.325017	0.722761	1.00493	0.946348	0.986733	GO:0006811 ion transport; GO:0015734 taurine transport; GO:0015810 aspartate transmembrane transport; GO:0034214 protein hexamerization; GO:0045444 fat cell differentiation; GO:0071470 cellular response to osmotic stress; GO:0098656 anion transmembrane transport; GO:0140361 cyclic-GMP-AMP transmembrane import across plasma membrane	GO:0005737 cytoplasm; GO:0005783 endoplasmic reticulum; GO:0005886 plasma membrane; GO:0005887 integral component of plasma membrane; GO:0016020 membrane; GO:0016021 integral component of membrane; GO:0034702 ion channel complex	GO:0005225 volume-sensitive anion channel activity	NA
100608	Noc4l	NOC4 like	2.60211	NA	NA	NA	NA	0.377563	0.857799	0.912114	1.00368	0.975344	0.994242	-1.01529	0.872082	0.967512	-1.11648	0.316247	0.71601	-1.09905	0.300838	0.704076	-1.08638	0.466059	0.810848	GO:0042254 ribosome biogenesis	GO:0005634 nucleus; GO:0005654 nucleoplasm; GO:0005730 nucleolus; GO:0016020 membrane; GO:0016021 integral component of membrane; GO:0030692 Noc4p-Nop14p complex; GO:0032040 small-subunit processome	NA	NA
100609	Nsun5	NOL1/NOP2/Sun domain family, member 5, transcript variant 3	3.49885	NA	NA	NA	NA	0.320078	0.894665	0.933148	1.04282	0.742935	0.927165	-1.00069	0.994626	0.998574	-1.10603	0.396219	0.769967	-1.10421	0.315731	0.715615	-1.09823	0.444323	0.799047	GO:0001510 RNA methylation; GO:0006364 rRNA processing; GO:0014003 oligodendrocyte development; GO:0021987 cerebral cortex development; GO:0022038 corpus callosum development; GO:0031641 regulation of myelination; GO:0032259 methylation; GO:0050890 cognition; GO:0070475 rRNA base methylation	GO:0005634 nucleus; GO:0005654 nucleoplasm; GO:0005730 nucleolus	GO:0003723 RNA binding; GO:0008168 methyltransferase activity; GO:0009383 rRNA (cytosine-C5-)-methyltransferase activity; GO:0016740 transferase activity	NA
100637	N4bp2l1	NEDD4 binding protein 2-like 1	6.2286	NA	NA	NA	NA	2.25142	0.091209	0.280893	-1.01828	0.786347	0.94251	-1.01719	0.747619	0.928761	-1.13241	0.0523912	0.372601	-1.06726	0.203089	0.611735	1.04621	0.476653	0.816569	GO:0008150 biological_process	GO:0005575 cellular_component	GO:0003674 molecular_function	NA
100642166	Gm15446	predicted gene 15446	4.0481	NA	NA	NA	NA	0.989694	0.450034	0.641538	1.09817	0.315496	0.715551	-1.14312	0.0834113	0.443977	-1.04317	0.623044	0.880719	1.01713	0.8111	0.949174	-1.09976	0.286055	0.692357	GO:0006357 regulation of transcription by RNA polymerase II	GO:0005634 nucleus	GO:0000978 RNA polymerase II cis-regulatory region sequence-specific DNA binding; GO:0000981 DNA-binding transcription factor activity, RNA polymerase II-specific	NA
100678	Psph	phosphoserine phosphatase	2.9465	NA	NA	NA	NA	1.77909	0.165648	0.383662	1.20541	0.325878	0.723524	-1.49351	0.0172367	0.236357	1.01274	0.94408	0.986267	1.11512	0.474274	0.815474	-1.11596	0.547169	0.848603	GO:0001701 in utero embryonic development; GO:0006563 L-serine metabolic process; GO:0006564 L-serine biosynthetic process; GO:0008652 cellular amino acid biosynthetic process; GO:0016311 dephosphorylation	GO:0005737 cytoplasm; GO:0043005 neuron projection	GO:0000287 magnesium ion binding; GO:0016787 hydrolase activity; GO:0036424 L-phosphoserine phosphatase activity; GO:0042802 identical protein binding; GO:0042803 protein homodimerization activity; GO:0046872 metal ion binding	00260 Glycine, serine and threonine metabolism; 01100 Metabolic pathways; 01200 Carbon metabolism; 01230 Biosynthesis of amino acids
100683	Trrap	transformation/transcription domain-associated protein	8.78163	NA	NA	NA	NA	3.86752	0.013903	0.101842	1.09791	0.0551143	0.380102	1.05214	0.176656	0.581804	1.10915	0.0227318	0.26684	-1.01029	0.767669	0.936007	1.03493	0.435409	0.794262	GO:0006281 DNA repair; GO:0006282 regulation of DNA repair; GO:0006325 chromatin organization; GO:0006355 regulation of DNA-templated transcription; GO:0006357 regulation of transcription by RNA polymerase II; GO:0007093 mitotic cell cycle checkpoint signaling; GO:0016573 histone acetylation; GO:0016578 histone deubiquitination; GO:0035521 monoubiquitinated histone deubiquitination; GO:0035522 mo…	GO:0000123 histone acetyltransferase complex; GO:0000124 SAGA complex; GO:0000786 nucleosome; GO:0000812 Swr1 complex; GO:0005634 nucleus; GO:0005654 nucleoplasm; GO:0005667 transcription regulator complex; GO:0005794 Golgi apparatus; GO:0033276 transcription factor TFTC complex; GO:0035267 NuA4 histone acetyltransferase complex	GO:0003712 transcription coregulator activity; GO:0003713 transcription coactivator activity; GO:0005515 protein binding	03082 ATP-dependent chromatin remodeling; 05166 Human T-cell leukemia virus 1 infection
100689703	9330133O14Rik	RIKEN cDNA 9330133O14 gene	0.769191	NA	NA	NA	NA	0.796815	0.565456	0.724562	-1.26198	0.239819	0.650177	1.00275	0.985593	0.996367	-1.2435	0.211346	0.621396	-1.0023	0.987309	0.996739	1.02987	0.872436	0.967554	GO:0008150 biological_process	GO:0005575 cellular_component	GO:0003674 molecular_function	NA
100702	Gbp6	guanylate binding protein 6	0.0446199	yellow	98	NA	NA	12.6809	1.69746e-05	0.00197264	-1.00999	0.987512	0.996811	-1.36257	0.515253	0.83449	-4.82758	0.00161264	0.0789331	3.42786	0.00881152	0.176155	2.79061	0.0853315	0.447811	GO:0002376 immune system process; GO:0009617 response to bacterium; GO:0035458 cellular response to interferon-beta; GO:0042832 defense response to protozoan; GO:0044406 adhesion of symbiont to host; GO:0050830 defense response to Gram-positive bacterium; GO:0071222 cellular response to lipopolysaccharide; GO:0071346 cellular response to interferon-gamma	GO:0020005 symbiont-containing vacuole membrane; GO:0031410 cytoplasmic vesicle	GO:0000166 nucleotide binding; GO:0003924 GTPase activity; GO:0005525 GTP binding; GO:0016787 hydrolase activity	NA
100705	Acacb	acetyl-Coenzyme A carboxylase beta	1.26252	NA	NA	NA	NA	1.30484	0.303715	0.522684	-1.4021	0.14148	0.537881	-1.1167	0.509978	0.832373	-1.20557	0.31186	0.713221	1.1639	0.334698	0.729709	1.13256	0.546074	0.848195	GO:0006084 acetyl-CoA metabolic process; GO:0006629 lipid metabolic process; GO:0006631 fatty acid metabolic process; GO:0006633 fatty acid biosynthetic process; GO:0008152 metabolic process; GO:0010629 negative regulation of gene expression; GO:0010884 positive regulation of lipid storage; GO:0010906 regulation of glucose metabolic process; GO:0031667 response to nutrient levels; GO:0031999 nega…	GO:0005634 nucleus; GO:0005739 mitochondrion	GO:0000166 nucleotide binding; GO:0003824 catalytic activity; GO:0003989 acetyl-CoA carboxylase activity; GO:0005524 ATP binding; GO:0016874 ligase activity; GO:0042802 identical protein binding; GO:0046872 metal ion binding	00061 Fatty acid biosynthesis; 00620 Pyruvate metabolism; 00640 Propanoate metabolism; 01100 Metabolic pathways; 04152 AMPK signaling pathway; 04910 Insulin signaling pathway; 04920 Adipocytokine signaling pathway; 04922 Glucagon signaling pathway; 04931 Insulin resistance; 04936 Alcoholic liver disease
100710	Pds5b	PDS5 cohesin associated factor B, transcript variant 1	6.39823	NA	NA	NA	NA	2.64977	0.0559357	0.217113	-1.11944	0.050803	0.368031	-1.05023	0.264853	0.673456	-1.06416	0.22275	0.633124	-1.08059	0.0702512	0.417013	-1.00073	0.988696	0.997017	GO:0002088 lens development in camera-type eye; GO:0006281 DNA repair; GO:0007049 cell cycle; GO:0007064 mitotic sister chromatid cohesion; GO:0008285 negative regulation of cell population proliferation; GO:0042127 regulation of cell population proliferation; GO:0051301 cell division; GO:0097402 neuroblast migration	GO:0000785 chromatin; GO:0005634 nucleus; GO:0005654 nucleoplasm	GO:0003677 DNA binding	04110 Cell cycle
100715	Tent2	terminal nucleotidyltransferase 2, transcript variant 1	5.68045	NA	NA	NA	NA	1.51109	0.233428	0.459093	-1.03543	0.665953	0.898112	-1.03275	0.61497	0.877841	-1.1105	0.167003	0.569905	-1.08863	0.172282	0.576535	-1.14499	0.0875685	0.452145	GO:0002244 hematopoietic progenitor cell differentiation; GO:0006378 mRNA polyadenylation; GO:0006397 mRNA processing; GO:0031123 RNA 3'-end processing; GO:0043489 RNA stabilization; GO:0043631 RNA polyadenylation; GO:0071044 histone mRNA catabolic process; GO:2000626 negative regulation of miRNA catabolic process	GO:0005634 nucleus; GO:0005737 cytoplasm; GO:0005829 cytosol	GO:0000166 nucleotide binding; GO:0004652 polynucleotide adenylyltransferase activity; GO:0005515 protein binding; GO:0005524 ATP binding; GO:0016740 transferase activity; GO:0016779 nucleotidyltransferase activity; GO:0034062 5'-3' RNA polymerase activity; GO:0046872 metal ion binding; GO:0070566 adenylyltransferase activity	NA
100732	Mapre3	microtubule-associated protein, RP/EB family, member 3, transcript variant 1	7.24287	NA	NA	NA	NA	2.56479	0.062005	0.229596	1.12386	0.0766036	0.431466	1.08402	0.119682	0.506134	-1.05316	0.374756	0.755854	-1.07286	0.14862	0.547042	-1.01052	0.86072	0.964653	GO:0007049 cell cycle; GO:0031110 regulation of microtubule polymerization or depolymerization; GO:0031113 regulation of microtubule polymerization; GO:0045737 positive regulation of cyclin-dependent protein serine/threonine kinase activity; GO:0045860 positive regulation of protein kinase activity; GO:0045893 positive regulation of DNA-templated transcription; GO:0051225 spindle assembly; GO:005…	GO:0005737 cytoplasm; GO:0005815 microtubule organizing center; GO:0005856 cytoskeleton; GO:0005874 microtubule; GO:0005881 cytoplasmic microtubule; GO:0015630 microtubule cytoskeleton; GO:0030496 midbody; GO:0035371 microtubule plus-end; GO:0048471 perinuclear region of cytoplasm; GO:0051233 spindle midzone; GO:1905721 mitotic spindle astral microtubule end	GO:0005515 protein binding; GO:0008017 microtubule binding; GO:0008022 protein C-terminus binding; GO:0019901 protein kinase binding; GO:0042802 identical protein binding; GO:0051010 microtubule plus-end binding	NA
100737	Dcun1d4	DCN1, defective in cullin neddylation 1, domain containing 4 (S. cerevisiae), transcript variant B	6.40566	NA	NA	NA	NA	1.9156	0.139207	0.35172	-1.04411	0.452016	0.803108	-1.03139	0.495692	0.82563	1.04895	0.365439	0.750274	-1.04846	0.275012	0.682845	-1.05002	0.369153	0.752743	GO:0045116 protein neddylation; GO:0051443 positive regulation of ubiquitin-protein transferase activity; GO:2000436 positive regulation of protein neddylation	GO:0000151 ubiquitin ligase complex; GO:0005634 nucleus	GO:0031624 ubiquitin conjugating enzyme binding; GO:0032182 ubiquitin-like protein binding; GO:0097602 cullin family protein binding	NA
100756	Usp30	ubiquitin specific peptidase 30	4.90854	NA	NA	NA	NA	4.44541	0.00758347	0.0722493	1.16469	0.050822	0.368045	1.22775	0.00232395	0.0958012	1.1442	0.0603066	0.394196	-1.08185	0.167376	0.570345	-1.02586	0.715701	0.91679	GO:0000422 autophagy of mitochondrion; GO:0006508 proteolysis; GO:0006511 ubiquitin-dependent protein catabolic process; GO:0008053 mitochondrial fusion; GO:0016579 protein deubiquitination; GO:0035871 protein K11-linked deubiquitination; GO:0044313 protein K6-linked deubiquitination; GO:1901525 negative regulation of mitophagy	GO:0005634 nucleus; GO:0005739 mitochondrion; GO:0005741 mitochondrial outer membrane; GO:0005829 cytosol; GO:0016020 membrane; GO:0016021 integral component of membrane	GO:0004197 cysteine-type endopeptidase activity; GO:0004843 cysteine-type deubiquitinase activity; GO:0005515 protein binding; GO:0008233 peptidase activity; GO:0008234 cysteine-type peptidase activity; GO:0016787 hydrolase activity	04137 Mitophagy - animal
100763	Ube3c	ubiquitin protein ligase E3C	6.81394	NA	NA	NA	NA	2.89665	0.0416441	0.186029	-1.10436	0.131712	0.523266	-1.1342	0.0204074	0.254545	-1.09913	0.116547	0.501265	-1.04098	0.404594	0.775743	-1.01603	0.791884	0.944059	GO:0000209 protein polyubiquitination; GO:0006511 ubiquitin-dependent protein catabolic process; GO:0035519 protein K29-linked ubiquitination; GO:0070936 protein K48-linked ubiquitination	NA	GO:0004842 ubiquitin-protein transferase activity; GO:0016740 transferase activity; GO:0061630 ubiquitin protein ligase activity	04120 Ubiquitin mediated proteolysis
100764	Rita1	RBPJ interacting and tubulin associated 1, transcript variant 2	2.46009	NA	NA	NA	NA	1.15609	0.366413	0.576006	-1.19577	0.213037	0.623419	-1.1323	0.260886	0.66937	-1.19233	0.160002	0.561693	1.06185	0.562516	0.855683	1.08419	0.540969	0.845939	GO:0007219 Notch signaling pathway; GO:0007399 nervous system development; GO:0045746 negative regulation of Notch signaling pathway; GO:0051168 nuclear export	GO:0005634 nucleus; GO:0005654 nucleoplasm; GO:0005737 cytoplasm; GO:0005813 centrosome; GO:0005856 cytoskeleton	GO:0015631 tubulin binding	NA
100855	Tbc1d14	TBC1 domain family, member 14, transcript variant 2	6.14208	NA	NA	NA	NA	2.47627	0.0690821	0.243028	-1.06109	0.313694	0.714496	1.00444	0.922863	0.980769	1.10776	0.0653657	0.40653	-1.05397	0.232944	0.643894	1.0569	0.318076	0.717766	GO:0010507 negative regulation of autophagy; GO:0071955 recycling endosome to Golgi transport; GO:0090630 activation of GTPase activity; GO:2000785 regulation of autophagosome assembly	GO:0005654 nucleoplasm; GO:0005776 autophagosome; GO:0005794 Golgi apparatus; GO:0043231 intracellular membrane-bounded organelle; GO:0055037 recycling endosome	GO:0005096 GTPase activator activity; GO:0019901 protein kinase binding	NA
100859931	Gm20604	predicted gene 20604	3.28121	NA	NA	NA	NA	1.41186	0.265011	0.488251	-1.22349	0.248951	0.659174	1.10934	0.458626	0.806733	1.09407	0.573087	0.860393	1.06446	0.631723	0.8843	-1.01144	0.944252	0.986284	NA	GO:0000408 EKC/KEOPS complex	NA	NA
100859962	Gm21057	predicted gene, 21057	-1.8696	NA	NA	NA	NA	1.59502	0.209639	0.433977	1.43893	0.663177	0.89708	1.10753	0.884567	0.971097	-2.97129	0.125601	0.514879	1.42524	0.582367	0.863873	1.20996	0.808849	0.9488	NA	NA	NA	NA
100861471	n-R5s100	nuclear encoded rRNA 5S 100	1.65357	NA	NA	NA	NA	1.54103	0.224647	0.450026	-1.27756	0.368209	0.752149	1.37322	0.143351	0.540759	-1.12567	0.603367	0.873185	1.11528	0.573472	0.860393	1.44112	0.154035	0.554897	NA	NA	NA	03008 Ribosome biogenesis in eukaryotes; 03010 Ribosome
100861615	Gm3411	predicted gene 3411	0.228004	NA	NA	NA	NA	1.54645	0.223094	0.44856	-1.97932	0.17176	0.575831	-1.60646	0.163229	0.565303	-1.23248	0.56446	0.85635	1.42922	0.266202	0.674912	2.30234	0.0690203	0.414727	GO:0008150 biological_process	GO:0005575 cellular_component	GO:0003674 molecular_function	NA
100861647	Gm21104	predicted gene, 21104, transcript variant 1	3.19508	NA	NA	NA	NA	1.49422	0.238525	0.463943	1.40167	0.358405	0.745266	-2.12481	0.0277466	0.289702	-1.19866	0.621034	0.879904	1.3007	0.410363	0.779969	-1.60438	0.200474	0.608732	NA	NA	NA	NA
100861668	Gm21119	predicted gene, 21119, transcript variant X2	4.44623	NA	NA	NA	NA	1.73128	0.176084	0.395186	-1.05963	0.667283	0.898633	-1.35007	0.0108468	0.192108	-1.06176	0.629379	0.883203	1.14469	0.200429	0.608645	-1.02916	0.821958	0.952431	NA	NA	NA	NA
100861698	Gm21145	predicted gene, 21145	0.738196	NA	NA	NA	NA	0.466976	0.796	0.874671	-1.02425	0.938357	0.984666	-1.20149	0.464604	0.810271	1.44005	0.227903	0.638661	1.24462	0.362649	0.748213	1.23074	0.481832	0.819202	NA	NA	NA	NA
100861708	Gm21154	predicted gene, 21154, transcript variant X1	0.165355	NA	NA	NA	NA	0.354794	0.872753	0.920936	1.01888	0.933282	0.983481	-1.01001	0.957436	0.989724	-1.15497	0.495247	0.825464	1.01145	0.94839	0.987178	-1.18837	0.42509	0.788701	NA	NA	NA	NA
100861749	LOC100861749	protein SFI1 homolog	0.840365	NA	NA	NA	NA	2.68797	0.0534176	0.212167	-1.967	0.109704	0.490374	-1.97617	0.0227308	0.26684	-1.49228	0.185074	0.59122	1.64769	0.0734634	0.423898	1.75544	0.138088	0.532826	NA	NA	NA	NA
100861870	Gm21284	predicted gene, 21284	-1.73514	NA	NA	NA	NA	1.95609	0.132233	0.341878	-1.94161	0.161087	0.563032	-1.85433	0.0564984	0.383423	1.41775	0.339187	0.732004	1.57406	0.137324	0.5319	2.462	0.0404449	0.336964	NA	NA	NA	NA
100861998	Gm21388	predicted gene, 21388, transcript variant X4	-2.85979	NA	NA	NA	NA	0.74033	0.602751	0.749015	-2.15388	0.397489	0.770851	1.23355	0.733029	0.923625	2.27234	0.25438	0.663878	1.83731	0.289473	0.69543	3.6533	0.119785	0.506262	NA	NA	NA	NA
100862066	Cfap99	cilia and flagella associated protein 99, transcript variant X1	2.69958	NA	NA	NA	NA	1.77164	0.167231	0.385385	-1.11169	0.459865	0.807254	-1.01727	0.882188	0.970528	1.40075	0.0233859	0.269959	1.0096	0.930361	0.982904	1.03271	0.812382	0.949586	NA	NA	NA	NA
100862072	Gm21451	predicted gene, 21451, transcript variant X6	0.606074	NA	NA	NA	NA	1.38279	0.275029	0.498003	2.73027	0.0378952	0.329163	1.38024	0.467274	0.811486	1.00479	0.992336	0.997906	-1.10357	0.811919	0.949487	-2.32138	0.0849151	0.446919	NA	NA	NA	NA
100862085	Gm16867	predicted gene, 16867, transcript variant X17	6.48098	NA	NA	NA	NA	0.454446	0.804872	0.879906	-1.03848	0.797611	0.94547	-1.15703	0.222647	0.633004	1.09947	0.485776	0.82103	1.10934	0.354096	0.742041	1.08164	0.573826	0.86048	NA	NA	NA	NA
100862177	Ccl21d	chemokine (C-C motif) ligand 21D	-1.62839	NA	NA	NA	NA	2.52754	0.064884	0.234946	-1.89085	0.497617	0.82654	5.45941	0.0334224	0.31205	11.2	0.0240869	0.273601	-1.00804	0.989727	0.997213	3.89816	0.12306	0.510676	NA	NA	NA	04060 Cytokine-cytokine receptor interaction; 04061 Viral protein interaction with cytokine and cytokine receptor; 04062 Chemokine signaling pathway; 04064 NF-kappa B signaling pathway
100862202	LOC100862202	PRAME family member 8-like	-2.4248	NA	NA	NA	NA	3.77261	0.0154084	0.107778	8.56629	0.012285	0.202998	2.85873	0.153248	0.553443	-6.19804	0.031671	0.305462	-4.8225	0.0357132	0.320251	-5.8309	0.0428885	0.344178	NA	NA	NA	NA
100862203	Gm6712	predicted gene 6712	4.03015	NA	NA	NA	NA	0.730923	0.609097	0.753376	-1.02403	0.871161	0.967408	-1.10566	0.39093	0.766201	-1.17919	0.229422	0.640074	-1.09365	0.426688	0.789607	-1.16954	0.268878	0.677347	GO:0008150 biological_process	GO:0005575 cellular_component	GO:0003674 molecular_function	NA
100862247	Gm21586	predicted gene, 21586, transcript variant X1	4.47608	NA	NA	NA	NA	2.22652	0.094086	0.286185	-1.12161	0.573527	0.860395	-1.23981	0.204003	0.612489	1.01457	0.937441	0.984334	1.54491	0.010318	0.188232	1.11148	0.582072	0.863869	NA	NA	NA	04060 Cytokine-cytokine receptor interaction; 04061 Viral protein interaction with cytokine and cytokine receptor; 04062 Chemokine signaling pathway
100862261	Fam205a3	family with sequence similarity 205, member A3, transcript variant X2	0.394492	NA	NA	NA	NA	2.05691	0.116401	0.320148	1.40862	0.680111	0.903256	7.91198	0.196088	0.603779	4.11957	0.578677	0.86251	-4.46243	0.209515	0.619027	-32.4136	0.0115547	0.197691	NA	NA	NA	NA
100862268	Gm16958	predicted gene, 16958, transcript variant 1	-1.32111	NA	NA	NA	NA	1.06453	0.410597	0.610746	-1.11229	0.81597	0.950691	1.08383	0.811726	0.949446	-2.17935	0.0444421	0.348781	-1.26418	0.465299	0.810546	-1.44672	0.388158	0.764305	NA	NA	NA	NA
100862349	Gm21663	predicted gene, 21663	-1.59789	brown	917	NA	NA	5.42253	0.00292624	0.0414752	2.12304	0.0971118	0.469716	8.43215	0.000352458	0.0344411	-1.26422	0.598511	0.871309	-1.41457	0.356362	0.743859	-1.86693	0.162886	0.564889	NA	NA	NA	NA
100862359	Gm21671	predicted gene, 21671	-1.7492	brown	834	NA	NA	7.91912	0.000361534	0.0116604	9.81534	6.50961e-05	0.0142932	3.54757	0.0123864	0.203645	-1.13432	0.790579	0.943608	1.00528	0.989745	0.997213	-2.52574	0.0562744	0.382727	NA	NA	NA	NA
100862368	Gm21680	predicted gene, 21680	-1.02899	brown	925	NA	NA	6.32142	0.00130926	0.0257811	2.32702	0.014794	0.221772	3.51249	0.000991781	0.0602679	2.0545	0.0590423	0.391014	-1.08327	0.769576	0.936756	-1.71912	0.0995707	0.474215	NA	NA	NA	NA
100900	Hscb	HscB iron-sulfur cluster co-chaperone, transcript variant 3	1.69901	NA	NA	NA	NA	3.28649	0.026483	0.145715	1.33419	0.333189	0.728494	-1.36021	0.252822	0.662495	1.88235	0.0396799	0.334533	2.37151	0.00183412	0.0843558	1.10993	0.709212	0.913748	GO:0016226 iron-sulfur cluster assembly; GO:0044571 [2Fe-2S] cluster assembly; GO:0051259 protein complex oligomerization; GO:0097428 protein maturation by iron-sulfur cluster transfer	GO:0005654 nucleoplasm; GO:0005737 cytoplasm; GO:0005739 mitochondrion; GO:0005829 cytosol	GO:0001671 ATPase activator activity; GO:0042802 identical protein binding; GO:0046872 metal ion binding; GO:0051087 chaperone binding	NA
100910	Chpf2	chondroitin polymerizing factor 2, transcript variant 2	6.19977	NA	NA	NA	NA	3.87442	0.0137999	0.101569	1.15911	0.00429144	0.128248	1.08166	0.0433688	0.345801	-1.02397	0.576273	0.86147	-1.02	0.568974	0.858496	-1.03708	0.407699	0.778002	GO:0030206 chondroitin sulfate biosynthetic process	GO:0005794 Golgi apparatus	GO:0008376 acetylgalactosaminyltransferase activity; GO:0047238 glucuronosyl-N-acetylgalactosaminyl-proteoglycan 4-beta-N-acetylgalactosaminyltransferase activity; GO:0050510 N-acetylgalactosaminyl-proteoglycan 3-beta-glucuronosyltransferase activity	00532 Glycosaminoglycan biosynthesis - chondroitin sulfate / dermatan sulfate; 01100 Metabolic pathways
100929	Tyw1	tRNA-yW synthesizing protein 1 homolog (S. cerevisiae), transcript variant 1	5.35833	NA	NA	NA	NA	1.10803	0.389055	0.593162	1.10487	0.250467	0.660405	1.03689	0.597267	0.870855	-1.13185	0.124382	0.512466	-1.0136	0.834112	0.956459	-1.04926	0.55324	0.851423	GO:0008033 tRNA processing; GO:0031591 wybutosine biosynthetic process	NA	GO:0000166 nucleotide binding; GO:0003824 catalytic activity; GO:0010181 FMN binding; GO:0016829 lyase activity; GO:0046872 metal ion binding; GO:0051536 iron-sulfur cluster binding; GO:0051539 4 iron, 4 sulfur cluster binding; GO:0102521 tRNA-4-demethylwyosine synthase activity	NA
100952	Emilin1	elastin microfibril interfacer 1	-1.72942	NA	NA	NA	NA	1.05485	0.415527	0.614335	2.4408	0.152199	0.552027	1.86623	0.257028	0.666	1.05815	0.920996	0.980225	1.16599	0.75201	0.930226	-1.0887	0.884517	0.971092	GO:0003180 aortic valve morphogenesis; GO:0007155 cell adhesion; GO:0007160 cell-matrix adhesion; GO:0008217 regulation of blood pressure; GO:0010628 positive regulation of gene expression; GO:0010629 negative regulation of gene expression; GO:0010811 positive regulation of cell-substrate adhesion; GO:0016477 cell migration; GO:0016525 negative regulation of angiogenesis; GO:0030198 extracellular…	GO:0005576 extracellular region; GO:0005581 collagen trimer; GO:0005615 extracellular space; GO:0031012 extracellular matrix; GO:0034668 integrin alpha4-beta1 complex; GO:0062023 collagen-containing extracellular matrix; GO:1990971 EMILIN complex	GO:0005515 protein binding; GO:0030023 extracellular matrix constituent conferring elasticity; GO:0042802 identical protein binding; GO:0098640 integrin binding involved in cell-matrix adhesion	NA
100972	Rab28	RAB28, member RAS oncogene family, transcript variant 2	5.63314	NA	NA	NA	NA	1.19502	0.348947	0.561327	-1.10252	0.55232	0.851068	-1.12939	0.34853	0.7384	1.03427	0.822503	0.952673	-1.1474	0.268846	0.677347	-1.04968	0.753841	0.930789	GO:0006886 intracellular protein transport; GO:1901998 toxin transport	GO:0005737 cytoplasm; GO:0005856 cytoskeleton; GO:0005886 plasma membrane; GO:0012505 endomembrane system; GO:0016020 membrane; GO:0035253 ciliary rootlet; GO:0036064 ciliary basal body; GO:0042995 cell projection	GO:0000166 nucleotide binding; GO:0003924 GTPase activity; GO:0005525 GTP binding; GO:0019003 GDP binding	NA
100978	Nfxl1	nuclear transcription factor, X-box binding-like 1, transcript variant 1	4.59955	NA	NA	NA	NA	0.880173	0.513195	0.686976	1.30005	0.129766	0.520789	1.16403	0.27865	0.68604	1.02434	0.878807	0.969509	-1.00685	0.958048	0.98986	-1.18459	0.297362	0.701781	GO:0006355 regulation of DNA-templated transcription	GO:0005634 nucleus	GO:0000977 RNA polymerase II transcription regulatory region sequence-specific DNA binding; GO:0000981 DNA-binding transcription factor activity, RNA polymerase II-specific	NA
100986	Akap9	A kinase (PRKA) anchor protein (yotiao) 9	7.4977	turquoise	1550	NA	NA	6.44368	0.00117924	0.0242207	1.19065	0.06751	0.411596	1.38959	0.000200345	0.0264985	1.18786	0.0512274	0.368994	-1.18581	0.020471	0.25463	-1.05999	0.501086	0.828355	GO:0007020 microtubule nucleation; GO:0007165 signal transduction; GO:0007194 negative regulation of adenylate cyclase activity; GO:0007283 spermatogenesis; GO:0031116 positive regulation of microtubule polymerization; GO:0031503 protein-containing complex localization; GO:0033138 positive regulation of peptidyl-serine phosphorylation; GO:0051661 maintenance of centrosome location; GO:0060009 Ser…	GO:0000242 pericentriolar material; GO:0005737 cytoplasm; GO:0005794 Golgi apparatus; GO:0005795 Golgi stack; GO:0005801 cis-Golgi network; GO:0005813 centrosome; GO:0005856 cytoskeleton; GO:0008076 voltage-gated potassium channel complex; GO:0034705 potassium channel complex; GO:0036064 ciliary basal body; GO:0043025 neuronal cell body; GO:0043231 intracellular membrane-bounded organelle; GO:004…	GO:0005515 protein binding; GO:0015459 potassium channel regulator activity; GO:0034237 protein kinase A regulatory subunit binding; GO:0044325 transmembrane transporter binding; GO:0060090 molecular adaptor activity	NA
101023	Zfp513	zinc finger protein 513, transcript variant 1	3.14903	NA	NA	NA	NA	2.15186	0.103297	0.301769	1.1983	0.0764972	0.43126	1.16034	0.0780445	0.434629	1.16067	0.11747	0.502776	1.04515	0.558313	0.853672	-1.02028	0.82928	0.954828	GO:0006355 regulation of DNA-templated transcription; GO:0060041 retina development in camera-type eye	GO:0005634 nucleus	GO:0000976 transcription cis-regulatory region binding; GO:0000978 RNA polymerase II cis-regulatory region sequence-specific DNA binding; GO:0000981 DNA-binding transcription factor activity, RNA polymerase II-specific; GO:0003677 DNA binding; GO:0046872 metal ion binding	NA
101055670	Heatr4	HEAT repeat containing 4	-0.185572	NA	NA	NA	NA	0.664462	0.654876	0.785376	-1.089	0.816593	0.95091	-1.32644	0.344372	0.735357	1.00555	0.987551	0.99682	1.03022	0.916808	0.979378	-1.39544	0.348492	0.7384	NA	GO:0005575 cellular_component	GO:0016491 oxidoreductase activity	NA
101055671	Lipo2	lipase, member O2	0.670662	NA	NA	NA	NA	1.67166	0.190041	0.411557	1.32657	0.355444	0.743123	1.53545	0.0968368	0.469121	1.58146	0.137749	0.532405	-1.26784	0.312302	0.713518	-1.00861	0.976318	0.994484	NA	GO:0043231 intracellular membrane-bounded organelle	NA	NA
101055731	Gm29719	predicted gene, 29719	-3.22503	NA	NA	NA	NA	1.47968	0.243003	0.467896	-6.2176	0.105671	0.483676	-3.7661	0.0820961	0.442055	-2.25237	0.314575	0.71491	1.30313	0.711164	0.914457	1.41126	0.726488	0.920939	NA	NA	NA	NA
101055745	Gm29721	predicted gene, 29721, transcript variant X3	-1.86173	NA	NA	NA	NA	0.38633	0.851935	0.909086	-1.15397	0.790659	0.943608	-1.46033	0.41207	0.780815	-1.4935	0.446281	0.799954	-1.01237	0.978105	0.994525	-1.45426	0.482856	0.819538	NA	NA	NA	NA
101055754	Gm2974	predicted gene 2974, transcript variant X7	0.494119	NA	NA	NA	NA	1.49035	0.239709	0.465004	1.17396	0.812055	0.949535	-2.59379	0.0832784	0.443701	2.33746	0.215855	0.626354	1.5196	0.424161	0.788152	1.42302	0.580924	0.863592	GO:0008150 biological_process	GO:0005575 cellular_component	GO:0003674 molecular_function	NA
101055758	Gm7592	predicted gene 7592, transcript variant X4	0.0662019	NA	NA	NA	NA	1.28409	0.311818	0.529503	1.09831	0.762933	0.934293	1.30991	0.324957	0.722681	-1.71239	0.0737036	0.424364	-1.08914	0.732814	0.923526	-1.19297	0.560442	0.85463	GO:0008150 biological_process	GO:0005575 cellular_component	GO:0003674 molecular_function	NA
101055769	Gm12596	predicted gene 12596	-3.68898	NA	NA	NA	NA	0.477678	0.788386	0.870405	1.83312	0.470927	0.813789	-1.82737	0.408786	0.778674	-1.1661	0.842401	0.959111	2.10244	0.283253	0.689779	-1.19214	0.826285	0.953946	GO:0008150 biological_process	GO:0005575 cellular_component	GO:0003674 molecular_function	NA
101055798	Gm29724	predicted gene, 29724, transcript variant X1	0.728074	NA	NA	NA	NA	1.13087	0.378142	0.584297	1.8533	0.0939575	0.46404	-1.08904	0.786358	0.94251	1.20407	0.592424	0.86911	1.52244	0.159863	0.561578	-1.16438	0.657841	0.894503	NA	NA	NA	NA
101055806	Gm8032	predicted gene 8032, transcript variant X3	-0.534327	NA	NA	NA	NA	2.36736	0.078988	0.260452	-2.22838	0.268966	0.677412	-3.93007	0.0113925	0.196514	2.09194	0.295663	0.700102	1.38323	0.528915	0.840829	1.25148	0.735571	0.92464	NA	NA	NA	NA
101055840	Gm29729	predicted gene, 29729	4.18244	NA	NA	NA	NA	0.188173	0.963474	0.976028	1.07183	0.568374	0.858193	-1.04196	0.665924	0.898111	-1.05845	0.606296	0.874483	-1.02772	0.762707	0.934175	-1.08214	0.492508	0.823832	NA	NA	NA	NA
101055907	Gm15246	predicted gene 15246, transcript variant X1	3.68206	NA	NA	NA	NA	1.83204	0.154827	0.371468	1.03741	0.726813	0.921055	-1.03274	0.706616	0.91292	-1.04356	0.671121	0.900123	-1.16544	0.0738209	0.424734	-1.25708	0.0331348	0.310977	GO:0008150 biological_process	GO:0005575 cellular_component	GO:0003674 molecular_function	NA
101055939	Kif19b	kinesin family member 19B, transcript variant X1	-0.631434	NA	NA	NA	NA	1.47417	0.244722	0.468827	1.62638	0.261539	0.670146	1.41466	0.363433	0.748725	1.32705	0.478121	0.817573	1.57924	0.181317	0.587115	1.28866	0.5328	0.842651	GO:0007018 microtubule-based movement	GO:0005871 kinesin complex; GO:0005874 microtubule	GO:0003777 microtubule motor activity; GO:0008017 microtubule binding; GO:0008574 plus-end-directed microtubule motor activity; GO:0016887 ATP hydrolysis activity	04814 Motor proteins
101055983	Gm14569	predicted gene 14569, transcript variant X3	-0.962329	NA	NA	NA	NA	1.0667	0.409498	0.60976	-1.00178	0.995042	0.998661	1.22932	0.379188	0.758356	1.78452	0.0471106	0.357571	1.11625	0.610247	0.876101	1.2376	0.432763	0.79303	NA	GO:0001669 acrosomal vesicle; GO:0031410 cytoplasmic vesicle; GO:0061832 basal ectoplasmic specialization	NA	NA
101056014	AY036118	cDNA sequence AY036118	3.11091	NA	NA	NA	NA	1.56322	0.218352	0.443658	1.43217	0.072908	0.422808	-1.10981	0.528712	0.840812	1.19861	0.341747	0.733543	1.2385	0.177894	0.583013	-1.28915	0.180344	0.586117	GO:0008284 positive regulation of cell population proliferation; GO:0030097 hemopoiesis	NA	NA	NA
101056017	Gm28802	predicted gene 28802	-0.529093	NA	NA	NA	NA	3.86633	0.0139209	0.101857	-2.0934	0.29541	0.699851	-2.1445	0.103591	0.480911	-3.95782	0.00842176	0.172419	1.2223	0.655487	0.89359	1.93934	0.299416	0.703273	NA	NA	NA	NA
101056032	Gm9831	predicted gene 9831, transcript variant 3	-0.841227	NA	NA	NA	NA	1.03565	0.425457	0.622484	-1.17366	0.66758	0.898792	1.05078	0.869095	0.966871	-1.15671	0.689799	0.907082	-1.29707	0.379131	0.758313	-1.68891	0.157949	0.559219	GO:0008150 biological_process	GO:0005575 cellular_component	GO:0003674 molecular_function	NA
101056047	Gm28455	predicted gene 28455, transcript variant 3	2.30917	NA	NA	NA	NA	0.865576	0.522093	0.694007	1.11039	0.503762	0.829732	-1.00783	0.951083	0.987846	-1.07635	0.611089	0.876474	1.04052	0.740985	0.926644	-1.24059	0.157691	0.55889	NA	NA	NA	NA
101056065	Gm29771	predicted gene, 29771, transcript variant X3	0.266557	NA	NA	NA	NA	1.30493	0.303683	0.522681	1.94906	0.148834	0.547372	-1.22086	0.608692	0.875391	1.68742	0.243535	0.653931	1.96231	0.0765017	0.43126	1.12531	0.784217	0.941505	NA	NA	NA	NA
101056072	Gm29773	predicted gene, 29773, transcript variant X4	0.420576	NA	NA	NA	NA	3.03637	0.0353413	0.171989	-1.71203	0.0611549	0.396602	-1.04492	0.810975	0.949174	1.03218	0.878676	0.969457	1.12327	0.506697	0.830989	2.3155	0.00272392	0.103771	NA	NA	NA	NA
101056138	Gm20619	predicted gene 20619, transcript variant 1	-1.39398	NA	NA	NA	NA	2.04954	0.117489	0.321945	2.47678	0.332569	0.727997	2.57546	0.261702	0.670252	3.80535	0.13549	0.529233	3.07261	0.127477	0.517614	2.70424	0.259446	0.668242	NA	NA	NA	NA
101056159	Gm8104	predicted gene 8104, transcript variant X1	-1.67173	NA	NA	NA	NA	1.00513	0.441651	0.635153	-1.95127	0.270405	0.678348	-1.70773	0.253776	0.6635	-2.30879	0.121657	0.508839	-1.19816	0.697818	0.909864	-1.203	0.747917	0.928795	NA	NA	NA	NA
101056205	Gm29797	predicted gene, 29797, transcript variant X2	0.497272	NA	NA	NA	NA	0.537777	0.74526	0.844239	-1.25616	0.402857	0.774348	1.05819	0.773456	0.938232	1.10689	0.657286	0.894223	-1.01856	0.920994	0.980225	1.4116	0.175942	0.580984	NA	NA	NA	NA
101056225	Gm29801	predicted gene, 29801	5.70048	NA	NA	NA	NA	1.38359	0.274748	0.497733	1.066	0.673127	0.900858	1.23305	0.0927908	0.46137	-1.02934	0.832945	0.956026	-1.10611	0.374969	0.755865	1.1233	0.418272	0.784483	NA	NA	NA	NA
101056232	Gm29804	predicted gene, 29804	6.31273	NA	NA	NA	NA	1.45137	0.251964	0.475948	-1.09378	0.509353	0.832117	1.21551	0.0797779	0.437529	1.12898	0.329461	0.725753	-1.04816	0.639932	0.887559	1.24229	0.0999283	0.474999	NA	NA	NA	NA
101056408	Gm15816	predicted gene 15816	-1.08943	NA	NA	NA	NA	0.526199	0.753596	0.849191	1.2414	0.710307	0.914227	-1.19673	0.696238	0.90967	-1.51618	0.428739	0.790637	-1.12464	0.792916	0.944225	1.09821	0.86595	0.965927	GO:0008150 biological_process	GO:0005575 cellular_component	GO:0003674 molecular_function	NA
101095	Zfp282	zinc finger protein 282	5.18013	NA	NA	NA	NA	0.420649	0.828515	0.894617	1.08793	0.336285	0.730735	1.00515	0.940884	0.985477	1.01977	0.805296	0.947574	1.04732	0.481487	0.819125	1.01056	0.897894	0.974756	GO:0000122 negative regulation of transcription by RNA polymerase II; GO:0006357 regulation of transcription by RNA polymerase II	NA	GO:0000977 RNA polymerase II transcription regulatory region sequence-specific DNA binding; GO:0000981 DNA-binding transcription factor activity, RNA polymerase II-specific; GO:0001227 DNA-binding transcription repressor activity, RNA polymerase II-specific; GO:1990837 sequence-specific double-stranded DNA binding	05168 Herpes simplex virus 1 infection
101100	Ttll3	tubulin tyrosine ligase-like family, member 3, transcript variant 1	5.08237	brown	817	NA	NA	7.02762	0.000726097	0.0182778	1.20532	0.0560485	0.382233	1.18466	0.0349396	0.317015	-1.11466	0.208394	0.617602	1.15045	0.057836	0.387574	1.06401	0.483165	0.81968	GO:0003341 cilium movement; GO:0018094 protein polyglycylation; GO:0030317 flagellated sperm motility; GO:0036211 protein modification process; GO:0060271 cilium assembly	GO:0005737 cytoplasm; GO:0005856 cytoskeleton; GO:0005874 microtubule; GO:0005929 cilium; GO:0005930 axoneme; GO:0015630 microtubule cytoskeleton; GO:0031514 motile cilium; GO:0036126 sperm flagellum; GO:0042995 cell projection	GO:0000166 nucleotide binding; GO:0005524 ATP binding; GO:0016874 ligase activity; GO:0046872 metal ion binding; GO:0070735 protein-glycine ligase activity; GO:0070736 protein-glycine ligase activity, initiating	NA
101113	Snx21	sorting nexin family member 21, transcript variant X5	3.73665	NA	NA	NA	NA	1.03584	0.425359	0.622463	-1.08438	0.320633	0.719618	-1.00037	0.995446	0.998829	-1.05539	0.463396	0.809493	1.05772	0.36044	0.746582	1.02273	0.767855	0.936062	GO:0008150 biological_process; GO:0015031 protein transport	GO:0005768 endosome; GO:0016020 membrane; GO:0031410 cytoplasmic vesicle; GO:0031901 early endosome membrane	GO:0003674 molecular_function; GO:0005546 phosphatidylinositol-4,5-bisphosphate binding; GO:0008289 lipid binding; GO:0032266 phosphatidylinositol-3-phosphate binding; GO:0035091 phosphatidylinositol binding; GO:1901981 phosphatidylinositol phosphate binding	NA
101118	Tmem168	transmembrane protein 168, transcript variant 1	3.15326	NA	NA	NA	NA	2.96357	0.0384862	0.178929	-1.42845	0.00892172	0.177199	-1.23976	0.0273576	0.288053	1.06908	0.534913	0.843201	1.08214	0.373626	0.755319	1.24613	0.0673051	0.41116	GO:0008150 biological_process	GO:0016020 membrane; GO:0016021 integral component of membrane; GO:0030133 transport vesicle	GO:0003674 molecular_function	NA
101122	Rpusd3	RNA pseudouridylate synthase domain containing 3, transcript variant 1	2.6817	NA	NA	NA	NA	0.730715	0.609237	0.753398	-1.03747	0.775542	0.938985	-1.02916	0.773706	0.938235	-1.19501	0.133206	0.525657	-1.12233	0.238211	0.64842	-1.04256	0.732801	0.923526	GO:0000455 enzyme-directed rRNA pseudouridine synthesis; GO:0001522 pseudouridine synthesis; GO:0006397 mRNA processing; GO:0009451 RNA modification; GO:0070131 positive regulation of mitochondrial translation	GO:0005739 mitochondrion; GO:0035770 ribonucleoprotein granule	GO:0003723 RNA binding; GO:0009982 pseudouridine synthase activity; GO:0016853 isomerase activity	NA
101142	Itfg2	integrin alpha FG-GAP repeat containing 2	3.43425	NA	NA	NA	NA	0.996686	0.446221	0.638488	-1.00116	0.990529	0.997428	1.10526	0.2056	0.614426	1.09104	0.332535	0.727958	-1.01843	0.802167	0.946775	1.12174	0.22182	0.632111	GO:0002314 germinal center B cell differentiation; GO:0032006 regulation of TOR signaling; GO:0034198 cellular response to amino acid starvation; GO:0042149 cellular response to glucose starvation; GO:1904262 negative regulation of TORC1 signaling	GO:0005654 nucleoplasm; GO:0005764 lysosome; GO:0005765 lysosomal membrane; GO:0005829 cytosol; GO:0016020 membrane; GO:0140007 KICSTOR complex	GO:0003674 molecular_function	NA
101148	Bmt2	base methyltransferase of 25S rRNA 2	5.0084	NA	NA	NA	NA	1.59689	0.209136	0.433404	-1.10327	0.323356	0.721789	-1.1823	0.0415938	0.340361	-1.04361	0.636273	0.886231	1.02925	0.697523	0.909804	-1.05348	0.5763	0.86147	GO:0032259 methylation; GO:0034198 cellular response to amino acid starvation; GO:1904262 negative regulation of TORC1 signaling	GO:0140007 KICSTOR complex; GO:1990130 GATOR1 complex	GO:0008168 methyltransferase activity; GO:0016740 transferase activity; GO:1904047 S-adenosyl-L-methionine binding	NA
101185	Pot1a	protection of telomeres 1A	4.52075	NA	NA	NA	NA	1.2262	0.335507	0.54969	1.07078	0.375987	0.756653	1.05207	0.40676	0.777368	-1.14037	0.0708851	0.418433	-1.09497	0.127225	0.517157	-1.06808	0.368203	0.752149	GO:0000723 telomere maintenance; GO:0007004 telomere maintenance via telomerase; GO:0016233 telomere capping; GO:0032202 telomere assembly; GO:0032206 positive regulation of telomere maintenance; GO:0032210 regulation of telomere maintenance via telomerase; GO:0032211 negative regulation of telomere maintenance via telomerase; GO:0032212 positive regulation of telomere maintenance via telomerase;…	GO:0000781 chromosome, telomeric region; GO:0000783 nuclear telomere cap complex; GO:0005634 nucleus; GO:0005654 nucleoplasm; GO:0005694 chromosome; GO:0070187 shelterin complex	GO:0003677 DNA binding; GO:0005515 protein binding; GO:0010521 telomerase inhibitor activity; GO:0017151 DEAD/H-box RNA helicase binding; GO:0042162 telomeric DNA binding; GO:0043047 single-stranded telomeric DNA binding; GO:0061821 telomeric D-loop binding; GO:0098505 G-rich strand telomeric DNA binding; GO:1905773 8-hydroxy-2'-deoxyguanosine DNA binding; GO:1990955 G-rich single-stranded DNA bi…	NA
101187	Parp11	poly (ADP-ribose) polymerase family, member 11, transcript variant 1	5.39827	NA	NA	NA	NA	2.73199	0.0506648	0.205986	-1.07753	0.504623	0.830046	-1.14478	0.132296	0.524303	-1.3134	0.0120568	0.201403	1.0348	0.679879	0.903235	1.06855	0.528902	0.840829	GO:0006998 nuclear envelope organization; GO:0007283 spermatogenesis; GO:0015031 protein transport; GO:0030154 cell differentiation; GO:0051028 mRNA transport; GO:0070213 protein auto-ADP-ribosylation; GO:0140289 protein mono-ADP-ribosylation	GO:0005634 nucleus; GO:0005635 nuclear envelope; GO:0005643 nuclear pore; GO:0005654 nucleoplasm; GO:0005829 cytosol; GO:0016604 nuclear body	GO:0003950 NAD+ ADP-ribosyltransferase activity; GO:0016740 transferase activity; GO:0016757 glycosyltransferase activity; GO:1990404 NAD+-protein ADP-ribosyltransferase activity	NA
101197	Zfp956	zinc finger protein 956	4.20057	NA	NA	NA	NA	2.04219	0.118584	0.323399	-1.1503	0.0644353	0.4047	-1.07118	0.226682	0.637498	-1.09354	0.176192	0.581277	-1.07339	0.192548	0.599659	1.01657	0.808847	0.9488	GO:0006357 regulation of transcription by RNA polymerase II	NA	GO:0000978 RNA polymerase II cis-regulatory region sequence-specific DNA binding; GO:0000981 DNA-binding transcription factor activity, RNA polymerase II-specific	05168 Herpes simplex virus 1 infection
101202	Hepacam2	HEPACAM family member 2, transcript variant X7	-0.698471	NA	NA	NA	NA	0.764159	0.586846	0.738296	2.22431	0.228746	0.639463	-1.35414	0.600316	0.872117	2.05413	0.312812	0.713924	1.55698	0.422934	0.787487	-1.74298	0.387705	0.76399	GO:0007049 cell cycle; GO:0007098 centrosome cycle; GO:0051301 cell division	GO:0005654 nucleoplasm; GO:0005737 cytoplasm; GO:0005794 Golgi apparatus; GO:0005813 centrosome; GO:0005819 spindle; GO:0005856 cytoskeleton; GO:0016020 membrane; GO:0016021 integral component of membrane; GO:0030496 midbody; GO:0043231 intracellular membrane-bounded organelle; GO:0072686 mitotic spindle	GO:0003674 molecular_function	NA
101202684	Uchl1os	ubiquitin carboxy-terminal hydrolase L1, opposite strand	1.58934	NA	NA	NA	NA	2.10458	0.109618	0.31023	-1.26487	0.384972	0.762082	-1.55378	0.0435383	0.346441	1.3467	0.253944	0.663609	1.0219	0.914349	0.978818	1.15797	0.562616	0.855688	GO:0006412 translation; GO:0071466 cellular response to xenobiotic stimulus; GO:1905698 positive regulation of polysome binding	GO:0005634 nucleus; GO:0005737 cytoplasm	NA	NA
101206	Tada3	transcriptional adaptor 3, transcript variant 2	3.8861	NA	NA	NA	NA	1.23278	0.332732	0.547366	1.15267	0.101079	0.47686	1.07588	0.293516	0.69855	1.08765	0.289687	0.695665	1.04285	0.516663	0.835164	-1.02896	0.720013	0.918512	GO:0000278 mitotic cell cycle; GO:0001932 regulation of protein phosphorylation; GO:0006282 regulation of DNA repair; GO:0006355 regulation of DNA-templated transcription; GO:0006357 regulation of transcription by RNA polymerase II; GO:0010628 positive regulation of gene expression; GO:0016573 histone acetylation; GO:0031063 regulation of histone deacetylation; GO:0031647 regulation of protein st…	GO:0000124 SAGA complex; GO:0005634 nucleus; GO:0005654 nucleoplasm; GO:0033276 transcription factor TFTC complex; GO:0072686 mitotic spindle; GO:0140672 ATAC complex	GO:0003713 transcription coactivator activity; GO:0005515 protein binding; GO:0016922 nuclear receptor binding; GO:0019904 protein domain specific binding; GO:0030374 nuclear receptor coactivator activity	05165 Human papillomavirus infection
101214	Tra2a	transformer 2 alpha, transcript variant X7	6.52757	NA	NA	NA	NA	2.83399	0.0448552	0.193259	-1.02041	0.792318	0.944106	-1.19437	0.00807607	0.169254	-1.17374	0.0318409	0.306059	1.02475	0.672181	0.900425	-1.03246	0.659987	0.895612	GO:0000398 mRNA splicing, via spliceosome; GO:0006397 mRNA processing; GO:0008380 RNA splicing; GO:0048026 positive regulation of mRNA splicing, via spliceosome	GO:0005634 nucleus; GO:0005654 nucleoplasm; GO:0005681 spliceosomal complex; GO:0005730 nucleolus; GO:0043231 intracellular membrane-bounded organelle	GO:0003676 nucleic acid binding; GO:0003723 RNA binding; GO:0005515 protein binding; GO:0042802 identical protein binding	03040 Spliceosome; 04936 Alcoholic liver disease
101240	Wdr91	WD repeat domain 91	5.38697	NA	NA	NA	NA	1.83752	0.153749	0.370508	1.16825	0.117527	0.502887	1.19848	0.0278172	0.289922	1.06261	0.494641	0.825148	-1.0345	0.63997	0.887562	-1.0401	0.665853	0.898109	GO:0042176 regulation of protein catabolic process; GO:0043551 regulation of phosphatidylinositol 3-kinase activity; GO:0045022 early endosome to late endosome transport	GO:0005768 endosome; GO:0005829 cytosol; GO:0016020 membrane; GO:0031313 extrinsic component of endosome membrane; GO:0031901 early endosome membrane; GO:0031902 late endosome membrane	GO:0035014 phosphatidylinositol 3-kinase regulator activity	NA
101243624	Gm29811	predicted gene, 29811, transcript variant 2	-1.69344	NA	NA	NA	NA	0.72161	0.615413	0.757574	-3.09229	0.142993	0.540081	-1.00571	0.990341	0.997366	-1.19743	0.753046	0.930471	-1.51358	0.373018	0.754949	1.31026	0.690097	0.907213	NA	NA	NA	NA
101314	Brk1	BRICK1, SCAR/WAVE actin-nucleating complex subunit	5.62189	NA	NA	NA	NA	1.67932	0.188186	0.409178	-1.20371	0.077979	0.434527	-1.15364	0.0809363	0.440144	1.00267	0.976509	0.994484	1.04675	0.541398	0.846195	1.17917	0.0937788	0.463615	GO:0001701 in utero embryonic development; GO:0007015 actin filament organization; GO:0008064 regulation of actin polymerization or depolymerization; GO:0010592 positive regulation of lamellipodium assembly; GO:0016601 Rac protein signal transduction; GO:0030036 actin cytoskeleton organization; GO:0031334 positive regulation of protein-containing complex assembly; GO:0048144 fibroblast proliferat…	GO:0005737 cytoplasm; GO:0005856 cytoskeleton; GO:0030027 lamellipodium; GO:0031209 SCAR complex	GO:0031267 small GTPase binding; GO:0042802 identical protein binding; GO:0044877 protein-containing complex binding	04810 Regulation of actin cytoskeleton; 05132 Salmonella infection
101320	Dyrk4	dual-specificity tyrosine-(Y)-phosphorylation regulated kinase 4, transcript variant X8	-2.60596	NA	NA	NA	NA	0.531176	0.750013	0.846836	1.38932	0.74708	0.928644	-1.33559	0.735798	0.924715	-4.25859	0.147859	0.54607	-1.8856	0.462015	0.80856	-2.9763	0.292375	0.697635	GO:0006468 protein phosphorylation; GO:0016310 phosphorylation; GO:0018105 peptidyl-serine phosphorylation; GO:0018107 peptidyl-threonine phosphorylation	GO:0005634 nucleus; GO:0005737 cytoplasm; GO:0005856 cytoskeleton; GO:0043231 intracellular membrane-bounded organelle	GO:0000166 nucleotide binding; GO:0004672 protein kinase activity; GO:0004674 protein serine/threonine kinase activity; GO:0004712 protein serine/threonine/tyrosine kinase activity; GO:0005524 ATP binding; GO:0016301 kinase activity; GO:0016740 transferase activity; GO:0046872 metal ion binding	NA
101351	Eogt	EGF domain-specific O-linked N-acetylglucosamine (GlcNAc) transferase	4.13823	NA	NA	NA	NA	2.82333	0.0454277	0.19429	-1.04069	0.708153	0.913442	-1.2606	0.0119699	0.200804	-1.16184	0.137728	0.532364	-1.02697	0.744344	0.9277	-1.1965	0.0886171	0.453676	GO:0006493 protein O-linked glycosylation; GO:0097370 protein O-GlcNAcylation via threonine	GO:0005783 endoplasmic reticulum; GO:0005788 endoplasmic reticulum lumen	GO:0016262 protein N-acetylglucosaminyltransferase activity; GO:0016740 transferase activity; GO:0016757 glycosyltransferase activity; GO:0097363 protein O-GlcNAc transferase activity	00514 Other types of O-glycan biosynthesis
101358	Fbxl14	F-box and leucine-rich repeat protein 14	2.48214	NA	NA	NA	NA	0.576132	0.717657	0.826116	1.01464	0.918203	0.979456	1.03777	0.744895	0.92794	1.00143	0.991099	0.997591	1.12732	0.26917	0.677557	1.07222	0.602564	0.872948	GO:0006511 ubiquitin-dependent protein catabolic process; GO:0031146 SCF-dependent proteasomal ubiquitin-dependent protein catabolic process	GO:0005737 cytoplasm; GO:0019005 SCF ubiquitin ligase complex	GO:0004842 ubiquitin-protein transferase activity	NA
101359	Prrt4	proline-rich transmembrane protein 4, transcript variant X1	1.22468	NA	NA	NA	NA	2.34967	0.0807343	0.263552	1.1636	0.525885	0.839115	1.75148	0.00842769	0.172423	1.18908	0.443183	0.798387	-1.42501	0.0581395	0.388318	-1.18631	0.453008	0.803555	GO:0008150 biological_process	GO:0005575 cellular_component; GO:0016020 membrane; GO:0016021 integral component of membrane	GO:0003674 molecular_function	NA
101401	Adamts9	a disintegrin-like and metallopeptidase (reprolysin type) with thrombospondin type 1 motif, 9	1.97655	NA	NA	NA	NA	0.718465	0.617555	0.759497	1.23977	0.40076	0.772767	1.1111	0.618764	0.879156	-1.4432	0.1357	0.529391	-1.21884	0.331702	0.727522	-1.35846	0.222038	0.632418	GO:0003179 heart valve morphogenesis; GO:0003229 ventricular cardiac muscle tissue development; GO:0006508 proteolysis; GO:0009617 response to bacterium; GO:0010596 negative regulation of endothelial cell migration; GO:0030198 extracellular matrix organization; GO:0030318 melanocyte differentiation; GO:0035909 aorta morphogenesis; GO:0045636 positive regulation of melanocyte differentiation; GO:0…	GO:0005615 extracellular space; GO:0005783 endoplasmic reticulum; GO:0009986 cell surface; GO:0031012 extracellular matrix; GO:0043231 intracellular membrane-bounded organelle	GO:0004175 endopeptidase activity; GO:0004222 metalloendopeptidase activity; GO:0008237 metallopeptidase activity	NA
101437	Dhx32	DEAH (Asp-Glu-Ala-His) box polypeptide 32, transcript variant 2	5.56201	NA	NA	NA	NA	0.888612	0.508101	0.683418	1.00374	0.96487	0.991637	1.06531	0.35346	0.741714	1.03011	0.703527	0.91178	-1.06843	0.305802	0.707978	1.05981	0.471922	0.814289	NA	GO:0005622 intracellular anatomical structure; GO:0005634 nucleus; GO:0005681 spliceosomal complex; GO:0005739 mitochondrion	GO:0000166 nucleotide binding; GO:0003723 RNA binding; GO:0003724 RNA helicase activity; GO:0004386 helicase activity; GO:0005524 ATP binding; GO:0016787 hydrolase activity	NA
101471	Phrf1	PHD and ring finger domains 1	5.64872	turquoise	1215	NA	NA	5.87737	0.00193242	0.0327918	1.18105	0.00511904	0.139493	1.11465	0.018587	0.243937	1.13806	0.0152696	0.224646	1.02089	0.608138	0.875153	1.03051	0.552649	0.851261	GO:0006366 transcription by RNA polymerase II; GO:0006397 mRNA processing	NA	GO:0019904 protein domain specific binding; GO:0046872 metal ion binding; GO:0070063 RNA polymerase binding	NA
101476	Plekha1	pleckstrin homology domain containing, family A (phosphoinositide binding specific) member 1, transcript variant 2	6.50205	NA	NA	NA	NA	0.350116	0.875773	0.922658	-1.00555	0.923665	0.980901	1.00595	0.896887	0.974473	1.02155	0.687233	0.906063	-1.03251	0.46268	0.808979	1.00994	0.856032	0.962925	GO:0001553 luteinization; GO:0007283 spermatogenesis; GO:0008209 androgen metabolic process; GO:0008210 estrogen metabolic process; GO:0008585 female gonad development; GO:0009791 post-embryonic development; GO:0014065 phosphatidylinositol 3-kinase signaling; GO:0031529 ruffle organization; GO:0033327 Leydig cell differentiation; GO:0035264 multicellular organism growth; GO:0045184 establishment …	GO:0005634 nucleus; GO:0005654 nucleoplasm; GO:0005737 cytoplasm; GO:0005829 cytosol; GO:0005886 plasma membrane; GO:0016020 membrane; GO:0032587 ruffle membrane	GO:0008289 lipid binding; GO:0030165 PDZ domain binding; GO:0043325 phosphatidylinositol-3,4-bisphosphate binding	NA
101488	Slco2b1	solute carrier organic anion transporter family, member 2b1, transcript variant 1	1.39934	NA	NA	NA	NA	4.41614	0.00781359	0.0729604	-2.51205	0.0154094	0.225936	1.3546	0.182174	0.587913	-2.11318	0.00397414	0.124028	-1.14438	0.507476	0.831462	1.68993	0.104908	0.482617	GO:0006811 ion transport; GO:0015711 organic anion transport; GO:0015721 bile acid and bile salt transport; GO:0043252 sodium-independent organic anion transport; GO:0055085 transmembrane transport; GO:0071718 sodium-independent icosanoid transport	GO:0005886 plasma membrane; GO:0005887 integral component of plasma membrane; GO:0009925 basal plasma membrane; GO:0016020 membrane; GO:0016021 integral component of membrane; GO:0016324 apical plasma membrane	GO:0008514 organic anion transmembrane transporter activity; GO:0015125 bile acid transmembrane transporter activity; GO:0015347 sodium-independent organic anion transmembrane transporter activity	NA
101488212	Evi2	ecotropic viral integration site 2	0.591928	NA	NA	NA	NA	2.52094	0.065409	0.235951	-2.01303	0.220503	0.630833	-1.67802	0.132319	0.524337	-1.22061	0.567058	0.857527	2.10266	0.0262751	0.283749	2.78524	0.0487358	0.36218	GO:0030854 positive regulation of granulocyte differentiation	NA	NA	NA
101489	Ric8a	RIC8 guanine nucleotide exchange factor A	4.34408	NA	NA	NA	NA	1.24112	0.329249	0.543723	-1.06705	0.39889	0.771715	1.11084	0.093118	0.461893	1.09305	0.20797	0.617156	1.02221	0.697977	0.909957	1.09103	0.232937	0.643894	GO:0001701 in utero embryonic development; GO:0001944 vasculature development; GO:0007186 G protein-coupled receptor signaling pathway; GO:0007193 adenylate cyclase-inhibiting G protein-coupled receptor signaling pathway; GO:0007369 gastrulation; GO:0008277 regulation of G protein-coupled receptor signaling pathway; GO:0008542 visual learning; GO:0009416 response to light stimulus; GO:0042074 cel…	GO:0005737 cytoplasm; GO:0005829 cytosol; GO:0005886 plasma membrane; GO:0016020 membrane	GO:0001965 G-protein alpha-subunit binding; GO:0005085 guanyl-nucleotide exchange factor activity; GO:0005096 GTPase activator activity; GO:0005515 protein binding	NA
101490	Inpp5f	inositol polyphosphate-5-phosphatase F, transcript variant 1	5.86475	NA	NA	NA	NA	2.10199	0.109976	0.31068	1.05583	0.389034	0.764806	1.12034	0.0325833	0.308896	1.06038	0.31401	0.714662	1.02337	0.624393	0.881331	-1.0206	0.730091	0.922257	GO:0001921 positive regulation of receptor recycling; GO:0008344 adult locomotory behavior; GO:0014898 cardiac muscle hypertrophy in response to stress; GO:0031161 phosphatidylinositol catabolic process; GO:0033137 negative regulation of peptidyl-serine phosphorylation; GO:0042532 negative regulation of tyrosine phosphorylation of STAT protein; GO:0046856 phosphatidylinositol dephosphorylation; G…	GO:0005737 cytoplasm; GO:0005768 endosome; GO:0005769 early endosome; GO:0005905 clathrin-coated pit; GO:0016020 membrane; GO:0030424 axon; GO:0030425 dendrite; GO:0043025 neuronal cell body; GO:0043231 intracellular membrane-bounded organelle; GO:0045334 clathrin-coated endocytic vesicle; GO:0055037 recycling endosome	GO:0005515 protein binding; GO:0008934 inositol monophosphate 1-phosphatase activity; GO:0016787 hydrolase activity; GO:0034596 phosphatidylinositol phosphate 4-phosphatase activity; GO:0042578 phosphoric ester hydrolase activity; GO:0042803 protein homodimerization activity; GO:0043812 phosphatidylinositol-4-phosphate phosphatase activity; GO:0052832 inositol monophosphate 3-phosphatase activity…	00562 Inositol phosphate metabolism; 01100 Metabolic pathways; 04070 Phosphatidylinositol signaling system
101497	Plekhg2	pleckstrin homology domain containing, family G (with RhoGef domain) member 2, transcript variant 2	-0.057904	NA	NA	NA	NA	2.42697	0.073392	0.250695	-2.1225	0.0371207	0.326134	-1.08129	0.707968	0.913362	-1.52812	0.0691561	0.415145	1.14712	0.48141	0.819125	1.78452	0.0667323	0.409896	GO:0030833 regulation of actin filament polymerization	NA	GO:0005085 guanyl-nucleotide exchange factor activity	NA
101502	Hsd3b7	hydroxy-delta-5-steroid dehydrogenase, 3 beta- and steroid delta-isomerase 7, transcript variant 1	0.948384	NA	NA	NA	NA	1.95736	0.132021	0.341584	-1.17131	0.409208	0.778912	1.21598	0.193628	0.601027	-1.39283	0.0491807	0.363761	-1.03633	0.794488	0.94454	1.10418	0.577239	0.861878	GO:0001558 regulation of cell growth; GO:0006629 lipid metabolic process; GO:0006694 steroid biosynthetic process; GO:0006707 cholesterol catabolic process; GO:0035754 B cell chemotaxis	GO:0005783 endoplasmic reticulum; GO:0005811 lipid droplet; GO:0016020 membrane; GO:0016021 integral component of membrane; GO:0043231 intracellular membrane-bounded organelle	GO:0003854 3-beta-hydroxy-delta5-steroid dehydrogenase activity; GO:0016491 oxidoreductase activity; GO:0016616 oxidoreductase activity, acting on the CH-OH group of donors, NAD or NADP as acceptor; GO:0047016 cholest-5-ene-3-beta,7-alpha-diol 3-beta-dehydrogenase activity	00120 Primary bile acid biosynthesis; 01100 Metabolic pathways
101513	Mob2	MOB kinase activator 2, transcript variant 2	5.95253	NA	NA	NA	NA	1.15587	0.366511	0.576006	-1.22581	0.0545961	0.378602	1.02208	0.781816	0.940794	-1.07099	0.453836	0.804062	-1.09326	0.239569	0.65	1.06558	0.504698	0.830073	GO:0001934 positive regulation of protein phosphorylation; GO:0007165 signal transduction; GO:0010976 positive regulation of neuron projection development; GO:0030036 actin cytoskeleton organization	GO:0005634 nucleus; GO:0005654 nucleoplasm; GO:0005730 nucleolus; GO:0005737 cytoplasm; GO:0005829 cytosol; GO:0044306 neuron projection terminus	GO:0030295 protein kinase activator activity; GO:0046872 metal ion binding	NA
101540	Prkd2	protein kinase D2, transcript variant 1	3.39214	NA	NA	NA	NA	2.34914	0.0807875	0.263583	-1.00162	0.989694	0.997213	-1.28281	0.0219471	0.262189	-1.29442	0.0323177	0.307823	1.06104	0.539759	0.845414	-1.07476	0.54626	0.848263	GO:0001525 angiogenesis; GO:0001938 positive regulation of endothelial cell proliferation; GO:0002250 adaptive immune response; GO:0002376 immune system process; GO:0006468 protein phosphorylation; GO:0007155 cell adhesion; GO:0008219 cell death; GO:0010595 positive regulation of endothelial cell migration; GO:0016310 phosphorylation; GO:0018105 peptidyl-serine phosphorylation; GO:0018107 peptidy…	GO:0005634 nucleus; GO:0005654 nucleoplasm; GO:0005737 cytoplasm; GO:0005794 Golgi apparatus; GO:0005829 cytosol; GO:0005886 plasma membrane; GO:0016020 membrane	GO:0000166 nucleotide binding; GO:0004672 protein kinase activity; GO:0004674 protein serine/threonine kinase activity; GO:0004697 protein kinase C activity; GO:0004698 calcium-dependent protein kinase C activity; GO:0005080 protein kinase C binding; GO:0005524 ATP binding; GO:0016301 kinase activity; GO:0016740 transferase activity; GO:0046872 metal ion binding	04015 Rap1 signaling pathway; 04925 Aldosterone synthesis and secretion; 05208 Chemical carcinogenesis - reactive oxygen species
101543	Wtip	WT1-interacting protein	2.78662	NA	NA	NA	NA	1.25979	0.321564	0.537674	1.46216	0.0555734	0.381225	1.16475	0.333437	0.728657	1.1121	0.556084	0.852749	-1.06507	0.669138	0.899144	-1.11246	0.557788	0.853478	GO:0001666 response to hypoxia; GO:0006355 regulation of DNA-templated transcription; GO:0007010 cytoskeleton organization; GO:0022604 regulation of cell morphogenesis; GO:0030030 cell projection organization; GO:0031047 gene silencing by RNA; GO:0035195 miRNA-mediated gene silencing; GO:0035331 negative regulation of hippo signaling; GO:2000637 positive regulation of miRNA-mediated gene silencing	GO:0000932 P-body; GO:0005634 nucleus; GO:0005667 transcription regulator complex; GO:0005737 cytoplasm; GO:0005886 plasma membrane; GO:0005912 adherens junction; GO:0016020 membrane; GO:0030054 cell junction	GO:0003714 transcription corepressor activity; GO:0005515 protein binding; GO:0046872 metal ion binding	04390 Hippo signaling pathway; 04392 Hippo signaling pathway - multiple species
101544	Zfp575	zinc finger protein 575, transcript variant X1	1.47874	NA	NA	NA	NA	1.9789	0.128465	0.336147	1.58769	0.0068372	0.158166	-1.01676	0.900374	0.975286	1.02716	0.858445	0.963854	1.07075	0.588882	0.867283	-1.17931	0.279859	0.687013	GO:0008150 biological_process	GO:0005634 nucleus	GO:0003674 molecular_function; GO:0003677 DNA binding; GO:0046872 metal ion binding	NA
101565	Ccp110	centriolar coiled coil protein 110, transcript variant 1	5.75511	turquoise	1148	turquoise	334	13.8533	9.09113e-06	0.00137315	1.58444	0.000213023	0.0271878	1.72278	2.39706e-06	0.00225168	1.08457	0.39963	0.772092	-1.33346	0.00135559	0.071737	-1.36737	0.00407536	0.12514	GO:0007099 centriole replication; GO:0030030 cell projection organization; GO:0032053 ciliary basal body organization; GO:0032465 regulation of cytokinesis; GO:0045724 positive regulation of cilium assembly; GO:0051298 centrosome duplication; GO:1902018 negative regulation of cilium assembly; GO:1903723 negative regulation of centriole elongation	GO:0005737 cytoplasm; GO:0005813 centrosome; GO:0005814 centriole; GO:0005815 microtubule organizing center; GO:0005856 cytoskeleton; GO:0005929 cilium; GO:0032991 protein-containing complex; GO:0042995 cell projection	GO:0005515 protein binding	NA
101568	Vrk3	vaccinia related kinase 3	3.90994	NA	NA	NA	NA	3.31693	0.0255807	0.142696	1.1308	0.215502	0.626088	1.31431	0.00245765	0.0982853	-1.1211	0.213702	0.624331	-1.17663	0.0389828	0.332475	-1.17564	0.0929187	0.461629	GO:0006468 protein phosphorylation; GO:0007165 signal transduction; GO:0018105 peptidyl-serine phosphorylation; GO:0032516 positive regulation of phosphoprotein phosphatase activity; GO:0070373 negative regulation of ERK1 and ERK2 cascade	GO:0005634 nucleus; GO:0005654 nucleoplasm; GO:0005730 nucleolus; GO:0005737 cytoplasm; GO:0043231 intracellular membrane-bounded organelle	GO:0000166 nucleotide binding; GO:0004672 protein kinase activity; GO:0004674 protein serine/threonine kinase activity; GO:0005524 ATP binding; GO:0019903 protein phosphatase binding	NA
101592	Efl1	elongation factor like GTPase 1, transcript variant 2	5.76195	NA	NA	NA	NA	0.664866	0.654593	0.785234	1.04948	0.590837	0.868183	-1.11534	0.135401	0.529163	-1.0394	0.636926	0.886506	1.06769	0.335311	0.730244	-1.01678	0.84381	0.959472	GO:0006412 translation; GO:0006414 translational elongation; GO:0042254 ribosome biogenesis; GO:0042256 mature ribosome assembly; GO:0046039 GTP metabolic process	GO:0005829 cytosol; GO:1990904 ribonucleoprotein complex	GO:0000166 nucleotide binding; GO:0003746 translation elongation factor activity; GO:0003924 GTPase activity; GO:0005525 GTP binding; GO:0043022 ribosome binding	03008 Ribosome biogenesis in eukaryotes
101604	E430018J23Rik	RIKEN cDNA E430018J23 gene	1.46308	NA	NA	NA	NA	1.70172	0.182869	0.402877	1.0659	0.652637	0.89229	1.25896	0.0615654	0.397906	-1.13506	0.338332	0.73166	-1.0599	0.594702	0.869792	-1.17895	0.232125	0.643112	GO:0006357 regulation of transcription by RNA polymerase II	GO:0005634 nucleus	GO:0000978 RNA polymerase II cis-regulatory region sequence-specific DNA binding; GO:0000981 DNA-binding transcription factor activity, RNA polymerase II-specific	05168 Herpes simplex virus 1 infection
101612	Grwd1	glutamate-rich WD repeat containing 1, transcript variant 1	1.72053	NA	NA	NA	NA	1.04416	0.421028	0.618585	-1.01115	0.934916	0.983762	1.17487	0.157687	0.55889	1.07463	0.582427	0.863878	-1.15832	0.174454	0.579234	-1.11955	0.391445	0.766487	GO:0006260 DNA replication; GO:0006334 nucleosome assembly; GO:0006337 nucleosome disassembly; GO:0042254 ribosome biogenesis	GO:0005634 nucleus; GO:0005654 nucleoplasm; GO:0005694 chromosome; GO:0005730 nucleolus; GO:0005829 cytosol; GO:0032991 protein-containing complex	GO:0003682 chromatin binding; GO:0003688 DNA replication origin binding; GO:0042393 histone binding	NA
101613	Nlrp6	NLR family, pyrin domain containing 6, transcript variant X1	-0.508368	NA	NA	NA	NA	3.08545	0.0333778	0.166342	1.32114	0.344495	0.735459	1.44616	0.131004	0.522394	-1.9687	0.0221371	0.263128	-2.23862	0.00245839	0.0982853	-1.72756	0.0691118	0.415078	GO:0002376 immune system process; GO:0002438 acute inflammatory response to antigenic stimulus; GO:0002526 acute inflammatory response; GO:0002862 negative regulation of inflammatory response to antigenic stimulus; GO:0006954 inflammatory response; GO:0009617 response to bacterium; GO:0010506 regulation of autophagy; GO:0032611 interleukin-1 beta production; GO:0032621 interleukin-18 production; …	GO:0005634 nucleus; GO:0005737 cytoplasm; GO:0005829 cytosol; GO:0005886 plasma membrane; GO:0016020 membrane; GO:0043228 non-membrane-bounded organelle; GO:0061702 inflammasome complex; GO:0140738 NLRP6 inflammasome complex	GO:0000166 nucleotide binding; GO:0001530 lipopolysaccharide binding; GO:0003725 double-stranded RNA binding; GO:0005000 vasopressin receptor activity; GO:0005515 protein binding; GO:0005524 ATP binding; GO:0038187 pattern recognition receptor activity; GO:0042277 peptide binding; GO:0070891 lipoteichoic acid binding; GO:0140693 molecular condensate scaffold activity	04621 NOD-like receptor signaling pathway
101631	Pwwp2b	PWWP domain containing 2B, transcript variant 2	3.46569	NA	NA	NA	NA	2.67289	0.0543965	0.213615	1.00307	0.97978	0.994938	1.3986	0.00253008	0.100054	1.13293	0.269965	0.678201	-1.0853	0.369088	0.752654	1.05575	0.635837	0.88605	GO:0032968 positive regulation of transcription elongation by RNA polymerase II; GO:0035067 negative regulation of histone acetylation; GO:0120161 regulation of cold-induced thermogenesis; GO:1901675 negative regulation of histone H3-K27 acetylation; GO:2000616 negative regulation of histone H3-K9 acetylation	GO:0005634 nucleus; GO:0005654 nucleoplasm	GO:0005515 protein binding; GO:0120325 NuRD complex binding	NA
101685	Spty2d1	SPT2 chromatin protein domain containing 1	2.8086	pink	2	NA	NA	6.43073	0.00119232	0.0244175	1.07984	0.420644	0.78603	-1.0393	0.629857	0.883496	1.09375	0.31257	0.713741	1.42897	0.000100582	0.0180822	1.12138	0.211138	0.621302	GO:0006334 nucleosome assembly; GO:0006355 regulation of DNA-templated transcription; GO:0043486 histone exchange	GO:0005634 nucleus; GO:0005654 nucleoplasm; GO:0005730 nucleolus	GO:0003677 DNA binding; GO:0042393 histone binding	NA
101694	Mir9-3hg	Mir9-3 host gene, transcript variant 2	7.26049	NA	NA	NA	NA	1.32745	0.295113	0.515281	-1.07729	0.433767	0.793502	1.05944	0.442676	0.798177	1.12918	0.167889	0.571053	1.0632	0.387523	0.763898	1.22118	0.0343612	0.315105	GO:0008150 biological_process	GO:0005575 cellular_component	GO:0003674 molecular_function	NA
101700	Trim68	tripartite motif-containing 68, transcript variant 1	2.8749	NA	NA	NA	NA	1.19564	0.348674	0.561186	1.19654	0.0888848	0.454399	1.05999	0.488833	0.822292	1.092	0.36172	0.747473	1.06549	0.423064	0.787575	-1.08346	0.411415	0.780479	GO:0000209 protein polyubiquitination; GO:0010468 regulation of gene expression; GO:0010508 positive regulation of autophagy; GO:0016567 protein ubiquitination; GO:0032880 regulation of protein localization; GO:0043123 positive regulation of I-kappaB kinase/NF-kappaB signaling; GO:0045087 innate immune response; GO:0046596 regulation of viral entry into host cell; GO:0051092 positive regulation o…	GO:0005634 nucleus; GO:0005654 nucleoplasm; GO:0005730 nucleolus; GO:0005737 cytoplasm; GO:0005794 Golgi apparatus; GO:0005829 cytosol	GO:0004842 ubiquitin-protein transferase activity; GO:0008270 zinc ion binding; GO:0016740 transferase activity; GO:0019901 protein kinase binding; GO:0035035 histone acetyltransferase binding; GO:0042802 identical protein binding; GO:0042803 protein homodimerization activity; GO:0046872 metal ion binding; GO:0050681 nuclear androgen receptor binding; GO:0061630 ubiquitin protein ligase activity	NA
101706	Numa1	nuclear mitotic apparatus protein 1, transcript variant X1	7.11164	turquoise	1504	blue	519	13.508	1.0881e-05	0.00152268	1.19756	0.000812598	0.0536391	1.27772	1.8123e-06	0.00190209	1.05398	0.221286	0.631709	-1.0974	0.0131952	0.210376	-1.03769	0.398156	0.771337	GO:0000132 establishment of mitotic spindle orientation; GO:0001578 microtubule bundle formation; GO:0007049 cell cycle; GO:0007059 chromosome segregation; GO:0030513 positive regulation of BMP signaling pathway; GO:0030953 astral microtubule organization; GO:0031116 positive regulation of microtubule polymerization; GO:0032388 positive regulation of intracellular transport; GO:0045618 positive r…	GO:0000139 Golgi membrane; GO:0000922 spindle pole; GO:0005634 nucleus; GO:0005654 nucleoplasm; GO:0005694 chromosome; GO:0005737 cytoplasm; GO:0005813 centrosome; GO:0005829 cytosol; GO:0005856 cytoskeleton; GO:0005874 microtubule; GO:0005876 spindle microtubule; GO:0005886 plasma membrane; GO:0005938 cell cortex; GO:0016020 membrane; GO:0016363 nuclear matrix; GO:0019897 extrinsic component of …	GO:0005515 protein binding; GO:0008017 microtubule binding; GO:0008022 protein C-terminus binding; GO:0008289 lipid binding; GO:0015631 tubulin binding; GO:0019904 protein domain specific binding; GO:0035091 phosphatidylinositol binding; GO:0044877 protein-containing complex binding; GO:0051010 microtubule plus-end binding; GO:0051011 microtubule minus-end binding; GO:0070840 dynein complex bindi…	NA
101739	Psip1	PC4 and SFRS1 interacting protein 1, transcript variant 3	6.46718	NA	NA	NA	NA	1.66025	0.192837	0.414775	1.06207	0.338818	0.731865	1.12132	0.0298917	0.298108	1.00653	0.909111	0.977525	-1.09775	0.0569698	0.38494	-1.07287	0.239771	0.650145	GO:0000395 mRNA 5'-splice site recognition; GO:0006357 regulation of transcription by RNA polymerase II; GO:0006979 response to oxidative stress; GO:0009408 response to heat; GO:0045944 positive regulation of transcription by RNA polymerase II	GO:0000791 euchromatin; GO:0000792 heterochromatin; GO:0005634 nucleus; GO:0005654 nucleoplasm; GO:0034399 nuclear periphery	GO:0003677 DNA binding; GO:0003682 chromatin binding; GO:0003690 double-stranded DNA binding; GO:0003712 transcription coregulator activity; GO:0003713 transcription coactivator activity; GO:0097100 supercoiled DNA binding; GO:0140297 DNA-binding transcription factor binding	03250 Viral life cycle - HIV-1
101744	Acp7	acid phosphatase 7, tartrate resistant, transcript variant X2	0.952624	NA	NA	NA	NA	1.03515	0.425719	0.622737	1.46466	0.300226	0.703893	1.25447	0.419236	0.785169	-1.31377	0.376475	0.756837	-1.00094	0.997123	0.999304	-1.00972	0.977197	0.994525	GO:0008150 biological_process	GO:0005575 cellular_component; GO:0005576 extracellular region	GO:0003674 molecular_function; GO:0003993 acid phosphatase activity; GO:0016787 hydrolase activity; GO:0046872 metal ion binding	NA
101772	Ano1	anoctamin 1, calcium activated chloride channel, transcript variant 2	1.79185	brown	942	NA	NA	5.24614	0.00345317	0.0455026	-1.17837	0.542638	0.846551	2.98408	9.12736e-05	0.0171678	-1.3099	0.253968	0.663609	-1.61314	0.0212685	0.258307	1.0182	0.943053	0.986002	GO:0006811 ion transport; GO:0006812 cation transport; GO:0006821 chloride transport; GO:0007200 phospholipase C-activating G protein-coupled receptor signaling pathway; GO:0007275 multicellular organism development; GO:0015705 iodide transport; GO:0034605 cellular response to heat; GO:0035774 positive regulation of insulin secretion involved in cellular response to glucose stimulus; GO:0042391 r…	GO:0005654 nucleoplasm; GO:0005737 cytoplasm; GO:0005886 plasma membrane; GO:0005887 integral component of plasma membrane; GO:0009897 external side of plasma membrane; GO:0016020 membrane; GO:0016021 integral component of membrane; GO:0016324 apical plasma membrane; GO:0034707 chloride channel complex; GO:0045121 membrane raft	GO:0005102 signaling receptor binding; GO:0005227 calcium activated cation channel activity; GO:0005229 intracellular calcium activated chloride channel activity; GO:0005247 voltage-gated chloride channel activity; GO:0005254 chloride channel activity; GO:0005515 protein binding; GO:0015111 iodide transmembrane transporter activity; GO:0042802 identical protein binding; GO:0042803 protein homodim…	NA
101809	Spred3	sprouty-related EVH1 domain containing 3	5.42504	NA	NA	NA	NA	1.60884	0.205961	0.429565	1.26935	0.0484886	0.361573	1.01302	0.88881	0.972256	-1.1257	0.269599	0.67794	1.02078	0.813891	0.949925	-1.07434	0.512168	0.833444	GO:0007275 multicellular organism development; GO:0009966 regulation of signal transduction; GO:0010719 negative regulation of epithelial to mesenchymal transition; GO:0030512 negative regulation of transforming growth factor beta receptor signaling pathway; GO:0043409 negative regulation of MAPK cascade; GO:0070373 negative regulation of ERK1 and ERK2 cascade; GO:1902747 negative regulation of l…	GO:0005886 plasma membrane; GO:0016020 membrane	GO:0019901 protein kinase binding	NA
101831	Faap24	Fanconi anemia core complex associated protein 24	-0.460985	NA	NA	NA	NA	0.995313	0.446968	0.639111	1.1671	0.575962	0.861314	1.10647	0.663307	0.89715	-1.10171	0.698659	0.910099	1.24864	0.307639	0.709805	1.18405	0.521401	0.83686	GO:0006281 DNA repair; GO:0006974 cellular response to DNA damage stimulus; GO:0036297 interstrand cross-link repair	GO:0000785 chromatin; GO:0005634 nucleus; GO:0005654 nucleoplasm; GO:0043231 intracellular membrane-bounded organelle; GO:0043240 Fanconi anaemia nuclear complex; GO:0071821 FANCM-MHF complex	GO:0003677 DNA binding; GO:0003682 chromatin binding	03460 Fanconi anemia pathway
101835	AW146154	expressed sequence AW146154	3.18729	NA	NA	NA	NA	0.346559	0.878055	0.923919	1.01426	0.922724	0.980769	-1.11663	0.354244	0.742109	-1.06391	0.648877	0.89105	1.02285	0.841175	0.958784	-1.10972	0.457778	0.806185	GO:0006357 regulation of transcription by RNA polymerase II	GO:0005634 nucleus	GO:0000978 RNA polymerase II cis-regulatory region sequence-specific DNA binding; GO:0001228 DNA-binding transcription activator activity, RNA polymerase II-specific	05168 Herpes simplex virus 1 infection
101861	Ints4	integrator complex subunit 4, transcript variant 1	4.89049	NA	NA	NA	NA	2.6758	0.0542061	0.213462	1.1581	0.0466959	0.35627	1.14737	0.0227702	0.267022	1.04977	0.457408	0.80597	-1.08707	0.127737	0.517929	-1.0479	0.483518	0.819791	GO:0016180 snRNA processing	GO:0005634 nucleus; GO:0005730 nucleolus; GO:0032039 integrator complex	GO:0003674 molecular_function	NA
101867	Rrp8	ribosomal RNA processing 8, transcript variant X1	1.51343	NA	NA	NA	NA	1.58357	0.212736	0.436686	1.3991	0.0727611	0.422451	1.07439	0.647225	0.890484	-1.09283	0.609727	0.875789	1.09496	0.535978	0.843685	-1.33568	0.108018	0.487194	GO:0000183 rDNA heterochromatin formation; GO:0006325 chromatin organization; GO:0006364 rRNA processing; GO:0031062 positive regulation of histone methylation; GO:0031065 positive regulation of histone deacetylation; GO:0032259 methylation; GO:0042149 cellular response to glucose starvation; GO:0045786 negative regulation of cell cycle; GO:0045892 negative regulation of DNA-templated transcripti…	GO:0005634 nucleus; GO:0005654 nucleoplasm; GO:0005677 chromatin silencing complex; GO:0005730 nucleolus; GO:0005829 cytosol; GO:0005886 plasma membrane; GO:0033553 rDNA heterochromatin; GO:0061773 eNoSc complex	GO:0008168 methyltransferase activity; GO:0016740 transferase activity; GO:0035064 methylated histone binding	NA
101869	Unc45a	unc-45 myosin chaperone A	5.19642	NA	NA	NA	NA	0.909021	0.495937	0.674226	1.06653	0.461059	0.808056	1.12031	0.112156	0.494067	1.07552	0.36522	0.750063	-1.03614	0.586275	0.865883	1.00982	0.905032	0.976624	GO:0007275 multicellular organism development; GO:0007517 muscle organ development; GO:0030154 cell differentiation; GO:0061077 chaperone-mediated protein folding	GO:0005634 nucleus; GO:0005737 cytoplasm; GO:0005794 Golgi apparatus; GO:0005829 cytosol; GO:0016607 nuclear speck	GO:0005515 protein binding; GO:0051879 Hsp90 protein binding	NA
101883	Igflr1	IGF-like family receptor 1	2.49804	NA	NA	NA	NA	0.908305	0.49636	0.674425	1.16358	0.219007	0.629231	1.03793	0.698599	0.910099	-1.09945	0.395222	0.769169	-1.13847	0.167911	0.571066	-1.12001	0.330382	0.72661	GO:0008150 biological_process	GO:0005654 nucleoplasm; GO:0005886 plasma membrane; GO:0016020 membrane; GO:0016021 integral component of membrane	GO:0003674 molecular_function; GO:0005515 protein binding	NA
101943	Sf3b3	splicing factor 3b, subunit 3, transcript variant X2	5.4567	NA	NA	NA	NA	0.841825	0.536805	0.70474	1.00108	0.985157	0.996356	-1.015	0.745903	0.928196	-1.06754	0.226144	0.636856	-1.05227	0.250314	0.660193	-1.00347	0.949635	0.987555	GO:0000398 mRNA splicing, via spliceosome; GO:0006282 regulation of DNA repair; GO:0006397 mRNA processing; GO:0008380 RNA splicing; GO:0035521 monoubiquitinated histone deubiquitination; GO:0035522 monoubiquitinated histone H2A deubiquitination; GO:0042177 negative regulation of protein catabolic process; GO:0043484 regulation of RNA splicing; GO:0043966 histone H3 acetylation; GO:0045893 positi…	GO:0000124 SAGA complex; GO:0005634 nucleus; GO:0005654 nucleoplasm; GO:0005681 spliceosomal complex; GO:0005684 U2-type spliceosomal complex; GO:0005686 U2 snRNP; GO:0005689 U12-type spliceosomal complex; GO:0005730 nucleolus; GO:0071005 U2-type precatalytic spliceosome; GO:0071013 catalytic step 2 spliceosome	GO:0003676 nucleic acid binding; GO:0030620 U2 snRNA binding; GO:0044877 protein-containing complex binding	03040 Spliceosome
101966	D8Ertd738e	DNA segment, Chr 8, ERATO Doi 738, expressed	3.10369	NA	NA	NA	NA	1.74586	0.172832	0.391404	-1.28745	0.0303507	0.299836	1.0886	0.321434	0.720195	1.14877	0.165931	0.568543	1.03872	0.632864	0.884663	1.22191	0.0613897	0.39726	GO:0008150 biological_process	NA	GO:0003674 molecular_function	NA
101985	Usb1	U6 snRNA biogenesis 1	2.90428	NA	NA	turquoise	391	4.60406	0.00645821	0.0657307	1.39275	0.00429766	0.128269	1.27237	0.00970419	0.183459	1.03974	0.68812	0.906437	-1.11203	0.193448	0.600808	-1.07157	0.487789	0.822016	GO:0008380 RNA splicing; GO:0034472 snRNA 3'-end processing; GO:0034477 U6 snRNA 3'-end processing	GO:0005634 nucleus; GO:0005654 nucleoplasm; GO:0045171 intercellular bridge	GO:0000175 3'-5'-exoribonuclease activity; GO:0004518 nuclease activity; GO:0016787 hydrolase activity; GO:0016829 lyase activity; GO:1990838 poly(U)-specific exoribonuclease activity, producing 3' uridine cyclic phosphate ends	NA
101994	Champ1	chromosome alignment maintaining phosphoprotein 1, transcript variant 2	2.93462	NA	NA	NA	NA	2.7724	0.0482722	0.200332	1.19436	0.163841	0.566251	1.24649	0.0411096	0.33899	1.33216	0.0227544	0.266896	1.03636	0.706953	0.912992	1.06816	0.577716	0.862003	GO:0031134 sister chromatid biorientation; GO:0034501 protein localization to kinetochore; GO:0035372 protein localization to microtubule; GO:0051315 attachment of mitotic spindle microtubules to kinetochore	GO:0000775 chromosome, centromeric region; GO:0000776 kinetochore; GO:0000793 condensed chromosome; GO:0005634 nucleus; GO:0005654 nucleoplasm; GO:0005694 chromosome; GO:0005737 cytoplasm; GO:0005819 spindle; GO:0005856 cytoskeleton; GO:0016604 nuclear body; GO:0090543 Flemming body	GO:0046872 metal ion binding	NA
102015	AI225912	expressed sequence AI225912	-3.50312	NA	NA	NA	NA	1.24283	0.328537	0.543339	-12.2232	0.0786645	0.435708	2.43203	0.291014	0.696553	-3.6834	0.174172	0.579037	-3.17524	0.155138	0.556247	2.84447	0.398177	0.771337	NA	NA	NA	NA
102032	Smim19	small integral membrane protein 19, transcript variant 2	2.49252	NA	NA	NA	NA	2.28589	0.087379	0.275071	1.05096	0.82205	0.952451	1.08673	0.661294	0.896083	1.34304	0.177114	0.582364	1.42539	0.0525727	0.373047	-1.06819	0.753511	0.930661	GO:0008150 biological_process	GO:0016020 membrane; GO:0016021 integral component of membrane	GO:0003674 molecular_function	NA
102058	Exoc8	exocyst complex component 8	3.02345	NA	NA	NA	NA	0.846511	0.53388	0.702393	-1.12293	0.222144	0.632477	-1.03458	0.642857	0.888605	-1.02682	0.750536	0.929754	1.0625	0.386333	0.763248	1.1583	0.105279	0.483288	GO:0000281 mitotic cytokinesis; GO:0006887 exocytosis; GO:0006893 Golgi to plasma membrane transport; GO:0006904 vesicle docking involved in exocytosis; GO:0007032 endosome organization; GO:0008104 protein localization; GO:0015031 protein transport; GO:0022617 extracellular matrix disassembly; GO:0090148 membrane fission; GO:0090522 vesicle tethering involved in exocytosis	GO:0000145 exocyst; GO:0005737 cytoplasm; GO:0005770 late endosome; GO:0005886 plasma membrane; GO:0031252 cell leading edge; GO:0042995 cell projection	GO:0031267 small GTPase binding; GO:0035091 phosphatidylinositol binding	NA
102060	Gadd45gip1	growth arrest and DNA-damage-inducible, gamma interacting protein 1	1.87123	NA	NA	NA	NA	0.910538	0.495042	0.673586	-1.00899	0.938836	0.984809	-1.0568	0.563952	0.856061	1.24031	0.0655158	0.406828	1.06969	0.459408	0.80713	1.02914	0.796073	0.944953	GO:0007049 cell cycle; GO:0008284 positive regulation of cell population proliferation; GO:0032543 mitochondrial translation; GO:1903862 positive regulation of oxidative phosphorylation	GO:0005634 nucleus; GO:0005654 nucleoplasm; GO:0005739 mitochondrion; GO:0005743 mitochondrial inner membrane; GO:0005762 mitochondrial large ribosomal subunit; GO:0005840 ribosome	GO:0005515 protein binding; GO:0097177 mitochondrial ribosome binding	NA
102075	Plekhg4	pleckstrin homology domain containing, family G (with RhoGef domain) member 4, transcript variant 2	1.91954	NA	NA	NA	NA	0.9054	0.498079	0.675672	-1.28418	0.474394	0.815474	-1.08908	0.726851	0.921058	1.19951	0.511586	0.833034	1.22282	0.384599	0.761874	1.79078	0.0770075	0.432279	GO:0090630 activation of GTPase activity	GO:0005575 cellular_component	GO:0003674 molecular_function	NA
102093	Phkb	phosphorylase kinase beta, transcript variant 3	6.26	NA	NA	NA	NA	1.02917	0.428852	0.625245	-1.01139	0.873569	0.96797	-1.09344	0.124185	0.512214	1.00904	0.890167	0.972686	-1.02236	0.679092	0.902996	-1.03199	0.640178	0.887754	GO:0005975 carbohydrate metabolic process; GO:0005977 glycogen metabolic process; GO:0006468 protein phosphorylation	GO:0005886 plasma membrane; GO:0005964 phosphorylase kinase complex; GO:0016020 membrane	GO:0005516 calmodulin binding	04020 Calcium signaling pathway; 04910 Insulin signaling pathway; 04922 Glucagon signaling pathway
102098	Arhgef18	rho/rac guanine nucleotide exchange factor (GEF) 18, transcript variant 2	6.13454	NA	NA	NA	NA	1.64677	0.196194	0.419018	1.00019	0.997755	0.999525	1.03463	0.533921	0.842925	-1.10607	0.119137	0.505478	-1.07103	0.192066	0.599151	1.04249	0.523282	0.837808	GO:0007264 small GTPase mediated signal transduction; GO:0008360 regulation of cell shape; GO:0030036 actin cytoskeleton organization; GO:0035023 regulation of Rho protein signal transduction; GO:0051497 negative regulation of stress fiber assembly; GO:0150105 protein localization to cell-cell junction	GO:0005737 cytoplasm; GO:0005829 cytosol; GO:0005856 cytoskeleton; GO:0005886 plasma membrane; GO:0016020 membrane; GO:0045177 apical part of cell	GO:0005085 guanyl-nucleotide exchange factor activity; GO:0046872 metal ion binding	04530 Tight junction
102103	Mtus1	mitochondrial tumor suppressor 1, transcript variant 4	4.84814	NA	NA	NA	NA	3.90219	0.0133937	0.100088	1.19452	0.0743695	0.426345	1.30623	0.00252404	0.0998911	-1.09042	0.330748	0.726745	-1.06038	0.423698	0.787799	-1.07672	0.418245	0.784447	GO:0007049 cell cycle; GO:0010758 regulation of macrophage chemotaxis	GO:0005634 nucleus; GO:0005730 nucleolus; GO:0005737 cytoplasm; GO:0005739 mitochondrion; GO:0005794 Golgi apparatus; GO:0005886 plasma membrane; GO:0015630 microtubule cytoskeleton; GO:0016020 membrane	GO:0008017 microtubule binding	NA
102115	Dohh	deoxyhypusine hydroxylase/monooxygenase	1.2493	NA	NA	NA	NA	0.565659	0.725186	0.831688	-1.03346	0.878365	0.969337	-1.04235	0.809607	0.948976	1.20876	0.362689	0.748213	1.00705	0.965582	0.991854	-1.12737	0.558059	0.853541	GO:0008612 peptidyl-lysine modification to peptidyl-hypusine	GO:0005575 cellular_component	GO:0005506 iron ion binding; GO:0016491 oxidoreductase activity; GO:0019135 deoxyhypusine monooxygenase activity	NA
102122	Psme3ip1	proteasome activator subunit 3 interacting protein 1, transcript variant 1	4.23455	NA	NA	NA	NA	0.260501	0.929053	0.95462	1.0799	0.344182	0.735221	-1.0325	0.624622	0.881383	1.01044	0.889857	0.972568	1.00433	0.944326	0.98629	-1.05568	0.481567	0.819125	GO:0032091 negative regulation of protein binding; GO:1901799 negative regulation of proteasomal protein catabolic process	GO:0005634 nucleus	GO:0003674 molecular_function	NA
102124	Enkd1	enkurin domain containing 1, transcript variant X2	1.91386	NA	NA	NA	NA	0.308827	0.901498	0.937908	1.01804	0.930514	0.982934	-1.03517	0.829958	0.955091	1.06827	0.725795	0.920676	-1.049	0.7547	0.931006	1.07102	0.723177	0.919654	GO:0008150 biological_process	GO:0005881 cytoplasmic microtubule; GO:0015630 microtubule cytoskeleton; GO:0097546 ciliary base; GO:0097731 9+0 non-motile cilium	GO:0003674 molecular_function	NA
102141	Snx25	sorting nexin 25, transcript variant 1	5.8466	NA	NA	NA	NA	1.05214	0.416916	0.615367	-1.06607	0.557967	0.853503	1.07929	0.378141	0.757923	-1.01803	0.857204	0.963304	-1.16591	0.0705201	0.417618	1.02505	0.809525	0.948944	GO:0015031 protein transport; GO:0030512 negative regulation of transforming growth factor beta receptor signaling pathway; GO:0032801 receptor catabolic process; GO:0060394 negative regulation of pathway-restricted SMAD protein phosphorylation	GO:0005768 endosome; GO:0016020 membrane; GO:0043231 intracellular membrane-bounded organelle	GO:0034713 type I transforming growth factor beta receptor binding; GO:0035091 phosphatidylinositol binding	NA
102162	Taf5l	TATA-box binding protein associated factor 5 like, transcript variant 1	3.9197	NA	NA	NA	NA	1.35545	0.284782	0.506084	1.06853	0.55069	0.850495	1.04081	0.660493	0.895877	1.25766	0.0393197	0.333317	1.11508	0.21072	0.620891	1.01021	0.922992	0.98077	GO:0006282 regulation of DNA repair; GO:0006355 regulation of DNA-templated transcription; GO:0006357 regulation of transcription by RNA polymerase II; GO:0016573 histone acetylation; GO:0035521 monoubiquitinated histone deubiquitination; GO:0035522 monoubiquitinated histone H2A deubiquitination; GO:0043484 regulation of RNA splicing; GO:0043966 histone H3 acetylation; GO:0045893 positive regulat…	GO:0000123 histone acetyltransferase complex; GO:0000124 SAGA complex; GO:0005634 nucleus; GO:0016607 nuclear speck; GO:0033276 transcription factor TFTC complex; GO:0036464 cytoplasmic ribonucleoprotein granule; GO:0140513 nuclear protein-containing complex	GO:0003713 transcription coactivator activity	03022 Basal transcription factors
102182	Prmt9	protein arginine methyltransferase 9, transcript variant 1	4.73732	NA	NA	NA	NA	1.77282	0.16698	0.384962	-1.07831	0.43714	0.795243	-1.0338	0.659572	0.895485	-1.09631	0.301078	0.704277	-1.17475	0.0353239	0.318499	-1.04475	0.631532	0.88419	GO:0006397 mRNA processing; GO:0018216 peptidyl-arginine methylation; GO:0032259 methylation	GO:0005737 cytoplasm	GO:0008168 methyltransferase activity; GO:0016274 protein-arginine N-methyltransferase activity; GO:0016740 transferase activity; GO:0035241 protein-arginine omega-N monomethyltransferase activity; GO:0035243 protein-arginine omega-N symmetric methyltransferase activity	NA
102193	Zdhhc7	zinc finger, DHHC domain containing 7	4.34793	NA	NA	NA	NA	1.62616	0.201441	0.424799	1.09735	0.396539	0.770236	1.20418	0.0447531	0.349901	1.09302	0.386521	0.763319	-1.12708	0.157652	0.558876	-1.12058	0.277142	0.684765	GO:0006612 protein targeting to membrane; GO:0008277 regulation of G protein-coupled receptor signaling pathway; GO:0009895 negative regulation of catabolic process; GO:0018230 peptidyl-L-cysteine S-palmitoylation; GO:0018345 protein palmitoylation; GO:0030859 polarized epithelial cell differentiation; GO:0044381 glucose import in response to insulin stimulus; GO:0150106 regulation of protein loc…	GO:0005654 nucleoplasm; GO:0005783 endoplasmic reticulum; GO:0005794 Golgi apparatus; GO:0016020 membrane; GO:0016021 integral component of membrane	GO:0016409 palmitoyltransferase activity; GO:0016740 transferase activity; GO:0016746 acyltransferase activity; GO:0019705 protein-cysteine S-myristoyltransferase activity; GO:0019706 protein-cysteine S-palmitoyltransferase activity; GO:0140439 protein-cysteine S-stearoyltransferase activity	NA
102209	Snapc2	small nuclear RNA activating complex, polypeptide 2	1.30124	NA	NA	NA	NA	1.30399	0.304046	0.522915	1.14074	0.583222	0.864324	1.15465	0.449035	0.801366	1.51102	0.0811424	0.440368	-1.07835	0.672622	0.900627	1.11496	0.630525	0.883758	GO:0008150 biological_process	GO:0005634 nucleus; GO:0005654 nucleoplasm; GO:0005829 cytosol; GO:0016604 nuclear body	GO:0003674 molecular_function	NA
102216272	Ak6	adenylate kinase 6	2.94216	NA	NA	NA	NA	0.11779	0.986852	0.990675	1.06303	0.775317	0.938905	1.00312	0.985295	0.99636	-1.03032	0.876878	0.968817	1.0189	0.907027	0.976994	1.04904	0.812582	0.949663	NA	GO:0005634 nucleus; GO:0005654 nucleoplasm; GO:0005737 cytoplasm; GO:0005813 centrosome; GO:0005829 cytosol; GO:0015030 Cajal body; GO:0016607 nuclear speck	GO:0004017 adenylate kinase activity; GO:0005524 ATP binding	00230 Purine metabolism; 01100 Metabolic pathways; 01232 Nucleotide metabolism; 01240 Biosynthesis of cofactors; 03008 Ribosome biogenesis in eukaryotes
102238433	Gm28042	predicted gene, 28042	2.61034	NA	NA	NA	NA	3.05429	0.0346101	0.17022	2.73507	0.00308979	0.110761	1.5117	0.131736	0.523268	1.20298	0.549042	0.849741	-1.26303	0.352863	0.741403	-1.77105	0.0662857	0.408953	GO:0046475 glycerophospholipid catabolic process	GO:0005829 cytosol	GO:0004623 phospholipase A2 activity; GO:0005509 calcium ion binding; GO:0005544 calcium-dependent phospholipid binding; GO:0047498 calcium-dependent phospholipase A2 activity	NA
102247	Gpat4	glycerol-3-phosphate acyltransferase 4	5.07428	NA	NA	NA	NA	0.893144	0.505381	0.681194	-1.07627	0.468314	0.812186	1.14902	0.0931044	0.461878	1.06826	0.475104	0.815817	-1.07297	0.352715	0.74131	1.06227	0.526353	0.839437	GO:0002071 glandular epithelial cell maturation; GO:0006629 lipid metabolic process; GO:0006631 fatty acid metabolic process; GO:0006637 acyl-CoA metabolic process; GO:0006641 triglyceride metabolic process; GO:0006656 phosphatidylcholine biosynthetic process; GO:0007595 lactation; GO:0008610 lipid biosynthetic process; GO:0008654 phospholipid biosynthetic process; GO:0019432 triglyceride biosynt…	GO:0005783 endoplasmic reticulum; GO:0016020 membrane; GO:0016021 integral component of membrane; GO:0030176 integral component of endoplasmic reticulum membrane	GO:0004366 glycerol-3-phosphate O-acyltransferase activity; GO:0005515 protein binding; GO:0016740 transferase activity; GO:0016746 acyltransferase activity; GO:0102420 sn-1-glycerol-3-phosphate C16:0-DCA-CoA acyl transferase activity	00561 Glycerolipid metabolism; 00564 Glycerophospholipid metabolism; 01100 Metabolic pathways
102278	Cpne7	copine VII	5.20583	NA	NA	NA	NA	3.77826	0.015314	0.107477	1.96427	0.00256761	0.100629	1.38164	0.0561756	0.382512	1.08445	0.661376	0.89616	-1.12176	0.452257	0.803144	-1.20308	0.331712	0.727522	GO:0071277 cellular response to calcium ion	GO:0005634 nucleus; GO:0005737 cytoplasm; GO:0005886 plasma membrane; GO:0016020 membrane	GO:0005544 calcium-dependent phospholipid binding; GO:0046872 metal ion binding	NA
102294	Cyp4v3	cytochrome P450, family 4, subfamily v, polypeptide 3	-0.610516	NA	NA	NA	NA	1.92986	0.136708	0.34834	-1.31528	0.539845	0.845474	-2.5692	0.0112898	0.195758	-1.33029	0.454387	0.804354	1.5594	0.194991	0.602595	1.28638	0.545925	0.848149	GO:0006629 lipid metabolic process; GO:0010430 fatty acid omega-oxidation	GO:0005783 endoplasmic reticulum; GO:0005789 endoplasmic reticulum membrane; GO:0016020 membrane; GO:0016021 integral component of membrane	GO:0004497 monooxygenase activity; GO:0005506 iron ion binding; GO:0016491 oxidoreductase activity; GO:0016705 oxidoreductase activity, acting on paired donors, with incorporation or reduction of molecular oxygen; GO:0020037 heme binding; GO:0046872 metal ion binding; GO:0102033 long-chain fatty acid omega-hydroxylase activity	NA
102323	Dcun1d2	DCN1, defective in cullin neddylation 1, domain containing 2 (S. cerevisiae), transcript variant X2	5.81475	NA	NA	NA	NA	0.198587	0.959108	0.973343	1.02078	0.761314	0.933575	1.01253	0.816965	0.951012	1.03317	0.600617	0.872169	-1.01625	0.751453	0.930111	-1.03232	0.619671	0.879571	GO:0045116 protein neddylation; GO:0051443 positive regulation of ubiquitin-protein transferase activity; GO:2000434 regulation of protein neddylation; GO:2000436 positive regulation of protein neddylation	GO:0000151 ubiquitin ligase complex; GO:0005634 nucleus; GO:0005737 cytoplasm	GO:0031624 ubiquitin conjugating enzyme binding; GO:0032182 ubiquitin-like protein binding; GO:0097602 cullin family protein binding	NA
102334	Ankrd10	ankyrin repeat domain 10, transcript variant X8	6.06862	NA	NA	NA	NA	2.59881	0.0594947	0.224251	1.06283	0.437264	0.795332	-1.15739	0.026788	0.285445	-1.12852	0.100729	0.476368	1.02535	0.669468	0.89931	1.00435	0.952895	0.988467	NA	GO:0005654 nucleoplasm	GO:0003674 molecular_function	NA
102339	Cog4	component of oligomeric golgi complex 4, transcript variant 1	5.21049	NA	NA	NA	NA	1.21792	0.33903	0.552529	1.0058	0.923935	0.980964	1.02774	0.571632	0.859732	-1.00082	0.988182	0.996847	-1.04067	0.386779	0.763471	1.06211	0.300063	0.703893	GO:0000301 retrograde transport, vesicle recycling within Golgi; GO:0006890 retrograde vesicle-mediated transport, Golgi to endoplasmic reticulum; GO:0007030 Golgi organization; GO:0015031 protein transport; GO:0048213 Golgi vesicle prefusion complex stabilization; GO:0070085 glycosylation	GO:0005737 cytoplasm; GO:0005794 Golgi apparatus; GO:0016020 membrane; GO:0017119 Golgi transport complex	GO:0042802 identical protein binding	NA
102371	Myzap	myocardial zonula adherens protein	1.70146	NA	NA	NA	NA	2.71509	0.0517034	0.208312	1.50623	0.125828	0.515251	1.36309	0.187666	0.594193	2.10222	0.0164261	0.231813	1.08368	0.701403	0.911211	-1.28074	0.330438	0.72662	GO:0035556 intracellular signal transduction	GO:0005622 intracellular anatomical structure; GO:0005635 nuclear envelope; GO:0005665 RNA polymerase II, core complex; GO:0005737 cytoplasm; GO:0005856 cytoskeleton; GO:0005886 plasma membrane; GO:0016020 membrane; GO:0016591 RNA polymerase II, holoenzyme; GO:0030054 cell junction; GO:0030864 cortical actin cytoskeleton; GO:0031234 extrinsic component of cytoplasmic side of plasma membrane; GO:0…	GO:0005515 protein binding	NA
102414	Clk3	CDC-like kinase 3	6.1803	NA	NA	NA	NA	0.989978	0.449878	0.641481	-1.0409	0.480286	0.818724	1.02331	0.607336	0.874886	-1.07041	0.196585	0.604323	-1.07338	0.105714	0.483705	1.01324	0.805035	0.947493	GO:0006468 protein phosphorylation; GO:0016310 phosphorylation; GO:0018108 peptidyl-tyrosine phosphorylation; GO:0043484 regulation of RNA splicing; GO:0046777 protein autophosphorylation	GO:0005634 nucleus; GO:0005654 nucleoplasm; GO:0005737 cytoplasm; GO:0031410 cytoplasmic vesicle; GO:0045111 intermediate filament cytoskeleton	GO:0000166 nucleotide binding; GO:0004672 protein kinase activity; GO:0004674 protein serine/threonine kinase activity; GO:0004712 protein serine/threonine/tyrosine kinase activity; GO:0004713 protein tyrosine kinase activity; GO:0005524 ATP binding; GO:0016301 kinase activity; GO:0016740 transferase activity; GO:0042802 identical protein binding	NA
102423	Hinfp	histone H4 transcription factor	4.47804	NA	NA	NA	NA	2.31154	0.0846404	0.270449	1.25277	0.0264051	0.284153	1.08878	0.275052	0.682862	1.06815	0.463027	0.809221	-1.12616	0.114498	0.497811	-1.14543	0.144784	0.542675	GO:0000077 DNA damage checkpoint signaling; GO:0000082 G1/S transition of mitotic cell cycle; GO:0000083 regulation of transcription involved in G1/S transition of mitotic cell cycle; GO:0000122 negative regulation of transcription by RNA polymerase II; GO:0001701 in utero embryonic development; GO:0006281 DNA repair; GO:0006351 DNA-templated transcription; GO:0006355 regulation of DNA-templated …	GO:0005634 nucleus; GO:0005654 nucleoplasm; GO:0015030 Cajal body	GO:0000976 transcription cis-regulatory region binding; GO:0000977 RNA polymerase II transcription regulatory region sequence-specific DNA binding; GO:0000978 RNA polymerase II cis-regulatory region sequence-specific DNA binding; GO:0000981 DNA-binding transcription factor activity, RNA polymerase II-specific; GO:0001227 DNA-binding transcription repressor activity, RNA polymerase II-specific; GO…	NA
102436	Lars2	leucyl-tRNA synthetase, mitochondrial, transcript variant 1	6.34457	NA	NA	NA	NA	1.53571	0.226183	0.451484	-1.45518	0.0553242	0.380529	1.04182	0.780444	0.940465	-1.06494	0.709282	0.913748	1.13199	0.375372	0.756098	1.21218	0.279241	0.686461	GO:0006412 translation; GO:0006418 tRNA aminoacylation for protein translation; GO:0006429 leucyl-tRNA aminoacylation; GO:0032543 mitochondrial translation	GO:0005739 mitochondrion	GO:0000166 nucleotide binding; GO:0002161 aminoacyl-tRNA editing activity; GO:0004812 aminoacyl-tRNA ligase activity; GO:0004823 leucine-tRNA ligase activity; GO:0005524 ATP binding; GO:0016874 ligase activity	00970 Aminoacyl-tRNA biosynthesis
102442	Dennd4a	DENN/MADD domain containing 4A	7.12598	NA	NA	NA	NA	1.11579	0.385313	0.590158	-1.00896	0.856228	0.962986	-1.04502	0.266897	0.675664	-1.04418	0.342733	0.734363	-1.0354	0.350891	0.73995	-1.06786	0.168413	0.57157	GO:0032483 regulation of Rab protein signal transduction	GO:0031410 cytoplasmic vesicle	GO:0005085 guanyl-nucleotide exchange factor activity	NA
102443350	Xndc1	Xrcc1 N-terminal domain containing 1, transcript variant 1	4.12169	NA	NA	NA	NA	1.02544	0.430818	0.626528	1.11156	0.195701	0.603371	1.11571	0.100261	0.475631	1.00648	0.929893	0.982802	-1.02519	0.681213	0.903654	-1.06157	0.433752	0.793502	GO:0008150 biological_process	GO:0005575 cellular_component	GO:0003674 molecular_function	NA
102443351	Xntrpc	Xndc1-transient receptor potential cation channel, subfamily C, member 2 readthrough, transcript variant 2	2.9032	NA	NA	NA	NA	0.623159	0.684026	0.80447	1.52392	0.189425	0.596104	-1.08041	0.767842	0.936056	-1.34001	0.325117	0.722893	-1.05903	0.8188	0.951458	-1.35352	0.324786	0.72263	GO:0006828 manganese ion transport; GO:0007338 single fertilization; GO:0051480 regulation of cytosolic calcium ion concentration; GO:0070588 calcium ion transmembrane transport	GO:0005887 integral component of plasma membrane; GO:0034703 cation channel complex	GO:0015279 store-operated calcium channel activity; GO:0070679 inositol 1,4,5 trisphosphate binding	NA
102448	Xylb	xylulokinase homolog (H. influenzae), transcript variant 2	3.34816	NA	NA	NA	NA	1.11435	0.386008	0.590876	1.12295	0.38787	0.764105	1.19428	0.120049	0.506499	1.06279	0.624906	0.881442	1.05382	0.610383	0.876101	1.00674	0.957702	0.989779	GO:0005975 carbohydrate metabolic process; GO:0005997 xylulose metabolic process; GO:0016310 phosphorylation; GO:0019640 glucuronate catabolic process to xylulose 5-phosphate; GO:0042732 D-xylose metabolic process	GO:0005829 cytosol	GO:0000166 nucleotide binding; GO:0004856 xylulokinase activity; GO:0005524 ATP binding; GO:0016301 kinase activity; GO:0016740 transferase activity; GO:0016773 phosphotransferase activity, alcohol group as acceptor	00040 Pentose and glucuronate interconversions; 01100 Metabolic pathways
102462	Imp3	IMP3, U3 small nucleolar ribonucleoprotein	0.276279	NA	NA	NA	NA	0.960377	0.46631	0.653629	-1.39599	0.245259	0.655778	1.21907	0.319867	0.719218	-1.23694	0.336303	0.730735	-1.0839	0.663165	0.897078	1.38182	0.217379	0.627683	GO:0006364 rRNA processing; GO:0042254 ribosome biogenesis	GO:0005634 nucleus; GO:0005654 nucleoplasm; GO:0005730 nucleolus; GO:0030684 preribosome; GO:0032040 small-subunit processome; GO:0034457 Mpp10 complex	GO:0003723 RNA binding; GO:0019843 rRNA binding; GO:0030515 snoRNA binding	03008 Ribosome biogenesis in eukaryotes
102465959	Mir6236	microRNA 6236	-0.371055	NA	NA	NA	NA	1.30352	0.304227	0.522931	-1.93626	0.101192	0.477021	-1.20966	0.514636	0.834405	1.28605	0.44198	0.797871	1.66256	0.0730788	0.423154	1.82178	0.102995	0.480034	NA	NA	NA	NA
102502	Pls1	plastin 1 (I-isoform)	4.79983	NA	NA	NA	NA	3.27934	0.0266998	0.146601	1.35684	0.0116659	0.198508	1.14616	0.141702	0.538208	1.12793	0.249037	0.659195	1.12339	0.1792	0.584677	-1.01727	0.870495	0.967248	GO:0001951 intestinal D-glucose absorption; GO:0032532 regulation of microvillus length; GO:0040018 positive regulation of multicellular organism growth; GO:0051017 actin filament bundle assembly; GO:0051639 actin filament network formation; GO:0060088 auditory receptor cell stereocilium organization; GO:0060121 vestibular receptor cell stereocilium organization; GO:1902896 terminal web assembly;…	GO:0005737 cytoplasm; GO:0005829 cytosol; GO:0005884 actin filament; GO:0005903 brush border; GO:0032420 stereocilium; GO:0032432 actin filament bundle; GO:0042995 cell projection; GO:1990357 terminal web	GO:0003779 actin binding; GO:0005509 calcium ion binding; GO:0005515 protein binding; GO:0046872 metal ion binding; GO:0051015 actin filament binding	NA
102545	Cmtm7	CKLF-like MARVEL transmembrane domain containing 7, transcript variant 2	-0.683498	NA	NA	NA	NA	0.879112	0.513838	0.687311	1.28949	0.758508	0.932461	-1.57862	0.518653	0.835806	-4.16034	0.0744698	0.42659	-1.37651	0.650739	0.891629	-2.0631	0.385996	0.762867	GO:0002337 B-1a B cell differentiation; GO:0006935 chemotaxis	GO:0005615 extracellular space; GO:0016020 membrane; GO:0016021 integral component of membrane	GO:0003674 molecular_function; GO:0005125 cytokine activity	NA
102566	Ano10	anoctamin 10, transcript variant 1	5.4585	NA	NA	NA	NA	1.24402	0.328044	0.542972	-1.02835	0.809689	0.94899	-1.16563	0.107634	0.486645	1.07107	0.523069	0.837721	1.00214	0.980484	0.995162	1.05578	0.622062	0.880306	GO:0006812 cation transport; GO:0006821 chloride transport; GO:0055085 transmembrane transport	GO:0005622 intracellular anatomical structure; GO:0005886 plasma membrane; GO:0016020 membrane; GO:0016021 integral component of membrane; GO:0043231 intracellular membrane-bounded organelle	GO:0005227 calcium activated cation channel activity	NA
102570	Slc22a13	solute carrier family 22 (organic cation transporter), member 13, transcript variant X1	-0.856673	NA	NA	NA	NA	0.43308	0.819875	0.888717	1.70161	0.331469	0.727399	-1.01708	0.97174	0.993386	1.5218	0.446157	0.799928	1.44909	0.40307	0.774441	-1.12174	0.825265	0.953705	GO:0002854 positive regulation of T cell mediated cytotoxicity directed against tumor cell target; GO:0015747 urate transport; GO:0045922 negative regulation of fatty acid metabolic process; GO:0055085 transmembrane transport; GO:2001142 nicotinate transport	GO:0005783 endoplasmic reticulum; GO:0005794 Golgi apparatus; GO:0005886 plasma membrane; GO:0016020 membrane; GO:0016021 integral component of membrane; GO:0016324 apical plasma membrane	GO:0022857 transmembrane transporter activity; GO:0090416 nicotinate transmembrane transporter activity	NA
102580	Alg9	asparagine-linked glycosylation 9 (alpha 1,2 mannosyltransferase), transcript variant 1	5.028	NA	NA	NA	NA	2.88327	0.0423085	0.187441	-1.32908	0.0070909	0.159877	-1.06801	0.377152	0.757359	-1.1526	0.108253	0.487605	-1.09704	0.197422	0.60508	1.07394	0.430467	0.791678	GO:0006487 protein N-linked glycosylation	GO:0005783 endoplasmic reticulum; GO:0005789 endoplasmic reticulum membrane; GO:0016020 membrane; GO:0016021 integral component of membrane	GO:0000026 alpha-1,2-mannosyltransferase activity; GO:0000030 mannosyltransferase activity; GO:0016740 transferase activity; GO:0016757 glycosyltransferase activity; GO:0052918 dol-P-Man:Man(8)GlcNAc(2)-PP-Dol alpha-1,2-mannosyltransferase activity; GO:0052926 dol-P-Man:Man(6)GlcNAc(2)-PP-Dol alpha-1,2-mannosyltransferase activity	00510 N-Glycan biosynthesis; 00513 Various types of N-glycan biosynthesis; 01100 Metabolic pathways
102595	Plekho2	pleckstrin homology domain containing, family O member 2	1.82441	NA	NA	NA	NA	2.9036	0.0413035	0.185415	-1.0422	0.835704	0.957053	1.20609	0.261587	0.670146	-1.24578	0.212078	0.62227	1.25466	0.141444	0.537861	1.12024	0.54575	0.848051	GO:0071888 macrophage apoptotic process	GO:0005575 cellular_component	GO:0003674 molecular_function	NA
102607	Snx19	sorting nexin 19	5.46828	NA	NA	NA	NA	1.49308	0.238871	0.464273	1.08424	0.196615	0.604326	1.09755	0.0687924	0.414163	1.06528	0.269283	0.677641	-1.0145	0.754997	0.931099	1.00653	0.910466	0.977967	GO:0002062 chondrocyte differentiation; GO:0006887 exocytosis; GO:0015031 protein transport; GO:0030073 insulin secretion; GO:0051649 establishment of localization in cell; GO:1990502 dense core granule maturation	GO:0005737 cytoplasm; GO:0005768 endosome; GO:0016020 membrane; GO:0031410 cytoplasmic vesicle; GO:0031901 early endosome membrane; GO:0043231 intracellular membrane-bounded organelle	GO:0008289 lipid binding; GO:0035091 phosphatidylinositol binding	NA
102614	Rpp25	ribonuclease P/MRP 25 subunit	-0.173144	NA	NA	NA	NA	1.41868	0.262713	0.486311	-1.41909	0.169225	0.572714	-1.01533	0.936911	0.984201	-1.24959	0.328068	0.724719	-1.28924	0.183258	0.589219	-1.23067	0.384041	0.761658	GO:0001682 tRNA 5'-leader removal; GO:0006364 rRNA processing; GO:0008033 tRNA processing	GO:0000172 ribonuclease MRP complex; GO:0005634 nucleus; GO:0005654 nucleoplasm; GO:0030681 multimeric ribonuclease P complex; GO:0034451 centriolar satellite	GO:0003676 nucleic acid binding; GO:0003723 RNA binding; GO:0004526 ribonuclease P activity; GO:0033204 ribonuclease P RNA binding	03008 Ribosome biogenesis in eukaryotes
102626	Mapkapk3	mitogen-activated protein kinase-activated protein kinase 3, transcript variant 2	0.571286	NA	NA	NA	NA	0.802561	0.561744	0.721968	-1.77877	0.117449	0.502741	1.27642	0.326099	0.723548	-1.11967	0.686952	0.905986	-1.25132	0.336772	0.731016	1.27312	0.459489	0.807174	GO:0002224 toll-like receptor signaling pathway; GO:0006468 protein phosphorylation; GO:0016310 phosphorylation; GO:0018105 peptidyl-serine phosphorylation; GO:0032496 response to lipopolysaccharide; GO:0034097 response to cytokine; GO:0035556 intracellular signal transduction; GO:0044351 macropinocytosis; GO:0046777 protein autophosphorylation	GO:0005634 nucleus; GO:0005654 nucleoplasm; GO:0005737 cytoplasm	GO:0000166 nucleotide binding; GO:0004672 protein kinase activity; GO:0004674 protein serine/threonine kinase activity; GO:0004683 calmodulin-dependent protein kinase activity; GO:0005516 calmodulin binding; GO:0005524 ATP binding; GO:0009931 calcium-dependent protein serine/threonine kinase activity; GO:0016301 kinase activity; GO:0016740 transferase activity; GO:0051019 mitogen-activated protei…	04010 MAPK signaling pathway; 04370 VEGF signaling pathway
102631503	Gm29825	predicted gene, 29825, transcript variant X1	-2.38673	NA	NA	NA	NA	1.79171	0.163001	0.380339	1.41894	0.7575	0.932183	2.01747	0.449943	0.80198	-7.90827	0.0378982	0.329163	-1.86371	0.472434	0.814526	-1.26661	0.827578	0.954379	NA	NA	NA	NA
102631504	Gm29826	predicted gene, 29826	-0.392292	NA	NA	NA	NA	0.744176	0.600168	0.747728	-1.11951	0.610328	0.876101	1.05619	0.768486	0.936242	1.30384	0.224293	0.634706	1.19724	0.303438	0.706119	1.07929	0.717397	0.917639	NA	NA	NA	NA
102631515	Gm29834	predicted gene, 29834	-2.1204	NA	NA	NA	NA	0.560815	0.728672	0.833772	-1.09233	0.855437	0.962774	1.42274	0.324182	0.722283	-1.01427	0.972382	0.993568	-1.56791	0.184076	0.590286	1.02775	0.951345	0.987855	NA	NA	NA	NA
102631543	Gm15651	predicted gene 15651	-2.47537	NA	NA	NA	NA	1.32715	0.295228	0.515396	1.08239	0.89236	0.973258	-1.76551	0.218042	0.628232	-2.71799	0.0514675	0.369858	1.11031	0.812101	0.949539	-1.57792	0.414287	0.781887	GO:0008150 biological_process	GO:0005575 cellular_component	GO:0003674 molecular_function	NA
102631558	Gm29865	predicted gene, 29865, transcript variant X1	-1.81859	NA	NA	NA	NA	0.29775	0.908082	0.941823	-1.03525	0.970591	0.99309	2.22655	0.301066	0.704277	1.69441	0.565148	0.856598	-1.24791	0.748116	0.928861	1.21107	0.82867	0.954673	NA	NA	NA	NA
102631560	Gm26973	predicted gene, 26973, transcript variant X1	-0.580876	NA	NA	NA	NA	0.944587	0.475268	0.659985	2.33083	0.268642	0.677216	1.99325	0.307889	0.710091	1.19701	0.799043	0.945879	1.46532	0.525614	0.838985	1.15455	0.841939	0.958992	NA	NA	NA	NA
102631572	Gm11685	predicted gene 11685, transcript variant X2	-1.27433	NA	NA	NA	NA	0.343119	0.880252	0.925025	-1.38621	0.359297	0.745839	-1.26695	0.378015	0.757891	-1.00959	0.975485	0.994271	1.07316	0.782937	0.94123	1.20564	0.571484	0.859627	GO:0008150 biological_process	GO:0005575 cellular_component	GO:0003674 molecular_function	NA
102631581	Gm29883	predicted gene, 29883, transcript variant X2	0.95054	NA	NA	NA	NA	2.1592	0.102351	0.300104	-1.77997	0.156684	0.558179	-1.16593	0.618975	0.879301	-1.55229	0.170647	0.574552	1.59361	0.114822	0.49829	1.4386	0.324496	0.722537	NA	NA	NA	NA
102631586	Gm29886	predicted gene, 29886, transcript variant X1	-0.986781	NA	NA	NA	NA	0.325266	0.891467	0.931448	1.22928	0.697075	0.90978	1.12214	0.780929	0.940521	-1.35344	0.542923	0.846656	-1.57792	0.272604	0.680356	-1.39518	0.516956	0.835189	NA	NA	NA	NA
102631593	Gm29890	predicted gene, 29890, transcript variant X9	-2.36233	NA	NA	NA	NA	2.34957	0.0807442	0.263552	1.19934	0.716555	0.917273	1.86634	0.173456	0.578067	3.35949	0.0270862	0.28702	1.99948	0.0871476	0.451122	1.51154	0.386968	0.763532	NA	NA	NA	NA
102631595	Gm29892	predicted gene, 29892, transcript variant X1	-1.07531	NA	NA	NA	NA	0.598413	0.701679	0.815872	-2.24474	0.310063	0.711694	1.97698	0.237203	0.64769	-1.03291	0.959918	0.990359	-1.70723	0.313262	0.714131	1.67938	0.47646	0.816558	NA	NA	NA	NA
102631600	Gm29897	predicted gene, 29897, transcript variant X1	-0.55627	NA	NA	NA	NA	1.18342	0.35407	0.564892	1.32586	0.484377	0.820335	-1.43419	0.323526	0.721956	1.34549	0.519587	0.836049	-1.06449	0.858031	0.963666	-2.00075	0.0970806	0.469652	NA	NA	NA	NA
102631604	Gm29901	predicted gene, 29901	-2.09727	NA	NA	NA	NA	0.714284	0.620406	0.761131	-1.40193	0.654988	0.893375	1.13135	0.814091	0.95001	-1.55467	0.446292	0.799954	-1.28518	0.6122	0.876775	1.88334	0.362328	0.747981	NA	NA	NA	NA
102631609	Gm29906	predicted gene, 29906, transcript variant X1	-2.10304	NA	NA	NA	NA	2.0284	0.120667	0.32624	2.87934	0.0161839	0.230351	1.11158	0.755244	0.931161	-1.03695	0.925375	0.981421	-1.19668	0.582036	0.863869	-1.31467	0.489725	0.822875	NA	NA	NA	NA
102631618	Gm29913	predicted gene, 29913	-2.50638	NA	NA	NA	NA	0.968023	0.46202	0.650279	1.08629	0.860426	0.964579	-1.16279	0.717068	0.917563	-1.81411	0.216255	0.626479	-1.3082	0.509289	0.832117	-2.40345	0.0765237	0.431277	NA	NA	NA	NA
102631626	Gm29921	predicted gene, 29921, transcript variant X5	0.157004	NA	NA	NA	NA	0.452229	0.806438	0.881058	1.42705	0.632838	0.884663	1.61342	0.475479	0.81609	2.5753	0.257503	0.666301	1.17966	0.786486	0.942535	1.15443	0.842603	0.959111	NA	NA	NA	NA
102631635	Gm29927	predicted gene, 29927, transcript variant X3	0.105555	NA	NA	NA	NA	2.58525	0.060482	0.226436	-1.06634	0.876449	0.968679	1.53436	0.261797	0.670341	3.02301	0.0218306	0.261676	1.86044	0.0678687	0.411954	1.18793	0.658033	0.894586	NA	NA	NA	NA
102631637	Gm29928	predicted gene, 29928	2.3367	NA	NA	NA	NA	0.177921	0.967558	0.978949	1.108	0.560929	0.854868	1.01874	0.896338	0.974283	-1.01029	0.949587	0.987541	1.00129	0.992399	0.997921	1.01613	0.923803	0.980912	NA	NA	NA	NA
102631650	Gm29936	predicted gene, 29936, transcript variant X4	-4.52026	NA	NA	NA	NA	0.337569	0.883772	0.927011	-2.16283	0.523516	0.837863	-1.50625	0.633414	0.884936	1.26088	0.825976	0.953879	-1.28037	0.769265	0.936551	1.87137	0.576185	0.861464	NA	NA	NA	NA
102631657	Gm29941	predicted gene, 29941, transcript variant X3	0.162372	NA	NA	NA	NA	1.16562	0.362064	0.572512	1.03343	0.948902	0.987355	-1.33599	0.435165	0.794262	-1.61398	0.257789	0.666428	-1.12005	0.755065	0.931131	1.26754	0.620336	0.879817	NA	NA	NA	NA
102631665	Gm29948	predicted gene, 29948	0.587502	NA	NA	NA	NA	0.29535	0.909489	0.942922	-1.03494	0.867211	0.966297	1.04984	0.767999	0.936083	1.15718	0.4527	0.803416	1.00055	0.997165	0.999336	-1.0482	0.809032	0.948842	NA	NA	NA	NA
102631666	Gm29949	predicted gene, 29949, transcript variant X2	-2.57144	NA	NA	NA	NA	0.457691	0.802579	0.878451	2.34075	0.320369	0.719557	1.58686	0.529255	0.841062	-1.08105	0.921903	0.980516	-1.11838	0.8702	0.967158	-1.00951	0.990821	0.997553	NA	NA	NA	NA
102631674	Gm28913	predicted gene 28913, transcript variant X5	2.39206	NA	NA	NA	NA	0.384416	0.85322	0.909669	1.0469	0.797517	0.945412	-1.07566	0.607185	0.874817	1.06769	0.690918	0.907453	-1.02245	0.869439	0.966906	1.0449	0.795261	0.944792	NA	NA	NA	NA
102631681	Gm29958	predicted gene, 29958, transcript variant X1	-0.834299	NA	NA	NA	NA	3.08607	0.0333539	0.166302	8.05219	0.027689	0.289366	1.44216	0.661818	0.896377	-1.2359	0.796156	0.944999	3.38178	0.114459	0.497766	1.04524	0.958998	0.990141	NA	NA	NA	NA
102631685	Gm29642	predicted gene 29642, transcript variant 3	3.59235	NA	NA	NA	NA	2.0183	0.122218	0.328463	-1.47724	0.178457	0.583856	-1.25017	0.313716	0.714496	-1.8991	0.0147996	0.221772	-1.06507	0.765453	0.935393	-1.02165	0.936044	0.984017	NA	NA	NA	NA
102631694	Gm29967	predicted gene, 29967, transcript variant X2	-2.32963	NA	NA	NA	NA	0.392084	0.848059	0.906811	-1.0487	0.922122	0.980593	1.48211	0.30847	0.710576	1.4131	0.445104	0.799451	-1.20094	0.603266	0.873182	1.12145	0.80157	0.946553	NA	NA	NA	NA
102631697	Gm14664	predicted gene 14664	-1.96689	NA	NA	NA	NA	0.748605	0.597201	0.745767	-1.16607	0.744201	0.927699	1.06656	0.854946	0.962592	-1.34198	0.468032	0.812037	-1.33809	0.393889	0.768278	1.36581	0.481668	0.819125	GO:0008150 biological_process	GO:0005575 cellular_component	GO:0003674 molecular_function	NA
102631705	Gm29975	predicted gene, 29975, transcript variant X13	1.52824	NA	NA	NA	NA	0.762659	0.587839	0.739236	2.1413	0.517837	0.835407	18.222	0.144659	0.542675	-1.1257	0.92505	0.981387	-1.29323	0.803279	0.94707	-2.71062	0.39999	0.772376	NA	NA	NA	NA
102631706	Gm29976	predicted gene, 29976, transcript variant X2	0.0342253	NA	NA	NA	NA	1.82943	0.155343	0.371875	-1.56448	0.408435	0.778443	-3.44072	0.0113983	0.196514	1.10629	0.849812	0.961043	1.647	0.275624	0.683282	-1.25673	0.661312	0.896096	NA	NA	NA	NA
102631709	Gm29979	predicted gene, 29979, transcript variant X2	-3.01601	NA	NA	NA	NA	0.996398	0.446377	0.638538	1.81616	0.397313	0.77078	1.86045	0.317347	0.717199	-2.37736	0.193506	0.600852	-1.19343	0.758364	0.932461	-1.57985	0.50716	0.831252	NA	NA	NA	NA
102631718	Gm29987	predicted gene, 29987	0.345139	NA	NA	NA	NA	2.36556	0.0791639	0.260685	4.61843	0.00710313	0.159988	1.67065	0.331729	0.727538	-1.05018	0.935073	0.983777	-1.25333	0.644633	0.889274	-3.34092	0.0373204	0.326986	NA	NA	NA	NA
102631731	Gm29998	predicted gene, 29998	2.5882	NA	NA	NA	NA	1.83132	0.154969	0.371639	1.28607	0.128856	0.519497	-1.06911	0.618641	0.879093	1.32249	0.0883287	0.453154	1.14439	0.293271	0.698391	-1.24111	0.171284	0.575377	NA	NA	NA	NA
102631735	A630039O03Rik	RIKEN cDNA A630039O03 gene, transcript variant X6	1.35076	NA	NA	NA	NA	1.62699	0.201227	0.424604	-1.71082	0.0210683	0.257269	-1.17453	0.336991	0.731147	1.04013	0.837993	0.957748	1.0764	0.642038	0.888381	1.24563	0.284824	0.691007	GO:0008150 biological_process	GO:0005575 cellular_component	GO:0003674 molecular_function	NA
102631739	Gm30003	predicted gene, 30003, transcript variant X2	3.3723	NA	NA	NA	NA	4.09651	0.0108903	0.0889019	1.18076	0.589724	0.867786	2.95299	0.000571386	0.044787	1.40814	0.266727	0.675538	-1.6463	0.0445608	0.349104	-1.06872	0.821355	0.952167	NA	NA	NA	NA
102631753	Gm30013	predicted gene, 30013	1.51084	NA	NA	NA	NA	2.83674	0.0447087	0.193143	-1.76968	0.117339	0.502596	-2.01632	0.0142876	0.218548	-1.29081	0.428407	0.790372	-1.17353	0.553391	0.851506	-1.1814	0.621744	0.880243	NA	NA	NA	NA
102631755	Gm30015	predicted gene, 30015, transcript variant X4	-1.37114	NA	NA	NA	NA	0.438868	0.815829	0.886438	1.2583	0.779608	0.940087	2.5005	0.215054	0.625851	1.54194	0.594507	0.869768	-1.12103	0.856422	0.963001	1.17769	0.834643	0.9567	NA	NA	NA	NA
102631760	Gm30017	predicted gene, 30017	-3.01173	NA	NA	NA	NA	1.37971	0.276112	0.499186	-1.45127	0.500718	0.828178	-2.32938	0.0693525	0.415145	-1.30879	0.610355	0.876101	1.10307	0.822686	0.952779	-1.70159	0.322628	0.721055	NA	NA	NA	NA
102631761	Gm30018	predicted gene, 30018, transcript variant X2	-0.409949	NA	NA	NA	NA	0.483057	0.784549	0.867999	-1.11523	0.75133	0.930076	1.19083	0.506958	0.831153	1.32935	0.33966	0.73219	1.18161	0.487075	0.821628	1.4051	0.289016	0.694882	NA	NA	NA	NA
102631763	Gm30020	predicted gene, 30020, transcript variant X3	-0.647483	NA	NA	NA	NA	0.136821	0.981645	0.987715	-1.14556	0.681679	0.90384	1.04755	0.861514	0.96481	1.22679	0.517251	0.835189	1.03714	0.883844	0.97108	1.09646	0.768289	0.936205	NA	NA	NA	NA
102631777	Gm30028	predicted gene, 30028, transcript variant X3	0.349415	NA	NA	NA	NA	1.22419	0.336358	0.550353	1.28809	0.678674	0.902837	-2.20151	0.143333	0.540724	-1.50733	0.456776	0.805712	2.00432	0.176029	0.581122	1.30548	0.648231	0.89078	NA	NA	NA	NA
102631782	Gm30031	predicted gene, 30031, transcript variant X8	-1.23442	NA	NA	NA	NA	1.19931	0.347068	0.559848	2.02116	0.0975454	0.470459	1.22249	0.579999	0.863074	-1.07414	0.868934	0.96679	-1.66061	0.164161	0.566529	-2.18746	0.0713176	0.419453	NA	NA	NA	NA
102631788	Gm30036	predicted gene, 30036	-1.63999	NA	NA	NA	NA	0.14727	0.978424	0.985724	1.03114	0.955159	0.989126	1.16553	0.694727	0.909049	1.0536	0.906121	0.976845	1.0845	0.824304	0.953329	1.26633	0.636736	0.88639	NA	NA	NA	NA
102631795	Gm30041	predicted gene, 30041, transcript variant X5	3.36286	NA	NA	NA	NA	3.49849	0.0208469	0.127431	1.1283	0.617852	0.878836	-1.70694	0.0117145	0.198889	-1.21101	0.426	0.789142	-1.21741	0.323021	0.721411	-1.85574	0.0161512	0.230231	NA	NA	NA	NA
102631796	Gm30042	predicted gene, 30042, transcript variant X3	-1.6775	NA	NA	NA	NA	0.910655	0.494972	0.673536	1.24265	0.573432	0.860393	1.69189	0.105176	0.482999	1.3878	0.375617	0.756372	-1.26253	0.419589	0.785354	-1.06575	0.861452	0.964793	NA	NA	NA	NA
102631802	Gm30048	predicted gene, 30048	-3.76797	NA	NA	NA	NA	0.234526	0.942463	0.962745	-1.03628	0.974264	0.993949	1.76647	0.493107	0.824201	1.28586	0.788836	0.943242	-1.04836	0.950446	0.987721	1.84677	0.548419	0.849459	NA	NA	NA	NA
102631805	Gm272	predicted gene 272, transcript variant X2	-1.79117	NA	NA	NA	NA	0.734434	0.606724	0.751904	1.72997	0.493203	0.824316	-2.32841	0.219867	0.63022	-2.41114	0.266203	0.674912	-1.00557	0.99359	0.998161	-2.62018	0.238669	0.649052	NA	NA	NA	NA
102631808	Gm30050	predicted gene, 30050	-1.56339	NA	NA	NA	NA	2.47061	0.0695626	0.243923	3.80166	0.0259558	0.282476	3.29021	0.0300081	0.298446	1.03337	0.954032	0.988825	-1.79256	0.223599	0.634004	-1.9193	0.251121	0.661142	NA	NA	NA	NA
102631813	Gm30055	predicted gene, 30055, transcript variant X1	-0.594646	NA	NA	NA	NA	1.47267	0.245193	0.469302	-1.097	0.766044	0.935609	-1.36594	0.232816	0.643826	1.21064	0.496081	0.825807	1.8025	0.0231229	0.268541	1.61263	0.114456	0.497766	NA	NA	NA	NA
102631821	Gm11682	predicted gene 11682	-2.25955	NA	NA	NA	NA	1.88016	0.145623	0.36052	1.39613	0.510995	0.832896	-2.68035	0.0261858	0.283284	-2.05054	0.145584	0.54342	-1.0301	0.944043	0.986267	-2.02933	0.167398	0.570358	GO:0008150 biological_process	GO:0005575 cellular_component	GO:0003674 molecular_function	NA
102631823	Gm30063	predicted gene, 30063, transcript variant X2	-1.26222	NA	NA	NA	NA	0.811928	0.555727	0.717891	1.43698	0.320013	0.719376	1.28667	0.433225	0.79315	-1.07596	0.835199	0.956928	1.07289	0.810443	0.949108	-1.48315	0.267867	0.676754	NA	NA	NA	NA
102631828	Gm30067	predicted gene, 30067	-1.76828	NA	NA	NA	NA	1.95384	0.13261	0.342474	1.60894	0.303828	0.706488	1.23352	0.592075	0.868914	-2.03601	0.0887678	0.454102	1.15687	0.686202	0.905745	-1.1171	0.800091	0.946132	NA	NA	NA	NA
102631829	Gm30068	predicted gene, 30068, transcript variant X1	2.66015	NA	NA	NA	NA	0.30032	0.906568	0.940895	1.03245	0.824407	0.953329	-1.07948	0.499995	0.827843	1.03237	0.803895	0.947262	1.12815	0.265355	0.674011	1.05214	0.706983	0.912992	NA	NA	NA	NA
102631833	Gm14040	predicted gene 14040	-3.5208	NA	NA	NA	NA	0.370143	0.862717	0.915131	3.07028	0.435669	0.794409	-1.23636	0.873015	0.967849	3.93258	0.3815	0.760154	2.3781	0.476594	0.816558	1.33058	0.837224	0.957387	GO:0008150 biological_process	GO:0005575 cellular_component	GO:0003674 molecular_function	NA
102631839	Gm30073	predicted gene, 30073, transcript variant X2	-2.93159	NA	NA	NA	NA	1.95684	0.132107	0.341677	-4.89915	0.154353	0.555099	3.52489	0.0819845	0.441814	-2.45125	0.300159	0.703893	-6.46104	0.0128029	0.207558	1.17055	0.874694	0.96831	NA	NA	NA	NA
102631841	Gm26629	predicted gene, 26629	-1.93722	NA	NA	NA	NA	0.982728	0.453859	0.64454	1.842	0.387418	0.763825	-2.51584	0.121416	0.50838	1.46438	0.551064	0.850581	2.64191	0.088144	0.452955	-1.00799	0.990342	0.997366	NA	NA	NA	NA
102631845	Gm30075	predicted gene, 30075	-0.449371	NA	NA	NA	NA	0.804114	0.560743	0.721412	1.14599	0.851639	0.961693	1.96895	0.259733	0.668477	-1.82516	0.335049	0.730087	-1.3237	0.60202	0.872639	1.22124	0.771366	0.937525	NA	NA	NA	NA
102631855	Gm30082	predicted gene, 30082, transcript variant X1	-1.74698	NA	NA	NA	NA	1.5925	0.210315	0.434606	-2.53442	0.0565491	0.383545	-1.4019	0.3	0.703828	1.67107	0.187678	0.5942	1.60438	0.129261	0.52015	1.87149	0.145227	0.543118	NA	NA	NA	NA
102631859	Gm30085	predicted gene, 30085, transcript variant X2	1.43847	NA	NA	NA	NA	1.85677	0.150025	0.366055	2.19704	0.123645	0.511368	-2.27654	0.0549441	0.379585	-1.65723	0.291511	0.697013	1.00428	0.991715	0.997773	-1.90691	0.19703	0.604728	NA	NA	NA	NA
102631860	Gm30086	predicted gene, 30086, transcript variant X3	-3.07106	NA	NA	NA	NA	1.11498	0.385705	0.590542	1.90664	0.266273	0.674992	1.31077	0.596431	0.87053	-1.02387	0.964718	0.991607	1.72949	0.242851	0.653299	-1.21756	0.719985	0.918512	NA	NA	NA	NA
102631866	Gm30092	predicted gene, 30092	5.40198	NA	NA	NA	NA	2.2606	0.0901715	0.27942	1.00259	0.989289	0.997151	-1.16739	0.311049	0.712565	1.26178	0.18762	0.594152	1.42287	0.0210763	0.257284	1.5253	0.0283618	0.291997	NA	NA	NA	NA
102631868	Gm13912	predicted gene 13912	0.910049	NA	NA	NA	NA	2.11703	0.107916	0.307989	-2.3528	0.0391156	0.332596	-1.24769	0.479154	0.818182	1.1164	0.753189	0.930471	1.46789	0.198105	0.605787	1.25309	0.538148	0.844761	GO:0008150 biological_process	GO:0005575 cellular_component	GO:0003674 molecular_function	NA
102631869	Gm30093	predicted gene, 30093, transcript variant X1	1.60353	NA	NA	NA	NA	0.511721	0.764009	0.855232	1.64733	0.251961	0.661909	1.066	0.860367	0.964556	1.03745	0.929784	0.98275	-1.16592	0.656686	0.894036	-1.11097	0.800262	0.946159	NA	NA	NA	NA
102631873	Gm30097	predicted gene, 30097	-1.64308	NA	NA	NA	NA	2.4603	0.070448	0.245303	1.25401	0.803723	0.947257	11.1512	0.00643035	0.15394	-1.38859	0.672578	0.900606	-2.0064	0.296345	0.700737	1.49352	0.640264	0.887754	NA	NA	NA	NA
102631874	Gm20627	predicted gene 20627	-0.591976	NA	NA	NA	NA	2.32971	0.0827547	0.267791	-1.16075	0.604774	0.8739	-1.64809	0.0410572	0.338783	-1.59116	0.0724922	0.421882	1.43176	0.117751	0.503281	1.01679	0.951062	0.987846	NA	NA	NA	NA
102631880	Gm30102	predicted gene, 30102, transcript variant X2	-2.29199	NA	NA	NA	NA	0.825958	0.546792	0.711619	-2.42318	0.222727	0.633122	-1.85547	0.190258	0.596911	-1.2377	0.693462	0.908612	1.06884	0.882928	0.970787	1.86094	0.339618	0.73219	NA	NA	NA	NA
102631885	Gm30106	predicted gene, 30106	-0.0196532	NA	NA	NA	NA	1.60172	0.207846	0.431841	2.16999	0.0207249	0.25558	-1.01427	0.959483	0.99024	1.35764	0.356889	0.744262	1.02826	0.915874	0.979163	-1.65269	0.114407	0.497746	NA	NA	NA	NA
102631886	Gm30107	predicted gene, 30107, transcript variant X3	0.151531	NA	NA	NA	NA	1.04359	0.421326	0.618792	-9.25573	0.104209	0.481592	-1.79275	0.385114	0.762158	1.31622	0.777933	0.939627	-1.3635	0.651648	0.891937	2.18637	0.504229	0.829939	NA	NA	NA	NA
102631887	Gm30108	predicted gene, 30108	-1.16949	NA	NA	NA	NA	1.92768	0.137088	0.348843	-3.4674	0.0586287	0.389775	1.90649	0.206419	0.615353	-1.83804	0.206475	0.615355	1.12471	0.781602	0.940731	1.80107	0.311261	0.712785	NA	NA	NA	NA
102631889	Gm16638	predicted gene, 16638, transcript variant 1	3.022	NA	NA	NA	NA	1.03579	0.425384	0.622463	-1.21712	0.270145	0.678321	1.11381	0.442978	0.798365	-1.01915	0.903217	0.975992	1.11637	0.400906	0.772879	1.12662	0.471152	0.813868	NA	NA	NA	NA
102631890	Gm30110	predicted gene, 30110	-1.94841	NA	NA	NA	NA	1.38174	0.275399	0.498504	2.91627	0.0533109	0.375322	1.33469	0.532592	0.842553	-1.54548	0.413468	0.781508	-1.79597	0.198358	0.605932	-2.01063	0.195868	0.603561	NA	NA	NA	NA
102631899	Gm30117	predicted gene, 30117, transcript variant X4	-0.13807	NA	NA	NA	NA	0.487463	0.7814	0.865789	-1.23655	0.76133	0.933583	-1.65365	0.397337	0.770788	-1.31568	0.646387	0.890187	1.86338	0.262592	0.671136	1.31061	0.680012	0.903235	NA	NA	NA	NA
102631901	Gm14041	predicted gene 14041	-0.892324	NA	NA	NA	NA	1.25293	0.324371	0.540257	-1.66411	0.174425	0.579193	1.10781	0.717159	0.917615	-1.21194	0.523582	0.837883	1.30315	0.310705	0.712274	1.36851	0.357275	0.744411	GO:0008150 biological_process	GO:0005575 cellular_component	GO:0003674 molecular_function	NA
102631903	Gm30120	predicted gene, 30120	1.26322	NA	NA	NA	NA	1.48803	0.240421	0.465726	1.04599	0.823324	0.952971	-1.12716	0.472963	0.814836	-1.54465	0.0300062	0.298446	-1.22478	0.215321	0.625936	-1.44518	0.071385	0.41965	NA	NA	NA	NA
102631905	Gm30122	predicted gene, 30122	2.34637	NA	NA	NA	NA	1.13537	0.376027	0.582866	-1.06331	0.814578	0.950062	-1.08902	0.683733	0.904623	-1.21687	0.388275	0.764322	1.30869	0.179205	0.584677	1.23298	0.397626	0.770945	NA	NA	NA	NA
102631912	Ndufb1	NADH:ubiquinone oxidoreductase subunit B1, transcript variant 1	2.50325	NA	NA	NA	NA	3.9877	0.0122222	0.0953762	-1.67313	0.0067528	0.157079	-1.06392	0.6472	0.890484	-1.31767	0.0843311	0.44578	-1.03225	0.807634	0.948411	-1.04235	0.798755	0.945798	GO:0009060 aerobic respiration; GO:0042776 proton motive force-driven mitochondrial ATP synthesis	GO:0005739 mitochondrion; GO:0005743 mitochondrial inner membrane; GO:0016020 membrane; GO:0016021 integral component of membrane; GO:0070469 respirasome	GO:0003954 NADH dehydrogenase activity	NA
102631930	A030010E16Rik	RIKEN cDNA A030010E16 gene, transcript variant X1	-1.25163	NA	NA	NA	NA	0.787386	0.571582	0.72774	1.19523	0.676753	0.901975	-1.52305	0.285265	0.691579	1.40761	0.454179	0.804166	1.5203	0.261833	0.670341	-1.37884	0.446345	0.799954	GO:0008150 biological_process	GO:0005575 cellular_component	GO:0003674 molecular_function	NA
102631931	Gm30138	predicted gene, 30138	-2.00609	NA	NA	NA	NA	0.259059	0.929825	0.95531	1.06259	0.911888	0.978164	-1.21491	0.664247	0.897564	-1.63319	0.344289	0.735285	-1.25337	0.605844	0.874363	-1.38145	0.545238	0.847771	NA	NA	NA	NA
102631932	Gm30139	predicted gene, 30139, transcript variant X2	-0.874705	NA	NA	NA	NA	1.40336	0.267903	0.490238	-1.55281	0.23614	0.646615	-1.61626	0.0982799	0.471941	1.65412	0.168401	0.57157	1.26738	0.39229	0.767122	1.17382	0.641363	0.888076	NA	NA	NA	NA
102631933	Gm30140	predicted gene, 30140, transcript variant X2	-1.01507	NA	NA	NA	NA	2.67004	0.0545837	0.214002	-1.86577	0.104532	0.482149	1.21936	0.499873	0.827818	1.24019	0.522337	0.837435	1.15137	0.59204	0.868875	-1.10839	0.76407	0.934794	NA	NA	NA	NA
102631937	Gm30142	predicted gene, 30142, transcript variant X2	-3.08378	NA	NA	NA	NA	0.945065	0.474995	0.659869	-3.45846	0.16512	0.567722	2.12358	0.226866	0.637562	1.20533	0.779444	0.940063	1.19963	0.737679	0.925417	2.31759	0.289872	0.695802	NA	NA	NA	NA
102631941	Gm30144	predicted gene, 30144, transcript variant X2	-1.06725	NA	NA	NA	NA	0.346389	0.878164	0.923987	1.02011	0.971839	0.993415	1.12941	0.775068	0.938781	-1.39426	0.496811	0.826021	-1.29104	0.540688	0.845825	1.13991	0.806254	0.948001	NA	NA	NA	NA
102631948	Gm30149	predicted gene, 30149, transcript variant X1	-1.22976	NA	NA	NA	NA	0.341185	0.881482	0.925807	1.49456	0.552732	0.851265	1.18397	0.75523	0.931161	1.1532	0.820026	0.951878	-1.14508	0.793537	0.9444	1.18157	0.796016	0.944927	NA	NA	NA	NA
102631959	Gm30158	predicted gene, 30158	-2.31269	NA	NA	NA	NA	2.38684	0.0771111	0.257704	1.62528	0.385713	0.762698	3.3743	0.033002	0.31062	2.87167	0.131606	0.523118	-1.34479	0.523309	0.837808	-2.17951	0.16617	0.568791	NA	NA	NA	NA
102631969	Gm30165	predicted gene, 30165, transcript variant X2	-1.8694	NA	NA	NA	NA	0.753759	0.593757	0.743273	1.75652	0.137176	0.531723	-1.07029	0.824382	0.953329	1.40859	0.353614	0.741727	1.03816	0.898646	0.974859	-1.22772	0.56599	0.856988	NA	NA	NA	NA
102631979	LOC102631979	uncharacterized LOC102631979	2.17058	NA	NA	NA	NA	2.81097	0.0461008	0.195512	-1.17559	0.405493	0.776418	-1.71393	0.00234065	0.0960011	-1.08788	0.632093	0.884331	1.40792	0.0331828	0.311233	1.03507	0.850505	0.961305	NA	NA	NA	NA
102631981	Gm30173	predicted gene, 30173	-1.27408	NA	NA	NA	NA	1.25538	0.323367	0.539097	-1.83488	0.21773	0.627942	1.45311	0.280735	0.687589	-1.30209	0.517394	0.835199	-1.90205	0.0653053	0.406436	1.33734	0.520029	0.836168	NA	NA	NA	NA
102631989	Gm30177	predicted gene, 30177	-0.7227	NA	NA	NA	NA	2.77084	0.048362	0.200586	2.12742	0.0251795	0.278826	1.22205	0.463613	0.809632	-1.5308	0.159141	0.560528	1.00572	0.98235	0.995544	-1.1732	0.605174	0.874	NA	NA	NA	NA
102631992	LOC102631992	uncharacterized LOC102631992, transcript variant X3	2.78239	NA	NA	NA	NA	1.41051	0.265471	0.488726	-1.36879	0.366006	0.750622	-1.23251	0.459376	0.80713	-1.12093	0.734144	0.924096	-1.12967	0.658496	0.894915	-1.53806	0.206821	0.615677	NA	NA	NA	NA
102632	Acad11	acyl-Coenzyme A dehydrogenase family, member 11	4.57447	NA	NA	NA	NA	3.17977	0.0299277	0.156233	-1.09043	0.341346	0.733441	-1.19167	0.0237567	0.272137	-1.14917	0.104198	0.481592	1.09631	0.191919	0.598883	-1.08837	0.327476	0.724408	GO:0006629 lipid metabolic process; GO:0006631 fatty acid metabolic process; GO:0033539 fatty acid beta-oxidation using acyl-CoA dehydrogenase	GO:0005634 nucleus; GO:0005737 cytoplasm; GO:0005739 mitochondrion; GO:0005777 peroxisome; GO:0016020 membrane; GO:0031966 mitochondrial membrane	GO:0003995 acyl-CoA dehydrogenase activity; GO:0004466 long-chain-acyl-CoA dehydrogenase activity; GO:0016491 oxidoreductase activity; GO:0016627 oxidoreductase activity, acting on the CH-CH group of donors; GO:0017099 very-long-chain-acyl-CoA dehydrogenase activity; GO:0050660 flavin adenine dinucleotide binding; GO:0070991 medium-chain-acyl-CoA dehydrogenase activity	NA
102632007	Gm30188	predicted gene, 30188, transcript variant X3	2.18848	NA	NA	NA	NA	0.368674	0.863686	0.915638	1.29646	0.457618	0.806131	1.25336	0.438304	0.79596	-1.17172	0.623125	0.880742	-1.08703	0.757765	0.932308	-1.07839	0.820532	0.952155	NA	NA	NA	NA
102632008	Gm30189	predicted gene, 30189, transcript variant 2	0.029779	NA	NA	NA	NA	0.492863	0.777537	0.863139	1.14085	0.715214	0.916545	-1.25769	0.412671	0.781027	1.00762	0.981595	0.995491	-1.04231	0.878317	0.969325	1.03485	0.92005	0.980035	NA	NA	NA	NA
102632019	Gm26777	predicted gene, 26777, transcript variant X2	2.69408	NA	NA	NA	NA	0.350942	0.875241	0.92253	-1.09724	0.414905	0.782274	-1.01254	0.889174	0.97234	-1.01318	0.899272	0.974946	-1.0485	0.581141	0.863697	1.07067	0.525872	0.839115	NA	NA	NA	NA
102632031	Gm15728	predicted gene 15728	-0.89954	NA	NA	NA	NA	0.795645	0.566214	0.725039	-1.53677	0.208779	0.618175	1.28824	0.316632	0.716495	-1.06929	0.811918	0.949487	-1.06819	0.77643	0.939288	1.09561	0.767936	0.936083	GO:0008150 biological_process	GO:0005575 cellular_component	GO:0003674 molecular_function	NA
102632034	Gm30209	predicted gene, 30209	-1.96411	NA	NA	NA	NA	0.163128	0.97306	0.982418	1.25683	0.846118	0.959962	-1.13334	0.88793	0.972106	1.15216	0.896148	0.974245	-1.47893	0.651582	0.891906	-1.13412	0.909858	0.977773	NA	NA	NA	NA
102632038	Gm30213	predicted gene, 30213, transcript variant X2	-2.68931	NA	NA	NA	NA	2.03506	0.119656	0.324773	6.38018	0.0223693	0.264777	3.11399	0.136019	0.529998	2.02246	0.40285	0.774348	-1.03731	0.955971	0.989373	-2.39104	0.260257	0.668788	NA	NA	NA	NA
102632039	Gm30214	predicted gene, 30214	-2.83803	NA	NA	NA	NA	2.30897	0.0849107	0.270625	-2.56952	0.219754	0.630067	-1.21634	0.729759	0.922105	-1.35148	0.581781	0.863855	3.3378	0.0261567	0.283252	2.31177	0.225307	0.63605	NA	NA	NA	NA
102632040	Gm30215	predicted gene, 30215, transcript variant X7	2.11213	NA	NA	NA	NA	2.64409	0.0563211	0.217941	2.99903	0.00793117	0.168254	1.78472	0.0903157	0.457021	1.01668	0.963573	0.991255	-1.08459	0.78991	0.943389	-1.4618	0.305726	0.707956	NA	NA	NA	NA
102632041	Gm30216	predicted gene, 30216	-1.31937	NA	NA	NA	NA	0.0607171	0.99716	0.997968	1.06163	0.865115	0.965619	1.01004	0.971628	0.993351	1.07079	0.833129	0.956121	-1.03348	0.901283	0.975501	1.04195	0.901743	0.975592	NA	NA	NA	NA
102632048	Gm30223	predicted gene, 30223	1.41669	NA	NA	NA	NA	0.224804	0.947196	0.965831	-1.1564	0.48848	0.822176	-1.1007	0.543171	0.846853	1.08265	0.669814	0.899591	1.05831	0.711167	0.914457	1.13651	0.515214	0.834488	NA	NA	NA	NA
102632053	A330032P22Rik	RIKEN cDNA A330032P22 gene	-0.321962	NA	NA	NA	NA	0.501929	0.77104	0.859435	-1.16346	0.793858	0.944519	-1.21414	0.645088	0.889453	-1.33206	0.563237	0.855881	-1.32673	0.499528	0.827686	1.1603	0.784166	0.941505	GO:0008150 biological_process	GO:0005575 cellular_component	GO:0003674 molecular_function	NA
102632055	Gm30228	predicted gene, 30228	-0.122775	NA	NA	NA	NA	0.576404	0.717461	0.826116	1.11872	0.661892	0.896384	1.1766	0.442806	0.79826	1.09019	0.710069	0.914081	1.16598	0.428195	0.790289	-1.00718	0.976271	0.994484	NA	NA	NA	NA
102632060	Gm30233	predicted gene, 30233, transcript variant X1	-1.29714	NA	NA	NA	NA	1.33443	0.292504	0.513502	-2.07136	0.19831	0.605932	-2.09423	0.0566774	0.383947	1.44902	0.41894	0.784924	1.38065	0.377908	0.757891	1.39772	0.505966	0.830678	NA	NA	NA	NA
102632061	Gm30234	predicted gene, 30234, transcript variant X5	-1.39879	NA	NA	NA	NA	2.28484	0.0874929	0.275236	-1.66951	0.211058	0.621137	1.0963	0.771368	0.937525	1.9512	0.0821226	0.442055	1.74294	0.0651063	0.406087	1.31416	0.463196	0.809342	NA	NA	NA	NA
102632062	Gm30235	predicted gene, 30235, transcript variant X3	-0.617456	NA	NA	NA	NA	0.676714	0.646321	0.780267	-1.20254	0.794628	0.944571	-1.01161	0.983066	0.995818	-1.43581	0.522259	0.837349	1.56587	0.373595	0.755319	1.6655	0.436432	0.794776	NA	NA	NA	NA
102632066	Gm30238	predicted gene, 30238	0.928487	NA	NA	NA	NA	0.747901	0.597672	0.745965	1.22528	0.28202	0.688824	1.12426	0.459151	0.806966	1.09835	0.597125	0.870783	1.13408	0.396327	0.770078	-1.00908	0.959602	0.990271	NA	NA	NA	NA
102632077	Gm30246	predicted gene, 30246, transcript variant X5	-0.576397	NA	NA	NA	NA	0.793352	0.567701	0.725915	1.21284	0.772539	0.938022	-1.55673	0.39761	0.770945	-1.30737	0.676742	0.901975	-1.63638	0.361618	0.747465	-1.39967	0.609093	0.875633	NA	NA	NA	NA
102632087	Gm13373	predicted gene 13373, transcript variant X10	1.46505	NA	NA	NA	NA	1.40496	0.267356	0.490052	-1.30719	0.509316	0.832117	-1.73729	0.120856	0.507461	1.12978	0.744309	0.9277	2.085	0.0337674	0.312936	1.10811	0.787046	0.942744	GO:0008150 biological_process	GO:0005575 cellular_component	GO:0003674 molecular_function	NA
102632091	Gm30256	predicted gene, 30256, transcript variant X5	-0.870232	NA	NA	NA	NA	0.853479	0.529551	0.699855	1.16036	0.615344	0.877882	1.12746	0.613346	0.877251	-1.12102	0.688906	0.90676	-1.52781	0.0780219	0.434573	-1.36042	0.287604	0.693679	NA	NA	NA	NA
102632093	Gm30258	predicted gene, 30258, transcript variant X2	-3.57352	NA	NA	NA	NA	0.360588	0.868988	0.91863	-3.86771	0.308345	0.710576	1.30896	0.765682	0.93552	-2.09616	0.486422	0.821333	-1.89895	0.482576	0.819413	1.87183	0.608231	0.875186	NA	NA	NA	NA
102632094	Gm30259	predicted gene, 30259	0.290332	NA	NA	NA	NA	2.37083	0.07865	0.259864	-1.08462	0.806474	0.948113	1.64893	0.0691996	0.415145	1.90566	0.040761	0.337919	1.25266	0.341344	0.733441	1.83279	0.0592849	0.391755	NA	NA	NA	NA
102632096	Gm38442	predicted gene, 38442, transcript variant X2	3.52906	NA	NA	NA	NA	1.61386	0.204641	0.428174	3.7312	0.193462	0.600808	1.25522	0.779865	0.940143	-1.05525	0.951996	0.988158	-1.18921	0.821164	0.952167	1.84542	0.51875	0.835847	NA	NA	NA	NA
102632099	Gm30262	predicted gene, 30262, transcript variant X2	-2.80586	NA	NA	NA	NA	1.38291	0.274988	0.498003	1.73079	0.512801	0.833627	-2.29186	0.204924	0.613388	-3.75988	0.0915873	0.459337	-1.66209	0.45134	0.80271	-2.31103	0.313174	0.714087	NA	NA	NA	NA
102632114	Gm30271	predicted gene, 30271, transcript variant X2	-2.00497	NA	NA	NA	NA	0.752772	0.594416	0.743764	-1.41198	0.500876	0.828258	-1.14293	0.721632	0.919105	-1.40754	0.440981	0.797307	-1.38907	0.383851	0.761591	1.31905	0.567057	0.857527	NA	NA	NA	NA
102632116	Gm30273	predicted gene, 30273, transcript variant X2	-0.595035	NA	NA	NA	NA	0.796227	0.565838	0.724812	3.13948	0.258451	0.667217	2.44609	0.378954	0.758277	-1.75368	0.563491	0.856003	1.11339	0.901037	0.975487	-1.74233	0.57884	0.862577	NA	NA	NA	NA
102632118	Gm30275	predicted gene, 30275, transcript variant X4	0.875527	yellow	123	NA	NA	6.28509	0.00135087	0.0263778	-1.24716	0.608167	0.875153	-2.25114	0.0244559	0.275483	-2.65209	0.00690358	0.158437	2.28317	0.0163167	0.23139	1.52024	0.294313	0.698781	NA	NA	NA	NA
102632124	Gm26901	predicted gene, 26901, transcript variant X7	4.92923	NA	NA	NA	NA	0.82623	0.54662	0.711475	-1.04545	0.719417	0.918201	-1.16059	0.139682	0.535139	-1.1536	0.213805	0.624424	1.00644	0.945155	0.98646	-1.03019	0.799352	0.945985	NA	NA	NA	NA
102632130	Gm30284	predicted gene, 30284	0.163002	NA	NA	NA	NA	4.16258	0.0101596	0.0854063	1.74719	0.045004	0.350582	1.80718	0.0360211	0.321506	1.74257	0.0966684	0.468651	-1.25036	0.351189	0.740304	-2.02997	0.0154578	0.226173	NA	NA	NA	NA
102632132	Gm30286	predicted gene, 30286	-0.910946	NA	NA	NA	NA	0.788598	0.570792	0.727347	1.34305	0.419922	0.785545	1.19566	0.558699	0.853802	-1.25629	0.532246	0.842461	-1.65707	0.101939	0.478205	-1.69079	0.155092	0.556159	NA	NA	NA	NA
102632136	Gm20482	predicted gene 20482	-4.13387	NA	NA	NA	NA	0.834437	0.54144	0.708114	1.44366	0.658285	0.894811	-1.29898	0.71862	0.917966	-2.1204	0.354826	0.742529	1.16929	0.821161	0.952167	-3.22296	0.161949	0.563844	NA	NA	NA	NA
102632146	Gm30296	predicted gene, 30296, transcript variant X1	-2.71788	NA	NA	NA	NA	0.383888	0.853575	0.909789	-1.18654	0.875198	0.9685	2.20462	0.388048	0.764249	1.11972	0.90254	0.975813	1.21722	0.80233	0.946875	2.19798	0.438684	0.796188	NA	NA	NA	NA
102632148	Gm30298	predicted gene, 30298, transcript variant X1	-2.61696	NA	NA	NA	NA	0.682086	0.642586	0.777294	1.05568	0.94527	0.986475	-1.00229	0.996709	0.999258	1.23062	0.76318	0.934383	-1.65525	0.360947	0.746909	1.17483	0.826178	0.953897	NA	NA	NA	NA
102632151	Gm30301	predicted gene, 30301, transcript variant X3	-2.19085	NA	NA	NA	NA	0.696105	0.632883	0.770047	-2.18967	0.333925	0.72903	1.14131	0.797358	0.945412	2.09492	0.254762	0.663942	1.11984	0.813861	0.949923	3.0012	0.136152	0.530246	NA	NA	NA	NA
102632155	Gm24105	predicted gene, 24105, transcript variant 2	-3.21514	NA	NA	NA	NA	0.330764	0.888047	0.929587	1.60351	0.562838	0.855741	-1.92638	0.348945	0.738689	-1.14994	0.861707	0.964904	1.0361	0.958013	0.989853	-1.39444	0.675452	0.901462	NA	NA	NA	NA
102632163	Gm30310	predicted gene, 30310, transcript variant X1	3.77265	NA	NA	NA	NA	0.430389	0.821751	0.890108	1.00893	0.933358	0.983486	1.05861	0.506163	0.830749	-1.12845	0.224028	0.634369	-1.05335	0.524015	0.838171	-1.03723	0.718416	0.917918	NA	NA	NA	NA
102632167	Gm30313	predicted gene, 30313, transcript variant X2	2.2254	NA	NA	NA	NA	1.45616	0.250424	0.474642	-1.23999	0.617819	0.878829	-1.19658	0.596498	0.87053	1.42554	0.343217	0.734625	2.1763	0.0208726	0.256035	1.69989	0.189167	0.595857	NA	NA	NA	NA
102632174	Gm30319	predicted gene, 30319, transcript variant X2	1.38261	NA	NA	NA	NA	0.694644	0.633891	0.770737	-1.84827	0.208253	0.617502	1.40664	0.407658	0.778002	1.17602	0.719385	0.918181	1.10602	0.785381	0.942026	1.31969	0.54229	0.84641	NA	NA	NA	NA
102632192	Gm30332	predicted gene, 30332	-3.28018	NA	NA	NA	NA	0.768625	0.583892	0.736014	1.12408	0.868705	0.9667	1.96516	0.293368	0.698439	-1.22088	0.796766	0.945238	-2.40391	0.160805	0.562763	-2.75095	0.173194	0.577725	NA	NA	NA	NA
102632195	Gm30335	predicted gene, 30335, transcript variant X1	1.75706	NA	NA	NA	NA	0.513291	0.76288	0.854552	1.98428	0.175868	0.580929	1.23427	0.631639	0.884272	1.22536	0.695157	0.909231	-1.1504	0.737507	0.925398	-1.50354	0.410406	0.779969	NA	NA	NA	NA
102632199	Gm30339	predicted gene, 30339, transcript variant X3	-1.31085	NA	NA	NA	NA	1.16981	0.360167	0.570645	1.19806	0.747066	0.928644	1.48686	0.36782	0.751878	-1.01495	0.974608	0.994091	1.29074	0.527864	0.840207	1.84446	0.247054	0.657159	NA	NA	NA	NA
102632200	Gm30340	predicted gene, 30340, transcript variant X7	6.42372	NA	NA	NA	NA	2.52973	0.0647106	0.234642	-1.36934	0.12071	0.507172	-1.41842	0.0332708	0.311535	1.21213	0.291375	0.696946	1.1584	0.320944	0.719952	1.00662	0.97148	0.993275	NA	NA	NA	NA
102632212	Gm30352	predicted gene, 30352, transcript variant X4	-1.95444	NA	NA	NA	NA	2.24651	0.0917691	0.282036	2.79731	0.0427678	0.343968	1.5495	0.315167	0.715235	2.91603	0.0469042	0.356947	1.29915	0.509675	0.832264	-1.02486	0.958101	0.98989	NA	NA	NA	NA
102632227	Gm30362	predicted gene, 30362, transcript variant X3	0.717784	NA	NA	NA	NA	3.07548	0.0337671	0.167566	1.01928	0.92739	0.98207	1.07413	0.680223	0.903299	-1.198	0.407286	0.777829	-1.74682	0.00429721	0.128269	-1.79478	0.0109008	0.192486	NA	NA	NA	NA
102632228	Gm30363	predicted gene, 30363	-2.26644	NA	NA	NA	NA	0.688567	0.638092	0.774145	-1.47256	0.530132	0.841424	1.06537	0.895698	0.974025	1.36003	0.624732	0.881386	-1.66734	0.293175	0.69826	-1.38931	0.583164	0.8643	NA	NA	NA	NA
102632229	Gm30364	predicted gene, 30364, transcript variant X3	-1.91593	NA	NA	NA	NA	0.426535	0.824433	0.892135	1.51506	0.499352	0.827666	-1.10558	0.846531	0.960045	-1.55818	0.450197	0.802074	-1.14056	0.795637	0.944842	-1.07085	0.909496	0.977668	NA	NA	NA	NA
102632231	Gm2245	predicted gene 2245	-3.4839	NA	NA	NA	NA	0.784036	0.573769	0.729054	2.0137	0.474132	0.815346	-1.11972	0.879554	0.969697	-2.44473	0.294039	0.698692	-1.77827	0.437121	0.795243	-1.29043	0.783243	0.9413	GO:0008150 biological_process	GO:0005575 cellular_component	GO:0003674 molecular_function	NA
102632232	Gm30366	predicted gene, 30366, transcript variant X4	2.13415	NA	NA	NA	NA	1.80532	0.160193	0.377194	-1.24193	0.333121	0.728433	-1.53651	0.0193427	0.248393	-1.12281	0.541823	0.846195	1.35037	0.0771187	0.432626	1.1852	0.413555	0.78152	NA	NA	NA	NA
102632234	Gm30368	predicted gene, 30368, transcript variant X4	0.443652	NA	NA	NA	NA	1.33738	0.291409	0.51247	1.30737	0.343422	0.734771	-1.03163	0.889873	0.972568	-1.03298	0.897376	0.974648	1.09963	0.658301	0.894811	1.28356	0.353107	0.741592	NA	NA	NA	NA
102632238	Gm30371	predicted gene, 30371	-0.469419	NA	NA	NA	NA	0.352584	0.874182	0.921873	1.14372	0.722492	0.919279	1.27573	0.457071	0.805885	1.43017	0.347153	0.737291	1.05758	0.850452	0.961277	-1.00599	0.986866	0.996609	NA	NA	NA	NA
102632241	Gm30373	predicted gene, 30373, transcript variant X1	0.233355	NA	NA	NA	NA	1.32994	0.29418	0.514619	1.24739	0.428575	0.790555	-1.07578	0.766574	0.935753	1.20191	0.49159	0.823632	1.57637	0.0538524	0.37663	-1.05945	0.827454	0.954379	NA	NA	NA	NA
102632242	Gm30374	predicted gene, 30374, transcript variant X3	0.403076	NA	NA	NA	NA	3.48919	0.0210649	0.128375	-1.76513	0.124211	0.512304	-2.12667	0.00705217	0.159598	-1.16526	0.630975	0.883929	-1.19835	0.493399	0.824388	-1.04743	0.890984	0.972988	NA	NA	NA	NA
102632262	Gm30388	predicted gene, 30388, transcript variant X2	0.974847	NA	NA	NA	NA	1.43307	0.257928	0.481816	-1.4711	0.140556	0.536456	-1.30976	0.175245	0.580362	1.45112	0.123892	0.511805	1.20471	0.321881	0.72044	1.26103	0.334187	0.729246	NA	NA	NA	NA
102632266	Gm30392	predicted gene, 30392, transcript variant X4	1.22116	NA	NA	NA	NA	0.435211	0.818387	0.887975	1.42099	0.549352	0.84985	-1.23189	0.690722	0.907418	-1.22767	0.722149	0.919155	1.23147	0.674822	0.901224	-1.81285	0.308687	0.710753	NA	NA	NA	NA
102632268	Gm26974	predicted gene, 26974, transcript variant X1	2.88618	NA	NA	NA	NA	1.97515	0.129077	0.337333	1.18512	0.320383	0.719557	1.35438	0.0438892	0.347416	-1.09239	0.573231	0.860393	1.0326	0.806636	0.94812	-1.02771	0.865276	0.965693	NA	NA	NA	NA
102632284	Gm30400	predicted gene, 30400	1.22268	NA	NA	NA	NA	0.563772	0.726544	0.832244	1.52276	0.171158	0.57523	1.2229	0.427404	0.789912	1.0938	0.755607	0.931408	-1.06808	0.781912	0.940833	-1.23859	0.463842	0.809711	NA	NA	NA	NA
102632297	Gm30409	predicted gene, 30409	-0.285747	NA	NA	NA	NA	2.87137	0.0429091	0.188925	-5.65844	0.122632	0.510179	-1.06643	0.940059	0.9853	1.04928	0.943015	0.986002	7.17047	0.0107917	0.191731	8.58079	0.0344981	0.315573	NA	NA	NA	NA
102632301	Gm30413	predicted gene, 30413	-4.13345	NA	NA	NA	NA	0.494721	0.776206	0.862493	-3.78545	0.236574	0.647044	1.22032	0.802166	0.946775	2.60225	0.337828	0.731372	1.38381	0.665092	0.897834	3.02216	0.280545	0.687476	NA	NA	NA	NA
102632313	Gm30421	predicted gene, 30421, transcript variant X3	0.15586	NA	NA	NA	NA	1.30371	0.304154	0.522915	1.35361	0.497021	0.826057	1.01371	0.969349	0.992845	1.04997	0.897829	0.974722	1.50677	0.222359	0.632576	1.62631	0.24896	0.659174	NA	NA	NA	NA
102632339	Gm30438	predicted gene, 30438, transcript variant X7	-2.51458	NA	NA	NA	NA	0.856189	0.527874	0.69843	1.08106	0.941168	0.985525	2.20365	0.3229	0.721357	2.92553	0.313104	0.714087	-2.2977	0.257021	0.666	-1.04976	0.960401	0.990415	NA	NA	NA	NA
102632340	Gm30439	predicted gene, 30439, transcript variant X4	5.88484	green	781	NA	NA	7.66405	0.000439165	0.0130945	-1.43112	0.00165947	0.0798942	-1.18993	0.0346703	0.316142	-1.22602	0.0338175	0.313198	-1.23158	0.0102047	0.18739	-1.03479	0.715372	0.916622	NA	NA	NA	NA
102632341	Gm30440	predicted gene, 30440, transcript variant X13	-1.10021	NA	NA	NA	NA	1.8583	0.149732	0.365716	-2.30388	0.123852	0.511705	-1.85247	0.118589	0.504685	-1.04601	0.927502	0.98208	-1.44436	0.357465	0.744431	-1.06611	0.89824	0.974789	NA	NA	NA	NA
102632348	Gm30444	predicted gene, 30444, transcript variant X6	-0.206433	NA	NA	NA	NA	3.20392	0.0291079	0.153634	-1.17364	0.458533	0.806619	-1.69844	0.010694	0.19098	1.16966	0.478268	0.817612	1.44896	0.0532457	0.375182	-1.23984	0.311772	0.713203	NA	NA	NA	NA
102632359	Gm30452	predicted gene, 30452, transcript variant X1	-0.765119	NA	NA	NA	NA	0.371271	0.861972	0.914756	1.40547	0.740044	0.926284	-2.55554	0.28025	0.687273	-1.829	0.524347	0.83839	1.3641	0.717218	0.917615	-1.82658	0.548558	0.84949	NA	NA	NA	NA
102632361	Gm30453	predicted gene, 30453, transcript variant X2	-2.81539	NA	NA	NA	NA	0.696523	0.632595	0.769846	2.99052	0.347829	0.73777	1.49077	0.699776	0.910528	-2.6349	0.365181	0.750063	1.04286	0.965146	0.991673	-1.38042	0.776582	0.939288	NA	NA	NA	NA
102632364	Gm30456	predicted gene, 30456	-3.40866	NA	NA	NA	NA	1.83656	0.153938	0.37076	-2.9635	0.195143	0.602813	-1.7794	0.326857	0.724078	5.54697	0.0592135	0.391576	-1.17857	0.77936	0.940063	1.54697	0.57088	0.859416	NA	NA	NA	NA
102632375	Gm30464	predicted gene, 30464, transcript variant X2	2.64979	NA	NA	NA	NA	1.77329	0.166881	0.384775	1.38514	0.0546852	0.37885	1.14005	0.32363	0.721957	-1.01163	0.938133	0.984628	-1.07464	0.561636	0.855214	-1.02262	0.884281	0.971092	NA	NA	NA	NA
102632377	Gm30466	predicted gene, 30466	1.17432	NA	NA	NA	NA	0.602987	0.698407	0.813781	1.09698	0.737509	0.925398	1.16188	0.505015	0.830181	-1.27783	0.342673	0.734358	-1.41549	0.11545	0.499452	-1.25817	0.393461	0.767885	NA	NA	NA	NA
102632381	Gm30470	predicted gene, 30470, transcript variant X1	-1.82341	NA	NA	NA	NA	0.842445	0.536418	0.704627	-1.34374	0.525459	0.838919	1.13101	0.697781	0.909864	-1.61214	0.197081	0.604749	-1.36827	0.313862	0.714544	1.2961	0.543014	0.846735	NA	NA	NA	NA
102632388	Gm38444	predicted gene, 38444	0.266851	NA	NA	NA	NA	1.02343	0.431879	0.627159	-1.57451	0.132613	0.524927	-1.24133	0.309473	0.711361	1.0117	0.961991	0.990891	-1.01279	0.949668	0.987569	1.45141	0.176771	0.581924	NA	NA	NA	NA
102632389	Gm24463	predicted gene, 24463, transcript variant X2	1.21178	NA	NA	NA	NA	0.725442	0.61281	0.755743	-1.47491	0.360445	0.746582	-1.40712	0.292463	0.697655	1.04807	0.903367	0.975993	1.07685	0.81316	0.949667	-1.12082	0.773096	0.938149	NA	NA	NA	NA
102632404	Gm15396	predicted gene 15396	2.82878	NA	NA	NA	NA	0.592394	0.705988	0.81877	-1.18711	0.262625	0.671142	1.04732	0.693542	0.908656	-1.14303	0.321787	0.72034	-1.08307	0.476986	0.816868	1.10978	0.466006	0.810809	GO:0008150 biological_process	GO:0005575 cellular_component	GO:0003674 molecular_function	NA
102632411	Gm30489	predicted gene, 30489, transcript variant X3	0.985578	NA	NA	NA	NA	3.31209	0.0257219	0.143179	1.5575	0.59234	0.86906	-1.79603	0.339583	0.732178	-5.03794	0.0292018	0.294952	-2.3209	0.187552	0.594052	-1.11568	0.890071	0.97265	NA	NA	NA	NA
102632415	LOC102632415	uncharacterized LOC102632415, transcript variant X2	1.55547	NA	NA	NA	NA	2.58458	0.0605317	0.226492	-2.93518	0.0124517	0.204308	-1.23829	0.370045	0.753173	1.04664	0.87202	0.967512	-1.10145	0.675166	0.901337	2.54791	0.0145099	0.219928	NA	NA	NA	NA
102632418	Gm30494	predicted gene, 30494, transcript variant X1	-2.64118	NA	NA	NA	NA	0.783043	0.574418	0.729567	-2.51459	0.228764	0.639463	-1.66971	0.298616	0.702524	1.26572	0.683726	0.904623	1.24276	0.648367	0.890826	2.62161	0.16538	0.567942	NA	NA	NA	NA
102632420	Gm16118	predicted gene 16118, transcript variant X1	-3.01033	NA	NA	NA	NA	1.44826	0.252969	0.476966	1.36218	0.583714	0.864659	1.08203	0.874811	0.968388	-3.63231	0.0250192	0.27792	-1.40638	0.482092	0.819218	-2.27419	0.157142	0.558453	GO:0008150 biological_process	GO:0005575 cellular_component	GO:0003674 molecular_function	NA
102632426	Gm30501	predicted gene, 30501, transcript variant X1	0.695331	NA	NA	NA	NA	0.653058	0.662879	0.790461	-1.02435	0.936099	0.984017	1.27372	0.326865	0.724078	1.31556	0.353298	0.741684	-1.13579	0.575341	0.861067	-1.1524	0.620088	0.879751	NA	NA	NA	NA
102632429	Gm30504	predicted gene, 30504, transcript variant X2	3.31435	NA	NA	NA	NA	0.579974	0.714897	0.824666	-1.3005	0.657707	0.894468	-1.46553	0.384354	0.761736	-1.36835	0.52546	0.838919	1.1468	0.747681	0.928761	1.5489	0.431105	0.79205	NA	NA	NA	NA
102632432	Gm30507	predicted gene, 30507, transcript variant X1	-1.65031	NA	NA	NA	NA	0.210184	0.953997	0.970414	-1.32651	0.72787	0.921551	1.54309	0.505058	0.830181	1.05707	0.93661	0.984096	1.15577	0.805129	0.947518	1.51886	0.580219	0.863132	NA	NA	NA	NA
102632435	Gm30510	predicted gene, 30510	3.56579	NA	NA	NA	NA	0.969104	0.461416	0.64995	-1.0522	0.848227	0.96046	1.12713	0.570587	0.859245	1.02237	0.923979	0.980964	1.20221	0.350638	0.739802	1.45416	0.142986	0.540081	NA	NA	NA	NA
102632438	Gm13709	predicted gene 13709, transcript variant X2	-1.4914	NA	NA	NA	NA	0.868747	0.520151	0.692276	-2.02404	0.172272	0.576518	1.15182	0.720016	0.918512	-1.65885	0.248744	0.659011	-1.23903	0.561484	0.855157	-1.03066	0.949188	0.987461	GO:0008150 biological_process	GO:0005575 cellular_component	GO:0003674 molecular_function	NA
102632440	Gm30512	predicted gene, 30512, transcript variant X1	3.07682	NA	NA	NA	NA	0.755552	0.592563	0.742153	-1.09318	0.600464	0.872164	1.08522	0.546119	0.848195	-1.08872	0.576441	0.861583	1.09593	0.473783	0.815157	1.07311	0.659304	0.895432	NA	NA	NA	NA
102632444	Gm30515	predicted gene, 30515, transcript variant X4	3.59905	NA	NA	NA	NA	1.39296	0.271482	0.493991	1.1244	0.356893	0.744262	1.08283	0.44073	0.797231	-1.10502	0.391039	0.766328	1.08198	0.418867	0.784829	-1.07939	0.525405	0.838884	NA	NA	NA	NA
102632452	Gm30520	predicted gene, 30520	0.0771365	NA	NA	NA	NA	0.385621	0.852412	0.909335	1.08667	0.689329	0.906882	1.20159	0.279278	0.686475	-1.11974	0.548579	0.84949	-1.0951	0.56322	0.855881	-1.0507	0.801602	0.946553	NA	NA	NA	NA
102632454	Gm30521	predicted gene, 30521	-3.92863	NA	NA	NA	NA	0.289369	0.912963	0.944853	1.18005	0.902587	0.975833	1.10486	0.919249	0.97978	2.51416	0.441917	0.79785	1.32644	0.763413	0.934521	2.32035	0.502215	0.828919	NA	NA	NA	NA
102632457	Gm30524	predicted gene, 30524, transcript variant X7	0.86728	NA	NA	NA	NA	1.23897	0.330144	0.544788	3.14257	0.231546	0.642269	1.95845	0.415313	0.782547	-2.07813	0.384142	0.761673	1.11095	0.887064	0.971988	-1.06734	0.942411	0.985845	NA	NA	NA	NA
102632462	Gm30529	predicted gene, 30529, transcript variant 1	2.0069	NA	NA	NA	NA	4.69376	0.00590386	0.0627483	-1.02877	0.91197	0.978164	-1.84678	0.00760639	0.164956	-2.24702	0.00345292	0.115881	-1.27442	0.269116	0.677487	-2.16602	0.00667179	0.156373	NA	NA	NA	NA
102632463	Prox1os	prospero homeobox 1, opposite strand	2.87985	NA	NA	NA	NA	2.13527	0.105471	0.304782	3.29756	0.0144959	0.219922	1.76535	0.17591	0.580929	-1.2228	0.652328	0.892247	-1.16165	0.694631	0.909033	-1.53087	0.34503	0.735838	NA	NA	NA	NA
102632465	Gm13391	predicted gene 13391, transcript variant X2	2.42676	NA	NA	NA	NA	1.64902	0.19563	0.418382	-1.04008	0.899798	0.975152	1.1953	0.448707	0.801178	1.53641	0.122043	0.509152	1.27596	0.268681	0.677216	1.80683	0.0506351	0.367524	GO:0008150 biological_process	GO:0005575 cellular_component	GO:0003674 molecular_function	NA
102632477	Gm30539	predicted gene, 30539	-1.1093	NA	NA	NA	NA	4.79183	0.00535675	0.0595254	1.94852	0.0411216	0.339032	1.60242	0.111531	0.493303	2.16954	0.0196338	0.250343	1.86514	0.0197695	0.251018	1.20438	0.529953	0.841401	NA	NA	NA	NA
102632479	Gm30541	predicted gene, 30541, transcript variant X1	2.6827	NA	NA	NA	NA	2.68953	0.0533172	0.212129	1.05954	0.661657	0.896308	-1.26435	0.0407634	0.337919	1.25193	0.0849157	0.446919	1.34934	0.00825128	0.170835	-1.0371	0.77165	0.937773	NA	NA	NA	NA
102632483	Gm17330	predicted gene, 17330, transcript variant X6	0.731428	NA	NA	NA	NA	1.5758	0.214863	0.439579	1.00491	0.993465	0.998131	2.62808	0.111083	0.492497	3.68998	0.07945	0.437055	1.36415	0.504325	0.829939	-1.07679	0.896277	0.974283	NA	NA	NA	NA
102632484	Gm26691	predicted gene, 26691, transcript variant X2	5.33796	NA	NA	NA	NA	0.679376	0.644469	0.778772	1.07845	0.638907	0.887117	1.03878	0.764614	0.934945	1.16766	0.301736	0.704879	-1.07559	0.546563	0.848436	1.01637	0.914703	0.978884	NA	NA	NA	NA
102632492	Gm30551	predicted gene, 30551	-1.88861	NA	NA	NA	NA	0.58568	0.710802	0.822244	1.29704	0.533259	0.842794	-1.42421	0.295091	0.69952	-1.26271	0.535106	0.843233	1.17279	0.62073	0.879864	1.001	0.997981	0.999525	NA	NA	NA	NA
102632507	Gm30563	predicted gene, 30563, transcript variant X1	0.730005	NA	NA	NA	NA	0.91749	0.490954	0.670589	-1.46271	0.217742	0.627942	-1.31923	0.218146	0.628358	-1.31448	0.293093	0.698247	-1.07059	0.751543	0.93014	1.08512	0.772157	0.937906	NA	NA	NA	NA
102632514	Gm13479	predicted gene 13479, transcript variant X4	-0.798101	NA	NA	NA	NA	2.36003	0.0797064	0.261793	1.21599	0.527719	0.840198	-1.26655	0.379196	0.758356	-1.26774	0.464755	0.810297	-1.22409	0.449527	0.80173	-2.52772	0.00711902	0.160194	GO:0008150 biological_process	GO:0005575 cellular_component	GO:0003674 molecular_function	NA
102632520	Gm30575	predicted gene, 30575, transcript variant X3	-1.94332	NA	NA	NA	NA	0.513891	0.762449	0.854492	-1.2368	0.578414	0.862371	1.23993	0.487894	0.822078	1.58842	0.214546	0.625357	1.14146	0.644242	0.889217	1.29466	0.474514	0.815474	NA	NA	NA	NA
102632522	Gm30577	predicted gene, 30577	-1.96197	NA	NA	NA	NA	0.459529	0.801279	0.877651	-1.23636	0.723294	0.919694	-1.17297	0.730363	0.922421	-1.85294	0.231119	0.641909	-1.02569	0.954323	0.988892	1.13858	0.817775	0.951227	NA	NA	NA	NA
102632530	Gm30581	predicted gene, 30581	-0.9396	NA	NA	NA	NA	2.28352	0.0876369	0.275552	-1.06045	0.860044	0.964449	1.2163	0.476209	0.816399	-1.17255	0.572125	0.859994	1.49534	0.114977	0.498614	1.63241	0.12565	0.514979	NA	NA	NA	NA
102632532	Gm30583	predicted gene, 30583	-4.36203	NA	NA	NA	NA	0.630162	0.679053	0.800808	3.71665	0.293316	0.6984	2.93745	0.339762	0.73219	-2.44075	0.465009	0.810453	-1.71589	0.602011	0.872639	-3.65429	0.299432	0.703273	NA	NA	NA	NA
102632535	Gm30586	predicted gene, 30586, transcript variant X4	-0.665843	NA	NA	NA	NA	0.576234	0.717584	0.826116	1.98434	0.60296	0.873048	2.11771	0.473884	0.815219	-1.55314	0.679702	0.903235	-1.08182	0.933137	0.983481	1.51176	0.735322	0.924548	NA	NA	NA	NA
102632538	C230034O21Rik	RIKEN cDNA C230034O21 gene	-0.316702	NA	NA	NA	NA	1.6215	0.202647	0.426144	-1.96587	0.0826898	0.442572	-1.24185	0.342097	0.733855	-1.46491	0.168742	0.572076	-1.36601	0.180864	0.586647	1.16909	0.644304	0.889217	GO:0008150 biological_process	GO:0005575 cellular_component	GO:0003674 molecular_function	NA
102632544	Gm30590	predicted gene, 30590	1.39001	NA	NA	NA	NA	0.639133	0.6727	0.796831	1.03505	0.956531	0.989578	1.4138	0.467962	0.811964	1.13611	0.807181	0.948305	1.00507	0.990893	0.997553	1.85433	0.298495	0.702524	NA	NA	NA	NA
102632561	Gm30602	predicted gene, 30602, transcript variant X1	-2.32496	NA	NA	NA	NA	1.57101	0.216186	0.440922	-5.277	0.138011	0.532752	1.32402	0.675459	0.901462	-3.46852	0.166687	0.569481	-4.51639	0.047522	0.359096	-2.10613	0.466847	0.81121	NA	NA	NA	NA
102632563	Gm30604	predicted gene, 30604, transcript variant X4	-1.984	NA	NA	NA	NA	2.4295	0.0731633	0.250493	1.94235	0.338427	0.731766	2.90418	0.0611193	0.396463	-1.78992	0.373563	0.755319	-4.39331	0.0118344	0.199884	-1.93062	0.335861	0.730593	NA	NA	NA	NA
102632571	Gm30609	predicted gene, 30609, transcript variant X1	-2.4337	NA	NA	NA	NA	1.76239	0.16922	0.38795	-1.5466	0.551073	0.850581	-2.03654	0.175065	0.580078	-1.96098	0.21626	0.626479	2.14503	0.13197	0.523664	1.99339	0.303577	0.706284	NA	NA	NA	NA
102632582	Gm30620	predicted gene, 30620, transcript variant X2	4.77017	NA	NA	NA	NA	1.76788	0.168036	0.386672	-1.25182	0.332603	0.728009	1.05634	0.762251	0.934003	-1.43327	0.086234	0.449507	1.12679	0.486481	0.821335	1.20052	0.400272	0.772515	NA	NA	NA	NA
102632586	Gm30624	predicted gene, 30624, transcript variant X2	-2.64803	NA	NA	NA	NA	2.01057	0.123418	0.330105	-3.56263	0.395812	0.769545	9.47504	0.0433166	0.345557	7.70139	0.122999	0.510609	-1.21712	0.816001	0.950695	9.60559	0.0975926	0.470464	NA	NA	NA	NA
102632589	Gm26232	predicted gene, 26232, transcript variant X1	-1.04119	NA	NA	NA	NA	1.42467	0.260711	0.484769	-3.18575	0.0881208	0.452924	1.40866	0.480065	0.818665	-1.42943	0.474195	0.815393	1.18943	0.685096	0.905162	1.49282	0.502075	0.828826	NA	NA	NA	NA
102632590	Gm26851	predicted gene, 26851	0.137897	NA	NA	NA	NA	1.32666	0.295412	0.515595	1.25458	0.376225	0.756711	1.30013	0.211966	0.622049	-1.29353	0.290758	0.696439	-1.47705	0.0652198	0.406337	-1.16634	0.53634	0.843886	NA	NA	NA	NA
102632595	Gm30628	predicted gene, 30628	-1.07589	NA	NA	NA	NA	1.26685	0.318705	0.535196	-1.32697	0.538491	0.844888	1.46621	0.340987	0.733154	1.58055	0.300362	0.703893	1.46692	0.261329	0.669992	1.07853	0.858595	0.963896	NA	NA	NA	NA
102632601	Gm30632	predicted gene, 30632	-0.367128	NA	NA	NA	NA	2.1785	0.0999065	0.295955	2.69171	0.0257756	0.281623	1.66025	0.2065	0.615355	2.04038	0.123904	0.511805	1.15901	0.682568	0.904147	-1.10479	0.809403	0.948918	NA	NA	NA	NA
102632602	Gm16553	predicted gene 16553, transcript variant X2	-0.854319	NA	NA	NA	NA	1.29963	0.305731	0.524401	-2.95946	0.0962723	0.467809	-1.86127	0.14834	0.546512	1.09433	0.849201	0.960802	1.67136	0.209141	0.618505	1.6545	0.376403	0.756837	GO:0008150 biological_process	GO:0005575 cellular_component	GO:0003674 molecular_function	NA
102632605	Gm30635	predicted gene, 30635	-1.72328	NA	NA	NA	NA	1.6374	0.198563	0.421652	1.2609	0.624839	0.88143	-2.45574	0.0299163	0.298189	-1.89906	0.15439	0.555099	1.14432	0.729286	0.921958	-1.56824	0.335527	0.730439	NA	NA	NA	NA
102632609	Gm30639	predicted gene, 30639, transcript variant X2	-1.31354	NA	NA	NA	NA	0.482012	0.785295	0.868288	-2.18784	0.254094	0.663609	1.20945	0.67485	0.901224	-1.53299	0.405776	0.776633	-1.42823	0.407685	0.778002	1.17449	0.793178	0.944251	NA	NA	NA	NA
102632621	Gm30648	predicted gene, 30648, transcript variant 2	-0.625625	NA	NA	NA	NA	0.268649	0.92463	0.951939	1.15995	0.782427	0.941069	1.2243	0.669956	0.899656	-1.05017	0.924787	0.98127	1.18354	0.70324	0.911643	-1.18361	0.74771	0.928775	NA	NA	NA	NA
102632631	Gm30657	predicted gene, 30657	3.02968	NA	NA	NA	NA	1.9448	0.134141	0.344644	-1.20431	0.158466	0.559753	-1.18866	0.102706	0.479341	1.22898	0.0972884	0.470113	1.15499	0.149517	0.548293	1.07836	0.535547	0.843538	NA	NA	NA	NA
102632632	Gm30658	predicted gene, 30658	-0.0568949	NA	NA	NA	NA	1.23894	0.330154	0.544788	1.15122	0.573467	0.860393	1.24432	0.275442	0.6831	1.39237	0.162986	0.564988	-1.03906	0.834497	0.956666	1.23281	0.375756	0.756453	NA	NA	NA	NA
102632635	Gm26843	predicted gene, 26843, transcript variant X2	4.40472	NA	NA	NA	NA	1.52183	0.230239	0.455681	-1.04124	0.768007	0.936083	-1.32702	0.0173796	0.237179	-1.02702	0.833885	0.956422	1.11932	0.29331	0.6984	-1.06965	0.606879	0.874679	NA	NA	NA	NA
102632645	Gm30667	predicted gene, 30667	-0.136862	NA	NA	NA	NA	0.446619	0.810389	0.882994	1.12237	0.804374	0.94727	1.41481	0.35035	0.73959	1.19521	0.678994	0.902984	-1.33387	0.407956	0.778137	1.06921	0.879092	0.969619	NA	NA	NA	NA
102632660	Gm30679	predicted gene, 30679, transcript variant X1	-2.90102	NA	NA	NA	NA	0.827383	0.54589	0.710887	2.1305	0.31394	0.714603	-1.43166	0.602325	0.872862	3.27106	0.159187	0.560634	2.1275	0.241092	0.651429	-1.16763	0.829877	0.955074	NA	NA	NA	NA
102632664	9430083M05Rik	RIKEN cDNA 9430083M05 gene	-3.33908	NA	NA	NA	NA	2.96292	0.0385155	0.178983	-6.97643	0.0161017	0.229989	2.01064	0.19789	0.605668	1.35029	0.570769	0.859375	2.06695	0.104889	0.482617	3.89269	0.0499541	0.365609	GO:0008150 biological_process	GO:0005575 cellular_component	GO:0003674 molecular_function	NA
102632665	Gm14344	predicted gene 14344	-0.127695	NA	NA	NA	NA	0.794884	0.566708	0.72544	-1.16552	0.644077	0.889134	-1.21788	0.430829	0.791916	1.5034	0.160961	0.562986	1.46538	0.111427	0.493003	1.46135	0.220945	0.631346	GO:0008150 biological_process	GO:0005575 cellular_component	GO:0003674 molecular_function	NA
102632668	Gm30684	predicted gene, 30684, transcript variant X5	-0.44169	NA	NA	NA	NA	1.60512	0.206942	0.430603	-1.27062	0.65849	0.894915	-2.12194	0.0704817	0.417452	-2.42781	0.0720648	0.421063	-1.35791	0.464786	0.810319	-1.59524	0.376174	0.756711	NA	NA	NA	NA
102632672	Gm30687	predicted gene, 30687	6.60729	blue	399	black	141	13.9438	8.67776e-06	0.00133937	-1.86943	0.00266607	0.10246	-2.81566	7.0098e-07	0.00111472	-1.25605	0.181119	0.586798	1.51421	0.00660138	0.155409	1.06926	0.699022	0.910199	NA	NA	NA	NA
102632681	Gm30690	predicted gene, 30690	0.0952598	NA	NA	NA	NA	1.72255	0.17806	0.396989	1.27647	0.347326	0.737426	1.67761	0.0242652	0.274595	1.0128	0.958266	0.98989	-1.36456	0.128076	0.518583	-1.04724	0.851379	0.961648	NA	NA	NA	NA
102632708	Gm15523	predicted gene 15523, transcript variant 1	-2.03577	NA	NA	NA	NA	1.57628	0.21473	0.439403	1.13136	0.868477	0.966672	-1.72436	0.400727	0.772764	1.48641	0.542362	0.846434	4.3732	0.0182681	0.24193	2.06701	0.298066	0.702195	GO:0008150 biological_process	GO:0005575 cellular_component	GO:0003674 molecular_function	NA
102632712	Gm30709	predicted gene, 30709, transcript variant X1	-1.61207	NA	NA	NA	NA	1.18218	0.354622	0.5652	-1.50255	0.228249	0.638936	1.25082	0.41292	0.781226	1.05576	0.857673	0.963512	1.09678	0.709085	0.913748	1.01683	0.957217	0.989724	NA	NA	NA	NA
102632716	Gm30712	predicted gene, 30712, transcript variant 2	0.938473	blue	417	NA	NA	10.5411	5.96271e-05	0.00422074	-1.43612	0.0717495	0.420274	-2.52723	3.72253e-06	0.00293064	1.61258	0.0131834	0.210316	1.68593	0.00153804	0.0766256	1.38231	0.0825556	0.442456	NA	NA	NA	NA
102632722	Gm30718	predicted gene, 30718, transcript variant X2	-2.27966	NA	NA	NA	NA	1.52279	0.229957	0.455509	2.55718	0.107048	0.485911	1.51618	0.437894	0.795817	2.45389	0.145827	0.543578	1.56202	0.342311	0.733944	-1.4121	0.527867	0.840207	NA	NA	NA	NA
102632727	Gm30723	predicted gene, 30723, transcript variant X4	-1.52789	NA	NA	NA	NA	3.11873	0.032114	0.163091	1.12267	0.725393	0.920622	-2.20695	0.0115595	0.197691	-1.55598	0.209387	0.618902	-1.11011	0.720937	0.918766	-2.47207	0.0132185	0.210459	NA	NA	NA	NA
102632737	Gm30732	predicted gene, 30732	0.442927	NA	NA	NA	NA	0.940465	0.477629	0.661974	-1.41071	0.238581	0.648946	1.40157	0.140423	0.536454	-1.09802	0.699735	0.910526	-1.04872	0.813872	0.949923	1.3741	0.240145	0.650428	NA	NA	NA	NA
102632739	Gm19774	predicted gene, 19774	-2.93427	NA	NA	NA	NA	0.934178	0.481247	0.664028	1.86101	0.465705	0.810735	2.47515	0.240977	0.651374	-3.23285	0.158373	0.559652	-2.07622	0.311229	0.712743	-2.05768	0.39946	0.772092	NA	NA	NA	NA
102632764	Gm30752	predicted gene, 30752	-2.52541	NA	NA	NA	NA	0.750673	0.595818	0.745001	1.70526	0.507669	0.831581	-2.7007	0.171511	0.575705	1.02962	0.973425	0.993766	1.0595	0.936356	0.98404	-2.62886	0.24858	0.658914	NA	NA	NA	NA
102632772	Gm30759	predicted gene, 30759	-1.78279	NA	NA	NA	NA	1.34104	0.290054	0.511254	-1.39066	0.355774	0.743445	-1.91324	0.0266044	0.284824	1.13024	0.701564	0.911211	1.39539	0.217744	0.627942	1.17107	0.633921	0.885211	NA	NA	NA	NA
102632789	Gm30771	predicted gene, 30771, transcript variant X4	-0.780152	NA	NA	NA	NA	1.23453	0.332	0.546606	1.00307	0.994357	0.998434	1.14418	0.717639	0.917698	1.07398	0.87448	0.968261	-1.19807	0.613603	0.877335	-2.05633	0.106365	0.484956	NA	NA	NA	NA
102632812	Gm30789	predicted gene, 30789	-0.991621	pink	23	NA	NA	5.14964	0.00378485	0.0482966	1.42435	0.407334	0.777841	-5.74512	0.000143027	0.0221407	1.08969	0.829442	0.954865	3.33654	0.00343629	0.115669	-1.08667	0.837598	0.957553	NA	NA	NA	NA
102632820	Gm13707	predicted gene 13707, transcript variant X1	0.765938	NA	NA	NA	NA	0.258234	0.930265	0.955612	1.28229	0.473949	0.81524	1.06244	0.831052	0.955338	-1.13146	0.703959	0.91197	1.00326	0.990471	0.997418	-1.32299	0.404848	0.775918	GO:0008150 biological_process	GO:0005575 cellular_component	GO:0003674 molecular_function	NA
102632821	Gm13778	predicted gene 13778, transcript variant X4	0.742092	NA	NA	NA	NA	1.28442	0.311689	0.529503	-1.39671	0.181604	0.587369	1.06884	0.712215	0.914995	-1.27485	0.229067	0.639732	1.06817	0.697537	0.909804	1.38858	0.155769	0.55716	GO:0008150 biological_process	GO:0005575 cellular_component	GO:0003674 molecular_function	NA
102632827	Gm30799	predicted gene, 30799, transcript variant X5	3.03384	NA	NA	NA	NA	0.154244	0.976134	0.984269	1.10744	0.642604	0.888465	1.04795	0.794234	0.944539	1.13506	0.54027	0.845661	1.0108	0.949247	0.987469	-1.05888	0.784685	0.941703	NA	NA	NA	NA
102632833	Gm30802	predicted gene, 30802	3.65629	NA	NA	NA	NA	1.69581	0.184257	0.404576	-1.11523	0.259556	0.668329	-1.11127	0.17462	0.579476	-1.12849	0.169032	0.572444	1.10654	0.17061	0.574457	1.05497	0.553506	0.851506	NA	NA	NA	NA
102632843	Gm27242	predicted gene 27242, transcript variant X6	0.131956	NA	NA	NA	NA	1.04232	0.421985	0.619563	1.05252	0.942708	0.98596	2.31621	0.142988	0.540081	1.63939	0.423229	0.787575	1.13424	0.798221	0.945694	2.12881	0.257367	0.666266	NA	NA	NA	NA
102632845	Gm30810	predicted gene, 30810, transcript variant X4	1.2204	NA	NA	NA	NA	0.660884	0.657382	0.786895	-1.44825	0.179778	0.585543	-1.24296	0.308455	0.710576	-1.05451	0.825917	0.953879	1.0812	0.699985	0.910631	1.12137	0.652945	0.892444	NA	NA	NA	NA
102632858	Gm30821	predicted gene, 30821, transcript variant X3	10.6336	red	232	NA	NA	5.50176	0.00271886	0.0397989	-1.62023	0.00044708	0.0391477	1.08197	0.389676	0.765201	1.17112	0.143363	0.540759	1.02696	0.755975	0.931584	1.19775	0.108156	0.487472	NA	NA	NA	NA
102632865	Gm30827	predicted gene, 30827, transcript variant X2	2.24263	NA	NA	NA	NA	0.92979	0.483785	0.665692	-1.11798	0.51371	0.83388	1.21903	0.175386	0.580553	-1.05519	0.734747	0.924378	-1.01019	0.938808	0.984809	-1.02221	0.892451	0.973297	NA	NA	NA	NA
102632875	Gm30837	predicted gene, 30837, transcript variant X1	1.27865	NA	NA	NA	NA	2.52663	0.0649563	0.235045	-4.17112	0.213005	0.62337	-8.98106	0.00861441	0.174425	-3.69118	0.122348	0.509539	1.34884	0.706926	0.912992	1.16194	0.88447	0.971092	NA	NA	NA	NA
102632876	Lnclep	long noncoding RNA upstream of leptin	-0.558698	NA	NA	NA	NA	1.89114	0.143603	0.357799	-2.41397	0.0587651	0.390261	1.01398	0.969576	0.992884	-1.61572	0.201521	0.609738	1.34427	0.369048	0.752652	1.42791	0.392967	0.76757	GO:0010467 gene expression; GO:0032868 response to insulin; GO:0032869 cellular response to insulin stimulus; GO:0045444 fat cell differentiation; GO:0050872 white fat cell differentiation	NA	NA	NA
102632878	Gm30840	predicted gene, 30840, transcript variant X1	-0.117785	NA	NA	NA	NA	1.84203	0.152868	0.369427	1.39786	0.4927	0.823993	2.45598	0.0509297	0.368274	2.04253	0.146312	0.54415	1.27965	0.508505	0.831861	-1.00998	0.982732	0.995678	NA	NA	NA	NA
102632888	Gm30847	predicted gene, 30847, transcript variant X1	-1.89379	NA	NA	NA	NA	1.1472	0.370511	0.578633	2.85458	0.388513	0.76448	-1.2008	0.848559	0.960574	-4.18145	0.213049	0.623419	-3.25862	0.242651	0.653046	-2.0466	0.554584	0.852031	NA	NA	NA	NA
102632891	Gm30848	predicted gene, 30848	-0.258771	blue	555	NA	NA	8.5438	0.000228078	0.00922462	-1.51945	0.0646905	0.405133	-2.51534	3.99243e-05	0.0106082	-1.91691	0.00297157	0.108518	1.2755	0.175478	0.580626	-1.32456	0.186584	0.592865	NA	NA	NA	NA
102632893	Gm14285	predicted gene 14285	-0.492035	NA	NA	NA	NA	1.46665	0.247089	0.4713	-2.53743	0.0313526	0.303834	-1.4305	0.199754	0.607786	-1.06098	0.848354	0.960475	1.23953	0.422425	0.787069	2.00686	0.0702878	0.417093	GO:0008150 biological_process	GO:0005575 cellular_component	GO:0003674 molecular_function	NA
102632897	Gm30853	predicted gene, 30853	-1.84013	NA	NA	NA	NA	0.665518	0.654137	0.784942	1.52525	0.304896	0.707314	-1.16801	0.655911	0.893774	-1.50613	0.291279	0.69689	1.12488	0.722275	0.919211	-1.46267	0.340342	0.732631	NA	NA	NA	NA
102632898	Gm16230	predicted gene 16230	-3.21165	NA	NA	NA	NA	0.915694	0.492008	0.67146	1.09219	0.905957	0.976845	1.55617	0.430046	0.791513	2.78372	0.183024	0.589088	-1.64699	0.357136	0.744331	-1.14002	0.851973	0.961698	GO:0008150 biological_process	GO:0005575 cellular_component	GO:0003674 molecular_function	NA
102632914	Gm30866	predicted gene, 30866	1.886	NA	NA	NA	NA	2.13502	0.105504	0.304819	1.24841	0.407567	0.778002	1.74302	0.023042	0.268319	1.01536	0.954945	0.989048	-1.70259	0.0211584	0.257859	-1.41571	0.193366	0.600739	NA	NA	NA	NA
102632915	Gm30867	predicted gene, 30867	-3.76921	NA	NA	NA	NA	0.752488	0.594605	0.743868	-10.8617	0.439337	0.79663	18.7322	0.167791	0.570856	-8.88489	0.324738	0.72263	-12.8448	0.190776	0.597448	1.87203	0.823695	0.953107	NA	NA	NA	NA
102632922	Gm30873	predicted gene, 30873, transcript variant X7	-2.25452	NA	NA	NA	NA	1.31873	0.298405	0.517901	1.52683	0.520631	0.836464	-1.67469	0.352588	0.741282	-3.70234	0.0391621	0.332781	-1.23047	0.702461	0.911433	-2.26906	0.2135	0.623889	NA	NA	NA	NA
102632923	Gm30874	predicted gene, 30874, transcript variant X2	1.43299	NA	NA	NA	NA	0.712244	0.621801	0.7617	1.52162	0.477316	0.817011	-1.06088	0.900553	0.975331	-2.19684	0.140274	0.536376	-1.21806	0.667488	0.89878	-1.4395	0.521835	0.837094	NA	NA	NA	NA
102632932	Gm30881	predicted gene, 30881, transcript variant X2	-1.00641	NA	NA	NA	NA	4.09466	0.0109117	0.0889504	1.94525	0.220326	0.630708	-5.29238	0.00133533	0.0710696	1.42542	0.488409	0.822158	2.27013	0.0731528	0.423241	1.01734	0.973006	0.993712	NA	NA	NA	NA
102632934	Gm30883	predicted gene, 30883	1.4455	NA	NA	NA	NA	3.33453	0.0250745	0.141261	1.17691	0.491582	0.823632	1.05199	0.802697	0.946965	1.6723	0.0587998	0.39031	-1.11147	0.582041	0.863869	-1.7458	0.023967	0.273012	NA	NA	NA	NA
[truncated: 19,958 more rows]
