# Supplementary material for: A high-fidelity CRISPR-Cas13 system improves abnormalities associated with C9ORF72-linked ALS/FTD
Source: Nat Commun. 2025 Jan 8;16:460. doi: 10.1038/s41467-024-55548-5 (PMC11711314; doi:10.1038/s41467-024-55548-5)
Supplement: Supplementary file 17 — Supplementary Data 15 [file 41467_2024_55548_MOESM17_ESM.xlsx]

## Sheet: SI Data 15 DEGs C9-BACexp mice
Supplementary Data 15. Fold-change and FDR comparisons between DEGs from C9-BACexp or C57BL/6J mice injected with RfxCas13d-N2V8-crRNA-13 (S13) or RfxCas13d-N2V8-crRNA-13 (NTG; Tg: C9-BACexp mice; nTg: C57BL/6J mice)
Upregulated genes						Downregulated genes
DEGs for RfxCas13d-N2V8 with a non-targeted crRNA	FC vs. C57BL/6 mice	FDR vs. C57BL/6 mice	Same Genes for RfxCas13d-N2V8 with crRNA-13	FC vs. C57BL/6J mice	FDR vs. C57BL/6J mice	DEGs for RfxCas13d-N2V8 with a non-targeted crRNA	FC vs. C57BL/6J mice	FDR vs. C57BL/6J mice	Same Genes for RfxCas13d-N2V8 with crRNA-13	FC vs. C57BL/6J mice	FDR vs. C57BL/6J mice
1500004A13Rik	1.28482	0.0234993	1500004A13Rik	1.18945	0.192463	1600014C10Rik	-1.38258	0.0324868	1600014C10Rik	1.02286	0.94333
1700047M11Rik	3.28731	0.00271548	1700047M11Rik	-1.06624	0.927099	1700123M08Rik	-1.82718	0.0188663	1700123M08Rik	-1.59336	0.118738
2900052L18Rik	1.66618	0.0120455	2900052L18Rik	1.23757	0.407684	2610044O15Rik8	-1.38855	0.0343367	2610044O15Rik8	-1.34113	0.109671
4930474G06Rik	2.1097	0.0180822	4930474G06Rik	1.2143	0.677347	2900060L22Rik	-2.29679	0.00188371	2900060L22Rik	-1.29178	0.448424
5031439G07Rik	1.24312	0.0180219	5031439G07Rik	1.1743	0.14312	4930447N08Rik	-3.27106	0.0127048	4930447N08Rik	-1.34701	0.693967
5730409K12Rik	2.06846	0.0396174	5730409K12Rik	1.17021	0.7842	4930467D21Rik	-2.43356	0.00237671	4930467D21Rik	-1.34941	0.431846
9330117O12Rik	3.43065	0.0292777	9330117O12Rik	1.70005	0.476994	5031426D15Rik	-2.01393	0.0382759	5031426D15Rik	-1.46483	0.37632
A230001M10Rik	3.11698	0.0024473	A230001M10Rik	1.28389	0.626934	6820431F20Rik	-1.42032	0.00271548	6820431F20Rik	-1.32438	0.0288471
A230009B12Rik	2.88988	0.0155152	A230009B12Rik	1.49086	0.492253	A830009L08Rik	-2.62103	0.00431868	A830009L08Rik	-1.29005	0.582516
A330049N07Rik	2.36232	0.00735484	A330049N07Rik	-1.14778	0.791211	A830036E02Rik	-1.56262	0.000305634	A830036E02Rik	1.08982	0.567033
Aatk	1.52976	0.00113691	Aatk	1.18963	0.245336	Abca5	-1.29444	0.0135718	Abca5	-1.0758	0.636797
Abca2	1.45236	0.00641172	Abca2	1.1284	0.512596	Abce1	-1.26997	0.0155093	Abce1	-1.19788	0.123785
Abca8a	2.23985	0.00627536	Abca8a	1.18449	0.709499	Acsl3	-1.29772	0.0397541	Acsl3	-1.24647	0.148154
Abcb10	1.42184	0.00392097	Abcb10	1.07918	0.660172	Actr2	-1.23075	0.0382638	Actr2	-1.0142	0.947591
Abl1	1.32795	0.0143075	Abl1	1.05536	0.780045	Actr3b	-1.27742	0.046005	Actr3b	1.00671	0.980909
Adamts4	2.208	0.00470003	Adamts4	1.37387	0.331255	Adcy10	-1.824	0.0113899	Adcy10	-1.24411	0.482347
Adamtsl1	1.77603	0.00181094	Adamtsl1	1.16864	0.507871	Adgrl2	-1.27105	0.0457711	Adgrl2	-1.01431	0.956928
Adamtsl4	2.80316	0.00231552	Adamtsl4	1.07411	0.8981	Adra1d	-2.09921	0.0127632	Adra1d	-1.09997	0.854394
Add3	1.23766	0.0264985	Add3	1.10959	0.410323	Adrb1	-1.45089	0.0277444	Adrb1	1.10356	0.706044
Agap1	1.43701	0.000551206	Agap1	1.11885	0.340696	Ahcyl2	-1.21978	0.0313344	Ahcyl2	-1.13834	0.259211
Agbl5	1.35298	0.0402352	Agbl5	1.12375	0.580526	AI504432	-1.53911	0.0184339	AI504432	-1.12919	0.660172
Aif1l	5.30065	0.00703182	Aif1l	1.33302	0.747467	Akt3	-1.21167	0.0095492	Akt3	-1.12619	0.181797
Ajm1	1.23994	0.0260456	Ajm1	1.18232	0.146289	Arhgap15	-2.06505	0.00486313	Arhgap15	-1.26302	0.492035
Akap9	1.38959	0.0264985	Akap9	1.18786	0.368994	Arhgef25	-1.22658	0.0114986	Arhgef25	-1.09127	0.407932
Ankub1	3.10142	0.008933	Ankub1	-1.02156	0.982045	Arl5a	-1.33228	0.023731	Arl5a	-1.08839	0.656746
Anln	1.97627	0.0191142	Anln	1.01335	0.983762	Arntl2	-1.31373	0.0472831	Arntl2	-1.20746	0.276369
Ano1	2.98408	0.0171678	Ano1	-1.3099	0.663609	Atad1	-1.2462	0.0271875	Atad1	-1.03381	0.854353
Ano4	1.3252	0.0155084	Ano4	1.00946	0.971467	Atp13a4	-2.27939	0.0340615	Atp13a4	-2.0284	0.105736
Arap1	1.83955	0.00179501	Arap1	1.11518	0.699348	Atp1a1	-1.47759	0.00586891	Atp1a1	-1.13443	0.507696
Arhgap23	1.54189	0.0014025	Arhgap23	1.22003	0.192845	Atp1a2	-1.6616	0.0155152	Atp1a2	-1.4028	0.173705
Arhgef10	1.8591	0.00489679	Arhgef10	1.11853	0.743859	B230219D22Rik	-1.29185	0.0418536	B230219D22Rik	-1.11839	0.518658
Arsg	1.55638	0.010953	Arsg	1.26159	0.282106	B930095G15Rik	-1.51368	0.00255853	B930095G15Rik	-1.1994	0.252377
Aspa	2.45781	0.00827151	Aspa	1.23691	0.671651	Baalc	-1.47487	0.00503855	Baalc	-1.00967	0.975131
Aspscr1	1.34204	0.0229973	Aspscr1	-1.04323	0.854438	Bc1	-1.83936	0.00972597	Bc1	-1.15678	0.683955
Atn1	1.26573	0.0248488	Atn1	1.16181	0.246791	Bhlhe40	-1.6204	0.0168173	Bhlhe40	-1.0485	0.903522
Atp10b	2.64746	0.00735484	Atp10b	1.33755	0.557841	Bmp1	-1.39218	0.00626094	Bmp1	-1.04884	0.819835
Atp11a	1.42156	0.000551206	Atp11a	1.10394	0.401938	Boc	-2.1102	0.00113691	Boc	-1.32454	0.294081
B230206H07Rik	3.15491	0.00271548	B230206H07Rik	1.23906	0.678788	Btbd3	-1.34035	0.00646023	Btbd3	-1.04787	0.799573
Bahcc1	1.31651	0.0014025	Bahcc1	1.29245	0.00631228	C030023E24Rik	-1.81544	0.0427723	C030023E24Rik	-1.35011	0.453006
Baiap2l2	2.7063	0.0461911	Baiap2l2	1.18278	0.84871	C77080	-1.63729	0.0288271	C77080	1.00537	0.992228
Banf2os	2.81924	0.0313344	Banf2os	1.54867	0.492497	Calm1	-1.27483	0.0270321	Calm1	-1.05779	0.753857
BC024139	4.61063	0.0227899	BC024139	1.88842	0.457608	Camk2a	-1.28239	0.0107289	Camk2a	-1.13854	0.285016
BC034090	2.24701	0.000801639	BC034090	1.41498	0.177511	Camk2n1	-1.53233	0.00601646	Camk2n1	-1.05088	0.859803
Bcas1	2.24943	0.00215869	Bcas1	1.18185	0.649261	Car10	-1.3981	0.00656801	Car10	-1.01865	0.943029
Bcl11b	1.63623	0.0191139	Bcl11b	1.2252	0.471941	Ccbe1	-1.92557	0.0103999	Ccbe1	-1.29495	0.444627
Bcl9l	1.43762	0.00293064	Bcl9l	1.13785	0.393757	Ccdc3	-1.84291	0.0288843	Ccdc3	1.01107	0.986375
Bcorl1	1.31864	0.0359926	Bcorl1	1.11782	0.545119	Ccdc85a	-1.30981	0.0316306	Ccdc85a	1.05215	0.818724
Bfsp2	2.64806	0.0288471	Bfsp2	-1.53665	0.411281	Cd101	-4.09142	0.0270304	Cd101	1.18647	0.881699
Bicra	1.37242	0.0131585	Bicra	1.17216	0.324637	Cdc40	-1.34007	0.0155152	Cdc40	-1.1056	0.554135
Bod1l	1.25088	0.00801212	Bod1l	1.05318	0.687301	Cdh10	-1.21969	0.0233749	Cdh10	-1.15942	0.158644
Bptf	1.22717	0.0047451	Bptf	1.08152	0.394537	Cdh12	-1.45967	0.00293064	Cdh12	-1.19246	0.240022
Brd4	1.20399	0.0228186	Brd4	1.02599	0.862344	Cdh22	-1.58871	0.017368	Cdh22	1.05758	0.876104
Brf1	1.22505	0.0271878	Brf1	1.07302	0.590446	Cdr1os	-1.27125	0.0497604	Cdr1os	-1.39076	0.0196453
Brpf3	1.34923	0.0376334	Brpf3	1.14135	0.506071	Cep43	-1.36211	0.0286459	Cep43	-1.123	0.558147
C030029H02Rik	3.67912	0.00195323	C030029H02Rik	1.35307	0.582567	Cers6	-1.30297	0.00188371	Cers6	-1.18795	0.064151
C9orf72_NM_001256054.3	1623.43	9.65718e-05	C9orf72_NM_001256054.3	1124.81	0.000593661	Cfap206	-2.80898	0.00195183	Cfap206	-1.91524	0.0689802
C9orf72_NM_018325.5	1464.52	0.00179501	C9orf72_NM_018325.5	703.304	0.00728042	Cfap54	-1.28132	0.0342521	Cfap54	-1.11131	0.514471
C9orf72_NM_145005.7	1443.19	2.0884e-06	C9orf72_NM_145005.7	517.727	6.20455e-05	Chaserr	-1.28185	0.0316752	Chaserr	-1.11047	0.512781
Cacna1e	1.23553	0.0483985	Cacna1e	1.08204	0.611999	Chka	-1.31447	0.00262373	Chka	-1.21569	0.0499088
Cald1	1.81383	0.0391477	Cald1	-1.0463	0.939035	Chn1	-1.30804	0.00641172	Chn1	-1.09662	0.483663
Caln1	1.48629	0.0382759	Caln1	1.33793	0.214805	Cisd2	-1.37863	0.011573	Cisd2	-1.14542	0.415717
Car14	3.23301	0.00827151	Car14	-1.17979	0.814505	Cntn3	-1.33526	0.0235029	Cntn3	-1.0707	0.739546
Car2	1.81284	0.0286378	Car2	1.26379	0.52534	Cntn4	-1.43692	0.009145	Cntn4	-1.08261	0.716866
Card10	2.1933	0.0214548	Card10	1.3763	0.470135	Cntnap5a	-1.3712	0.0412763	Cntnap5a	-1.2517	0.241452
Card19	1.78972	0.0402046	Card19	1.17457	0.7167	Cop1	-1.31178	0.00633116	Cop1	-1.24772	0.0494437
Carhsp1	2.30847	0.0230029	Carhsp1	1.34399	0.543614	Cpne9	-1.71429	0.0182875	Cpne9	-1.059	0.894184
Carns1	3.02273	0.00179501	Carns1	1.2677	0.600654	Crispld1	-1.91866	0.0268785	Crispld1	-1.24609	0.630268
Caskin1	1.20175	0.0475495	Caskin1	1.06824	0.628963	Csrnp3	-1.21222	0.0127632	Csrnp3	-1.04989	0.679344
Cbx7	1.34938	0.0346962	Cbx7	1.26702	0.169788	Ctsh	-5.12792	0.0438723	Ctsh	-1.65072	0.66721
Ccdc142	1.33318	0.042508	Ccdc142	1.35237	0.0680798	Cux2	-1.65632	0.0269547	Cux2	1.01936	0.970573
Ccp110	1.72278	0.00225168	Ccp110	1.08457	0.772092	Dnajc21	-1.53556	0.0203821	Dnajc21	-1.22262	0.406901
Cd82	2.56903	0.00100913	Cd82	1.22257	0.571469	Dnal1	-1.23038	0.0301048	Dnal1	-1.05656	0.715754
Cdc42ep1	2.17652	0.0193731	Cdc42ep1	1.27702	0.582516	Efna5	-1.5592	0.0390737	Efna5	-1.29886	0.344165
Cdh9	1.43764	0.0418536	Cdh9	1.05177	0.879127	Eml4	-1.22224	0.0497826	Eml4	-1.13276	0.342757
Cdk18	1.51317	0.0347809	Cdk18	1.3905	0.159598	Emx2os	-2.26475	0.0115275	Emx2os	-1.3111	0.543003
Cdk19	1.36052	0.0188596	Cdk19	1.01145	0.968882	Enc1	-1.32653	0.0497604	Enc1	-1.08973	0.703568
Cdk5rap2	1.33672	0.0178147	Cdk5rap2	1.18111	0.275483	Eny2	-1.37864	0.0082579	Eny2	-1.24463	0.124621
Cdon	1.2958	0.0330547	Cdon	1.13629	0.42943	Epha4	-1.41375	0.00114817	Epha4	-1.28018	0.0305739
Celf4	1.32562	0.0412961	Celf4	1.23003	0.222346	Ephb3	-1.37412	0.0426831	Ephb3	-1.16623	0.465032
Celsr3	1.20048	0.0272467	Celsr3	1.14072	0.187835	Erp44	-1.29094	0.0303331	Erp44	-1.09711	0.581924
Cep250	1.31982	0.0330132	Cep250	1.12455	0.510676	Espn	-2.76846	0.0149494	Espn	1.34439	0.676982
Cercam	1.82899	0.00977487	Cercam	1.31132	0.355189	Etnppl	-3.2219	0.0310559	Etnppl	-2.42065	0.151072
Cerox1	2.19836	0.00141411	Cerox1	1.44596	0.176253	Evc2	-2.30482	0.0141471	Evc2	-1.14743	0.811815
Cers2	1.79714	0.000215753	Cers2	1.0382	0.874962	Exoc5	-1.22594	0.0233464	Exoc5	-1.15108	0.196514
Cfdp1	1.20677	0.0334902	Cfdp1	1.05791	0.678201	Exph5	-1.64166	0.0138032	Exph5	-1.2113	0.475345
Chd7	1.79503	0.00474106	Chd7	1.12429	0.703893	Extl3	-1.23024	0.0461911	Extl3	1.03253	0.866952
Chdh	3.19528	0.000643463	Chdh	1.157	0.758262	Fam199x	-1.57667	0.0391457	Fam199x	-1.46359	0.155791
Chn2	1.90976	0.00646023	Chn2	1.21378	0.553454	Fbxo3	-1.33811	0.0129942	Fbxo3	-1.16386	0.303042
Chrna4	1.49462	0.0191142	Chrna4	1.00742	0.984475	Fbxo33	-1.45585	0.011064	Fbxo33	1.05896	0.823793
Cic	1.29256	0.0191142	Cic	1.21594	0.133183	Fbxo34	-1.24639	0.0382759	Fbxo34	1.08106	0.615345
Cipc	1.298	0.0145331	Cipc	1.24776	0.0726298	Fbxw7	-1.37847	0.00294695	Fbxw7	1.01055	0.963473
Clmn	1.51475	0.0155152	Clmn	1.09505	0.740265	Fcgr3	-2.89568	0.0199376	Fcgr3	-1.13915	0.870665
Cmtm5	1.84205	0.0257787	Cmtm5	1.10551	0.829216	Fgfr1op2	-1.35269	0.00570508	Fgfr1op2	-1.18915	0.181797
Cnp	1.91942	0.00360533	Cnp	1.50022	0.106958	Fhod3	-1.37977	0.000896938	Fhod3	-1.01072	0.955505
Cntn2	1.57216	0.00100913	Cntn2	1.16952	0.332091	Flrt2	-1.3669	0.0235868	Flrt2	-1.0872	0.695802
Cobll1	2.37047	0.0015085	Cobll1	1.09248	0.839971	Frmd6	-1.50311	0.0303593	Frmd6	-1.29231	0.276609
Col27a1	2.48397	0.00212721	Col27a1	1.51814	0.176124	Fut9	-1.26552	0.0301379	Fut9	-1.22705	0.112153
Col2a1	2.2345	0.0199633	Col2a1	1.32223	0.547937	Gabrb1	-1.21673	0.0382759	Gabrb1	-1.0591	0.697635
Col6a1	1.97364	0.00530783	Col6a1	1.28974	0.414849	Gabrb2	-1.29187	0.0387925	Gabrb2	-1.19255	0.25463
Col6a2	1.73358	0.0149494	Col6a2	1.2451	0.459366	Gabrb3	-1.21612	0.00544214	Gabrb3	-1.08806	0.33833
Coro7	1.2421	0.036444	Coro7	1.10984	0.45429	Galnt3	-2.49229	0.0316306	Galnt3	-1.7522	0.288417
Creb5	2.56835	0.0155084	Creb5	1.22684	0.731318	Glrb	-1.34327	0.0228911	Glrb	1.00881	0.976561
Crocc	1.40948	0.04284	Crocc	1.22636	0.348482	Gm10033	-1.46572	0.023559	Gm10033	-1.3239	0.159386
Crybg3	2.84919	0.000650661	Crybg3	1.1802	0.678643	Gm10409	-21.4577	0.035874	Gm10409	2.78111	0.677562
Csrp1	1.67323	0.0086242	Csrp1	1.32964	0.227061	Gm12536	-1.92234	0.0200909	Gm12536	-1.60722	0.127939
Ctnna3	1.97301	0.00801212	Ctnna3	-1.16782	0.689783	Gm13601	-2.21059	0.00231552	Gm13601	-1.70368	0.0565602
Cyp27a1	2.54482	0.000718946	Cyp27a1	1.00745	0.989515	Gm14015	-2.50039	0.00996476	Gm14015	-3.79299	0.00131319
Cyp2j12	2.50313	0.0260456	Cyp2j12	1.19401	0.78808	Gm14399	-1.91279	0.015988	Gm14399	-1.30151	0.451339
Cyp3a13	3.36838	0.0093885	Cyp3a13	1.50533	0.498614	Gm14421	-28.2507	0.0244781	Gm14421	-2.34925	0.740889
D7Ertd443e	2.34584	0.00903814	D7Ertd443e	1.00656	0.993218	Gm16386	-1.4118	0.0376745	Gm16386	-1.30309	0.182569
Daam2	1.58119	0.0448082	Daam2	-1.04646	0.919884	Gm19343	-23.3599	0.0324125	Gm19343	41.7316	0.164467
Dazap1	1.24106	0.0270304	Dazap1	1.00089	0.996631	Gm1976	-1.49279	0.0161511	Gm1976	1.00182	0.996204
Dcc	1.4378	0.0127632	Dcc	1.00649	0.984246	Gm28175	-1.66761	0.00586891	Gm28175	-1.22305	0.402459
Ddr1	1.48575	0.00387137	Ddr1	1.20748	0.239072	Gm30687	-2.81566	0.00111472	Gm30687	-1.25605	0.586798
Dip2a	1.42627	0.00218671	Dip2a	1.24913	0.0839123	Gm30712	-2.52723	0.00293064	Gm30712	1.61258	0.210316
Dmpk	1.55934	0.0293692	Dmpk	-1.05794	0.879062	Gm30789	-5.74512	0.0221407	Gm30789	1.08969	0.954865
Dmwd	1.30857	0.0187914	Dmwd	1.04674	0.818178	Gm30848	-2.51534	0.0106082	Gm30848	-1.91691	0.108518
Dnajb2	1.3541	0.0478655	Dnajb2	1.1445	0.520352	Gm31092	-2.03664	0.0260501	Gm31092	1.03231	0.964527
Dnm3	1.22959	0.0125691	Dnm3	1.02877	0.847702	Gm31606	-1.61182	0.00355238	Gm31606	-1.23527	0.282898
Dock1	1.63012	0.0128361	Dock1	1.08943	0.796262	Gm32219	-17.8622	0.021456	Gm32219	3.91666	0.460229
Dock10	2.21058	0.000453683	Dock10	1.21161	0.454937	Gm32694	-28.426	0.0350886	Gm32694	1.13072	0.973958
Dock5	2.37455	0.00211984	Dock5	1.38435	0.329523	Gm32718	-1.68003	0.0203121	Gm32718	-1.17409	0.611743
Dock6	1.72453	0.0297957	Dock6	1.55888	0.139307	Gm33083	-4.1961	0.0155084	Gm33083	-1.396	0.691579
Dock9	1.24993	0.0397541	Dock9	1.03206	0.875723	Gm33680	-5.72273	0.0203169	Gm33680	-1.45392	0.745708
Dscaml1	1.47255	0.00424395	Dscaml1	1.08968	0.661449	Gm34998	-6.9398	0.0233749	Gm34998	-5.36517	0.100719
Dst	1.21717	0.0115275	Dst	1.09666	0.353387	Gm36264	-1.89686	0.0110378	Gm36264	-1.14154	0.733603
Dusp15	1.70289	0.0255134	Dusp15	1.13142	0.74206	Gm37679	-1.77357	0.0297014	Gm37679	-1.44166	0.25747
E130119H09Rik	2.34176	0.0196453	E130119H09Rik	2.25661	0.0548227	Gm38785	-1.82978	0.0419372	Gm38785	-1.67978	0.127939
Efcc1	1.67555	0.0390737	Efcc1	1.79733	0.0455532	Gm38864	-4.18477	0.0119391	Gm38864	-1.3126	0.769491
Efnb3	2.06774	0.00387137	Efnb3	1.55754	0.118575	Gm38887	-6.32806	0.0111619	Gm38887	-1.46363	0.722339
Efs	2.37148	0.0370123	Efs	1.33899	0.626354	Gm39185	-2.33437	0.0461911	Gm39185	1.42003	0.589692
Ephb1	1.44565	0.0330132	Ephb1	-1.04077	0.904564	Gm39615	-2.43822	0.0295149	Gm39615	-1.66856	0.329031
Erbb3	2.3757	0.00046492	Erbb3	1.21881	0.476194	Gm39804	-2.13125	0.0044046	Gm39804	1.22865	0.582516
Erbin	1.71137	0.00293064	Erbin	1.07604	0.803982	Gm40056	-1.89759	0.0180822	Gm40056	-1.4235	0.284824
Ermn	2.54189	0.00355238	Ermn	1.33744	0.459704	Gm40331	-3.05636	0.0248501	Gm40331	-1.06074	0.955155
Fa2h	2.06433	0.0128361	Fa2h	1.32587	0.45977	Gm40468	-1.56714	0.0179863	Gm40468	-1.21587	0.431764
Fam102a	1.42068	0.0044046	Fam102a	1.30238	0.0535165	Gm40474	-1.78486	0.0271878	Gm40474	1.30287	0.44227
Fam107b	3.40889	0.0313344	Fam107b	-1.14177	0.891629	Gm40841	-1.59286	0.000993527	Gm40841	-1.27741	0.112075
Fam163b	1.43282	0.0397541	Fam163b	1.20985	0.408953	Gm41016	-1.88752	0.0155152	Gm41016	-1.43527	0.25749
Fam193b	1.30669	0.0322546	Fam193b	1.20546	0.222975	Gm41284	-1.41435	0.00709186	Gm41284	-1.19847	0.244697
Fam222a	1.92327	0.00633116	Fam222a	1.46773	0.1622	Gm41450	-1.99459	0.0311791	Gm41450	-1.28266	0.574142
Fastk	1.2472	0.0228141	Fastk	1.02833	0.875153	Gm41658	-2.44807	0.0494368	Gm41658	-1.20438	0.80207
Fbln2	1.86849	0.0346962	Fbln2	1.18421	0.706284	Gm41836	-3.93018	0.0205063	Gm41836	-1.25101	0.821635
Fbxl18	1.38923	0.0263115	Fbxl18	1.08073	0.7405	Gm45964	-14.0496	0.0311791	Gm45964	-3.0126	0.443843
Fbxo7	1.32029	0.0447537	Fbxo7	-1.11661	0.570856	Gm46110	-1.87132	0.0310559	Gm46110	-1.03988	0.94933
Fez1	1.21884	0.0423694	Fez1	1.12894	0.331998	Gm46218	-1.62743	0.00294695	Gm46218	-1.35419	0.0923452
Fgd3	1.67419	0.0227899	Fgd3	1.41544	0.20004	Gm50594	-1.24538	0.0445101	Gm50594	-1.29405	0.0400038
Fgfr2	1.99896	0.00141411	Fgfr2	1.39236	0.174533	Gm51531	-2.05902	0.00633116	Gm51531	-1.19941	0.631432
Fhdc1	1.88392	0.0155084	Fhdc1	1.0256	0.964264	Gm52150	-1.60908	0.000935028	Gm52150	-1.28681	0.0950896
Filip1	1.92354	0.0497826	Filip1	1.14074	0.818549	Gm52604	-3.04795	0.00646023	Gm52604	-3.71754	0.00726833
Filip1l	2.82192	0.045682	Filip1l	1.16015	0.877686	Gm52670	-1.75106	0.00942858	Gm52670	-1.26943	0.375403
Flna	1.38193	0.00316438	Flna	1.21712	0.113992	Gm8350	-1.39001	0.0481555	Gm8350	-1.0493	0.874733
Fnbp1	1.50996	0.00104781	Fnbp1	1.18082	0.247083	Gpam	-1.27647	0.0335665	Gpam	-1.22128	0.145507
Foxn3	1.504	0.00392097	Foxn3	1.01362	0.964449	Gpc6	-2.17151	2.71122e-05	Gpc6	-1.18029	0.393377
Foxp2	1.49668	0.0252354	Foxp2	-1.14819	0.589055	Gtf3c3	-1.25909	0.0233749	Gtf3c3	-1.1081	0.451179
Foxp4	1.45613	0.0113899	Foxp4	1.18244	0.378926	Hapln4	-1.56735	0.0364681	Hapln4	1.19264	0.56087
Frmd4b	2.08544	0.000453683	Frmd4b	1.29326	0.240276	Herc3	-1.55224	0.00075605	Herc3	-1.01067	0.968418
Fzr1	1.23921	0.0437366	Fzr1	1.01272	0.95563	Hgf	-1.77053	0.0150314	Hgf	-1.15082	0.705887
Gab1	2.37118	0.00208586	Gab1	1.24446	0.547937	Hkdc1	-1.89698	0.00244526	Hkdc1	1.18568	0.544759
Gal3st1	2.07444	0.00565461	Gal3st1	1.01426	0.97933	Ifrd1	-1.42709	0.0324868	Ifrd1	1.04039	0.9027
Galnt10	1.40168	0.0330132	Galnt10	1.13435	0.573878	Igfbp2	-2.50889	0.0426831	Igfbp2	-1.34951	0.639445
Galnt6	2.6372	0.00486313	Galnt6	1.25397	0.626307	Igfbp7	-2.22808	0.0263374	Igfbp7	-1.16225	0.798408
Gamt	2.54372	0.0363543	Gamt	1.09824	0.908289	Igfn1	-1.62545	0.0494368	Igfn1	-1.04315	0.935214
Gatm	1.78593	0.00536109	Gatm	1.25564	0.387314	Il1rapl1	-1.32507	0.00322093	Il1rapl1	-1.15402	0.197649
Gdnf	10.9696	0.0390383	Gdnf	2.58814	0.514879	Inka2	-1.3693	0.00412632	Inka2	-1.07874	0.621557
Gdpd5	1.52841	0.00544214	Gdpd5	1.55261	0.0108973	Ints13	-1.22316	0.0283791	Ints13	-1.05712	0.698543
Gigyf1	1.22549	0.0214548	Gigyf1	1.13644	0.238878	Ints6l	-1.31842	0.0241399	Ints6l	-1.17457	0.299616
Gjb1	3.11517	0.0233749	Gjb1	1.33335	0.693831	Iqcj	-2.38056	0.00760616	Iqcj	-1.42428	0.397565
Gjc2	2.09937	0.024336	Gjc2	1.43257	0.381944	Irak1bp1	-1.32239	0.0350058	Irak1bp1	-1.10356	0.60882
Gjc3	2.58565	0.000551206	Gjc3	1.10959	0.798387	Jdp2	-1.2743	0.0283057	Jdp2	-1.07758	0.651361
Gm16168	2.70894	0.00250993	Gm16168	1.26399	0.597178	Katnbl1	-1.38849	0.0267807	Katnbl1	-1.2291	0.261354
Gm19500	2.59994	0.0154852	Gm19500	-1.00434	0.995893	Kcnb2	-1.31172	0.00632017	Kcnb2	-1.06537	0.668626
Gm1979	8.12519	0.0150314	Gm1979	1.23977	0.867652	Kcnc2	-1.32379	0.0374414	Kcnc2	-1.0547	0.823051
Gm21663	8.43215	0.0344411	Gm21663	-1.26422	0.871309	Kcnh5	-1.72505	0.00443842	Kcnh5	-1.20548	0.453154
Gm22513	3.5799	0.00046492	Gm22513	2.75026	0.00660807	Kcnh7	-1.23701	0.030977	Kcnh7	-1.04208	0.810297
Gm22614	4.16702	0.000754844	Gm22614	2.46258	0.0382759	Kcnip4	-1.48619	0.00317178	Kcnip4	-1.24261	0.159491
Gm23238	4.81696	0.00747405	Gm23238	3.4882	0.080472	Kcnk4	-1.51815	0.0248488	Kcnk4	-1.08147	0.800554
Gm30003	2.95299	0.044787	Gm30003	1.40814	0.675538	Kcnv1	-1.41221	0.0127632	Kcnv1	-1.02711	0.921888
Gm32587	1.96475	0.0320899	Gm32587	-1.12592	0.826618	Kctd16	-1.46018	0.00222361	Kctd16	-1.15914	0.322361
Gm32645	5.50425	0.0484299	Gm32645	-1.30723	0.819538	Kitl	-1.5421	0.0480249	Kitl	-1.35964	0.266679
Gm32715	2.93957	0.0485448	Gm32715	1.4496	0.636856	Klhl23	-1.40513	0.0194483	Klhl23	1.08485	0.734029
Gm32807	4.15969	0.0403342	Gm32807	1.33056	0.79058	Kpna3	-1.34367	0.0145331	Kpna3	-1.05714	0.785948
Gm33049	3.51555	0.00842345	Gm33049	1.28391	0.709412	Kras	-1.28925	0.0497604	Kras	-1.12906	0.493303
Gm33738	4.06977	0.00748537	Gm33738	1.59813	0.411812	L3hypdh	-2.16431	0.0261772	L3hypdh	1.23313	0.7004
Gm34776	2.1135	0.0437366	Gm34776	-1.10326	0.881056	Lair1	-1.72691	0.034257	Lair1	-1.20949	0.597285
Gm34982	2.37058	0.00931494	Gm34982	-1.01308	0.985681	Lamp5	-1.64266	0.0277048	Lamp5	-1.2932	0.392706
Gm34992	2.85196	0.00759039	Gm34992	-1.09642	0.898109	Lclat1	-1.30522	0.0158653	Lclat1	-1.01093	0.964793
Gm36188	2.06003	0.0240063	Gm36188	1.16199	0.772376	Lgals12	-5.40342	0.041009	Lgals12	1.21459	0.90978
Gm36855	3.675	0.00046492	Gm36855	1.32944	0.488453	Lgi1	-1.21233	0.0250422	Lgi1	-1.03505	0.819217
Gm37548	1.79058	0.0386176	Gm37548	1.35785	0.399122	Lin7a	-1.4324	0.0293692	Lin7a	-1.08212	0.775371
Gm38927	1.89868	0.0431407	Gm38927	1.18688	0.728009	Lingo2	-1.58154	7.07639e-06	Lingo2	-1.09518	0.364952
Gm39080	2.13381	0.0229253	Gm39080	-1.08604	0.893375	Lnpk	-1.32019	0.0170634	Lnpk	-1.11936	0.473445
Gm39793	5.49633	0.0384994	Gm39793	1.40364	0.773492	LOC108167518	-1.4597	0.0178978	LOC108167518	-1.37334	0.0753216
Gm40780	1.88405	0.0370123	Gm40780	1.40407	0.387314	LOC108167564	-1.70238	0.00293064	LOC108167564	-1.55322	0.0198129
Gm41416	3.77546	0.0433791	Gm41416	2.53965	0.24401	LOC115487471	-1.6064	0.007832	LOC115487471	-1.24947	0.317015
Gm41492	1.77072	0.0397271	Gm41492	1.12359	0.795974	LOC115488373	-1.7515	0.00827151	LOC115488373	-1.32044	0.289366
Gm46905	2.91361	0.00430599	Gm46905	1.10147	0.877629	LOC118567335	-1.93607	0.00633116	LOC118567335	-1.22591	0.511449
Gm46911	4.11126	0.0178978	Gm46911	2.18487	0.218637	LOC118567340	-1.53632	0.00707711	LOC118567340	-1.29775	0.165369
Gm46928	12.0763	0.023559	Gm46928	1.40053	0.79859	LOC118567721	-1.9067	0.000551206	LOC118567721	-1.46967	0.039452
Gm47800	3.68343	0.0303269	Gm47800	1.15447	0.888193	LOC118568094	-1.59112	0.00619825	LOC118568094	-1.32783	0.14417
Gm51929	4.71002	0.0321626	Gm51929	1.16331	0.906882	LOC118568257	-1.96194	0.00412632	LOC118568257	1.02491	0.959962
Gm52261	1.84381	0.0439926	Gm52261	-1.09	0.869126	LOC118568277	-1.6212	0.000899983	LOC118568277	-1.40622	0.0266072
Gm52800	3.48588	0.033145	Gm52800	-1.32938	0.747161	LOC118568308	-1.77525	0.0212679	LOC118568308	-1.48389	0.159598
Gm52807	3.16826	0.00406302	Gm52807	1.07385	0.92075	LOC118568345	-2.68655	0.0159138	LOC118568345	-1.2566	0.715139
Gm5535	4.03125	0.00183175	Gm5535	1.33381	0.620768	LOC118568736	-1.44691	0.0481555	LOC118568736	-1.28823	0.257928
Gna12	1.49351	0.0330132	Gna12	1.06924	0.842374	LOC118568783	-1.64047	0.000538509	LOC118568783	-1.46234	0.00735484
Gnao1	1.2957	0.021456	Gnao1	1.10145	0.533982	Lonrf1	-1.33875	0.00679574	Lonrf1	-1.03358	0.863873
Golgb1	1.28901	0.008933	Golgb1	1.23142	0.0620317	Lratd1	-1.65956	0.0271878	Lratd1	-1.03039	0.951019
Gpr135	2.50269	0.0313344	Gpr135	1.43447	0.499452	Lrfn5	-1.3697	0.000551206	Lrfn5	-1.00838	0.963271
Gpr37	1.99912	0.0132556	Gpr37	1.47236	0.252632	Lrp5	-1.91713	0.0445295	Lrp5	-2.16682	0.0334902
Gpr62	1.86132	0.0413873	Gpr62	1.26959	0.560128	Lrrc69	-1.58518	0.00586891	Lrrc69	-1.27661	0.206892
Gpsm1	1.31805	0.0303771	Gpsm1	1.22402	0.190976	Ltk	-1.20606	0.0495061	Ltk	-1.21434	0.0815798
Grik3	1.52371	0.0018353	Grik3	1.30619	0.0707965	Magi3	-1.31093	0.0103999	Magi3	-1.12839	0.375668
Gtf2ird1	1.27624	0.0335202	Gtf2ird1	1.23477	0.12434	Man1a2	-1.36057	0.0149037	Man1a2	-1.15778	0.368045
Hapln2	2.69388	0.00535121	Hapln2	1.09115	0.888846	Mblac2	-1.28135	0.00503855	Mblac2	1.00041	0.9981
Hdac5	1.39817	0.00176564	Hdac5	1.08204	0.579991	Mef2c	-1.35407	0.00832704	Mef2c	-1.10985	0.504216
Hipk2	1.5702	0.00703562	Hipk2	1.19818	0.402855	Megf9	-1.31841	0.0464891	Megf9	-1.11502	0.585659
Hs3st5	1.52715	0.0428766	Hs3st5	-1.04348	0.918611	Mfsd2a	-2.28289	0.0227157	Mfsd2a	-2.1918	0.0473917
Hs6st2	1.5359	0.0400038	Hs6st2	1.44421	0.147362	Mtf2	-1.20556	0.0468002	Mtf2	-1.20047	0.101856
Ice1	1.22213	0.00726833	Ice1	1.17897	0.052039	Myo16	-1.52718	0.0181314	Myo16	-1.1068	0.721956
Igsf21	1.41412	0.0173084	Igsf21	1.26183	0.181941	Ndfip1	-1.26715	0.0397311	Ndfip1	1.03018	0.89269
Il33	1.95578	0.0270456	Il33	1.06874	0.905986	Ndst3	-1.42964	0.0346962	Ndst3	-1.25891	0.280846
Inafm1	2.99148	0.0255134	Inafm1	1.09948	0.906845	Nectin3	-1.78911	0.00540789	Nectin3	-1.26866	0.368045
Ino80dos	1.36422	0.0247535	Ino80dos	-1.03008	0.911374	Neil2	-1.75543	0.0376339	Neil2	-1.38984	0.329363
Insc	3.10956	0.00599231	Insc	1.30462	0.641008	Neurod1	-2.00507	0.0103274	Neurod1	-1.18179	0.697256
Ipo13	1.21743	0.0375467	Ipo13	1.05239	0.736636	Nlgn1	-1.29928	0.00530783	Nlgn1	-1.15345	0.197844
Itgb4	2.63647	0.00506814	Itgb4	1.31982	0.52984	Nlk	-1.3211	0.000538509	Nlk	-1.08956	0.339405
Itprid2	1.34764	0.0169347	Itprid2	1.01214	0.965057	Nol4	-1.27288	0.0383604	Nol4	-1.07207	0.703893
Itsn2	1.28874	0.0137684	Itsn2	1.10824	0.452174	Npnt	-2.11974	0.00518018	Npnt	1.02255	0.969764
Josd2	1.48633	0.0318325	Josd2	1.25167	0.341106	Nqo2	-3.27006	0.0455532	Nqo2	-1.11463	0.921457
Jup	1.44464	0.0303269	Jup	1.17338	0.481537	Nr6a1	-1.25433	0.0262167	Nr6a1	-1.12205	0.384255
Kazn	1.44056	0.0196124	Kazn	1.1626	0.473592	Nrn1	-1.52508	0.0197917	Nrn1	1.14609	0.596821
Kcnk13	1.87748	0.0155084	Kcnk13	-1.03196	0.953978	Nudt4	-1.38948	0.0441134	Nudt4	1.03103	0.927284
Kctd13	1.58794	0.0390469	Kctd13	1.13886	0.71217	Oaf	-2.26384	0.0434214	Oaf	-1.50981	0.417694
Kif13a	1.50802	0.00459978	Kif13a	1.19196	0.325821	Oc90	-10.9159	0.0322546	Oc90	-4.418	0.254953
Kif6	1.50317	0.018779	Kif6	-1.06148	0.844651	Olfr78	-3.24415	0.00262373	Olfr78	-1.48611	0.449154
Klhl18	1.26591	0.0203821	Klhl18	-1.02886	0.878483	Orc4	-1.49906	0.0233984	Orc4	-1.17922	0.497963
Kmt2b	1.20745	0.0271527	Kmt2b	1.09845	0.401281	Otud3	-1.31496	0.0222961	Otud3	1.05015	0.815151
Kmt2d	1.31819	0.00633116	Kmt2d	1.18108	0.162974	Paip1	-1.25863	0.0334985	Paip1	-1.01788	0.938985
Lama2	1.31111	0.0267807	Lama2	-1.02303	0.926274	Pam	-1.332	0.010769	Pam	-1.19829	0.17972
Lats1	1.21461	0.0155084	Lats1	1.10218	0.341106	Pcmtd1	-1.27118	0.0182875	Pcmtd1	-1.07187	0.645055
Litaf	2.52432	0.00536109	Litaf	1.06276	0.920928	Pdk1	-1.33782	0.0479965	Pdk1	-1.23753	0.241499
Llgl1	1.23425	0.0155084	Llgl1	1.08798	0.461129	Pdzrn3	-1.91558	0.00210213	Pdzrn3	-1.28156	0.331404
LOC115487949	1.43235	0.0159851	LOC115487949	1.28985	0.146024	Pex13	-1.46288	0.0277048	Pex13	-1.27473	0.253812
LOC115488065	3.51257	0.00353251	LOC115488065	1.94843	0.155193	Pgm2l1	-1.26772	0.0464229	Pgm2l1	-1.11495	0.506499
LOC115489417	2.66152	0.0418536	LOC115489417	1.47567	0.552567	Pgr	-1.29319	0.0339824	Pgr	-1.28337	0.0778852
LOC118567707	2.3488	0.0155084	LOC118567707	1.15628	0.812976	Phka1	-1.47746	0.0264985	Phka1	-1.34769	0.153057
LOC118568313	2.93388	0.00576544	LOC118568313	-1.13791	0.830181	Pip4k2c	-1.29408	0.00805756	Pip4k2c	1.07157	0.625418
LOC118568506	3.33712	0.00149086	LOC118568506	1.69195	0.201573	Pkia	-1.26234	0.0464031	Pkia	1.09965	0.569246
LOC118568781	2.89426	0.000724201	LOC118568781	1.28666	0.516002	Plcb4	-1.27858	0.0267037	Plcb4	-1.04718	0.810297
LOC118568782	3.22475	0.000643463	LOC118568782	1.42583	0.332781	Plxnc1	-1.21453	0.0304644	Plxnc1	-1.15216	0.194312
Lrch4	3.5481	0.0271878	Lrch4	1.18058	0.847002	Pou3f2	-1.98549	0.000551206	Pou3f2	-1.33008	0.178376
Lrig3	2.32657	0.0313344	Lrig3	1.29217	0.650957	Pparg	-1.82782	0.00565461	Pparg	-1.01025	0.983481
Lrp1b	1.23681	0.0382759	Lrp1b	1.0473	0.792052	Ppfia2	-1.29355	0.0313344	Ppfia2	-1.10444	0.555318
Lrrc1	1.63182	0.0497604	Lrrc1	-1.04509	0.930377	Ppp1cb	-1.25772	0.0283057	Ppp1cb	-1.04615	0.80237
Lsp1	2.30583	0.0155084	Lsp1	1.20106	0.726384	Ppp1r36	-2.93894	0.0438115	Ppp1r36	-1.70153	0.435887
Lzts2	1.74327	0.00564544	Lzts2	1.04774	0.898967	Ppp3cb	-1.28821	0.00577606	Ppp3cb	-1.05063	0.733944
Mad1l1	1.41442	0.00294695	Mad1l1	1.23398	0.112075	Prkaa2	-1.36655	0.00793747	Prkaa2	-1.09919	0.564434
Mag	2.70321	0.00112401	Mag	1.27952	0.519049	Prkab2	-1.49804	0.000551206	Prkab2	-1.19832	0.14417
Magel2	2.58451	0.046695	Magel2	1.76843	0.372022	Prkacb	-1.22462	0.0268785	Prkacb	1.03423	0.835666
Man2a2	1.2642	0.0313344	Man2a2	1.13974	0.352084	Ptbp3	-1.36617	0.0472735	Ptbp3	-1.05441	0.852177
Man2b2	1.28835	0.0207753	Man2b2	1.21464	0.139722	Ptgfrn	-1.83105	0.00392097	Ptgfrn	1.28014	0.351039
Map4k4	1.22597	0.0277444	Map4k4	1.07177	0.602124	Ptpn3	-1.35937	0.0267407	Ptpn3	-1.18872	0.325661
Map7	1.38516	0.0194221	Map7	1.11863	0.566757	Ptprj	-1.29766	0.0263374	Ptprj	-1.20983	0.176064
Mapk8ip1	1.24112	0.0142098	Mapk8ip1	1.22136	0.0468002	Rab18	-1.36436	0.0180219	Rab18	-1.17332	0.345221
Mbd6	1.3041	0.0248488	Mbd6	1.1439	0.377981	Ralyl	-1.39514	0.00046492	Ralyl	-1.17534	0.0963529
Mboat1	3.79229	0.000551206	Mboat1	1.23834	0.659432	Rasal2	-1.26447	0.00409803	Rasal2	-1.10488	0.318313
Mbp	2.14147	0.00131319	Mbp	1.20068	0.552574	Rasgrf2	-1.58442	0.0199633	Rasgrf2	-1.25718	0.374481
Mcam	2.47191	0.00805756	Mcam	1.49495	0.33833	Rbpj	-1.40663	0.0222961	Rbpj	-1.18326	0.383239
Mctp1	1.36241	0.0254678	Mctp1	1.07701	0.737386	Rchy1	-1.37375	0.0497604	Rchy1	-1.24596	0.282123
Mdc1	1.45809	0.0233749	Mdc1	1.14134	0.571628	Rgs4	-1.53786	0.0203732	Rgs4	1.05663	0.873185
Med12	1.21751	0.0444114	Med12	1.09975	0.473592	Rgs6	-1.39994	0.00385573	Rgs6	-1.13287	0.392943
Megf10	1.6256	0.0115647	Megf10	-1.00457	0.991827	Rgs7	-1.44328	0.000869198	Rgs7	-1.09626	0.505915
Meis1	1.84068	0.0479523	Meis1	1.06452	0.914074	Rhbdf1	-1.48166	0.0475495	Rhbdf1	-1.04563	0.904859
Micall1	1.84744	0.00287211	Micall1	1.38202	0.163002	Rian	-1.23518	0.0378198	Rian	-1.12443	0.376786
Mob3b	2.78725	0.00940282	Mob3b	1.32688	0.588202	Rnf170	-1.33743	0.0439078	Rnf170	-1.24243	0.217924
Mobp	2.22514	0.0365704	Mobp	-1.01417	0.987021	Rnft1	-1.37323	0.0283791	Rnft1	-1.27041	0.1641
Mog	2.50782	0.00432495	Mog	1.25726	0.599598	Robo2	-1.25359	0.034257	Robo2	-1.07654	0.644923
Morf4l1b	3.41773	0.0499495	Morf4l1b	1.04104	0.974245	Robo3	-1.7161	0.017377	Robo3	-1.58228	0.0773733
Mvb12b	1.29188	0.0183671	Mvb12b	-1.01365	0.953314	Rorb	-2.11228	0.00562038	Rorb	-1.07571	0.881337
Myh14	1.53807	0.0241613	Myh14	1.32378	0.222131	Rpph1	-1.81581	0.0191139	Rpph1	-1.17514	0.670381
Myrf	2.40385	0.00225168	Myrf	1.19948	0.648207	Rskr	-1.88696	0.000551206	Rskr	-1.3121	0.171405
N4bp3	1.69912	0.0255134	N4bp3	-1.0111	0.983043	Rtn4rl1	-1.36837	0.0374059	Rtn4rl1	1.0248	0.938578
Nacad	1.34839	0.0136994	Nacad	1.29177	0.0659259	Sacm1l	-1.26185	0.0181475	Sacm1l	-1.16879	0.189267
Nav1	1.20576	0.0397541	Nav1	1.23417	0.0457711	Scai	-1.28156	0.00789748	Scai	-1.19779	0.0971888
Nbas	1.27491	0.0044046	Nbas	1.05246	0.688044	Scn7a	-2.26329	0.0369041	Scn7a	1.14228	0.863869
Ncoa3	1.25929	0.0145331	Ncoa3	-1.02106	0.908917	Sec61a2	-1.29303	0.00919744	Sec61a2	-1.0339	0.850063
Ncoa6	1.25149	0.00735484	Ncoa6	1.08671	0.450937	Serf2	-1.31679	0.0252354	Serf2	-1.03954	0.862431
Ndst1	1.34418	0.0248488	Ndst1	-1.01319	0.964213	Serpinb8	-1.86706	0.0114986	Serpinb8	-1.31731	0.372601
Neat1	2.3179	0.0129942	Neat1	1.08196	0.900931	Siae	-1.60776	0.04997	Siae	-1.29896	0.411774
Nfasc	1.35742	0.0010054	Nfasc	1.14963	0.174623	Sidt1	-1.35803	0.000453683	Sidt1	-1.28604	0.00428572
Nfe2l3	2.17952	0.0343327	Nfe2l3	1.28331	0.640411	Slc13a5	-2.2487	0.0400038	Slc13a5	1.18026	0.816566
Nfia	1.3588	0.0290308	Nfia	-1.03065	0.911433	Slc16a7	-1.27501	0.0191142	Slc16a7	-1.01198	0.958184
Ninj2	3.45707	0.0313758	Ninj2	1.26665	0.797244	Slc1a3	-1.49284	0.017368	Slc1a3	-1.32872	0.151449
Nipal4	3.0243	0.00337219	Nipal4	1.20256	0.727661	Slc23a2	-1.27744	0.0382193	Slc23a2	-1.14346	0.383947
Nkain1	2.0079	0.00324228	Nkain1	1.39437	0.230156	Slc25a32	-1.66207	0.0490319	Slc25a32	-1.30673	0.422644
Nkx2-2os	2.26599	0.0335665	Nkx2-2os	-1.10085	0.884506	Slc25a36	-1.31378	0.0214548	Slc25a36	-1.05868	0.773113
Nkx6-2	2.72621	0.0120455	Nkx6-2	-1.02453	0.976845	Slc25a37	-1.39168	0.0170634	Slc25a37	-1.04738	0.852018
Npat	1.2081	0.0210675	Npat	1.0995	0.374095	Slc30a3	-1.44852	0.00996846	Slc30a3	-1.3111	0.111295
Nrbp2	1.46429	0.00943074	Nrbp2	1.1261	0.562661	Slc33a1	-1.33223	0.0490788	Slc33a1	-1.11509	0.596911
Nsmf	1.20642	0.0413562	Nsmf	1.10103	0.431326	Slc39a10	-1.37765	0.0061845	Slc39a10	-1.0438	0.833647
Numa1	1.27772	0.00190209	Numa1	1.05398	0.631709	Slco2a1	-3.36303	0.00445038	Slco2a1	1.62406	0.373313
Nyap1	1.32875	0.0374059	Nyap1	1.22856	0.217746	Slx4ip	-1.36221	0.0490604	Slx4ip	-1.2439	0.260552
Olfml1	2.03772	0.0130855	Olfml1	1.08019	0.880284	Sntg1	-1.25682	0.0343367	Sntg1	-1.17771	0.219384
Olig1	2.00084	0.0130755	Olig1	1.39519	0.341643	Sorl1	-1.34561	0.00131319	Sorl1	-1.08144	0.504356
Olig2	2.25159	0.0311988	Olig2	1.50565	0.366746	Spag5	-1.55493	0.0191142	Spag5	-1.1565	0.593303
Opalin	2.83808	0.00350297	Opalin	1.86053	0.117072	Stard8	-2.14986	0.000657375	Stard8	-1.30358	0.290667
Osbpl7	1.42665	0.0472831	Osbpl7	1.19102	0.466425	Stxbp6	-1.54211	0.0295149	Stxbp6	-1.19526	0.516483
Osr1	2.42918	0.0358653	Osr1	-1.01553	0.986267	Styx	-1.39126	0.033145	Styx	-1.01483	0.966529
P3h4	1.8423	0.0397541	P3h4	1.23794	0.621529	Sv2b	-1.25047	0.0269547	Sv2b	-1.03399	0.854353
Pacs2	1.46822	0.00885682	Pacs2	1.30022	0.128481	Taf2	-1.2566	0.0184339	Taf2	-1.10581	0.436185
Pard3	1.87025	0.0135312	Pard3	1.09813	0.833461	Tafa1	-1.94149	0.0497604	Tafa1	-1.50932	0.340576
Pcbp4	1.27908	0.0222961	Pcbp4	1.26842	0.0542872	Tbc1d1	-1.36027	0.00486313	Tbc1d1	-1.25301	0.0651207
Pcdh9	1.28561	0.00503973	Pcdh9	1.01467	0.935928	Tbpl1	-1.40336	0.0108268	Tbpl1	-1.19949	0.26689
Pcdhga2	4.42597	0.047301	Pcdhga2	-1.31843	0.812159	Tia1	-1.20197	0.0250327	Tia1	-1.07572	0.51687
Pclo	1.25295	0.00919686	Pclo	1.14925	0.17968	Tie1	-4.28561	0.0313344	Tie1	-1.03507	0.980769
Pcnt	1.27158	0.0288471	Pcnt	1.15602	0.29369	Tmem145	-1.50164	0.0201134	Tmem145	-1.06025	0.853654
Pcp4	1.74111	0.0229696	Pcp4	1.06962	0.882539	Tmem167	-1.36755	0.0273464	Tmem167	-1.28454	0.133422
Pcsk6	1.87741	0.00114817	Pcsk6	1.02235	0.952875	Tmem215	-3.55704	0.00832704	Tmem215	-1.51112	0.548168
Pde1c	2.33452	0.0207645	Pde1c	1.56516	0.336526	Tmem33	-1.48458	0.0184087	Tmem33	-1.29576	0.196744
Pde4b	1.36554	0.00638123	Pde4b	-1.02521	0.909033	Tmem65	-1.37244	0.0281743	Tmem65	1.02866	0.921954
Pde8a	2.24647	0.00572639	Pde8a	1.30315	0.494947	Tor1aip2	-1.31509	0.0270321	Tor1aip2	-1.25036	0.124034
Phactr4	1.72451	0.036367	Phactr4	-1.08402	0.859007	Tram1	-1.37281	0.0227899	Tram1	-1.07287	0.756194
Phc1	1.31205	0.00827151	Phc1	1.13296	0.336865	Trpc3	-1.46786	0.0274445	Trpc3	1.1706	0.521841
Phc3	1.26647	0.0155152	Phc3	1.00007	0.999791	Tspan13	-1.34701	0.00465886	Tspan13	1.04165	0.819964
Phf2	1.31311	0.00392097	Phf2	1.07149	0.593873	Tspan17	-1.36541	0.0263115	Tspan17	1.12699	0.542029
Phgdh	1.80866	0.0316752	Phgdh	1.12967	0.781852	Ttc14	-1.22609	0.0224732	Ttc14	-1.15369	0.18446
Phldb1	2.3186	2.71122e-05	Phldb1	1.42972	0.0520312	Ttc37	-1.23807	0.0210675	Ttc37	-1.04781	0.758277
Phlpp1	1.51163	0.00102756	Phlpp1	1.09188	0.597457	Ube2e2	-1.24853	0.0414274	Ube2e2	1.043	0.827035
Pik3c2b	1.63036	0.000551206	Pik3c2b	1.09861	0.605753	Ube2k	-1.29886	0.0368949	Ube2k	-1.21557	0.202307
Pim3	1.38819	0.0274219	Pim3	1.28598	0.146221	Ube2w	-1.31691	0.0270304	Ube2w	-1.20594	0.219411
Pkd1	1.20795	0.01453	Pkd1	1.06156	0.585746	Uhmk1	-1.27671	0.0447537	Uhmk1	1.00984	0.971908
Pkd2l1	3.31632	0.00293064	Pkd2l1	1.05552	0.946132	Unc5d	-1.48054	0.0293692	Unc5d	-1.10244	0.736747
Pkmyt1	1.74771	0.0414274	Pkmyt1	1.58016	0.16914	Uri1	-1.20076	0.0301867	Uri1	-1.00707	0.970794
Plcxd1	1.64547	0.0497604	Plcxd1	1.21117	0.589348	Vmn2r84	-2.26541	0.00540789	Vmn2r84	-1.28584	0.521438
Plekha7	1.32992	0.028148	Plekha7	1.25464	0.142993	Vmn2r85	-1.94917	0.00805756	Vmn2r85	-1.17467	0.674325
Plekhb1	2.0243	0.0064744	Plekhb1	1.31043	0.41328	Vmn2r86	-1.96948	0.0127632	Vmn2r86	-1.26752	0.539529
Plekhg1	1.75053	0.0180822	Plekhg1	1.02315	0.964785	Vmn2r87	-1.6569	0.00430599	Vmn2r87	-1.02998	0.933597
Plekhg3	2.949	0.000453683	Plekhg3	1.31565	0.413369	Vps13a	-1.25754	0.00789984	Vps13a	-1.18272	0.0952714
Plekhh1	2.33923	0.000305634	Plekhh1	1.24123	0.396786	Vps37a	-1.36253	0.00535121	Vps37a	-1.17521	0.224224
Pllp	2.11178	0.0295149	Pllp	2.12983	0.0640452	Vwf	-2.82868	0.0490604	Vwf	-2.02502	0.273601
Plod1	1.79862	0.0292212	Plod1	-1.10782	0.818724	Wdr33	-1.24836	0.0297014	Wdr33	-1.12049	0.395298
Plp1	1.88347	0.0157469	Plp1	1.30268	0.446773	Wee1	-1.43815	0.04629	Wee1	1.03379	0.928861
Plxdc2	1.31681	0.0467146	Plxdc2	1.0351	0.895485	Yipf6	-1.45509	0.0115275	Yipf6	-1.28559	0.147435
Plxnb1	1.38886	0.0447537	Plxnb1	1.00743	0.983777	Zdhhc21	-1.5795	0.00407546	Zdhhc21	-1.19463	0.370746
Plxnb3	2.81436	0.000453683	Plxnb3	1.08849	0.844961	Zfp706	-1.37487	0.0235868	Zfp706	-1.03883	0.885015
Pnn	1.25484	0.0450212	Pnn	1.1149	0.479341	Zfp933	-1.30878	0.0382759	Zfp933	-1.34376	0.0469726
Ppfibp2	2.05932	0.000750784	Ppfibp2	1.02498	0.951494	Znf41-ps	-2.88755	0.00735484	Znf41-ps	-1.21785	0.729246
Ppp1ccb	1.89261	0.00536109	Ppp1ccb	-1.01615	0.973967
Ppp1r16b	1.48769	0.0094656	Ppp1r16b	1.31776	0.127218
Prima1	3.5619	0.00851458	Prima1	1.43401	0.572164
Prkcq	2.85325	0.00139575	Prkcq	1.10649	0.845678
Prkd3	1.9746	0.00389229	Prkd3	1.20924	0.548168
Prr12	1.25274	0.0359772	Prr12	1.19434	0.171208
Prr5l	2.75722	0.000657375	Prr5l	1.21633	0.611743
Prrc2c	1.26442	0.0150314	Prrc2c	1.07565	0.595058
Pstpip2	1.73114	0.0497826	Pstpip2	-1.23145	0.597819
Ptp4a3	1.30699	0.031299	Ptp4a3	1.04485	0.84226
Ptpn11	1.23727	0.0370123	Ptpn11	1.01432	0.947971
Qk	1.39902	0.00530783	Qk	1.02721	0.90547
Rab34	1.46308	0.0375467	Rab34	1.14897	0.597548
Rab40c	1.31637	0.0330524	Rab40c	1.11546	0.546239
Ralbp1	1.22384	0.0455532	Ralbp1	1.15942	0.234009
Rasgrp3	2.2826	0.0018353	Rasgrp3	1.06444	0.889421
Rassf2	1.4973	0.0145331	Rassf2	-1.0515	0.863836
Rassf8	1.91904	0.00363328	Rassf8	1.25358	0.420456
Rbm12	1.39928	0.0233749	Rbm12	1.09406	0.690554
Rbm25	1.22148	0.0275046	Rbm25	1.07133	0.596151
Rcbtb1	1.48218	0.0102795	Rcbtb1	1.00094	0.997614
Rccd1	1.36167	0.0343327	Rccd1	1.04451	0.873101
Rexo1	1.20765	0.0283739	Rexo1	1.19548	0.0740929
Rffl	1.57783	0.0260456	Rffl	1.08542	0.817686
Rftn1	2.03377	0.0179331	Rftn1	1.48311	0.288757
Rfx1	1.20444	0.0344411	Rfx1	1.15893	0.164775
Rgs3	2.06216	0.0155836	Rgs3	1.14301	0.781796
Rnu1a1	2.99724	0.00940282	Rnu1a1	1.66146	0.346741
Rps6kl1	1.29958	0.0277444	Rps6kl1	1.17194	0.289854
Rtkn	1.42497	0.0370123	Rtkn	1.18513	0.456196
Rubcn	1.21786	0.0251054	Rubcn	1.0699	0.588088
Ryr3	1.97372	0.0160373	Ryr3	1.53667	0.211089
Safb2	1.20536	0.0248488	Safb2	1.05303	0.685535
Sall1	1.70309	0.0284207	Sall1	1.13632	0.737293
Sbf1	1.23909	0.00903461	Sbf1	1.18001	0.0823554
Scrib	1.28809	0.019034	Scrib	1.06284	0.719989
Sdk2	1.51773	0.0396174	Sdk2	1.0827	0.823051
Sec14l5	2.4589	0.00176564	Sec14l5	1.08481	0.866536
Sec24d	1.35674	0.0406145	Sec24d	1.2079	0.316851
Sema3e	1.46415	0.0214489	Sema3e	1.21767	0.355676
Sema5b	1.9585	0.00324228	Sema5b	1.13902	0.699771
Sema6a	1.46652	0.0110047	Sema6a	1.15452	0.478331
Sema6d	1.31307	0.0191142	Sema6d	1.16228	0.30347
Septin4	1.45819	0.00803195	Septin4	1.21853	0.256802
Setd1a	1.20151	0.0239286	Setd1a	1.15132	0.147409
Sez6	1.49208	0.00633116	Sez6	1.2412	0.219878
Sgk2	3.08206	0.0155084	Sgk2	1.58503	0.436349
Sgta	1.28114	0.0426831	Sgta	1.07978	0.683089
Sh3d19	1.71585	0.00503855	Sh3d19	1.27568	0.299061
Sh3gl3	1.26981	0.0430888	Sh3gl3	1.11924	0.483288
Sh3tc2	2.71907	0.0203821	Sh3tc2	1.25687	0.719989
Shb	1.91163	0.00262373	Shb	1.09366	0.794264
Shtn1	1.26339	0.0173816	Shtn1	1.08897	0.528863
Sin3a	1.21707	0.0490604	Sin3a	1.08688	0.555099
Sirt2	1.30472	0.0321086	Sirt2	1.04419	0.845678
Slain1	1.4859	0.00412632	Slain1	1.1828	0.319494
Slc22a23	1.2756	0.0334902	Slc22a23	1.22039	0.148221
Slc25a19	1.27323	0.0423575	Slc25a19	1.00953	0.972046
Slc26a11	1.42209	0.0382759	Slc26a11	1.12658	0.649831
Slc48a1	1.29259	0.0198129	Slc48a1	1.10725	0.495621
Slc4a2	1.38024	0.0472831	Slc4a2	1.0989	0.70776
Slc6a9	1.64372	0.0026196	Slc6a9	1.41105	0.057953
Slc8a3	1.45085	0.018779	Slc8a3	1.21828	0.326932
Slk	1.27195	0.00387137	Slk	1.08182	0.464042
Smad7	1.46093	0.0398818	Smad7	1.1804	0.503612
Smco3	2.88708	0.0138996	Smco3	-1.32379	0.636353
Smg5	1.26538	0.024336	Smg5	1.06711	0.685068
Smurf1	1.21549	0.0181147	Smurf1	1.09524	0.398754
Sned1	2.06415	0.0044046	Sned1	1.57659	0.122391
Snx29	1.20573	0.0180219	Snx29	1.10941	0.294762
Snx33	2.08452	0.0233749	Snx33	-1.09158	0.87393
Soga1	1.5357	0.0143075	Soga1	1.30124	0.208334
Son	1.21806	0.0150314	Son	1.04987	0.697635
Sorbs3	2.59699	0.000453683	Sorbs3	1.05509	0.900425
Sox10	2.97823	0.00586891	Sox10	1.30526	0.61657
Sox2ot	2.22078	0.00190062	Sox2ot	1.00358	0.994751
Spsb1	1.71919	0.021456	Spsb1	1.0308	0.950724
Srcap	1.21532	0.0207753	Srcap	1.13108	0.233528
Srcin1	1.26367	0.0110364	Srcin1	1.20522	0.0801436
Srebf1	1.5225	0.0144573	Srebf1	1.15819	0.529178
Srgap1	2.04271	0.029014	Srgap1	1.38912	0.450578
Srpk3	1.74141	0.0127632	Srpk3	1.26282	0.414359
Srrm2	1.30191	0.00294695	Srrm2	1.17139	0.116546
Srsf4	1.26402	0.0127632	Srsf4	-1.05026	0.744431
St18	2.8328	0.000215753	St18	1.24901	0.474999
Stard13	1.63971	0.0382759	Stard13	-1.02345	0.965057
Stard9	1.46362	0.0015085	Stard9	1.19652	0.186996
Stat6	1.36369	0.023614	Stat6	-1.16	0.391435
Stxbp2	1.32683	0.00331949	Stxbp2	1.07892	0.558138
Sulf1	1.75225	0.00786196	Sulf1	1.05504	0.890814
Svep1	4.5053	0.0324458	Svep1	1.58946	0.649745
Syne3	2.42806	0.00431868	Syne3	1.38504	0.355547
Syt6	2.05194	0.0163265	Syt6	1.17158	0.738372
Syt9	1.82984	0.0155152	Syt9	1.25302	0.503469
Tab2	1.31468	0.0242316	Tab2	1.09016	0.62796
Tbc1d16	1.6743	0.0110047	Tbc1d16	1.35515	0.214809
Tcf20	1.20735	0.0115041	Tcf20	1.09299	0.349901
Tctn1	1.27664	0.0434873	Tctn1	1.08279	0.663878
Tet1	1.41256	0.0205562	Tet1	1.0743	0.767353
Tex52	4.574	0.00501213	Tex52	1.33454	0.694221
Tfeb	1.85848	0.0161401	Tfeb	1.4619	0.220487
Tgfa	2.43411	0.0332332	Tgfa	1.83264	0.252593
Thsd7b	1.61789	0.0326356	Thsd7b	1.09113	0.825972
Tmbim1	1.88957	0.01084	Tmbim1	1.24948	0.50826
Tmcc2	1.47269	0.0471266	Tmcc2	1.52778	0.0624578
Tmcc3	1.84683	0.00138473	Tmcc3	1.07209	0.822995
Tmem63a	2.89619	0.000705121	Tmem63a	1.31379	0.464274
Tmem88b	1.82923	0.0181746	Tmem88b	1.29409	0.423496
Tmprss5	3.76918	0.0328702	Tmprss5	1.08099	0.947591
Tnik	1.25269	0.0264985	Tnik	1.15743	0.241499
Tnni1	3.53932	0.0334759	Tnni1	1.456	0.641257
Tns3	1.41676	0.0443525	Tns3	-1.03929	0.908001
Tprn	1.89461	0.00885682	Tprn	1.23269	0.512184
Trf	2.31029	0.00638123	Trf	1.19306	0.702195
Trim11	1.22979	0.0277048	Trim11	1.03841	0.817221
Trim36	2.19042	0.0266072	Trim36	1.41535	0.452174
Trim7	1.4914	0.0267558	Trim7	1.08196	0.803416
Ttyh2	2.10992	0.000551206	Ttyh2	1.30508	0.250962
Tubb4a	1.40345	0.0439078	Tubb4a	1.3947	0.0947468
Ugt8a	1.85684	0.0301714	Ugt8a	1.28711	0.516483
Unc5b	2.07713	0.000916686	Unc5b	1.55038	0.0580862
Upf3b	1.30489	0.0426831	Upf3b	1.15617	0.401947
Usp36	1.20814	0.0226712	Usp36	1.01672	0.91924
Usp54	1.58644	0.0047451	Usp54	-1.02745	0.933842
Wasf2	1.43338	0.0115275	Wasf2	1.03464	0.898109
Wipf1	1.92377	0.000551206	Wipf1	1.28469	0.209693
Wnk1	1.24119	0.00103304	Wnk1	1.0395	0.677146
Wscd1	1.73704	0.00501213	Wscd1	1.37249	0.16893
Ylpm1	1.22831	0.0101077	Ylpm1	1.09547	0.37632
Ypel2	1.70396	0.000916686	Ypel2	1.26383	0.187121
Zc3h4	1.28252	0.0420646	Zc3h4	1.16947	0.31127
Zcchc24	1.88576	0.0120031	Zcchc24	1.08835	0.846195
Zfhx2	1.29195	0.0377875	Zfhx2	1.0768	0.700737
Zfhx2os	2.07299	0.00100913	Zfhx2os	1.48153	0.094373
Zfhx3	1.7505	0.0327302	Zfhx3	-1.0383	0.944555
Zfp532	1.2541	0.0277048	Zfp532	1.11887	0.404928
Zfp536	1.82523	0.00364883	Zfp536	-1.01233	0.978319
Zfp598	1.28416	0.0462993	Zfp598	-1.01393	0.959962
Zfp628	2.0409	0.0301867	Zfp628	-1.20396	0.700213
Zfp740	1.30504	0.0218794	Zfp740	1.09845	0.563734
Zfyve26	1.24361	0.0237692	Zfyve26	1.02914	0.87104
Zhx3	1.22	0.0191139	Zhx3	-1.03332	0.825052
Zmiz1os1	1.51379	0.0338452	Zmiz1os1	1.20021	0.491045
