# Supplementary material for: A high-fidelity CRISPR-Cas13 system improves abnormalities associated with C9ORF72-linked ALS/FTD
Source: Nat Commun. 2025 Jan 8;16:460. doi: 10.1038/s41467-024-55548-5 (PMC11711314; doi:10.1038/s41467-024-55548-5)
Supplement: Supplementary file 18 — Supplementary Data 16 [file 41467_2024_55548_MOESM18_ESM.xlsx]

## Sheet: SI Data 16 GO Analysis
Supplementary Data 16. Gene ontology (GO) and biological process (BP) term analysis of DEGs from C9-BACexp or C57BL/6J mice injected with RfxCas13d-N2V8-crRNA-13 (S13) or RfxCas13d-N2V8-crRNA-13 (NTG; Tg: C9-BACexp mice; nTg: C57BL/6J mice). Yellow indicates FDR Adjusted P < 0.05
Term	Overlap	P-value	Adjusted P-value	Old P-value	Old Adjusted P-value	Odds Ratio	Combined Score	Genes
Axon Guidance (GO:0007411)	27/149	1.17315e-10	3.03143e-07	0	0	5.1891	118.655	ROBO2;SEMA5B;ROBO3;ARHGEF25;SEMA3E;EFNA5;EFNB3;BOC;CHN1;PLXNC1;EPHB1;EPHB3;LGI1;EPHA4;SEMA6A;UNC5B;DCC;SEMA6D;NFASC;GDNF;FEZ1;PLXNB3;CNTN2;PRKCQ;PLXNB1;CNTN4;DSCAML1
Neuron Projection Guidance (GO:0097485)	21/124	4.64651e-08	6.00329e-05	0	0	4.75014	80.204	ROBO2;LGI1;SEMA5B;EPHA4;ROBO3;SEMA6A;ARHGEF25;DCC;SEMA6D;SEMA3E;EFNA5;NFASC;EFNB3;FEZ1;BOC;CNTN2;PRKCQ;CNTN4;EPHB1;DSCAML1;EPHB3
Axonogenesis (GO:0007409)	26/188	9.0033e-08	7.75485e-05	0	0	3.75058	60.846	ROBO2;SEMA5B;ROBO3;ARHGEF25;SEMA3E;EFNA5;PPP3CB;EFNB3;BOC;EPHB1;EPHB3;LGI1;EPHA4;SEMA6A;DCC;SEMA6D;SHTN1;NFASC;FEZ1;PARD3;CNTN2;PRKCQ;CNTN4;DSCAML1;LLGL1;FGFR2
Neuron Projection Morphogenesis (GO:0048812)	20/146	3.14571e-06	0.00186534	0	0	3.68917	46.7398	EPHA4;NLGN1;NRN1;NYAP1;DCC;MYO16;DOCK10;SHTN1;PARD3;BTBD3;DIP2A;PLXNB1;TNIK;CNTN4;EPHB1;DSCAML1;LLGL1;FGFR2;EPHB3;MAP4K4
Myelination (GO:0042552)	11/48	3.6094e-06	0.00186534	0	0	6.86656	86.0515	SLC8A3;ARHGEF10;NFASC;GAL3ST1;MYRF;PLLP;PARD3;PLP1;SOX10;SIRT2;BCAS1
Regulation Of GTPase Activity (GO:0043087)	23/214	3.56031e-05	0.0132716	0	0	2.79944	28.6749	DOCK6;GPSM1;EPHA4;RALBP1;DOCK9;RASGRF2;ADRB1;ARAP1;ARHGAP15;EFNA5;RASGRP3;FGD3;DOCK10;WNK1;CHN2;CHN1;PLXNB3;PLXNB1;PLXNC1;RGS6;EPHB3;MAP4K4;RGS7
Regulation Of Hydrolase Activity (GO:0051336)	12/71	3.59525e-05	0.0132716	0	0	4.69789	48.0749	FGD3;EPHA4;RALBP1;CHN2;CAMK2A;CHN1;PLXNB3;PLXNB1;PLXNC1;ARHGAP15;EFNA5;EPHB3
Neuron Projection Development (GO:0031175)	21/192	5.94724e-05	0.0192096	0	0	2.85098	27.7401	LGI1;EPHA4;NLGN1;NYAP1;OLIG1;OLIG2;MYO16;UHMK1;DOCK10;NEUROD1;SHTN1;GDNF;MICALL1;PLP1;DIP2A;PLXNB1;TNIK;CNTN4;EPHB1;EPHB3;MAP4K4
Cell-Cell Adhesion Via Plasma-Membrane Adhesion Molecules (GO:0098742)	19/172	0.000115253	0.0330905	0	0	2.87862	26.1044	ROBO2;ROBO3;NLGN1;UNC5D;CDH9;PKD1;IGSF21;MAG;LRFN5;CDH10;CDH22;IL1RAPL1;PLXNB3;CDH12;CNTN2;CNTN4;DSCAML1;NECTIN3;SDK2
Central Nervous System Development (GO:0007417)	26/283	0.000161076	0.0386698	0	0	2.35236	20.5446	ROBO2;SLC23A2;SH3GL3;MYRF;CHD7;ATN1;PKD1;PHGDH;CIC;CDK5RAP2;MFSD2A;BPTF;ZFHX3;ZFHX2;MOG;NCOA6;SETD1A;PTPN11;SOX10;SLC8A3;MEIS1;NFASC;RAB18;CNTN4;DSCAML1;ADGRL2
Nervous System Development (GO:0007399)	35/433	0.00017269	0.0386698	0	0	2.05225	17.7808	ROBO2;SH3GL3;NLGN1;CHD7;ATN1;EFNA5;PKD1;NEUROD1;EFNB3;MOBP;ERBB3;BTBD3;BOC;ENC1;EPHB1;CDK5RAP2;CDON;LGI1;MEF2C;SEMA6A;MOG;NAV1;SOX10;POU3F2;DNM3;NFASC;GJB1;GLRB;GDNF;FEZ1;NINJ2;CNTN4;LRCH4;DSCAML1;SDK2
Homophilic Cell Adhesion Via Plasma Membrane Adhesion Molecules (GO:0007156)	10/60	0.000179581	0.0386698	0	0	4.61062	39.766	ROBO2;ROBO3;IGSF21;PLXNB3;CNTN2;CNTN4;PKD1;DSCAML1;NECTIN3;SDK2
Axon Development (GO:0061564)	13/99	0.000250348	0.0497219	0	0	3.49084	28.9483	DCC;OLIG1;OLIG2;NEUROD1;SHTN1;RTN4RL1;PARD3;PLP1;CNTN4;DSCAML1;LLGL1;FGFR2;EPHB3
Brain Development (GO:0007420)	18/169	0.000272564	0.0497219	0	0	2.76016	22.6544	ROBO2;SLC23A2;ZFHX3;ZFHX2;NCOA6;SETD1A;PTPN11;MEIS1;NFASC;RAB18;PHGDH;CNTN4;CIC;DSCAML1;ADGRL2;CDK5RAP2;MFSD2A;BPTF
Mesenchymal Cell Migration (GO:0090497)	7/32	0.000299178	0.0497219	0	0	6.44	52.2572	SEMA5B;SEMA6A;GDNF;SEMA6D;SEMA3E;SOX10;PHACTR4
Regulation Of Axonogenesis (GO:0050770)	8/42	0.000307875	0.0497219	0	0	5.41573	43.7906	ROBO2;EPHA4;EFNB3;CHN1;PLXNB3;PLXNB1;PLXNC1;EPHB3
Embryonic Organ Development (GO:0048568)	11/77	0.000352931	0.0530049	0	0	3.8436	30.5537	NEUROD1;SALL1;COL27A1;COL2A1;GDNF;TFEB;RBPJ;PKD1;CDC40;FGFR2;MFSD2A
Mesonephric Tubule Development (GO:0072164)	5/16	0.000380911	0.0530049	0	0	10.4371	82.1708	ROBO2;SALL1;NPNT;PKD1;FGFR2
Regulation Of Neuron Projection Development (GO:0010975)	18/174	0.000389742	0.0530049	0	0	2.67099	20.9674	DDR1;EPHA4;LTK;NLGN1;DCC;SEZ6;MBOAT1;SRCIN1;MAG;FUT9;RTN4RL1;IL1RAPL1;CHN1;PLXNB3;FBXO7;EPHB3;MFSD2A;PPFIA2
Regulation Of Neuron Differentiation (GO:0045664)	11/79	0.000442442	0.0546953	0	0	3.73016	28.8088	NEUROD1;MEF2C;PCP4;LTK;NLGN1;ZFHX3;ZFHX2;SIN3A;CNTN4;GDPD5;CDK5RAP2
Semaphorin-Plexin Signaling Pathway (GO:0071526)	7/34	0.000444505	0.0546953	0	0	5.96234	46.0206	SEMA5B;SEMA6A;SEMA6D;PLXNB3;FLNA;SEMA3E;PLXNB1
Neural Crest Cell Migration (GO:0001755)	7/36	0.000641249	0.0753176	0	0	5.55056	40.8083	SEMA5B;SEMA6A;GDNF;SEMA6D;SEMA3E;SOX10;PHACTR4
Regulation Of Intracellular Signal Transduction (GO:1902531)	25/297	0.000786683	0.0883821	0	0	2.13283	15.2448	NLGN1;PHLPP1;ARHGEF25;RASGRF2;SEZ6;ARHGAP15;FGD3;RASSF2;CHN2;CHN1;GNA12;RFFL;MAP4K4;PPP1R16B;PLEKHG3;ARHGEF10;STARD13;RALBP1;PLEKHG1;VWF;ARAP1;MOB3B;HIPK2;ARHGAP23;TNIK
Regulation Of Anatomical Structure Morphogenesis (GO:0022603)	14/127	0.000897991	0.0966837	0	0	2.86052	20.0676	EPHA4;PHLDB1;MEF2C;EFNA5;SRCIN1;GDNF;CHN1;NSMF;TNIK;FGFR2;EPHB3;PPFIA2;BCL9L;SH3D19
Regulation Of Synapse Assembly (GO:0051963)	8/51	0.00119134	0.12275	0	0	4.28019	28.8171	ROBO2;MEF2C;NLGN1;LRFN5;CUX2;IL1RAPL1;EPHB1;EPHB3
Cellular Response To Histamine (GO:0071420)	3/6	0.00133755	0.12275	0	0	22.9163	151.635	GABRB3;GABRB2;GABRB1
Enteric Nervous System Development (GO:0048484)	3/6	0.00133755	0.12275	0	0	22.9163	151.635	GDNF;SOX10;PHACTR4
Regulation Of Small GTPase Mediated Signal Transduction (GO:0051056)	13/118	0.00135944	0.12275	0	0	2.85631	18.8536	PLEKHG3;ARHGEF10;RALBP1;STARD13;PLEKHG1;ARHGEF25;RASGRF2;ARAP1;ARHGAP15;ARHGAP23;FGD3;CHN2;CHN1
Cell Morphogenesis Involved In Neuron Differentiation (GO:0048667)	10/77	0.00137761	0.12275	0	0	3.4377	22.6455	SHTN1;MEF2C;DCC;PARD3;BTBD3;CNTN4;DSCAML1;LLGL1;FGFR2;MFSD2A
Inhibitory Synapse Assembly (GO:1904862)	4/13	0.00162259	0.134553	0	0	10.194	65.4836	GABRB3;GABRB2;PLXNB1;HAPLN4
Regulation Of ERBB Signaling Pathway (GO:1901184)	4/13	0.00162259	0.134553	0	0	10.194	65.4836	RHBDF1;SH3TC2;MVB12B;RBPJ
Branching Morphogenesis Of An Epithelial Tube (GO:0048754)	7/42	0.00166629	0.134553	0	0	4.5976	29.4115	SALL1;GDNF;TIE1;LRP5;SEMA3E;NPNT;PKD1
Ephrin Receptor Signaling Pathway (GO:0048013)	7/43	0.00191942	0.150296	0	0	4.46965	27.9609	EPHA4;EFNB3;CHN1;PTPN11;EFNA5;EPHB1;EPHB3
Negative Regulation Of Peptidyl-Threonine Phosphorylation (GO:0010801)	4/14	0.00219672	0.158378	0	0	9.17413	56.1529	PARD3;CALM1;SIRT2;SMAD7
Neural Crest Cell Development (GO:0014032)	7/44	0.00220133	0.158378	0	0	4.34862	26.6079	SEMA5B;SEMA6A;GDNF;SEMA6D;SEMA3E;SOX10;PHACTR4
Negative Regulation Of Blood Vessel Endothelial Cell Migration (GO:0043537)	6/33	0.00224528	0.158378	0	0	5.10444	31.1316	HDAC5;CARD10;MEF2C;STARD13;JUP;PPARG
Axon Ensheathment In Central Nervous System (GO:0032291)	3/7	0.0022678	0.158378	0	0	17.1863	104.646	MYRF;PLP1;SOX10
Glial Cell Differentiation (GO:0010001)	6/34	0.00263116	0.178919	0	0	4.92188	29.2376	SLC8A3;MYRF;ERBB3;HAPLN4;SOX10;HAPLN2
Dendritic Spine Morphogenesis (GO:0060997)	4/15	0.00289692	0.191939	0	0	8.33968	48.738	DOCK10;DIP2A;EPHB1;EPHB3
Negative Regulation Of Response To Wounding (GO:1903035)	5/25	0.00338696	0.206467	0	0	5.73771	32.6351	EPHA4;IL33;RTN4RL1;EXTL3;CERS2
Schwann Cell Development (GO:0014044)	3/8	0.0035157	0.206467	0	0	13.7483	77.6852	ARHGEF10;PARD3;SIRT2
Semaphorin-Plexin Signaling Pathway Involved In Axon Guidance (GO:1902287)	3/8	0.0035157	0.206467	0	0	13.7483	77.6852	PLXNB3;PLXNB1;PLXNC1
Negative Regulation Of Triglyceride Metabolic Process (GO:0090209)	3/8	0.0035157	0.206467	0	0	13.7483	77.6852	SREBF1;FBXW7;SORL1
Peripheral Nervous System Axon Ensheathment (GO:0032292)	3/8	0.0035157	0.206467	0	0	13.7483	77.6852	ARHGEF10;PARD3;SIRT2
Cell-Cell Adhesion Mediated By Cadherin (GO:0044331)	5/26	0.00405071	0.228105	0	0	5.4642	30.1015	CDH10;CDH22;CDH12;CDH9;PLEKHA7
Regulation Of BMP Signaling Pathway (GO:0030510)	9/75	0.0040607	0.228105	0	0	3.13719	17.2746	NUMA1;SMURF1;PPARG;PCSK6;RBPJ;SULF1;SORL1;HIPK2;SMAD7
Plasma Membrane Bounded Cell Projection Morphogenesis (GO:0120039)	7/50	0.0046194	0.253969	0	0	3.74066	20.1154	SHTN1;NLGN1;NYAP1;PLXNB1;TNIK;MYO16;MAP4K4
Regulation Of Insulin Secretion Involved In Cellular Response To Glucose Stimulus (GO:0061178)	5/27	0.0048024	0.258529	0	0	5.21555	27.844	ANO1;PPP3CB;LRP5;PIM3;EFNA5
Response To Histamine (GO:0034776)	3/9	0.00510998	0.269473	0	0	11.4563	60.4501	GABRB3;GABRB2;GABRB1
Positive Regulation Of Intracellular Transport (GO:0032388)	6/39	0.00534587	0.276275	0	0	4.17505	21.8415	ICE1;NUMA1;SPAG5;PRR5L;PCNT;SORL1
Ureteric Bud Development (GO:0001657)	4/18	0.00587552	0.297693	0	0	6.55158	33.6552	ROBO2;SALL1;NPNT;FGFR2
Regulation Of Striated Muscle Contraction (GO:0006942)	5/29	0.00659328	0.327635	0	0	4.78043	24.0059	SLC8A3;TNNI1;ATP1A2;CALM1;SMAD7
Neuron Projection Fasciculation (GO:0106030)	3/10	0.00707406	0.332174	0	0	9.81921	48.618	EPHA4;CNTN4;EPHB3
Protein Localization To Membrane (GO:0072657)	16/192	0.00711679	0.332174	0	0	2.09709	10.3708	NLGN1;JUP;SMURF1;KCNB2;KCNIP4;RFTN1;LIN7A;SYNE3;ANO1;PACS2;RAB40C;RAB34;MAP7;FLNA;TNIK;ARL5A
Negative Regulation Of Axon Extension Involved In Axon Guidance (GO:0048843)	4/19	0.00719882	0.332174	0	0	6.11449	30.1679	SEMA5B;SEMA6A;SEMA6D;SEMA3E
Regulation Of Autophagy Of Mitochondrion (GO:1903146)	4/19	0.00719882	0.332174	0	0	6.11449	30.1679	SREBF1;USP36;FBXW7;FBXO7
Regulation Of Dendritic Spine Morphogenesis (GO:0061001)	5/30	0.00764404	0.338592	0	0	4.58897	22.3659	EPHA4;NLGN1;CUX2;SRCIN1;PPFIA2
Negative Regulation Of Axon Extension (GO:0030517)	5/30	0.00764404	0.338592	0	0	4.58897	22.3659	SEMA5B;MAG;SEMA6A;SEMA6D;SEMA3E
Regulation Of Ubiquitin-Dependent Protein Catabolic Process (GO:2000058)	6/42	0.00773101	0.338592	0	0	3.82653	18.6066	LATS1;FBXW7;SMURF1;GNA12;SGTA;HIPK2
Establishment Of Protein Localization To Membrane (GO:0090150)	8/69	0.00809265	0.348523	0	0	3.01434	14.5195	PARD3;MICALL1;RFTN1;VPS37A;ZDHHC21;NACAD;SYNE3;NECTIN3
Peripheral Nervous System Development (GO:0007422)	4/20	0.00870458	0.361246	0	0	5.73204	27.1922	NFASC;ERBB3;GDNF;SOX10
Negative Regulation Of Chemotaxis (GO:0050922)	5/31	0.00880582	0.361246	0	0	4.41224	20.8802	ROBO2;SEMA5B;SEMA6A;SEMA6D;SEMA3E
Transmembrane Receptor Protein Tyrosine Kinase Signaling Pathway (GO:0007169)	21/284	0.00880746	0.361246	0	0	1.8447	8.72941	DDR1;EPHA4;LTK;GALNT3;HGF;TIE1;GAB1;PTPRJ;PTPN11;SULF1;EFNA5;SOGA1;GIGYF1;EFNB3;EFS;FLRT2;ERBB3;CHN1;EPHB1;FGFR2;EPHB3
Central Nervous System Myelination (GO:0022010)	3/11	0.00942648	0.369265	0	0	8.59136	40.0721	MYRF;PLP1;SOX10
Epithelial Cell-Cell Adhesion (GO:0090136)	3/11	0.00942648	0.369265	0	0	8.59136	40.0721	JUP;SERPINB8;PLEKHA7
Regulation Of Cell Migration (GO:0030334)	29/434	0.00951054	0.369265	0	0	1.65805	7.71882	SEMA5B;MCTP1;CAMK2A;PRR5L;SEMA3E;PTPRJ;DOCK10;SIN3A;GNA12;FLNA;CTSH;PLXNC1;RFFL;SRGAP1;SCAI;MAP4K4;PLEKHG3;EPHA4;SEMA6D;HGF;TET1;SULF1;SRCIN1;SORL1;SMAD7;DAAM2;PLXNB3;PLXNB1;CEP43
Positive Regulation Of Cell-Substrate Adhesion (GO:0010811)	8/71	0.00957459	0.369265	0	0	2.91834	13.5663	DOCK5;JUP;ENC1;ABL1;FLNA;NPNT;DOCK1;FBLN2
Phosphatidylinositol 3-Kinase Signaling (GO:0014065)	5/32	0.010084	0.377639	0	0	4.2486	19.53	LTK;NYAP1;ERBB3;MYO16;PIK3C2B
Positive Regulation Of Synapse Assembly (GO:0051965)	5/32	0.010084	0.377639	0	0	4.2486	19.53	NLGN1;CUX2;IL1RAPL1;EPHB1;EPHB3
Memory (GO:0007613)	7/58	0.0104309	0.385048	0	0	3.15257	14.3851	ATAD1;SLC8A3;PPP3CB;CUX2;CAMK2N1;CIC;LRCH4
Negative Regulation Of Neuron Death (GO:1901215)	9/88	0.0114429	0.407464	0	0	2.61916	11.7086	NRBP2;MEF2C;MAG;ERBB3;GDNF;UNC5B;SEMA3E;FBXO7;SORL1
Axonal Fasciculation (GO:0007413)	3/12	0.0121814	0.407464	0	0	7.63636	33.6599	EPHA4;CNTN4;EPHB3
Dendrite Self-Avoidance (GO:0070593)	3/12	0.0121814	0.407464	0	0	7.63636	33.6599	ROBO3;CNTN4;DSCAML1
Semaphorin-Plexin Signaling Pathway Involved In Neuron Projection Guidance (GO:1902285)	3/12	0.0121814	0.407464	0	0	7.63636	33.6599	PLXNB3;PLXNB1;PLXNC1
Myelination In Peripheral Nervous System (GO:0022011)	3/12	0.0121814	0.407464	0	0	7.63636	33.6599	ARHGEF10;PARD3;SIRT2
Polysaccharide Biosynthetic Process (GO:0000271)	3/12	0.0121814	0.407464	0	0	7.63636	33.6599	NDST1;FUT9;NDST3
Positive Regulation Of Neuron Migration (GO:2001224)	3/12	0.0121814	0.407464	0	0	7.63636	33.6599	SHTN1;SEMA6A;NSMF
Negative Regulation Of Macroautophagy (GO:0016242)	4/22	0.0122996	0.407464	0	0	5.09461	22.4071	RUBCN;USP36;NRBP2;FEZ1
Positive Regulation Of Neurogenesis (GO:0050769)	8/75	0.0131311	0.410163	0	0	2.74354	11.8871	ROBO2;CUX2;IL1RAPL1;PLXNB3;PLXNB1;PLXNC1;HAPLN4;HAPLN2
Positive Regulation Of Cell Junction Assembly (GO:1901890)	7/61	0.0135947	0.410163	0	0	2.97696	12.7952	NLGN1;CUX2;IL1RAPL1;PTPRJ;EPHB1;EPHB3;MAP4K4
Heparan Sulfate Proteoglycan Biosynthetic Process (GO:0015012)	4/23	0.014405	0.410163	0	0	4.82622	20.4641	NDST1;NDST3;EXTL3;HS6ST2
Regulation Of Axon Extension Involved In Axon Guidance (GO:0048841)	4/23	0.014405	0.410163	0	0	4.82622	20.4641	SEMA5B;SEMA6A;SEMA6D;SEMA3E
Modulation Of Chemical Synaptic Transmission (GO:0050804)	11/123	0.0144207	0.410163	0	0	2.25952	9.57832	LGI1;SLC8A3;MEF2C;NLGN1;MCTP1;SLC6A9;AKAP9;CAMK2A;KCTD13;GRIK3;ATP1A2
Chloride Transmembrane Transport (GO:1902476)	6/48	0.0146448	0.410163	0	0	3.27885	13.8488	GABRB3;GABRB2;GABRB1;GLRB;SLC1A3;ANO4
Adherens Junction Organization (GO:0034332)	5/35	0.0146677	0.410163	0	0	3.82314	16.1417	CDH10;CDH22;CDH12;CDH9;SMAD7
Dendrite Morphogenesis (GO:0048813)	5/35	0.0146677	0.410163	0	0	3.82314	16.1417	DOCK10;BTBD3;DIP2A;EPHB1;EPHB3
Establishment Of Spindle Orientation (GO:0051294)	5/35	0.0146677	0.410163	0	0	3.82314	16.1417	GPSM1;NUMA1;INSC;LLGL1;CDK5RAP2
Cranial Nerve Development (GO:0021545)	3/13	0.0153491	0.410163	0	0	6.87237	28.7038	SALL1;ERBB3;CHD7
Cytoplasmic Sequestering Of Protein (GO:0051220)	3/13	0.0153491	0.410163	0	0	6.87237	28.7038	LATS1;FLNA;PKD1
Heparan Sulfate Proteoglycan Metabolic Process (GO:0030201)	3/13	0.0153491	0.410163	0	0	6.87237	28.7038	NDST1;SULF1;HS6ST2
Peptidyl-Tyrosine Autophosphorylation (GO:0038083)	3/13	0.0153491	0.410163	0	0	6.87237	28.7038	DDR1;LTK;ABL1
Positive Regulation Of Cardiac Muscle Cell Proliferation (GO:0060045)	3/13	0.0153491	0.410163	0	0	6.87237	28.7038	MEF2C;RBPJ;FGFR2
Regulation Of Endoplasmic Reticulum Tubular Network Organization (GO:1903371)	2/5	0.016152	0.410163	0	0	15.2593	62.9553	TMEM33;LNPK
Regulation Of Morphogenesis Of A Branching Structure (GO:0060688)	2/5	0.016152	0.410163	0	0	15.2593	62.9553	GDNF;FGFR2
Retinal Ganglion Cell Axon Guidance (GO:0031290)	2/5	0.016152	0.410163	0	0	15.2593	62.9553	ROBO2;EPHB1
Epithelial Tube Branching Involved In Lung Morphogenesis (GO:0060441)	2/5	0.016152	0.410163	0	0	15.2593	62.9553	CTSH;FGFR2
Galactolipid Biosynthetic Process (GO:0019375)	2/5	0.016152	0.410163	0	0	15.2593	62.9553	FA2H;GAL3ST1
Galactosylceramide Biosynthetic Process (GO:0006682)	2/5	0.016152	0.410163	0	0	15.2593	62.9553	FA2H;GAL3ST1
Negative Regulation Of Axon Regeneration (GO:0048681)	2/5	0.016152	0.410163	0	0	15.2593	62.9553	EPHA4;RTN4RL1
Notochord Development (GO:0030903)	2/5	0.016152	0.410163	0	0	15.2593	62.9553	COL27A1;COL2A1
Positive Regulation Of Hemoglobin Biosynthetic Process (GO:0046985)	2/5	0.016152	0.410163	0	0	15.2593	62.9553	SLC25A37;SLC6A9
Regulation Of Intracellular Protein Transport (GO:0033157)	5/36	0.016461	0.410163	0	0	3.69962	15.1935	ICE1;SH3TC2;PRR5L;PCNT;UHMK1
Regulation Of Peptidyl-Threonine Phosphorylation (GO:0010799)	5/36	0.016461	0.410163	0	0	3.69962	15.1935	PARD3;CALM1;UBE2K;SIRT2;SMAD7
Positive Regulation Of Hydrolase Activity (GO:0051345)	14/176	0.0165081	0.410163	0	0	1.99017	8.16746	DOCK6;RALBP1;DOCK9;RASGRF2;ADRB1;ARAP1;RASGRP3;DOCK10;CTSH;PLXNB1;CALM1;RGS6;RGS7;MAP4K4
Regulation Of Proteolysis Involved In Protein Catabolic Process (GO:1903050)	4/24	0.016725	0.411594	0	0	4.58467	18.7552	RHBDF1;LATS1;EPHA4;PKD1
Regulation Of Cell Adhesion (GO:0030155)	12/144	0.0182353	0.444527	0	0	2.09179	8.37635	PPP1CB;EPHA4;ZFHX3;LAMA2;ERBB3;PLXNB3;PLXNB1;PTPRJ;PTPN11;PLXNC1;EFNA5;EPHB3
Synaptic Transmission, GABAergic (GO:0051932)	3/14	0.0189361	0.447625	0	0	6.24728	24.781	GABRB3;GABRB2;HAPLN4
Neuron Cell-Cell Adhesion (GO:0007158)	3/14	0.0189361	0.447625	0	0	6.24728	24.781	NLGN1;NINJ2;CNTN4
Regulation Of Myelination (GO:0031641)	4/25	0.0192655	0.447625	0	0	4.36612	17.2437	NKX6-2;MYRF;PARD3;SIRT2
Regulation Of Postsynapse Organization (GO:0099175)	4/25	0.0192655	0.447625	0	0	4.36612	17.2437	EPHA4;IL1RAPL1;SRCIN1;PPFIA2
Metanephros Development (GO:0001656)	4/25	0.0192655	0.447625	0	0	4.36612	17.2437	ROBO2;GDNF;CTSH;PKD1
Protein Phosphorylation (GO:0006468)	31/500	0.0199829	0.447625	0	0	1.52909	5.98314	DDR1;LTK;PRKAA2;CAMK2A;PKD1;RSKR;PPP3CB;FASTK;AKT3;ABL1;PIM3;PRKACB;EPHB1;EPHB3;PDK1;MAP4K4;CDK18;EPHA4;SRPK3;CDK19;DMPK;HIPK2;UHMK1;SMAD7;LATS1;WNK1;PRKCQ;TNIK;SGK2;FGFR2;TAF2
Positive Regulation Of GTPase Activity (GO:0043547)	17/234	0.0201213	0.447625	0	0	1.80546	7.0521	DOCK6;ARHGEF10;RALBP1;DOCK9;RASGRF2;AGAP1;SCRIB;ADRB1;ARAP1;RASGRP3;DOCK10;TBC1D1;PLXNB1;RGS6;MAP4K4;RGS7;TBC1D16
Calcium-Dependent Cell-Cell Adhesion Via Plasma Membrane Cell Adhesion Molecules (GO:0016339)	5/38	0.020471	0.447625	0	0	3.47504	13.5135	NLGN1;CDH10;CDH22;CDH12;CDH9
Positive Regulation Of Axonogenesis (GO:0050772)	5/38	0.020471	0.447625	0	0	3.47504	13.5135	ROBO2;SHTN1;PLXNB3;PLXNB1;PLXNC1
Positive Regulation Of Protein Tyrosine Kinase Activity (GO:0061098)	5/38	0.020471	0.447625	0	0	3.47504	13.5135	EPHA4;ERBB3;FBXW7;TGFA;SRCIN1
Negative Regulation Of Cellular Catabolic Process (GO:0031330)	7/67	0.0218822	0.447625	0	0	2.67843	10.2372	RUBCN;HGF;TAB2;SORL1;SIRT2;MFSD2A;PTPN3
Dendritic Spine Organization (GO:0097061)	4/26	0.0220319	0.447625	0	0	4.16745	15.8999	DOCK10;DIP2A;EPHB1;EPHB3
Establishment Or Maintenance Of Apical/Basal Cell Polarity (GO:0035088)	4/26	0.0220319	0.447625	0	0	4.16745	15.8999	PARD3;ERBIN;SCRIB;LLGL1
Histone H3-K4 Methylation (GO:0051568)	4/26	0.0220319	0.447625	0	0	4.16745	15.8999	KMT2D;NCOA6;KMT2B;SETD1A
Negative Regulation Of Transport (GO:0051051)	5/39	0.0226953	0.447625	0	0	3.37265	12.7675	RUBCN;MCTP1;NDFIP1;ERBB3;SNX33
Peptidyl-Serine Modification (GO:0018209)	13/166	0.0228494	0.447625	0	0	1.95528	7.38866	SRPK3;DMPK;GALNT3;CAMK2A;PKD1;UHMK1;HIPK2;LATS1;WNK1;AKT3;PRKCQ;PRKACB;SGK2
Presynapse Assembly (GO:0099054)	3/15	0.0229459	0.447625	0	0	5.72638	21.6149	NLGN1;PCLO;IL1RAPL1
Regulation Of Cell Division (GO:0051302)	8/83	0.0229916	0.447625	0	0	2.44987	9.24243	ZFYVE26;NCOA3;INSC;KIF13A;CCP110;CALM1;SIRT2;FGFR2
Regulation Of Glial Cell Differentiation (GO:0045685)	2/6	0.0235592	0.447625	0	0	11.4438	42.8943	EPHA4;OPALIN
Regulation Of Hemoglobin Biosynthetic Process (GO:0046984)	2/6	0.0235592	0.447625	0	0	11.4438	42.8943	SLC25A37;SLC6A9
Regulation Of Skeletal Muscle Contraction (GO:0014819)	2/6	0.0235592	0.447625	0	0	11.4438	42.8943	SLC8A3;DMPK
Epithelial Cell Differentiation Involved In Kidney Development (GO:0035850)	2/6	0.0235592	0.447625	0	0	11.4438	42.8943	MEF2C;SALL1
Glycosylceramide Biosynthetic Process (GO:0046476)	2/6	0.0235592	0.447625	0	0	11.4438	42.8943	FA2H;GAL3ST1
Macropinocytosis (GO:0044351)	2/6	0.0235592	0.447625	0	0	11.4438	42.8943	RAB34;SNX33
Mitochondrion-Endoplasmic Reticulum Membrane Tethering (GO:1990456)	2/6	0.0235592	0.447625	0	0	11.4438	42.8943	PACS2;CALM1
Negative Regulation Of Neuron Projection Regeneration (GO:0070571)	2/6	0.0235592	0.447625	0	0	11.4438	42.8943	EPHA4;RTN4RL1
Nucleotide Transport (GO:0006862)	2/6	0.0235592	0.447625	0	0	11.4438	42.8943	SLC25A19;SLC25A36
Placenta Blood Vessel Development (GO:0060674)	2/6	0.0235592	0.447625	0	0	11.4438	42.8943	RBPJ;PKD1
Positive Regulation Of Spindle Assembly (GO:1905832)	2/6	0.0235592	0.447625	0	0	11.4438	42.8943	NUMA1;SPAG5
Regulation Of Cardiac Muscle Hypertrophy In Response To Stress (GO:1903242)	2/6	0.0235592	0.447625	0	0	11.4438	42.8943	TRPC3;PPARG
Endoplasmic Reticulum Organization (GO:0007029)	6/54	0.0249911	0.453745	0	0	2.8681	10.5811	SHTN1;TRAM1;TMEM33;RAB18;TOR1AIP2;LNPK
Monoatomic Anion Transmembrane Transport (GO:0098656)	6/54	0.0249911	0.453745	0	0	2.8681	10.5811	GABRB3;GABRB2;GABRB1;GLRB;SLC1A3;ANO4
Negative Regulation Of Neuron Projection Development (GO:0010977)	6/54	0.0249911	0.453745	0	0	2.8681	10.5811	EPHA4;MAG;NLGN1;EFNB3;DCC;RTN4RL1
In Utero Embryonic Development (GO:0001701)	4/27	0.0250283	0.453745	0	0	3.98605	14.6995	CHD7;TFEB;PKD1;FGFR2
Regulation Of Microtubule Polymerization (GO:0031113)	5/40	0.0250703	0.453745	0	0	3.27612	12.076	NUMA1;AKAP9;SLAIN1;TUBB4A;CDK5RAP2
Establishment Or Maintenance Of Epithelial Cell Apical/Basal Polarity (GO:0045197)	5/40	0.0250703	0.453745	0	0	3.27612	12.076	PARD3;ERBIN;LIN7A;SCRIB;LLGL1
Cellular Response To Calcium Ion (GO:0071277)	7/69	0.0252861	0.453745	0	0	2.59175	9.53117	CPNE9;MEF2C;NLGN1;PRKAA2;SYT9;RYR3;SYT6
Positive Regulation Of Phosphatidylinositol 3-Kinase Signaling (GO:0014068)	7/69	0.0252861	0.453745	0	0	2.59175	9.53117	DDR1;ERBB3;UNC5B;HGF;SEMA3E;PLXNB1;EXTL3
Regulation Of Osteoblast Differentiation (GO:0045667)	8/85	0.0261031	0.456435	0	0	2.38598	8.69859	MEF2C;ZHX3;HGF;LRP5;PPARG;RORB;NPNT;FGFR2
Positive Regulation Of Protein Localization (GO:1903829)	8/85	0.0261031	0.456435	0	0	2.38598	8.69859	CARD10;PPP3CB;PTP4A3;PRKAA2;NUMA1;CROCC;CEP250;SNX33
Positive Regulation Of Cell Projection Organization (GO:0031346)	10/118	0.0266975	0.456435	0	0	2.12807	7.71038	DDR1;ROBO2;LTK;NLGN1;CUX2;FUT9;IL1RAPL1;PLXNB3;PLXNB1;PLXNC1
Neuron Migration (GO:0001764)	6/55	0.0270913	0.456435	0	0	2.80942	10.1379	MEF2C;DCC;NAV1;SEMA3E;SEPTIN4;PEX13
Sensory Organ Development (GO:0007423)	7/70	0.0271168	0.456435	0	0	2.55048	9.20112	NEUROD1;MEIS1;CHD7;RAB18;OLIG1;OLIG2;HIPK2
Autonomic Nervous System Development (GO:0048483)	3/16	0.027379	0.456435	0	0	5.28561	19.0175	GDNF;SOX10;PHACTR4
Regulation Of Triglyceride Biosynthetic Process (GO:0010866)	3/16	0.027379	0.456435	0	0	5.28561	19.0175	SREBF1;FBXW7;MFSD2A
Endoplasmic Reticulum Tubular Network Organization (GO:0071786)	3/16	0.027379	0.456435	0	0	5.28561	19.0175	TMEM33;RAB18;LNPK
Oligodendrocyte Development (GO:0014003)	3/16	0.027379	0.456435	0	0	5.28561	19.0175	MYRF;PLP1;SOX10
Positive Regulation Of Cardiac Muscle Tissue Growth (GO:0055023)	3/16	0.027379	0.456435	0	0	5.28561	19.0175	MEF2C;RBPJ;FGFR2
Regulation Of NMDA Receptor Activity (GO:2000310)	3/16	0.027379	0.456435	0	0	5.28561	19.0175	MEF2C;NLGN1;SLC6A9
Regulation Of Dendrite Development (GO:0050773)	5/41	0.0275989	0.45715	0	0	3.18495	11.4339	DCC;SEZ6;NSMF;TNIK;MFSD2A
Regulation Of Protein Transport (GO:0051223)	4/28	0.0282584	0.462284	0	0	3.81976	13.6227	RHBDF1;NDFIP1;SH3TC2;LLGL1
Metal Ion Transport (GO:0030001)	13/171	0.0282666	0.462284	0	0	1.8929	6.75024	SLC23A2;NDFIP1;TRPC3;CHRNA4;KCNB2;CAMK2A;ATP1A2;PKD1;RYR3;NIPAL4;KCNV1;SCN7A;KCNK4
Cell-Cell Junction Assembly (GO:0007043)	7/71	0.0290354	0.462731	0	0	2.5105	8.88525	GJB1;JUP;CDH10;CDH22;CDH12;CDH9;SMAD7
Synapse Assembly (GO:0007416)	7/71	0.0290354	0.462731	0	0	2.5105	8.88525	GABRB3;DNM3;GABRB2;NLGN1;PLXNB1;HAPLN4;SDK2
Potassium Ion Transmembrane Transport (GO:0071805)	11/137	0.0294662	0.462731	0	0	2.00699	7.07365	KCNV1;KCNH5;KCNH7;KCNC2;KCNB2;KCNK13;SLC1A3;PKD2L1;ATP1A2;ATP1A1;KCNK4
Protein Localization To Plasma Membrane (GO:0072659)	11/137	0.0294662	0.462731	0	0	2.00699	7.07365	JUP;PACS2;RAB40C;SMURF1;RAB34;KCNB2;KCNIP4;MAP7;FLNA;TNIK;NECTIN3
Positive Regulation Of Neuron Differentiation (GO:0045666)	5/42	0.0302837	0.462731	0	0	3.09871	10.8366	NEUROD1;MEF2C;PCP4;SIN3A;GDPD5
Protein Targeting To Membrane (GO:0006612)	7/72	0.0310437	0.462731	0	0	2.47175	8.58279	TRAM1;PARD3;MICALL1;SGTA;VPS37A;ZDHHC21;NACAD
Positive Regulation Of Cell Adhesion (GO:0045785)	8/88	0.0313014	0.462731	0	0	2.29615	7.95407	EPHA4;ZFHX3;MEGF10;LAMA2;PTPRJ;NPNT;FBLN2;SMAD7
Positive Regulation Of Plasma Membrane Bounded Cell Projection Assembly (GO:0120034)	8/88	0.0313014	0.462731	0	0	2.29615	7.95407	ACTR2;ANLN;NLGN1;CROCC;CCP110;CDC42EP1;ARAP1;WASF2
Regulation Of Neuron Migration (GO:2001222)	4/29	0.0317248	0.462731	0	0	3.66678	12.6528	SHTN1;SEMA6A;CAMK2A;NSMF
Establishment Of Mitotic Spindle Orientation (GO:0000132)	4/29	0.0317248	0.462731	0	0	3.66678	12.6528	GPSM1;NUMA1;INSC;CDK5RAP2
Cellular Response To Epinephrine Stimulus (GO:0071872)	2/7	0.0320758	0.462731	0	0	9.1546	31.4886	PDE4B;SIRT2
Regulation Of Transcription From RNA Polymerase II Promoter In Response To Hypoxia (GO:0061418)	2/7	0.0320758	0.462731	0	0	9.1546	31.4886	RBPJ;SIRT2
Response To Epinephrine (GO:0071871)	2/7	0.0320758	0.462731	0	0	9.1546	31.4886	PDE4B;SIRT2
Galactosylceramide Metabolic Process (GO:0006681)	2/7	0.0320758	0.462731	0	0	9.1546	31.4886	FA2H;GAL3ST1
Heparan Sulfate Proteoglycan Biosynthetic Process, Polysaccharide Chain Biosynthetic Process (GO:0015014)	2/7	0.0320758	0.462731	0	0	9.1546	31.4886	NDST1;NDST3
Negative Regulation Of Lipid Kinase Activity (GO:0090219)	2/7	0.0320758	0.462731	0	0	9.1546	31.4886	RUBCN;PIP4K2C
Peptidyl-Lysine Hydroxylation (GO:0017185)	2/7	0.0320758	0.462731	0	0	9.1546	31.4886	P3H4;PLOD1
Positive Regulation Of Adipose Tissue Development (GO:1904179)	2/7	0.0320758	0.462731	0	0	9.1546	31.4886	PPARG;SORL1
Regulation Of Cdc42 Protein Signal Transduction (GO:0032489)	2/7	0.0320758	0.462731	0	0	9.1546	31.4886	RALBP1;ABL1
Positive Chemotaxis (GO:0050918)	3/17	0.0322336	0.462731	0	0	4.90781	16.8571	PLXNB3;PTPRJ;SCRIB
Positive Regulation Of Dendrite Extension (GO:1903861)	3/17	0.0322336	0.462731	0	0	4.90781	16.8571	CPNE9;ITSN2;SMURF1
Protein Localization To Centrosome (GO:0071539)	3/17	0.0322336	0.462731	0	0	4.90781	16.8571	SPAG5;GOLGB1;CEP250
Potassium Ion Transport (GO:0006813)	10/122	0.0326037	0.465458	0	0	2.05163	7.02342	KCNV1;KCNH5;KCNH7;KCNC2;KCNB2;KCNK13;SLC1A3;PKD2L1;ATP1A2;KCNK4
Negative Regulation Of BMP Signaling Pathway (GO:0030514)	5/43	0.0331272	0.465775	0	0	3.01701	10.2802	SMURF1;PPARG;SORL1;HIPK2;SMAD7
Regulation Of Cell-Cell Adhesion (GO:0022407)	5/43	0.0331272	0.465775	0	0	3.01701	10.2802	MEGF10;FUT9;EFNA5;EPHB3;SMAD7
Regulation Of Signal Transduction (GO:0009966)	14/193	0.0331666	0.465775	0	0	1.79955	6.12963	IGFBP2;SULF1;SLC8A3;RGS4;RGS3;GDNF;ERBB3;SH3TC2;IGFBP7;LLGL1;RGS6;FGFR2;KCTD16;RGS7
Response To Calcium Ion (GO:0051592)	9/106	0.0341037	0.476345	0	0	2.13111	7.19965	CPNE9;MEF2C;NLGN1;PRKAA2;TRPC3;SYT9;CALM1;RYR3;SYT6
Peptidyl-Serine Phosphorylation (GO:0018105)	12/158	0.0343843	0.477683	0	0	1.88981	6.36897	LATS1;SRPK3;DMPK;WNK1;AKT3;CAMK2A;PRKCQ;PRKACB;PKD1;SGK2;UHMK1;HIPK2
Regulation Of Phosphatidylinositol 3-Kinase Signaling (GO:0014066)	8/90	0.0351357	0.482156	0	0	2.23991	7.50042	DDR1;PPP1R16B;ERBB3;UNC5B;HGF;SEMA3E;PLXNB1;EXTL3
Positive Regulation Of Proteasomal Protein Catabolic Process (GO:1901800)	8/90	0.0351357	0.482156	0	0	2.23991	7.50042	DNAJB2;COP1;OSBPL7;FBXW7;RCHY1;SIRT2;RNFT1;SMAD7
Negative Regulation Of Neuron Apoptotic Process (GO:0043524)	7/74	0.035335	0.482156	0	0	2.39771	8.01526	NRBP2;MEF2C;MAG;ERBB3;GDNF;UNC5B;SEMA3E
Monoatomic Ion Transport (GO:0006811)	9/107	0.0359099	0.482156	0	0	2.10926	7.01695	SLC8A3;GABRB1;GLRB;CHRNA4;WNK1;SLC1A3;PKD2L1;SLC26A11;SLC4A2
Positive Regulation Of Osteoblast Differentiation (GO:0045669)	5/44	0.0361312	0.482156	0	0	2.93949	9.76088	MEF2C;ZHX3;HGF;LRP5;NPNT
Mitotic Cytokinesis (GO:0000281)	6/59	0.0366464	0.482156	0	0	2.59684	8.58631	ANLN;RTKN;SON;TRIM36;EXOC5;SNX33
Protein Localization To Cell Periphery (GO:1990778)	11/142	0.0368861	0.482156	0	0	1.92988	6.36844	JUP;PACS2;RAB40C;SMURF1;RAB34;KCNB2;KCNIP4;MAP7;FLNA;LIN7A;TNIK
Regulation Of Dendrite Extension (GO:1903859)	3/18	0.0375052	0.482156	0	0	4.58038	15.0387	CPNE9;ITSN2;SMURF1
Regulation Of Establishment Or Maintenance Of Cell Polarity (GO:0032878)	3/18	0.0375052	0.482156	0	0	4.58038	15.0387	PLEKHG3;SHTN1;LLGL1
Adrenergic Receptor Signaling Pathway (GO:0071875)	3/18	0.0375052	0.482156	0	0	4.58038	15.0387	ADRA1D;ADRB1;ZDHHC21
Branching Involved In Ureteric Bud Morphogenesis (GO:0001658)	3/18	0.0375052	0.482156	0	0	4.58038	15.0387	SALL1;GDNF;NPNT
Regulation Of Vascular Endothelial Cell Proliferation (GO:1905562)	3/18	0.0375052	0.482156	0	0	4.58038	15.0387	MEF2C;AKT3;PPARG
Detection Of Mechanical Stimulus (GO:0050982)	3/18	0.0375052	0.482156	0	0	4.58038	15.0387	JUP;PKD2L1;PKD1
Ureteric Bud Morphogenesis (GO:0060675)	3/18	0.0375052	0.482156	0	0	4.58038	15.0387	SALL1;GDNF;NPNT
Myoblast Fusion (GO:0007520)	3/18	0.0375052	0.482156	0	0	4.58038	15.0387	DOCK5;PTGFRN;DOCK1
Phosphorylation (GO:0016310)	26/429	0.0393329	0.501192	0	0	1.48855	4.8165	LTK;PRKAA2;CAMK2A;RSKR;PPP3CB;FASTK;AKT3;ABL1;PIM3;PRKACB;EPHB1;EPHB3;PDK1;MAP4K4;CDK18;EPHA4;CDK19;DMPK;HIPK2;LATS1;WNK1;HKDC1;PRKCQ;TNIK;SGK2;TAF2
Regulation Of Dendrite Morphogenesis (GO:0048814)	4/31	0.0393738	0.501192	0	0	3.39481	10.981	CUX2;IL1RAPL1;NSMF;TNIK
Protein Autophosphorylation (GO:0046777)	12/162	0.0404465	0.512323	0	0	1.83903	5.8992	DDR1;EPHA4;LTK;CAMK2A;ABL1;AATK;PIM3;TNIK;EPHB1;FGFR2;EPHB3;UHMK1
Embryonic Placenta Development (GO:0001892)	2/8	0.0415959	0.519245	0	0	7.62843	24.2565	TFEB;PKD1
Regulation Of CD8-positive, Alpha-Beta T Cell Proliferation (GO:2000564)	2/8	0.0415959	0.519245	0	0	7.62843	24.2565	SLC4A2;MAPK8IP1
Regulation Of Aspartic-Type Endopeptidase Activity Involved In Amyloid Precursor Protein Catabolic Process (GO:1902959)	2/8	0.0415959	0.519245	0	0	7.62843	24.2565	EPHA4;SORL1
Negative Regulation Of Autophagy (GO:0010507)	6/61	0.0421401	0.521005	0	0	2.50215	7.9237	USP36;NRBP2;RUBCN;HGF;TAB2;SIRT2
Positive Regulation Of Organelle Assembly (GO:1902117)	6/61	0.0421401	0.521005	0	0	2.50215	7.9237	NUMA1;SPAG5;CROCC;CCP110;PIP4K2C;SNX33
Regulation Of Integrin-Mediated Signaling Pathway (GO:2001044)	3/19	0.0431876	0.523929	0	0	4.29388	13.4922	LAMA2;FLNA;PHACTR4
Regulation Of Transcription Involved In G1/S Transition Of Mitotic Cell Cycle (GO:0000083)	3/19	0.0431876	0.523929	0	0	4.29388	13.4922	CDK18;NPAT;BRD4
Negative Regulation Of RNA Splicing (GO:0033119)	3/19	0.0431876	0.523929	0	0	4.29388	13.4922	PCBP4;SRSF4;PTBP3
Oligodendrocyte Differentiation (GO:0048709)	3/19	0.0431876	0.523929	0	0	4.29388	13.4922	SLC8A3;MYRF;SOX10
Histone Lysine Methylation (GO:0034968)	4/32	0.0435581	0.525559	0	0	3.2734	10.2577	KMT2D;NCOA6;KMT2B;SETD1A
Cellular Response To Hormone Stimulus (GO:0032870)	8/94	0.0437288	0.525559	0	0	2.13528	6.68289	ROBO2;MEF2C;URI1;NCOA3;CTSH;NSMF;ATP1A2;ATP1A1
Organic Substance Transport (GO:0071702)	14/201	0.0442413	0.529257	0	0	1.72183	5.36885	SLC48A1;SLC23A2;ABCA2;ABCA5;CHKA;TRPC3;CHRNA4;CAMK2A;SNX33;PKD1;RYR3;LRP1B;SLCO2A1;MFSD2A
Phosphatidylinositol-Mediated Signaling (GO:0048015)	6/62	0.0450708	0.536695	0	0	2.45734	7.61658	LTK;PLCB4;NYAP1;ERBB3;MYO16;PIK3C2B
Negative Regulation Of Hydrolase Activity (GO:0051346)	5/47	0.0461225	0.546699	0	0	2.7291	8.39596	GPSM1;URI1;WNK1;CAMK2A;PLXNB3
Actin Filament Bundle Assembly (GO:0051017)	4/33	0.0479821	0.553172	0	0	3.16036	9.59777	BAIAP2L2;CALD1;ESPN;AIF1L
Actin Filament Bundle Organization (GO:0061572)	4/33	0.0479821	0.553172	0	0	3.16036	9.59777	BAIAP2L2;CALD1;ESPN;AIF1L
Regulation Of Protein Polymerization (GO:0032271)	4/33	0.0479821	0.553172	0	0	3.16036	9.59777	LATS1;DAAM2;ABL1;MEGF9
Positive Regulation Of Protein Dephosphorylation (GO:0035307)	4/33	0.0479821	0.553172	0	0	3.16036	9.59777	PPP1R16B;GNA12;NSMF;CALM1
Inorganic Anion Transmembrane Transport (GO:0098661)	6/63	0.0481253	0.553172	0	0	2.4141	7.32426	GABRB3;GABRB2;GABRB1;GLRB;SLC1A3;ANO4
Synapse Organization (GO:0050808)	10/131	0.0491122	0.553172	0	0	1.89813	5.72031	DNM3;SLC8A3;LRFN5;NLGN1;PPFIBP2;CNTN2;SEMA3E;PDZRN3;SDK2;PPFIA2
Regulation Of Fibroblast Migration (GO:0010762)	3/20	0.0492729	0.553172	0	0	4.04109	12.1652	GNA12;PRR5L;RFFL
Gamma-Aminobutyric Acid Signaling Pathway (GO:0007214)	3/20	0.0492729	0.553172	0	0	4.04109	12.1652	GABRB3;GABRB2;GABRB1
Regulation Of Cardiac Muscle Cell Proliferation (GO:0060043)	3/20	0.0492729	0.553172	0	0	4.04109	12.1652	MEF2C;RBPJ;FGFR2
Monoatomic Cation Transmembrane Transport (GO:0098655)	18/281	0.0500834	0.553172	0	0	1.57539	4.71684	KCNH5;SLC30A3;TRPC3;KCNC2;KCNH7;KCNB2;KCNK13;SLC39A10;SLC1A3;PKD2L1;ATP1A2;ATP1A1;PKD1;RYR3;SLC8A3;KCNV1;SLC6A9;KCNK4
Regulation Of Cytoskeleton Organization (GO:0051493)	9/114	0.0504047	0.553172	0	0	1.96792	5.87949	PHLDB1;PRKAA2;DAAM2;KATNBL1;TRIM36;PLXNB1;SLC4A2;EFNA5;SORBS3
Negative Regulation Of Protein Serine/Threonine Kinase Activity (GO:0071901)	7/80	0.0504951	0.553172	0	0	2.19995	6.56878	LATS1;SLC8A3;PKIA;LRP5;PTPRJ;PPARG;SORL1
Regulation Of Secretion By Cell (GO:1903530)	6/64	0.0513046	0.553172	0	0	2.37236	7.04584	RHBDF1;MEF2C;MCTP1;CAMK2A;SEPTIN4;LLGL1
B Cell Homeostasis (GO:0001782)	2/9	0.0520204	0.553172	0	0	6.53832	19.328	DOCK10;MEF2C
Regulation Of High Voltage-Gated Calcium Channel Activity (GO:1901841)	2/9	0.0520204	0.553172	0	0	6.53832	19.328	PDE4B;CALM1
Regulation Of Inflammatory Response To Wounding (GO:0106014)	2/9	0.0520204	0.553172	0	0	6.53832	19.328	IL33;EXTL3
Endothelial Tube Morphogenesis (GO:0061154)	2/9	0.0520204	0.553172	0	0	6.53832	19.328	STARD13;RBPJ
Muscle Cell Migration (GO:0014812)	2/9	0.0520204	0.553172	0	0	6.53832	19.328	DDR1;MEGF10
Pinocytosis (GO:0006907)	2/9	0.0520204	0.553172	0	0	6.53832	19.328	RAB34;SNX33
Positive Regulation Of Hippo Signaling (GO:0035332)	2/9	0.0520204	0.553172	0	0	6.53832	19.328	FRMD6;CORO7
Positive Regulation Of Mesenchymal Cell Proliferation (GO:0002053)	2/9	0.0520204	0.553172	0	0	6.53832	19.328	LRP5;FGFR2
Positive Regulation Of Protein Acetylation (GO:1901985)	2/9	0.0520204	0.553172	0	0	6.53832	19.328	PRKAA2;DIP2A
Presynaptic Membrane Organization (GO:0097090)	2/9	0.0520204	0.553172	0	0	6.53832	19.328	NLGN1;IL1RAPL1
Protein O-linked Glycosylation Via Threonine (GO:0018243)	2/9	0.0520204	0.553172	0	0	6.53832	19.328	GALNT6;GALNT3
Regulation Of Attachment Of Spindle Microtubules To Kinetochore (GO:0051988)	2/9	0.0520204	0.553172	0	0	6.53832	19.328	SPAG5;SIRT2
Establishment Of Mitotic Spindle Localization (GO:0040001)	4/34	0.0526451	0.5541	0	0	3.05485	8.99404	GPSM1;NUMA1;INSC;CDK5RAP2
Protein Targeting To Vacuole (GO:0006623)	4/34	0.0526451	0.5541	0	0	3.05485	8.99404	SMURF1;VPS13A;VPS37A;SORL1
Cytoskeleton-Dependent Cytokinesis (GO:0061640)	7/81	0.0533655	0.5541	0	0	2.1701	6.35969	ANLN;RTKN;SON;TRIM36;EXOC5;SNX33;SEPTIN4
Negative Regulation Of Cell Motility (GO:2000146)	10/133	0.0534236	0.5541	0	0	1.86707	5.4696	EPHA4;MCTP1;SIN3A;PLXNB3;TET1;PTPRJ;SULF1;SRGAP1;SCAI;SMAD7
MAPK Cascade (GO:0000165)	8/98	0.0536025	0.5541	0	0	2.03995	5.96923	PPP1CB;MEF2C;CTSH;KRAS;TNIK;RASGRP3;MAP4K4;PTPN3
Neurogenesis (GO:0022008)	5/49	0.0536087	0.5541	0	0	2.60478	7.6217	NEUROD1;ERBB3;BTBD3;EPHB1;CDK5RAP2
Positive Regulation Of Nervous System Development (GO:0051962)	5/49	0.0536087	0.5541	0	0	2.60478	7.6217	NLGN1;CUX2;IL1RAPL1;EPHB1;EPHB3
Inorganic Cation Transmembrane Transport (GO:0098662)	18/284	0.0544286	0.560333	0	0	1.55738	4.53332	KCNH5;SLC30A3;TRPC3;KCNC2;KCNH7;KCNB2;KCNK13;SLC39A10;SLC1A3;PKD2L1;ATP1A2;ATP1A1;PKD1;RYR3;SLC8A3;KCNV1;SLC6A9;KCNK4
Cellular Response To Organic Cyclic Compound (GO:0071407)	11/152	0.0554538	0.56274	0	0	1.79206	5.18302	GABRB3;GABRB2;MEF2C;URI1;GABRB1;JUP;NCOA3;AKAP9;ATP1A2;ATP1A1;RYR3
Regulation Of Dendritic Spine Development (GO:0060998)	3/21	0.0557514	0.56274	0	0	3.81639	11.0174	MEF2C;NLGN1;PPFIA2
Regulation Of Membrane Protein Ectodomain Proteolysis (GO:0051043)	3/21	0.0557514	0.56274	0	0	3.81639	11.0174	SNX33;PTPN3;SH3D19
Negative Regulation Of GTPase Activity (GO:0034260)	3/21	0.0557514	0.56274	0	0	3.81639	11.0174	GPSM1;WNK1;PLXNB3
Positive Regulation Of Vacuole Organization (GO:0044090)	3/21	0.0557514	0.56274	0	0	3.81639	11.0174	PPP3CB;SNX33;PIP4K2C
Regulation Of mRNA Processing (GO:0050684)	4/35	0.0575454	0.5769	0	0	2.95615	8.44035	SRPK3;TIA1;SON;SAFB2
Cell Chemotaxis (GO:0060326)	5/50	0.0576007	0.5769	0	0	2.54676	7.26902	HGF;ENC1;PLXNB3;PRKCQ;EPHB1
Positive Regulation Of Proteasomal Ubiquitin-Dependent Protein Catabolic Process (GO:0032436)	7/83	0.0594073	0.590417	0	0	2.11278	5.96508	DNAJB2;COP1;FZR1;SGTA;RCHY1;SIRT2;SMAD7
Positive Regulation Of Ubiquitin-Dependent Protein Catabolic Process (GO:2000060)	7/83	0.0594073	0.590417	0	0	2.11278	5.96508	DNAJB2;COP1;FBXW7;SMURF1;RCHY1;SIRT2;SMAD7
Regulation Of Dopamine Secretion (GO:0014059)	3/22	0.0626122	0.595854	0	0	3.61534	10.0174	GDNF;SYT9;SYT6
Cellular Response To Interferon-Beta (GO:0035458)	3/22	0.0626122	0.595854	0	0	3.61534	10.0174	CAMK2A;CALM1;UBE2K
Negative Regulation Of Axonogenesis (GO:0050771)	3/22	0.0626122	0.595854	0	0	3.61534	10.0174	MAG;EFNB3;DCC
Placenta Development (GO:0001890)	3/22	0.0626122	0.595854	0	0	3.61534	10.0174	TFEB;PPARG;PKD1
Positive Regulation Of Phosphatase Activity (GO:0010922)	3/22	0.0626122	0.595854	0	0	3.61534	10.0174	MEF2C;GNA12;CALM1
Heparan Sulfate Proteoglycan Biosynthetic Process, Enzymatic Modification (GO:0015015)	2/10	0.063257	0.595854	0	0	5.72073	15.7924	NDST1;HS6ST2
Negative Regulation Of Dephosphorylation (GO:0035305)	2/10	0.063257	0.595854	0	0	5.72073	15.7924	PPP1R16B;URI1
Negative Regulation Of Exocytosis (GO:0045920)	2/10	0.063257	0.595854	0	0	5.72073	15.7924	IL1RAPL1;STXBP6
Negative Regulation Of Inclusion Body Assembly (GO:0090084)	2/10	0.063257	0.595854	0	0	5.72073	15.7924	DNAJB2;SORL1
Negative Regulation Of Pathway-Restricted SMAD Protein Phosphorylation (GO:0060394)	2/10	0.063257	0.595854	0	0	5.72073	15.7924	PPARG;SMAD7
Positive Regulation Of Epidermal Growth Factor-Activated Receptor Activity (GO:0045741)	2/10	0.063257	0.595854	0	0	5.72073	15.7924	FBXW7;TGFA
Protein Kinase C-activating G Protein-Coupled Receptor Signaling Pathway (GO:0007205)	2/10	0.063257	0.595854	0	0	5.72073	15.7924	PRKD3;PARD3
Regulation Of Axon Regeneration (GO:0048679)	2/10	0.063257	0.595854	0	0	5.72073	15.7924	EPHA4;RTN4RL1
Regulation Of Cardiac Muscle Cell Apoptotic Process (GO:0010665)	2/10	0.063257	0.595854	0	0	5.72073	15.7924	LTK;CAMK2A
Regulation Of Cell Differentiation (GO:0045595)	13/193	0.0634133	0.595854	0	0	1.65962	4.57738	PHLDB1;ZFHX3;LTK;NLGN1;ZFHX2;MEGF10;PLEKHB1;SMAD7;BICRA;NEUROD1;GDNF;FGFR2;CDK5RAP2
Regulation Of Heart Contraction (GO:0008016)	6/69	0.0690875	0.646819	0	0	2.1835	5.83515	SLC8A3;TMEM65;DMPK;ATP1A2;CALM1;SMAD7
Regulation Of Cellular Response To Transforming Growth Factor Beta Stimulus (GO:1903844)	3/23	0.0698433	0.646864	0	0	3.43439	9.14063	LATS1;PPARG;SMAD7
Regulation Of Extracellular Matrix Organization (GO:1903053)	3/23	0.0698433	0.646864	0	0	3.43439	9.14063	DDR1;LAMA2;TIE1
Long-Chain Fatty Acid Transport (GO:0015909)	3/23	0.0698433	0.646864	0	0	3.43439	9.14063	PPARG;ACSL3;MFSD2A
Regulation Of Proteasomal Protein Catabolic Process (GO:0061136)	5/53	0.0705687	0.651249	0	0	2.38722	6.32891	RHBDF1;OSBPL7;FBXW7;GNA12;PKD1
Regulation Of G Protein-Coupled Receptor Signaling Pathway (GO:0008277)	6/70	0.0730223	0.654435	0	0	2.14927	5.62463	RGS4;RGS3;CAMK2A;RGS6;RGS7;KCTD16
G2/M Transition Of Mitotic Cell Cycle (GO:0000086)	4/38	0.0736464	0.654435	0	0	2.69489	7.02957	LATS1;WEE1;PKMYT1;TAF2
Connective Tissue Development (GO:0061448)	4/38	0.0736464	0.654435	0	0	2.69489	7.02957	COL2A1;LRP5;SULF1;PKD1
Regulation Of Neuron Apoptotic Process (GO:0043523)	8/105	0.0740818	0.654435	0	0	1.89204	4.92421	NRBP2;MEF2C;MAG;GDNF;ERBB3;UNC5B;NSMF;SEMA3E
Cellular Response To Organonitrogen Compound (GO:0071417)	8/105	0.0740818	0.654435	0	0	1.89204	4.92421	GABRB3;GABRB2;MEF2C;GABRB1;JUP;AKAP9;NSMF;RYR3
Actin Crosslink Formation (GO:0051764)	2/11	0.0752194	0.654435	0	0	5.08483	13.1562	BAIAP2L2;FLNA
Regulation Of Leukocyte Cell-Cell Adhesion (GO:1903037)	2/11	0.0752194	0.654435	0	0	5.08483	13.1562	FUT9;WNK1
Regulation Of Leukocyte Tethering Or Rolling (GO:1903236)	2/11	0.0752194	0.654435	0	0	5.08483	13.1562	FUT9;ENC1
Regulation Of Mesenchymal Cell Proliferation (GO:0010464)	2/11	0.0752194	0.654435	0	0	5.08483	13.1562	LRP5;FGFR2
Regulation Of Ventricular Cardiac Muscle Cell Action Potential (GO:0098911)	2/11	0.0752194	0.654435	0	0	5.08483	13.1562	JUP;CTNNA3
Central Nervous System Projection Neuron Axonogenesis (GO:0021952)	2/11	0.0752194	0.654435	0	0	5.08483	13.1562	EPHA4;EPHB1
Digestive System Development (GO:0055123)	2/11	0.0752194	0.654435	0	0	5.08483	13.1562	PKD1;FGFR2
Positive Regulation Of Behavior (GO:0048520)	2/11	0.0752194	0.654435	0	0	5.08483	13.1562	MEF2C;NLGN1
Positive Regulation Of Myelination (GO:0031643)	2/11	0.0752194	0.654435	0	0	5.08483	13.1562	MYRF;PARD3
Positive Regulation Of Triglyceride Biosynthetic Process (GO:0010867)	2/11	0.0752194	0.654435	0	0	5.08483	13.1562	SREBF1;MFSD2A
Regulation Of Adipose Tissue Development (GO:1904177)	2/11	0.0752194	0.654435	0	0	5.08483	13.1562	PPARG;SORL1
Mesenchymal Cell Differentiation (GO:0048762)	5/54	0.0752195	0.654435	0	0	2.33837	6.05018	MEF2C;HGF;SLC39A10;RBPJ;FGFR2
Kidney Development (GO:0001822)	6/71	0.0770826	0.660341	0	0	2.1161	5.42329	ROBO2;SALL1;GDNF;CTSH;SULF1;PKD1
Negative Regulation Of Cellular Response To Growth Factor Stimulus (GO:0090288)	6/71	0.0770826	0.660341	0	0	2.1161	5.42329	SMURF1;PPARG;SULF1;SORL1;HIPK2;SMAD7
Regulation Of Muscle Cell Differentiation (GO:0051147)	3/24	0.0774316	0.660341	0	0	3.27068	8.36757	LAMA2;MEGF10;FGFR2
Regulation Of Neuroblast Proliferation (GO:1902692)	3/24	0.0774316	0.660341	0	0	3.27068	8.36757	TAFA1;HAPLN4;HAPLN2
Dicarboxylic Acid Transport (GO:0006835)	3/24	0.0774316	0.660341	0	0	3.27068	8.36757	SLC1A3;SLC25A32;SLC13A5
Positive Regulation Of BMP Signaling Pathway (GO:0030513)	3/24	0.0774316	0.660341	0	0	3.27068	8.36757	NUMA1;RBPJ;SULF1
Digestive Tract Development (GO:0048565)	4/39	0.0794694	0.673275	0	0	2.61776	6.62917	SALL1;PKD1;FGFR2;EPHB3
Fibroblast Growth Factor Receptor Signaling Pathway (GO:0008543)	4/39	0.0794694	0.673275	0	0	2.61776	6.62917	FLRT2;GALNT3;PTPN11;FGFR2
Negative Regulation Of Cell Adhesion (GO:0007162)	6/72	0.0812679	0.686263	0	0	2.08392	5.23066	EPHA4;SEMA6A;ERBB3;PLXNB3;PLXNB1;PLXNC1
post-Golgi Vesicle-Mediated Transport (GO:0006892)	5/56	0.0850056	0.689802	0	0	2.24644	5.53756	VPS13A;EXOC5;CORO7;SORL1;LLGL1
Regulation Of Hippo Signaling (GO:0035330)	3/25	0.0853633	0.689802	0	0	3.12185	7.68236	FRMD6;CORO7;MOB3B
Regulation Of Synapse Organization (GO:0050807)	3/25	0.0853633	0.689802	0	0	3.12185	7.68236	EPHA4;MEF2C;IL1RAPL1
Cellular Response To Steroid Hormone Stimulus (GO:0071383)	3/25	0.0853633	0.689802	0	0	3.12185	7.68236	URI1;ATP1A2;ATP1A1
Myotube Differentiation (GO:0014902)	3/25	0.0853633	0.689802	0	0	3.12185	7.68236	DOCK5;MEF2C;DOCK1
Negative Regulation Of Proteolysis Involved In Protein Catabolic Process (GO:1903051)	3/25	0.0853633	0.689802	0	0	3.12185	7.68236	EPHA4;SGTA;HIPK2
Regulation Of Microtubule Cytoskeleton Organization (GO:0070507)	4/40	0.0855138	0.689802	0	0	2.54491	6.25813	PHLDB1;PRKAA2;TRIM36;EFNA5
Cell Cycle G2/M Phase Transition (GO:0044839)	4/40	0.0855138	0.689802	0	0	2.54491	6.25813	LATS1;WEE1;PKMYT1;TAF2
Synaptic Vesicle Endocytosis (GO:0048488)	4/40	0.0855138	0.689802	0	0	2.54491	6.25813	ITSN2;DNM3;SH3GL3;NLGN1
Positive Regulation Of Stem Cell Population Maintenance (GO:1902459)	4/40	0.0855138	0.689802	0	0	2.54491	6.25813	SIN3A;NCOA3;TET1;BICRA
Regulation Of Rho Protein Signal Transduction (GO:0035023)	6/73	0.0855776	0.689802	0	0	2.05271	5.04625	RALBP1;STARD13;STARD8;KCTD13;ABL1;SCAI
Cellular Response To Salt (GO:1902075)	8/109	0.0876443	0.689802	0	0	1.81673	4.42277	CPNE9;MEF2C;NLGN1;PRKAA2;SYT9;SLC13A5;RYR3;SYT6
Regulation Of Leukocyte Adhesion To Vascular Endothelial Cell (GO:1904994)	2/12	0.087827	0.689802	0	0	4.57611	11.1309	FUT9;ZDHHC21
Regulation Of Monooxygenase Activity (GO:0032768)	2/12	0.087827	0.689802	0	0	4.57611	11.1309	GDNF;ZDHHC21
Cellular Component Maintenance (GO:0043954)	2/12	0.087827	0.689802	0	0	4.57611	11.1309	LNPK;TPRN
Regulation Of Vascular Associated Smooth Muscle Cell Migration (GO:1904752)	2/12	0.087827	0.689802	0	0	4.57611	11.1309	DOCK5;MEF2C
Sodium Ion Export Across Plasma Membrane (GO:0036376)	2/12	0.087827	0.689802	0	0	4.57611	11.1309	ATP1A2;ATP1A1
Eye Photoreceptor Cell Differentiation (GO:0001754)	2/12	0.087827	0.689802	0	0	4.57611	11.1309	RORB;SDK2
Negative Regulation Of Macrophage Derived Foam Cell Differentiation (GO:0010745)	2/12	0.087827	0.689802	0	0	4.57611	11.1309	ABCA5;PPARG
Positive Regulation Of ERAD Pathway (GO:1904294)	2/12	0.087827	0.689802	0	0	4.57611	11.1309	SGTA;RNFT1
Positive Regulation Of Cell Morphogenesis Involved In Differentiation (GO:0010770)	2/12	0.087827	0.689802	0	0	4.57611	11.1309	CUX2;IL1RAPL1
Positive Regulation Of Insulin Receptor Signaling Pathway (GO:0046628)	2/12	0.087827	0.689802	0	0	4.57611	11.1309	PTPN11;SORL1
Positive Regulation Of Integrin-Mediated Signaling Pathway (GO:2001046)	2/12	0.087827	0.689802	0	0	4.57611	11.1309	LAMA2;FLNA
Regulation Of Microtubule-Based Process (GO:0032886)	4/41	0.0917749	0.718625	0	0	2.476	5.91372	PHLDB1;PRKAA2;TRIM36;EFNA5
Protein Targeting (GO:0006605)	9/129	0.0930748	0.720013	0	0	1.72057	4.08524	NLGN1;PARD3;MICALL1;VPS13A;NACAD;VPS37A;ZDHHC21;FBXO7;SORL1
Calcium-Ion Regulated Exocytosis (GO:0017156)	3/26	0.093624	0.720013	0	0	2.98596	7.07215	PPP3CB;SYT9;SYT6
Positive Regulation Of Microtubule Polymerization Or Depolymerization (GO:0031112)	3/26	0.093624	0.720013	0	0	2.98596	7.07215	NUMA1;SLAIN1;CDK5RAP2
Positive Regulation Of Nuclear Division (GO:0051785)	3/26	0.093624	0.720013	0	0	2.98596	7.07215	LRP5;TGFA;SIRT2
Protein Export From Nucleus (GO:0006611)	3/26	0.093624	0.720013	0	0	2.98596	7.07215	SMURF1;STYX;PKD1
Regulation Of Cardiac Muscle Cell Contraction (GO:0086004)	3/26	0.093624	0.720013	0	0	2.98596	7.07215	JUP;PDE4B;CTNNA3
Regulation Of Transforming Growth Factor Beta Receptor Signaling Pathway (GO:0017015)	8/111	0.0949324	0.725755	0	0	1.78127	4.19416	LATS1;SMURF1;SIN3A;TET1;PPARG;BCL9L;SMAD7;HIPK2
Negative Regulation Of Transmembrane Receptor Protein Serine/Threonine Kinase Signaling Pathway (GO:0090101)	8/111	0.0949324	0.725755	0	0	1.78127	4.19416	SMURF1;SIN3A;TET1;PPARG;SORL1;BCL9L;SMAD7;HIPK2
Cardiac Ventricle Morphogenesis (GO:0003208)	4/42	0.0982476	0.733136	0	0	2.41072	5.5935	MEF2C;RBPJ;FGFR2;SMAD7
Collagen Fibril Organization (GO:0030199)	4/42	0.0982476	0.733136	0	0	2.41072	5.5935	COL27A1;BMP1;COL2A1;P3H4
Substantia Nigra Development (GO:0021762)	4/42	0.0982476	0.733136	0	0	2.41072	5.5935	CNP;PLP1;CALM1;SIRT2
Monoatomic Cation Transport (GO:0006812)	4/42	0.0982476	0.733136	0	0	2.41072	5.5935	ANO1;NDFIP1;ATP1A2;PKD2L1
Regulation Of mRNA Splicing, Via Spliceosome (GO:0048024)	7/94	0.0998676	0.733136	0	0	1.84458	4.24974	DAZAP1;RBM25;TIA1;SON;PCBP4;CELF4;SRSF4
Neuron Development (GO:0048666)	10/150	0.100132	0.733136	0	0	1.63889	3.77153	ROBO2;LGI1;MEF2C;NLGN1;GDNF;WNK1;MICALL1;CNTN4;POU3F2;UHMK1
Glomerular Filtration (GO:0003094)	2/13	0.101005	0.733136	0	0	4.15988	9.53688	MCAM;SULF1
Intracellular Potassium Ion Homeostasis (GO:0030007)	2/13	0.101005	0.733136	0	0	4.15988	9.53688	ATP1A2;ATP1A1
Microvillus Organization (GO:0032528)	2/13	0.101005	0.733136	0	0	4.15988	9.53688	TNIK;MAP4K4
Negative Regulation Of Cell Migration Involved In Sprouting Angiogenesis (GO:0090051)	2/13	0.101005	0.733136	0	0	4.15988	9.53688	HDAC5;STARD13
Plasma Membrane Tubulation (GO:0097320)	2/13	0.101005	0.733136	0	0	4.15988	9.53688	MICALL1;SNX33
Positive Regulation Of Cellular Response To Insulin Stimulus (GO:1900078)	2/13	0.101005	0.733136	0	0	4.15988	9.53688	PTPN11;SORL1
Positive Regulation Of Insulin Secretion Involved In Cellular Response To Glucose Stimulus (GO:0035774)	2/13	0.101005	0.733136	0	0	4.15988	9.53688	ANO1;PPP3CB
Positive Regulation Of Keratinocyte Differentiation (GO:0045618)	2/13	0.101005	0.733136	0	0	4.15988	9.53688	NUMA1;NCOA3
Protein Hydroxylation (GO:0018126)	2/13	0.101005	0.733136	0	0	4.15988	9.53688	P3H4;PLOD1
Protein Localization To Synapse (GO:0035418)	2/13	0.101005	0.733136	0	0	4.15988	9.53688	NLGN1;PCLO
Regulation Of T-helper 17 Type Immune Response (GO:2000316)	2/13	0.101005	0.733136	0	0	4.15988	9.53688	PRKCQ;SMAD7
Regulation Of Cell Projection Organization (GO:0031344)	2/13	0.101005	0.733136	0	0	4.15988	9.53688	ERMN;MFSD2A
Cortical Cytoskeleton Organization (GO:0030865)	3/27	0.102198	0.735601	0	0	2.86139	6.52638	FHOD3;NLGN1;LLGL1
Regulation Of Actin Polymerization Or Depolymerization (GO:0008064)	3/27	0.102198	0.735601	0	0	2.86139	6.52638	LATS1;DAAM2;MEGF9
Regulation Of Catecholamine Secretion (GO:0050433)	3/27	0.102198	0.735601	0	0	2.86139	6.52638	CHRNA4;SYT9;SYT6
Chloride Transport (GO:0006821)	6/77	0.104041	0.742823	0	0	1.93666	4.38262	GABRB3;GABRB2;GABRB1;GLRB;SLC1A3;ANO4
Negative Regulation Of Transforming Growth Factor Beta Receptor Signaling Pathway (GO:0030512)	6/77	0.104041	0.742823	0	0	1.93666	4.38262	SIN3A;SMURF1;TET1;PPARG;BCL9L;SMAD7
Cell Junction Assembly (GO:0034329)	7/95	0.104147	0.742823	0	0	1.82352	4.12473	DNM3;NLGN1;CDH10;CDH22;CDH12;CDH9;SDK2
Regulation Of Filopodium Assembly (GO:0051489)	4/43	0.104927	0.742823	0	0	2.34878	5.29531	PPP1R16B;NLGN1;DAAM2;ARAP1
Learning (GO:0007612)	4/43	0.104927	0.742823	0	0	2.34878	5.29531	ATAD1;SLC8A3;PPP3CB;CIC
Positive Regulation Of Cell-Matrix Adhesion (GO:0001954)	4/43	0.104927	0.742823	0	0	2.34878	5.29531	JUP;ENC1;PTPRJ;MAP4K4
Cellular Response To Nutrient Levels (GO:0031669)	6/78	0.108956	0.753946	0	0	1.90966	4.23336	SREBF1;PRKAB2;PRKAA2;TFEB;MFSD2A;OTUD3
Regulation Of Plasma Membrane Bounded Cell Projection Organization (GO:0120035)	3/28	0.111071	0.753946	0	0	2.74679	6.03631	IL1RAPL1;MBOAT1;FBXO7
Protein Localization To Golgi Apparatus (GO:0034067)	3/28	0.111071	0.753946	0	0	2.74679	6.03631	VPS13A;ARL5A;SORL1
Regulation Of Cardiac Muscle Cell Action Potential (GO:0098901)	3/28	0.111071	0.753946	0	0	2.74679	6.03631	JUP;CTNNA3;CALM1
Regulation Of Insulin Receptor Signaling Pathway (GO:0046626)	4/44	0.111806	0.753946	0	0	2.28994	5.01723	PTPN11;PRKCQ;PIP4K2C;SORL1
Chemical Synaptic Transmission (GO:0007268)	16/273	0.11247	0.753946	0	0	1.43002	3.12468	GABRB3;GABRB2;GABRB1;NLGN1;CNP;CHRNA4;STXBP2;GRIK3;SLC1A3;LIN7A;CACNA1E;HAPLN4;SLC6A9;GLRB;AKAP9;PLP1
Positive Regulation Of Cytoskeleton Organization (GO:0051495)	6/79	0.113989	0.753946	0	0	1.88341	4.0901	BAIAP2L2;NUMA1;SPAG5;KATNBL1;CDC42EP1;SORBS3
Positive Regulation Of Protein Modification By Small Protein Conjugation Or Removal (GO:1903322)	6/79	0.113989	0.753946	0	0	1.88341	4.0901	NDFIP1;FBXW7;SEPTIN4;RCHY1;FBXO33;SMAD7
Bone Morphogenesis (GO:0060349)	2/14	0.114683	0.753946	0	0	3.81302	8.25742	LRP5;FGFR2
Regulation Of Phosphate Metabolic Process (GO:0019220)	2/14	0.114683	0.753946	0	0	3.81302	8.25742	SIRT2;SMG5
Contractile Actin Filament Bundle Assembly (GO:0030038)	2/14	0.114683	0.753946	0	0	3.81302	8.25742	KCTD13;FHDC1
Stress Fiber Assembly (GO:0043149)	2/14	0.114683	0.753946	0	0	3.81302	8.25742	KCTD13;FHDC1
Genitalia Development (GO:0048806)	2/14	0.114683	0.753946	0	0	3.81302	8.25742	PTPN11;PKD1
Mammary Gland Epithelium Development (GO:0061180)	2/14	0.114683	0.753946	0	0	3.81302	8.25742	LATS1;SCRIB
Membrane Raft Organization (GO:0031579)	2/14	0.114683	0.753946	0	0	3.81302	8.25742	FA2H;RFTN1
Microvillus Assembly (GO:0030033)	2/14	0.114683	0.753946	0	0	3.81302	8.25742	TNIK;MAP4K4
Negative Regulation Of mRNA Splicing, Via Spliceosome (GO:0048025)	2/14	0.114683	0.753946	0	0	3.81302	8.25742	PCBP4;SRSF4
Photoreceptor Cell Development (GO:0042461)	2/14	0.114683	0.753946	0	0	3.81302	8.25742	RORB;MFSD2A
Positive Regulation Of Membrane Protein Ectodomain Proteolysis (GO:0051044)	2/14	0.114683	0.753946	0	0	3.81302	8.25742	SNX33;SH3D19
Post-Translational Protein Targeting To Endoplasmic Reticulum Membrane (GO:0006620)	2/14	0.114683	0.753946	0	0	3.81302	8.25742	SEC61A2;SGTA
Positive Regulation Of Transcription By RNA Polymerase II (GO:0045944)	47/938	0.118047	0.753946	0	0	1.21684	2.59999	MDC1;KMT2D;HDAC5;CSRNP3;STXBP2;LRP5;TCF20;RORB;RBPJ;LITAF;PKD1;MED12;NEUROD1;NPAT;PPP3CB;SALL1;SIN3A;ABL1;STAT6;BCL9L;BRD4;BPTF;ACTR2;SREBF1;IL33;MEF2C;ZFHX3;JUP;BCL11B;NCOA6;NCOA3;HGF;TFEB;TET1;OLIG1;OLIG2;POU3F2;SIRT2;ST18;HIPK2;MEIS1;NFIA;GDNF;PPARG;PGR;TAF2;FGFR2
Epidermal Growth Factor Receptor Signaling Pathway (GO:0007173)	4/45	0.11888	0.753946	0	0	2.23397	4.75755	ERBIN;GAB1;TGFA;PTPN11
Regulation Of Developmental Growth (GO:0048638)	3/29	0.120227	0.753946	0	0	2.64101	5.59466	LATS1;SIN3A;MFSD2A
Regulation Of Muscle Contraction (GO:0006937)	3/29	0.120227	0.753946	0	0	2.64101	5.59466	KCNB2;TNNI1;ATP1A2
Response To Interferon-Beta (GO:0035456)	3/29	0.120227	0.753946	0	0	2.64101	5.59466	CAMK2A;CALM1;UBE2K
Response To Steroid Hormone (GO:0048545)	3/29	0.120227	0.753946	0	0	2.64101	5.59466	URI1;ATP1A2;ATP1A1
Positive Regulation Of Dephosphorylation (GO:0035306)	3/29	0.120227	0.753946	0	0	2.64101	5.59466	PPP1R16B;NSMF;CALM1
Positive Regulation Of Microtubule Polymerization (GO:0031116)	3/29	0.120227	0.753946	0	0	2.64101	5.59466	NUMA1;SLAIN1;CDK5RAP2
Protein K11-linked Ubiquitination (GO:0070979)	3/29	0.120227	0.753946	0	0	2.64101	5.59466	UBE2W;FZR1;UBE2E2
G1/S Transition Of Mitotic Cell Cycle (GO:0000082)	5/63	0.124127	0.753946	0	0	1.97459	4.1199	LATS1;NPAT;CDK18;CAMK2A;BRD4
Regulation Of Cellular Catabolic Process (GO:0031329)	5/63	0.124127	0.753946	0	0	1.97459	4.1199	OSBPL7;ABL1;CISD2;PIP4K2C;SOGA1
Regulation Of Epidermal Growth Factor Receptor Signaling Pathway (GO:0042058)	4/46	0.126142	0.753946	0	0	2.18067	4.51473	RHBDF1;MVB12B;PTPRJ;PTPN3
Epithelial Cell Migration (GO:0010631)	4/46	0.126142	0.753946	0	0	2.18067	4.51473	ANLN;STARD13;PTP4A3;DAAM2
Negative Regulation Of Cellular Metabolic Process (GO:0031324)	4/46	0.126142	0.753946	0	0	2.18067	4.51473	SREBF1;FZR1;AKT3;SIRT2
Regulation Of Dephosphorylation (GO:0035303)	2/15	0.128796	0.753946	0	0	3.51953	7.21336	PPP1R16B;SMG5
Golgi To Endosome Transport (GO:0006895)	2/15	0.128796	0.753946	0	0	3.51953	7.21336	VPS13A;CORO7
Adenylate Cyclase-Activating Adrenergic Receptor Signaling Pathway (GO:0071880)	2/15	0.128796	0.753946	0	0	3.51953	7.21336	ADRA1D;ADRB1
Regulation Of mRNA Metabolic Process (GO:1903311)	2/15	0.128796	0.753946	0	0	3.51953	7.21336	SRPK3;SAFB2
Renal Filtration (GO:0097205)	2/15	0.128796	0.753946	0	0	3.51953	7.21336	MCAM;SULF1
Digestive Tract Morphogenesis (GO:0048546)	2/15	0.128796	0.753946	0	0	3.51953	7.21336	FGFR2;EPHB3
Epiboly Involved In Wound Healing (GO:0090505)	2/15	0.128796	0.753946	0	0	3.51953	7.21336	DDR1;FLNA
Negative Regulation Of mRNA Processing (GO:0050686)	2/15	0.128796	0.753946	0	0	3.51953	7.21336	PCBP4;SRSF4
Negative Regulation Of Synaptic Transmission (GO:0050805)	2/15	0.128796	0.753946	0	0	3.51953	7.21336	ATAD1;GRIK3
Protein Localization To Microtubule Organizing Center (GO:1905508)	2/15	0.128796	0.753946	0	0	3.51953	7.21336	SPAG5;CEP250
Embryonic Skeletal System Morphogenesis (GO:0048704)	3/30	0.129649	0.753946	0	0	2.54306	5.19529	COL2A1;DSCAML1;FGFR2
Negative Regulation Of Calcium Ion Transmembrane Transporter Activity (GO:1901020)	3/30	0.129649	0.753946	0	0	2.54306	5.19529	PPP3CB;ATP1A2;CALM1
Regulation Of Cell Migration Involved In Sprouting Angiogenesis (GO:0090049)	3/30	0.129649	0.753946	0	0	2.54306	5.19529	HDAC5;CARD10;STARD13
Golgi To Plasma Membrane Transport (GO:0006893)	4/47	0.133586	0.753946	0	0	2.12984	4.28739	RAB34;KIF13A;EXOC5;LLGL1
Cognition (GO:0050890)	4/47	0.133586	0.753946	0	0	2.12984	4.28739	CUX2;CHRNA4;CHD7;MFSD2A
Regulation Of Cell-Matrix Adhesion (GO:0001952)	5/65	0.136605	0.753946	0	0	1.90857	3.79932	JUP;ENC1;SEMA3E;EFNA5;MAP4K4
Actin Filament Polymerization (GO:0030041)	3/31	0.139321	0.753946	0	0	2.45211	4.83305	PSTPIP2;CORO7;FHDC1
Regulation Of Transmembrane Receptor Protein Serine/Threonine Kinase Signaling Pathway (GO:0090092)	3/31	0.139321	0.753946	0	0	2.45211	4.83305	LATS1;PCSK6;SMAD7
Modulation Of Excitatory Postsynaptic Potential (GO:0098815)	3/31	0.139321	0.753946	0	0	2.45211	4.83305	SLC8A3;NLGN1;CUX2
Negative Chemotaxis (GO:0050919)	3/31	0.139321	0.753946	0	0	2.45211	4.83305	SEMA6A;SEMA6D;SEMA3E
Phospholipid Translocation (GO:0045332)	3/31	0.139321	0.753946	0	0	2.45211	4.83305	ATP10B;ATP11A;MFSD2A
Positive Regulation Of Proteolysis Involved In Protein Catabolic Process (GO:1903052)	3/31	0.139321	0.753946	0	0	2.45211	4.83305	OSBPL7;FBXW7;SMURF1
Regulation Of Cell Morphogenesis (GO:0022604)	3/31	0.139321	0.753946	0	0	2.45211	4.83305	EFNA5;MFSD2A;SH3D19
Positive Regulation Of Protein Ubiquitination (GO:0031398)	6/84	0.140846	0.753946	0	0	1.76221	3.4541	NDFIP1;FBXW7;SEPTIN4;RCHY1;FBXO33;SMAD7
Regulation Of Osteoblast Proliferation (GO:0033688)	2/16	0.143285	0.753946	0	0	3.26796	6.3494	PLXNB1;FGFR2
Regulation Of Presynapse Assembly (GO:1905606)	2/16	0.143285	0.753946	0	0	3.26796	6.3494	LRFN5;IL1RAPL1
Regulation Of Presynapse Organization (GO:0099174)	2/16	0.143285	0.753946	0	0	3.26796	6.3494	LRFN5;IL1RAPL1
Regulation Of Protein Kinase C Signaling (GO:0090036)	2/16	0.143285	0.753946	0	0	3.26796	6.3494	SEZ6;ADRA1D
Cell Communication By Electrical Coupling Involved In Cardiac Conduction (GO:0086064)	2/16	0.143285	0.753946	0	0	3.26796	6.3494	GJC3;ATP1A2
Stabilization Of Membrane Potential (GO:0030322)	2/16	0.143285	0.753946	0	0	3.26796	6.3494	KCNK13;KCNK4
Nuclear Migration (GO:0007097)	2/16	0.143285	0.753946	0	0	3.26796	6.3494	CLMN;SYNE3
Positive Regulation Of Autophagosome Assembly (GO:2000786)	2/16	0.143285	0.753946	0	0	3.26796	6.3494	SNX33;PIP4K2C
Regulation Of Cardiac Muscle Contraction By Regulation Of The Release Of Sequestered Calcium Ion (GO:0010881)	2/16	0.143285	0.753946	0	0	3.26796	6.3494	ATP1A2;CALM1
Positive Regulation Of Kinase Activity (GO:0033674)	7/104	0.146918	0.753946	0	0	1.65355	3.17131	DDR1;LTK;RASSF2;ERBB3;TIE1;TAB2;FGFR2
Negative Regulation Of Cell Migration (GO:0030336)	10/163	0.148063	0.753946	0	0	1.49862	2.86253	EPHA4;MCTP1;SIN3A;PLXNB3;TET1;PTPRJ;SULF1;SRGAP1;SCAI;SMAD7
Heterophilic Cell-Cell Adhesion Via Plasma Membrane Cell Adhesion Molecules (GO:0007157)	4/49	0.148991	0.753946	0	0	2.03497	3.87432	IGSF21;NLGN1;IL1RAPL1;NECTIN3
Regulation Of Cholesterol Efflux (GO:0010874)	3/32	0.149227	0.753946	0	0	2.36743	4.50353	ABCA2;ABCA5;PPARG
Heterochromatin Formation (GO:0031507)	3/32	0.149227	0.753946	0	0	2.36743	4.50353	HDAC5;KMT2D;SIRT2
Negative Regulation Of Osteoblast Differentiation (GO:0045668)	3/32	0.149227	0.753946	0	0	2.36743	4.50353	LRP5;PPARG;RORB
Peptidyl-Tyrosine Phosphorylation (GO:0018108)	5/67	0.149614	0.753946	0	0	1.84681	3.50839	DDR1;EPHA4;LTK;ABL1;FGFR2
Negative Regulation Of Cell Projection Organization (GO:0031345)	4/50	0.156938	0.753946	0	0	1.99063	3.68645	EPHA4;MAG;DCC;RTN4RL1
Positive Regulation Of Developmental Growth (GO:0048639)	4/50	0.156938	0.753946	0	0	1.99063	3.68645	CPNE9;ITSN2;SHTN1;SMURF1
Positive Regulation Of Cell Growth (GO:0030307)	7/106	0.157407	0.753946	0	0	1.61997	2.9952	CPNE9;ITSN2;LGI1;SHTN1;SMURF1;CEP43;MFSD2A
Regulation Of Establishment Of Cell Polarity (GO:2000114)	2/17	0.158091	0.753946	0	0	3.04994	5.62587	PLEKHG3;SHTN1
Regulation Of Mitotic Cell Cycle Spindle Assembly Checkpoint (GO:0090266)	2/17	0.158091	0.753946	0	0	3.04994	5.62587	MAD1L1;CDK5RAP2
Carbohydrate Derivative Transport (GO:1901264)	2/17	0.158091	0.753946	0	0	3.04994	5.62587	SLC25A19;MFSD2A
Regulation Of Receptor Recycling (GO:0001919)	2/17	0.158091	0.753946	0	0	3.04994	5.62587	SCRIB;TBC1D16
Embryo Development Ending In Birth Or Egg Hatching (GO:0009792)	2/17	0.158091	0.753946	0	0	3.04994	5.62587	CHD7;CELF4
Filopodium Assembly (GO:0046847)	2/17	0.158091	0.753946	0	0	3.04994	5.62587	DNM3;FGD3
Negative Regulation Of Rho Protein Signal Transduction (GO:0035024)	2/17	0.158091	0.753946	0	0	3.04994	5.62587	KCTD13;SCAI
Negative Regulation Of Vascular Associated Smooth Muscle Cell Proliferation (GO:1904706)	2/17	0.158091	0.753946	0	0	3.04994	5.62587	MEF2C;PPARG
Positive Regulation Of Dendrite Morphogenesis (GO:0050775)	2/17	0.158091	0.753946	0	0	3.04994	5.62587	CUX2;IL1RAPL1
Positive Regulation Of Heart Rate (GO:0010460)	2/17	0.158091	0.753946	0	0	3.04994	5.62587	ADRA1D;ADRB1
Positive Regulation Of Peptidyl-Lysine Acetylation (GO:2000758)	2/17	0.158091	0.753946	0	0	3.04994	5.62587	PRKAA2;DIP2A
Positive Regulation Of Potassium Ion Transmembrane Transport (GO:1901381)	2/17	0.158091	0.753946	0	0	3.04994	5.62587	AKAP9;FLNA
Regulation Of Lamellipodium Assembly (GO:0010591)	3/33	0.159352	0.753946	0	0	2.2884	4.20296	ACTR2;PLXNB3;WASF2
Epithelial Tube Morphogenesis (GO:0060562)	3/33	0.159352	0.753946	0	0	2.2884	4.20296	MEF2C;SCRIB;PKD1
Ventricular Cardiac Muscle Tissue Morphogenesis (GO:0055010)	3/33	0.159352	0.753946	0	0	2.2884	4.20296	RBPJ;FGFR2;SMAD7
Negative Regulation Of Endocytosis (GO:0045806)	3/33	0.159352	0.753946	0	0	2.2884	4.20296	RUBCN;MCTP1;SNX33
Positive Regulation Of DNA Binding (GO:0043388)	3/33	0.159352	0.753946	0	0	2.2884	4.20296	NEUROD1;PPARG;SIRT2
Positive Regulation Of Intracellular Protein Transport (GO:0090316)	8/126	0.159915	0.753946	0	0	1.55361	2.84794	USP36;ICE1;JUP;FBXW7;FLNA;PRR5L;PCNT;SORL1
Negative Regulation Of Protein Kinase Activity (GO:0006469)	6/88	0.164236	0.753946	0	0	1.6759	3.02744	SLC8A3;CAMK2N1;LRP5;SRCIN1;SORL1;CEP43
Amide Biosynthetic Process (GO:0043604)	4/51	0.165038	0.753946	0	0	1.94817	3.50978	FA2H;CERS6;PAM;CERS2
Regulation Of Stress-Activated MAPK Cascade (GO:0032872)	4/51	0.165038	0.753946	0	0	1.94817	3.50978	PHLPP1;EPHB1;MAPK8IP1;MAP4K4
Regulation Of Substrate Adhesion-Dependent Cell Spreading (GO:1900024)	4/51	0.165038	0.753946	0	0	1.94817	3.50978	DOCK5;FLNA;EFNA5;DOCK1
Microtubule Bundle Formation (GO:0001578)	4/51	0.165038	0.753946	0	0	1.94817	3.50978	NUMA1;NAV1;CFAP206;CDK5RAP2
Negative Regulation Of MAP Kinase Activity (GO:0043407)	4/51	0.165038	0.753946	0	0	1.94817	3.50978	PTPRJ;PPARG;SORL1;MAPK8IP1
Regulated Exocytosis (GO:0045055)	4/51	0.165038	0.753946	0	0	1.94817	3.50978	PPP3CB;PCLO;SYT9;SYT6
Regulation Of Metal Ion Transport (GO:0010959)	3/34	0.169678	0.753946	0	0	2.21446	3.92813	NKAIN1;WNK1;ATP1A1
Regulation Of Neuronal Synaptic Plasticity (GO:0048168)	3/34	0.169678	0.753946	0	0	2.21446	3.92813	MCTP1;CAMK2A;NSMF
Smoothened Signaling Pathway (GO:0007224)	3/34	0.169678	0.753946	0	0	2.21446	3.92813	EVC2;PKD2L1;HIPK2
Positive Regulation Of Organelle Organization (GO:0010638)	3/34	0.169678	0.753946	0	0	2.21446	3.92813	KATNBL1;SORBS3;LNPK
Positive Regulation Of Protein Polymerization (GO:0032273)	5/70	0.170051	0.753946	0	0	1.7613	3.12041	BAIAP2L2;NUMA1;CDC42EP1;SLAIN1;CDK5RAP2
Positive Regulation Of Protein Transport (GO:0051222)	5/70	0.170051	0.753946	0	0	1.7613	3.12041	ICE1;PRR5L;ACSL3;PCNT;EXPH5
Regulation Of Actin Filament Polymerization (GO:0030833)	5/70	0.170051	0.753946	0	0	1.7613	3.12041	LATS1;BAIAP2L2;DAAM2;CDC42EP1;MEGF9
Sodium Ion Transport (GO:0006814)	6/89	0.170328	0.753946	0	0	1.65562	2.9305	SLC8A3;SLC23A2;SLC6A9;SCN7A;PKD2L1;ATP1A2
Positive Regulation Of Cell Migration (GO:0030335)	15/272	0.171473	0.753946	0	0	1.33901	2.36112	EPHA4;SEMA5B;DOCK5;SEMA6A;HGF;SEMA6D;GAB1;SEMA3E;SHTN1;DAAM2;CTSH;NSMF;CEP43;DOCK1;MAP4K4
Regulation Of Oligodendrocyte Differentiation (GO:0048713)	2/18	0.173165	0.753946	0	0	2.85917	5.01359	OPALIN;DAAM2
Intracellular Sodium Ion Homeostasis (GO:0006883)	2/18	0.173165	0.753946	0	0	2.85917	5.01359	ATP1A2;ATP1A1
Membrane Repolarization (GO:0086009)	2/18	0.173165	0.753946	0	0	2.85917	5.01359	KCNH7;ATP1A2
Negative Regulation Of ERBB Signaling Pathway (GO:1901185)	2/18	0.173165	0.753946	0	0	2.85917	5.01359	PTPRJ;PTPN3
Negative Regulation Of Lipid Catabolic Process (GO:0050995)	2/18	0.173165	0.753946	0	0	2.85917	5.01359	SORL1;MFSD2A
Negative Regulation Of Nervous System Development (GO:0051961)	2/18	0.173165	0.753946	0	0	2.85917	5.01359	ROBO2;SORL1
Nitric Oxide Mediated Signal Transduction (GO:0007263)	2/18	0.173165	0.753946	0	0	2.85917	5.01359	NEUROD1;KCNC2
Positive Regulation Of Chromosome Segregation (GO:0051984)	2/18	0.173165	0.753946	0	0	2.85917	5.01359	NUMA1;SIRT2
Positive Regulation Of Epidermal Cell Differentiation (GO:0045606)	2/18	0.173165	0.753946	0	0	2.85917	5.01359	NUMA1;NCOA3
Positive Regulation Of Focal Adhesion Assembly (GO:0051894)	2/18	0.173165	0.753946	0	0	2.85917	5.01359	PTPRJ;MAP4K4
Positive Regulation Of Nervous System Process (GO:0031646)	2/18	0.173165	0.753946	0	0	2.85917	5.01359	MYRF;PARD3
Positive Regulation Of Neuroblast Proliferation (GO:0002052)	2/18	0.173165	0.753946	0	0	2.85917	5.01359	HAPLN4;HAPLN2
Positive Regulation Of Phosphoprotein Phosphatase Activity (GO:0032516)	2/18	0.173165	0.753946	0	0	2.85917	5.01359	GNA12;CALM1
Positive Regulation Of Triglyceride Metabolic Process (GO:0090208)	2/18	0.173165	0.753946	0	0	2.85917	5.01359	SREBF1;MFSD2A
Rho Protein Signal Transduction (GO:0007266)	4/52	0.173285	0.753946	0	0	1.90749	3.34348	SHTN1;RTKN;GNA12;PHACTR4
Regulation Of Protein Localization To Nucleus (GO:1900180)	4/52	0.173285	0.753946	0	0	1.90749	3.34348	LATS1;CARD10;PPP3CB;SIN3A
Cartilage Development (GO:0051216)	4/52	0.173285	0.753946	0	0	1.90749	3.34348	MEF2C;COL2A1;SULF1;PKD1
Negative Regulation Of Response To Stimulus (GO:0048585)	4/52	0.173285	0.753946	0	0	1.90749	3.34348	EPHA4;MCTP1;ERBB3;PIM3
Negative Regulation Of Protein Phosphorylation (GO:0001933)	9/149	0.174702	0.753946	0	0	1.47323	2.5703	RASSF2;CAMK2N1;PARD3;PPARG;PRR5L;CALM1;CEP43;SIRT2;SMAD7
Regulation Of JNK Cascade (GO:0046328)	7/110	0.179366	0.753946	0	0	1.55674	2.67498	RASSF2;PHLPP1;TNIK;EPHB1;MAPK8IP1;MAP4K4;HIPK2
Positive Regulation Of Peptidyl-Tyrosine Phosphorylation (GO:0050731)	8/130	0.180084	0.753946	0	0	1.50236	2.57554	EPHA4;ERBB3;HGF;ABL1;PTPRJ;PTPN11;EFNA5;SRCIN1
Regulation Of Sodium Ion Transport (GO:0002028)	3/35	0.180191	0.753946	0	0	2.14515	3.67622	NKAIN1;WNK1;ATP1A1
Response To Nutrient Levels (GO:0031667)	3/35	0.180191	0.753946	0	0	2.14515	3.67622	PRKAB2;PRKAA2;OTUD3
Positive Regulation Of Substrate Adhesion-Dependent Cell Spreading (GO:1900026)	3/35	0.180191	0.753946	0	0	2.14515	3.67622	DOCK5;FLNA;DOCK1
Regulation Of Axon Extension (GO:0030516)	3/35	0.180191	0.753946	0	0	2.14515	3.67622	SHTN1;MAG;SIN3A
Regulation Of Cardiac Muscle Contraction (GO:0055117)	3/35	0.180191	0.753946	0	0	2.14515	3.67622	PDE4B;CALM1;SMAD7
Actin Cytoskeleton Reorganization (GO:0031532)	4/53	0.18167	0.753946	0	0	1.86846	3.18678	EFS;THSD7B;FLNA;TNIK
Actin Polymerization Or Depolymerization (GO:0008154)	4/53	0.18167	0.753946	0	0	1.86846	3.18678	WIPF1;PSTPIP2;CORO7;FHDC1
Blood Vessel Morphogenesis (GO:0048514)	4/53	0.18167	0.753946	0	0	1.86846	3.18678	CCBE1;LRP5;RBPJ;SMAD7
Glycoprotein Metabolic Process (GO:0009100)	4/53	0.18167	0.753946	0	0	1.86846	3.18678	ERP44;MAN2A2;MAN1A2;PCSK6
Positive Regulation Of Developmental Process (GO:0051094)	13/233	0.181992	0.753946	0	0	1.35501	2.30866	PHLDB1;RALBP1;NLGN1;NUMA1;NCOA3;TET1;SORL1;BICRA;NEUROD1;BMP1;GDNF;SIN3A;PPARG
Regulation Of RNA Metabolic Process (GO:0051252)	6/91	0.182787	0.753946	0	0	1.6165	2.74713	USP36;ENY2;SON;FASTK;RBM12;PTBP3
Cytoskeleton Organization (GO:0007010)	7/111	0.185049	0.753946	0	0	1.54169	2.60103	FGD3;SEMA6A;PCLO;DST;TNIK;SYNE3;SH3D19
Generation Of Neurons (GO:0048699)	10/172	0.18699	0.753946	0	0	1.41469	2.37201	NRBP2;MEF2C;FUT9;DCC;IL1RAPL1;TAFA1;NAV1;SEPTIN4;POU3F2;PEX13
Regulation Of Cellular Response To Growth Factor Stimulus (GO:0090287)	2/19	0.188456	0.753946	0	0	2.69084	4.49072	PCSK6;SULF1
N-glycan Processing (GO:0006491)	2/19	0.188456	0.753946	0	0	2.69084	4.49072	MAN2A2;MAN1A2
Cardiac Ventricle Development (GO:0003231)	2/19	0.188456	0.753946	0	0	2.69084	4.49072	SALL1;TMEM65
Cellular Response To Catecholamine Stimulus (GO:0071870)	2/19	0.188456	0.753946	0	0	2.69084	4.49072	PDE4B;SIRT2
Regulation Of Vascular Endothelial Growth Factor Signaling Pathway (GO:1900746)	2/19	0.188456	0.753946	0	0	2.69084	4.49072	CCBE1;SEMA6A
Cortical Actin Cytoskeleton Organization (GO:0030866)	2/19	0.188456	0.753946	0	0	2.69084	4.49072	FHOD3;LLGL1
Embryonic Digestive Tract Development (GO:0048566)	2/19	0.188456	0.753946	0	0	2.69084	4.49072	SALL1;FGFR2
snRNA Processing (GO:0016180)	2/19	0.188456	0.753946	0	0	2.69084	4.49072	INTS13;INTS6L
Inositol Phosphate-Mediated Signaling (GO:0048016)	2/19	0.188456	0.753946	0	0	2.69084	4.49072	PPP3CB;GPR62
Negative Regulation Of Calcium Ion Transmembrane Transport (GO:1903170)	2/19	0.188456	0.753946	0	0	2.69084	4.49072	PPP3CB;ATP1A2
Negative Regulation Of Peptidyl-Serine Phosphorylation (GO:0033137)	2/19	0.188456	0.753946	0	0	2.69084	4.49072	RASSF2;SMAD7
Neuron Apoptotic Process (GO:0051402)	2/19	0.188456	0.753946	0	0	2.69084	4.49072	ERBB3;ATN1
Phosphatidylcholine Biosynthetic Process (GO:0006656)	2/19	0.188456	0.753946	0	0	2.69084	4.49072	CHKA;MFSD2A
Protein Heterooligomerization (GO:0051291)	2/19	0.188456	0.753946	0	0	2.69084	4.49072	KCNC2;PKD1
Receptor Clustering (GO:0043113)	2/19	0.188456	0.753946	0	0	2.69084	4.49072	NLGN1;FLNA
Positive Regulation Of Neuron Projection Development (GO:0010976)	6/92	0.189148	0.753946	0	0	1.59762	2.66039	DDR1;LTK;NLGN1;CUX2;FUT9;PLXNB3
ERBB Signaling Pathway (GO:0038127)	4/54	0.190186	0.753946	0	0	1.83099	3.039	GAB1;ERBIN;TGFA;PTPN11
Regulation Of Exocytosis (GO:0017157)	4/54	0.190186	0.753946	0	0	1.83099	3.039	IL1RAPL1;STXBP6;SEPTIN4;EXPH5
Regulation Of Blood Vessel Endothelial Cell Migration (GO:0043535)	4/54	0.190186	0.753946	0	0	1.83099	3.039	MEF2C;JUP;AKT3;PPARG
Circulatory System Development (GO:0072359)	8/132	0.190566	0.753946	0	0	1.47797	2.45012	MEF2C;SALL1;ERBB3;FBXW7;NCOA6;TAB2;PTPN11;PKD1
Negative Regulation Of Organelle Assembly (GO:1902116)	3/36	0.190873	0.753946	0	0	2.08003	3.44484	FEZ1;CCP110;CDK5RAP2
Negative Regulation Of Protein Kinase B Signaling (GO:0051898)	3/36	0.190873	0.753946	0	0	2.08003	3.44484	PHLPP1;PTPRJ;OTUD3
Positive Regulation Of Signaling Receptor Activity (GO:2000273)	3/36	0.190873	0.753946	0	0	2.08003	3.44484	FBXW7;NCOA3;TGFA
5S Class rRNA Transcription By RNA Polymerase III (GO:0042791)	1/5	0.192892	0.753946	0	0	5.7151	9.4049	GTF3C3
C-terminal Protein Deglutamylation (GO:0035609)	1/5	0.192892	0.753946	0	0	5.7151	9.4049	AGBL5
Regulation Of Enamel Mineralization (GO:0070173)	1/5	0.192892	0.753946	0	0	5.7151	9.4049	SLC4A2
ERBB2-EGFR Signaling Pathway (GO:0038134)	1/5	0.192892	0.753946	0	0	5.7151	9.4049	TGFA
ISG15-protein Conjugation (GO:0032020)	1/5	0.192892	0.753946	0	0	5.7151	9.4049	UBE2E2
L-ascorbic Acid Metabolic Process (GO:0019852)	1/5	0.192892	0.753946	0	0	5.7151	9.4049	SLC23A2
L-aspartate Import Across Plasma Membrane (GO:0140009)	1/5	0.192892	0.753946	0	0	5.7151	9.4049	SLC1A3
L-aspartate Transmembrane Transport (GO:0070778)	1/5	0.192892	0.753946	0	0	5.7151	9.4049	SLC1A3
Regulation Of Focal Adhesion Disassembly (GO:0120182)	1/5	0.192892	0.753946	0	0	5.7151	9.4049	MAP4K4
PML Body Organization (GO:0030578)	1/5	0.192892	0.753946	0	0	5.7151	9.4049	HIPK2
Regulation Of Hepatocyte Proliferation (GO:2000345)	1/5	0.192892	0.753946	0	0	5.7151	9.4049	FBXW7
TORC2 Signaling (GO:0038203)	1/5	0.192892	0.753946	0	0	5.7151	9.4049	PRR5L
Regulation Of Lysosome Organization (GO:1905671)	1/5	0.192892	0.753946	0	0	5.7151	9.4049	PPP3CB
Regulation Of Macrophage Apoptotic Process (GO:2000109)	1/5	0.192892	0.753946	0	0	5.7151	9.4049	MEF2C
Regulation Of Macrophage Proliferation (GO:0120040)	1/5	0.192892	0.753946	0	0	5.7151	9.4049	IL33
Regulation Of Mitotic Spindle Checkpoint (GO:1903504)	1/5	0.192892	0.753946	0	0	5.7151	9.4049	CDK5RAP2
Bradykinin Catabolic Process (GO:0010815)	1/5	0.192892	0.753946	0	0	5.7151	9.4049	CTSH
Bundle Of His cell-Purkinje Myocyte Adhesion Involved In Cell Communication (GO:0086073)	1/5	0.192892	0.753946	0	0	5.7151	9.4049	JUP
Cardiolipin Acyl-Chain Remodeling (GO:0035965)	1/5	0.192892	0.753946	0	0	5.7151	9.4049	LCLAT1
Regulation Of Protein Targeting (GO:1903533)	1/5	0.192892	0.753946	0	0	5.7151	9.4049	SREBF1
Regulation Of Relaxation Of Cardiac Muscle (GO:1901897)	1/5	0.192892	0.753946	0	0	5.7151	9.4049	PDE4B
Cellular Response To Magnesium Ion (GO:0071286)	1/5	0.192892	0.753946	0	0	5.7151	9.4049	RYR3
Regulation Of Ventricular Cardiac Muscle Cell Membrane Depolarization (GO:0060373)	1/5	0.192892	0.753946	0	0	5.7151	9.4049	SMAD7
Cerebral Cortex Cell Migration (GO:0021795)	1/5	0.192892	0.753946	0	0	5.7151	9.4049	PEX13
Cerebral Cortex Neuron Differentiation (GO:0021895)	1/5	0.192892	0.753946	0	0	5.7151	9.4049	SIN3A
Choline Metabolic Process (GO:0019695)	1/5	0.192892	0.753946	0	0	5.7151	9.4049	CHDH
Chondrocyte Development (GO:0002063)	1/5	0.192892	0.753946	0	0	5.7151	9.4049	SULF1
Contact Inhibition (GO:0060242)	1/5	0.192892	0.753946	0	0	5.7151	9.4049	PTPRJ
Response To Gonadotropin (GO:0034698)	1/5	0.192892	0.753946	0	0	5.7151	9.4049	NSMF
Response To Lithium Ion (GO:0010226)	1/5	0.192892	0.753946	0	0	5.7151	9.4049	SLC13A5
Ruffle Assembly (GO:0097178)	1/5	0.192892	0.753946	0	0	5.7151	9.4049	AIF1L
Embryonic Brain Development (GO:1990403)	1/5	0.192892	0.753946	0	0	5.7151	9.4049	MFSD2A
Epithelial Tube Formation (GO:0072175)	1/5	0.192892	0.753946	0	0	5.7151	9.4049	FGFR2
Establishment Of Lymphocyte Polarity (GO:0001767)	1/5	0.192892	0.753946	0	0	5.7151	9.4049	SCRIB
Subtelomeric Heterochromatin Formation (GO:0031509)	1/5	0.192892	0.753946	0	0	5.7151	9.4049	SIRT2
Succinate Transport (GO:0015744)	1/5	0.192892	0.753946	0	0	5.7151	9.4049	SLC13A5
Synaptic Vesicle Uncoating (GO:0016191)	1/5	0.192892	0.753946	0	0	5.7151	9.4049	SH3GL3
Telencephalon Cell Migration (GO:0022029)	1/5	0.192892	0.753946	0	0	5.7151	9.4049	PEX13
Thiamine Transmembrane Transport (GO:0071934)	1/5	0.192892	0.753946	0	0	5.7151	9.4049	SLC25A19
Thiamine-Containing Compound Metabolic Process (GO:0042723)	1/5	0.192892	0.753946	0	0	5.7151	9.4049	SLC25A19
Gastrulation With Mouth Forming Second (GO:0001702)	1/5	0.192892	0.753946	0	0	5.7151	9.4049	LRP5
Heme Transport (GO:0015886)	1/5	0.192892	0.753946	0	0	5.7151	9.4049	SLC48A1
Hexose Catabolic Process (GO:0019320)	1/5	0.192892	0.753946	0	0	5.7151	9.4049	LRP5
Interleukin-4-Mediated Signaling Pathway (GO:0035771)	1/5	0.192892	0.753946	0	0	5.7151	9.4049	STAT6
Iron Coordination Entity Transport (GO:1901678)	1/5	0.192892	0.753946	0	0	5.7151	9.4049	SLC48A1
Lipid Droplet Disassembly (GO:1905691)	1/5	0.192892	0.753946	0	0	5.7151	9.4049	PRKAA2
Mesenchymal To Epithelial Transition Involved In Metanephros Morphogenesis (GO:0003337)	1/5	0.192892	0.753946	0	0	5.7151	9.4049	SALL1
Metanephric Collecting Duct Development (GO:0072205)	1/5	0.192892	0.753946	0	0	5.7151	9.4049	PKD1
Negative Regulation Of ERAD Pathway (GO:1904293)	1/5	0.192892	0.753946	0	0	5.7151	9.4049	SGTA
Negative Regulation Of Cellular Extravasation (GO:0002692)	1/5	0.192892	0.753946	0	0	5.7151	9.4049	ENC1
Negative Regulation Of Cellular Response To Hypoxia (GO:1900038)	1/5	0.192892	0.753946	0	0	5.7151	9.4049	EPHA4
Negative Regulation Of Heterochromatin Formation (GO:0031452)	1/5	0.192892	0.753946	0	0	5.7151	9.4049	TET1
Negative Regulation Of Lamellipodium Organization (GO:1902744)	1/5	0.192892	0.753946	0	0	5.7151	9.4049	PLXNB3
Negative Regulation Of Morphogenesis Of An Epithelium (GO:1905331)	1/5	0.192892	0.753946	0	0	5.7151	9.4049	SULF1
Negative Regulation Of Nuclear-Transcribed mRNA Catabolic Process, Nonsense-Mediated Decay (GO:2000623)	1/5	0.192892	0.753946	0	0	5.7151	9.4049	NBAS
Negative Regulation Of Relaxation Of Muscle (GO:1901078)	1/5	0.192892	0.753946	0	0	5.7151	9.4049	PDE4B
Negative Regulation Of Sequestering Of Triglyceride (GO:0010891)	1/5	0.192892	0.753946	0	0	5.7151	9.4049	PPARG
Negative Regulation Of Transcription From RNA Polymerase II Promoter In Response To Stress (GO:0097201)	1/5	0.192892	0.753946	0	0	5.7151	9.4049	SIRT2
Nephron Tubule Development (GO:0072080)	1/5	0.192892	0.753946	0	0	5.7151	9.4049	MEF2C
Neurotransmitter-Gated Ion Channel Clustering (GO:0072578)	1/5	0.192892	0.753946	0	0	5.7151	9.4049	NLGN1
Neutrophil Degranulation (GO:0043312)	1/5	0.192892	0.753946	0	0	5.7151	9.4049	STXBP2
Nucleobase Transport (GO:0015851)	1/5	0.192892	0.753946	0	0	5.7151	9.4049	SLC23A2
Phosphatidylinositol Acyl-Chain Remodeling (GO:0036149)	1/5	0.192892	0.753946	0	0	5.7151	9.4049	LCLAT1
Plasma Membrane Raft Organization (GO:0044857)	1/5	0.192892	0.753946	0	0	5.7151	9.4049	FA2H
Plus-End-Directed Organelle Transport Along Microtubule (GO:0072386)	1/5	0.192892	0.753946	0	0	5.7151	9.4049	KIF13A
Podocyte Cell Migration (GO:0090521)	1/5	0.192892	0.753946	0	0	5.7151	9.4049	DAAM2
Positive Regulation Of Animal Organ Morphogenesis (GO:0110110)	1/5	0.192892	0.753946	0	0	5.7151	9.4049	GDNF
Positive Regulation Of Cardiac Muscle Cell Differentiation (GO:2000727)	1/5	0.192892	0.753946	0	0	5.7151	9.4049	MEF2C
Positive Regulation Of Cholesterol Biosynthetic Process (GO:0045542)	1/5	0.192892	0.753946	0	0	5.7151	9.4049	SREBF1
Positive Regulation Of Focal Adhesion Disassembly (GO:0120183)	1/5	0.192892	0.753946	0	0	5.7151	9.4049	MAP4K4
Positive Regulation Of Protein Localization To Cilium (GO:1903566)	1/5	0.192892	0.753946	0	0	5.7151	9.4049	CROCC
Positive Regulation Of Sterol Biosynthetic Process (GO:0106120)	1/5	0.192892	0.753946	0	0	5.7151	9.4049	SREBF1
Positive Regulation Of Transcription Of Notch Receptor Target (GO:0007221)	1/5	0.192892	0.753946	0	0	5.7151	9.4049	RBPJ
Presynaptic Active Zone Organization (GO:1990709)	1/5	0.192892	0.753946	0	0	5.7151	9.4049	PCLO
Protein Import (GO:0017038)	1/5	0.192892	0.753946	0	0	5.7151	9.4049	SNX33
Protein Localization To Membrane Raft (GO:1903044)	1/5	0.192892	0.753946	0	0	5.7151	9.4049	RFTN1
Protein Targeting To Vacuole Involved In Autophagy (GO:0071211)	1/5	0.192892	0.753946	0	0	5.7151	9.4049	SMURF1
Regulation Of Basement Membrane Organization (GO:0110011)	1/5	0.192892	0.753946	0	0	5.7151	9.4049	LAMA2
Regulation Of Blood Vessel Remodeling (GO:0060312)	1/5	0.192892	0.753946	0	0	5.7151	9.4049	TMBIM1
Protein O-linked Glycosylation (GO:0006493)	6/93	0.195594	0.753946	0	0	1.57917	2.57676	GALNT6;GALNT3;FUT9;TET1;PLOD1;GALNT10
Regulation Of Protein Ubiquitination (GO:0031396)	7/113	0.196634	0.753946	0	0	1.51244	2.45985	DNAJB2;NDFIP1;FBXW7;SEPTIN4;RCHY1;FBXO33;SMAD7
Cellular Response To Fibroblast Growth Factor Stimulus (GO:0044344)	4/55	0.198825	0.753946	0	0	1.795	2.89951	FLRT2;GALNT3;PTPN11;FGFR2
Regulation Of Synaptic Transmission, Glutamatergic (GO:0051966)	4/55	0.198825	0.753946	0	0	1.795	2.89951	MEF2C;NLGN1;GRIK3;ATP1A2
Ceramide Metabolic Process (GO:0006672)	4/55	0.198825	0.753946	0	0	1.795	2.89951	ABCA2;FA2H;CERS6;CERS2
Regulation Of mRNA Stability (GO:0043488)	5/74	0.198855	0.753946	0	0	1.65885	2.67933	CARHSP1;GDNF;PCBP4;FASTK;PAIP1
Regulation Of Ossification (GO:0030278)	3/37	0.201711	0.753946	0	0	2.01875	3.23186	MEF2C;PTPN11;RBPJ
Calcium Ion Import Across Plasma Membrane (GO:0098703)	3/37	0.201711	0.753946	0	0	2.01875	3.23186	SLC8A3;SCN7A;CACNA1E
Ventricular Septum Development (GO:0003281)	3/37	0.201711	0.753946	0	0	2.01875	3.23186	ROBO2;SALL1;SMAD7
Mitochondrion Disassembly (GO:0061726)	3/37	0.201711	0.753946	0	0	2.01875	3.23186	CISD2;SNX33;FBXO7
Muscle Tissue Development (GO:0060537)	3/37	0.201711	0.753946	0	0	2.01875	3.23186	SRPK3;MEF2C;CSRP1
Negative Regulation Of Endothelial Cell Migration (GO:0010596)	3/37	0.201711	0.753946	0	0	2.01875	3.23186	MEF2C;JUP;PPARG
Negative Regulation Of Endothelial Cell Proliferation (GO:0001937)	3/37	0.201711	0.753946	0	0	2.01875	3.23186	MEF2C;PPARG;SULF1
Positive Regulation Of Signaling (GO:0023056)	3/37	0.201711	0.753946	0	0	2.01875	3.23186	LGI1;KCTD13;SCRIB
Regulation Of Cellular Component Biogenesis (GO:0044087)	3/37	0.201711	0.753946	0	0	2.01875	3.23186	LATS1;TIE1;PTPN11
Sphingolipid Metabolic Process (GO:0006665)	6/94	0.202121	0.753946	0	0	1.56114	2.4961	ABCA2;FA2H;GAL3ST1;CERS6;PRKD3;CERS2
Activation Of Adenylate Cyclase Activity (GO:0007190)	2/20	0.203921	0.753946	0	0	2.54122	4.0406	ADRB1;SERPINB8
Regulation Of Membrane Depolarization (GO:0003254)	2/20	0.203921	0.753946	0	0	2.54122	4.0406	SMAD7;PTPN3
Regulation Of Smooth Muscle Contraction (GO:0006940)	2/20	0.203921	0.753946	0	0	2.54122	4.0406	KCNB2;ZDHHC21
Cellular Response To pH (GO:0071467)	2/20	0.203921	0.753946	0	0	2.54122	4.0406	PKD2L1;KCNK4
Response To ATP (GO:0033198)	2/20	0.203921	0.753946	0	0	2.54122	4.0406	TRPC3;RYR3
Sensory Perception Of Pain (GO:0019233)	2/20	0.203921	0.753946	0	0	2.54122	4.0406	CHRNA4;KCNK4
Long-Term Memory (GO:0007616)	2/20	0.203921	0.753946	0	0	2.54122	4.0406	CAMK2N1;LRCH4
Negative Regulation Of Stem Cell Population Maintenance (GO:1902455)	2/20	0.203921	0.753946	0	0	2.54122	4.0406	SIN3A;TET1
Pulmonary Valve Development (GO:0003177)	2/20	0.203921	0.753946	0	0	2.54122	4.0406	ROBO2;RBPJ
Regulation Of Cardiac Muscle Contraction By Calcium Ion Signaling (GO:0010882)	2/20	0.203921	0.753946	0	0	2.54122	4.0406	ATP1A2;CALM1
Cellular Component Assembly (GO:0022607)	14/260	0.204758	0.753946	0	0	1.3048	2.06933	CARD10;NLGN1;WIPF1;P3H4;LIN7A;CFAP206;ESPN;AIF1L;BAIAP2L2;PCLO;CALD1;PARD3;KPNA3;LLGL1
Cellular Response To Metal Ion (GO:0071248)	8/135	0.206753	0.753946	0	0	1.44283	2.27423	CPNE9;MEF2C;NLGN1;PRKAA2;SYT9;SLC13A5;RYR3;SYT6
Regulation Of Mitotic Nuclear Division (GO:0007088)	4/56	0.20758	0.753946	0	0	1.76039	2.76774	LRP5;TGFA;PKMYT1;CDK5RAP2
Regulation Of Stem Cell Population Maintenance (GO:2000036)	4/56	0.20758	0.753946	0	0	1.76039	2.76774	SIN3A;NCOA3;TET1;BICRA
T Cell Receptor Signaling Pathway (GO:0050852)	6/95	0.208726	0.753946	0	0	1.54352	2.41829	GNAO1;MOG;WNK1;RFTN1;PDE4B;PTPRJ
Regulation Of Intracellular Transport (GO:0032386)	3/38	0.212688	0.753946	0	0	1.96097	3.03544	NUMA1;SH3TC2;SPAG5
Regulation Of Neurotransmitter Secretion (GO:0046928)	3/38	0.212688	0.753946	0	0	1.96097	3.03544	MEF2C;MCTP1;CAMK2A
Response To Transforming Growth Factor Beta (GO:0071559)	3/38	0.212688	0.753946	0	0	1.96097	3.03544	MEF2C;ZFHX3;SMAD7
Signal Release From Synapse (GO:0099643)	3/38	0.212688	0.753946	0	0	1.96097	3.03544	PCLO;STXBP2;LIN7A
Establishment Of Protein Localization To Plasma Membrane (GO:0061951)	3/38	0.212688	0.753946	0	0	1.96097	3.03544	RAB34;KIF13A;NECTIN3
Fatty Acid Transport (GO:0015908)	3/38	0.212688	0.753946	0	0	1.96097	3.03544	SLCO2A1;PPARG;MFSD2A
Membrane Assembly (GO:0071709)	3/38	0.212688	0.753946	0	0	1.96097	3.03544	NLGN1;RFTN1;IL1RAPL1
Regulation Of Autophagy (GO:0010506)	13/241	0.21386	0.753946	0	0	1.30692	2.01583	SREBF1;USP36;RUBCN;OSBPL7;PRKAA2;FBXW7;HGF;TFEB;CISD2;SOGA1;SIRT2;TAB2;PIP4K2C
Anterograde Trans-Synaptic Signaling (GO:0098916)	11/199	0.215327	0.753946	0	0	1.34073	2.05882	GABRB3;GABRB2;GABRB1;NLGN1;CNP;GLRB;CHRNA4;AKAP9;PLP1;SLC1A3;CACNA1E
Membrane Lipid Biosynthetic Process (GO:0046467)	4/57	0.216444	0.753946	0	0	1.72708	2.64317	FA2H;CERS6;PRKD3;CERS2
Protein Localization To Organelle (GO:0033365)	8/137	0.217835	0.753946	0	0	1.42031	2.16458	TIA1;TRAM1;PRKAA2;CROCC;MICALL1;TSPAN17;CEP250;SORL1
Regulation Of Lipid Storage (GO:0010883)	2/21	0.219518	0.753946	0	0	2.40734	3.65031	FBXW7;PPARG
Regulation Of Neurotransmitter Transport (GO:0051588)	2/21	0.219518	0.753946	0	0	2.40734	3.65031	MEF2C;MCTP1
Zinc Ion Transmembrane Transport (GO:0071577)	2/21	0.219518	0.753946	0	0	2.40734	3.65031	SLC30A3;SLC39A10
Negative Regulation Of Tumor Necrosis Factor-Mediated Signaling Pathway (GO:0010804)	2/21	0.219518	0.753946	0	0	2.40734	3.65031	CCDC3;RFFL
Positive Regulation Of Dendritic Spine Development (GO:0060999)	2/21	0.219518	0.753946	0	0	2.40734	3.65031	NLGN1;CUX2
Positive Regulation Of Heart Contraction (GO:0045823)	2/21	0.219518	0.753946	0	0	2.40734	3.65031	ADRA1D;ATP1A2
Regulation Of Cardiac Conduction (GO:1903779)	2/21	0.219518	0.753946	0	0	2.40734	3.65031	SLC8A3;TMEM65
Sphingolipid Biosynthetic Process (GO:0030148)	5/77	0.221469	0.753946	0	0	1.58948	2.39609	FA2H;CERS6;PRKD3;FUT9;CERS2
Positive Regulation Of Synaptic Transmission (GO:0050806)	5/77	0.221469	0.753946	0	0	1.58948	2.39609	LGI1;SLC8A3;NLGN1;KCTD13;ADRA1D
Regulation Of Protein Targeting To Mitochondrion (GO:1903214)	3/39	0.223789	0.753946	0	0	1.9064	2.85397	USP36;SREBF1;FBXW7
Regulation Of Protein Tyrosine Kinase Activity (GO:0061097)	3/39	0.223789	0.753946	0	0	1.9064	2.85397	EPHA4;ERBB3;SRCIN1
Heterochromatin Organization (GO:0070828)	3/39	0.223789	0.753946	0	0	1.9064	2.85397	HDAC5;KMT2D;SIRT2
Negative Regulation Of Cell-Substrate Adhesion (GO:0010812)	3/39	0.223789	0.753946	0	0	1.9064	2.85397	SEMA3E;EFNA5;MAP4K4
Neuron Projection Extension (GO:1990138)	3/39	0.223789	0.753946	0	0	1.9064	2.85397	SEMA5B;PPP3CB;NRN1
Positive Regulation Of Lipid Biosynthetic Process (GO:0046889)	3/39	0.223789	0.753946	0	0	1.9064	2.85397	SREBF1;SIRT2;MFSD2A
Regulation Of Cellular Response To Hypoxia (GO:1900037)	1/6	0.226759	0.753946	0	0	4.57184	6.78401	EPHA4
Regulation Of Cellular Response To Insulin Stimulus (GO:1900076)	1/6	0.226759	0.753946	0	0	4.57184	6.78401	PPARG
AV Node Cell To Bundle Of His Cell Communication (GO:0086067)	1/6	0.226759	0.753946	0	0	4.57184	6.78401	GJC3
Regulation Of Digestive System Process (GO:0044058)	1/6	0.226759	0.753946	0	0	4.57184	6.78401	NEUROD1
Regulation Of Extracellular Matrix Assembly (GO:1901201)	1/6	0.226759	0.753946	0	0	4.57184	6.78401	TIE1
Regulation Of Growth Hormone Secretion (GO:0060123)	1/6	0.226759	0.753946	0	0	4.57184	6.78401	CHD7
Actin Filament Reorganization (GO:0090527)	1/6	0.226759	0.753946	0	0	4.57184	6.78401	EFS
Adherens Junction Maintenance (GO:0034334)	1/6	0.226759	0.753946	0	0	4.57184	6.78401	PLEKHA7
Angiotensin-Activated Signaling Pathway (GO:0038166)	1/6	0.226759	0.753946	0	0	4.57184	6.78401	CAMK2A
Regulation Of Mitochondrial Membrane Permeability Involved In Apoptotic Process (GO:1902108)	1/6	0.226759	0.753946	0	0	4.57184	6.78401	CAMK2A
Auditory Receptor Cell Morphogenesis (GO:0002093)	1/6	0.226759	0.753946	0	0	4.57184	6.78401	TPRN
Auditory Receptor Cell Stereocilium Organization (GO:0060088)	1/6	0.226759	0.753946	0	0	4.57184	6.78401	TPRN
Autophagosome Membrane Docking (GO:0016240)	1/6	0.226759	0.753946	0	0	4.57184	6.78401	CALM1
Regulation Of Osteoclast Development (GO:2001204)	1/6	0.226759	0.753946	0	0	4.57184	6.78401	FBXW7
Cardiac Muscle Cell Myoblast Differentiation (GO:0060379)	1/6	0.226759	0.753946	0	0	4.57184	6.78401	RBPJ
Cardiac Muscle Cell-Cardiac Muscle Cell Adhesion (GO:0086042)	1/6	0.226759	0.753946	0	0	4.57184	6.78401	JUP
Regulation Of Skeletal Muscle Satellite Cell Proliferation (GO:0014842)	1/6	0.226759	0.753946	0	0	4.57184	6.78401	EPHB1
Regulation Of Smooth Muscle Cell Differentiation (GO:0051150)	1/6	0.226759	0.753946	0	0	4.57184	6.78401	FGFR2
Cellular Response To Caffeine (GO:0071313)	1/6	0.226759	0.753946	0	0	4.57184	6.78401	RYR3
Regulation Of Striated Muscle Cell Differentiation (GO:0051153)	1/6	0.226759	0.753946	0	0	4.57184	6.78401	HDAC5
Regulation Of Striated Muscle Tissue Development (GO:0016202)	1/6	0.226759	0.753946	0	0	4.57184	6.78401	SIRT2
Cellular Response To Gonadotropin Stimulus (GO:0071371)	1/6	0.226759	0.753946	0	0	4.57184	6.78401	NSMF
Cellular Response To Hepatocyte Growth Factor Stimulus (GO:0035729)	1/6	0.226759	0.753946	0	0	4.57184	6.78401	HGF
Regulation Of Vascular Associated Smooth Muscle Cell Apoptotic Process (GO:1905459)	1/6	0.226759	0.753946	0	0	4.57184	6.78401	PPARG
Cholesterol Catabolic Process (GO:0006707)	1/6	0.226759	0.753946	0	0	4.57184	6.78401	CYP27A1
Release Of Sequestered Calcium Ion Into Cytosol By Sarcoplasmic Reticulum (GO:0014808)	1/6	0.226759	0.753946	0	0	4.57184	6.78401	RYR3
Clathrin Coat Disassembly (GO:0072318)	1/6	0.226759	0.753946	0	0	4.57184	6.78401	SH3GL3
Cleavage Furrow Formation (GO:0036089)	1/6	0.226759	0.753946	0	0	4.57184	6.78401	SNX33
Response To Caffeine (GO:0031000)	1/6	0.226759	0.753946	0	0	4.57184	6.78401	RYR3
Response To Hepatocyte Growth Factor (GO:0035728)	1/6	0.226759	0.753946	0	0	4.57184	6.78401	HGF
Dense Core Granule Cytoskeletal Transport (GO:0099519)	1/6	0.226759	0.753946	0	0	4.57184	6.78401	PPFIA2
Desmosome Organization (GO:0002934)	1/6	0.226759	0.753946	0	0	4.57184	6.78401	JUP
Detection Of Stimulus Involved In Sensory Perception Of Pain (GO:0062149)	1/6	0.226759	0.753946	0	0	4.57184	6.78401	EPHB1
Retinal Rod Cell Differentiation (GO:0060221)	1/6	0.226759	0.753946	0	0	4.57184	6.78401	RORB
Dorsal Aorta Development (GO:0035907)	1/6	0.226759	0.753946	0	0	4.57184	6.78401	RBPJ
Dorsal Aorta Morphogenesis (GO:0035912)	1/6	0.226759	0.753946	0	0	4.57184	6.78401	RBPJ
Skeletal Muscle Cell Differentiation (GO:0035914)	1/6	0.226759	0.753946	0	0	4.57184	6.78401	MEGF10
Smooth Muscle Cell Migration (GO:0014909)	1/6	0.226759	0.753946	0	0	4.57184	6.78401	DDR1
Sterol Catabolic Process (GO:0016127)	1/6	0.226759	0.753946	0	0	4.57184	6.78401	CYP27A1
Substrate-Dependent Cell Migration, Cell Extension (GO:0006930)	1/6	0.226759	0.753946	0	0	4.57184	6.78401	SHTN1
Exocrine System Development (GO:0035272)	1/6	0.226759	0.753946	0	0	4.57184	6.78401	FGFR2
Forebrain Neuron Development (GO:0021884)	1/6	0.226759	0.753946	0	0	4.57184	6.78401	FGFR2
Free Ubiquitin Chain Polymerization (GO:0010994)	1/6	0.226759	0.753946	0	0	4.57184	6.78401	UBE2K
Toll-Like Receptor 3 Signaling Pathway (GO:0034138)	1/6	0.226759	0.753946	0	0	4.57184	6.78401	RFTN1
Gap Junction Assembly (GO:0016264)	1/6	0.226759	0.753946	0	0	4.57184	6.78401	GJB1
Gland Morphogenesis (GO:0022612)	1/6	0.226759	0.753946	0	0	4.57184	6.78401	FGFR2
Glycerol-3-Phosphate Metabolic Process (GO:0006072)	1/6	0.226759	0.753946	0	0	4.57184	6.78401	GPAM
Vacuole Organization (GO:0007033)	1/6	0.226759	0.753946	0	0	4.57184	6.78401	ZFYVE26
Vascular Wound Healing (GO:0061042)	1/6	0.226759	0.753946	0	0	4.57184	6.78401	MCAM
Hemostasis (GO:0007599)	1/6	0.226759	0.753946	0	0	4.57184	6.78401	VWF
Hepatocyte Growth Factor Receptor Signaling Pathway (GO:0048012)	1/6	0.226759	0.753946	0	0	4.57184	6.78401	HGF
Histidine Catabolic Process (GO:0006548)	1/6	0.226759	0.753946	0	0	4.57184	6.78401	CARNS1
White Fat Cell Differentiation (GO:0050872)	1/6	0.226759	0.753946	0	0	4.57184	6.78401	PPARG
Histidine Metabolic Process (GO:0006547)	1/6	0.226759	0.753946	0	0	4.57184	6.78401	CARNS1
Lymphocyte Migration Into Lymphoid Organs (GO:0097021)	1/6	0.226759	0.753946	0	0	4.57184	6.78401	WNK1
Macrophage Derived Foam Cell Differentiation (GO:0010742)	1/6	0.226759	0.753946	0	0	4.57184	6.78401	PPARG
Marginal Zone B Cell Differentiation (GO:0002315)	1/6	0.226759	0.753946	0	0	4.57184	6.78401	DOCK10
Membrane Invagination (GO:0010324)	1/6	0.226759	0.753946	0	0	4.57184	6.78401	SMURF1
Metanephric Nephron Tubule Development (GO:0072234)	1/6	0.226759	0.753946	0	0	4.57184	6.78401	PKD1
Negative Regulation Of T-helper 17 Type Immune Response (GO:2000317)	1/6	0.226759	0.753946	0	0	4.57184	6.78401	SMAD7
Negative Regulation Of Centriole Replication (GO:0046600)	1/6	0.226759	0.753946	0	0	4.57184	6.78401	CDK5RAP2
Negative Regulation Of Dendritic Spine Development (GO:0061000)	1/6	0.226759	0.753946	0	0	4.57184	6.78401	NLGN1
Negative Regulation Of Membrane Protein Ectodomain Proteolysis (GO:0051045)	1/6	0.226759	0.753946	0	0	4.57184	6.78401	PTPN3
Negative Regulation Of Response To Type II Interferon (GO:0060331)	1/6	0.226759	0.753946	0	0	4.57184	6.78401	PPARG
Negative Regulation Of Type II Interferon-Mediated Signaling Pathway (GO:0060336)	1/6	0.226759	0.753946	0	0	4.57184	6.78401	PPARG
Neurotransmitter Receptor Transport, Endosome To Postsynaptic Membrane (GO:0098887)	1/6	0.226759	0.753946	0	0	4.57184	6.78401	SCRIB
Parallel Actin Filament Bundle Assembly (GO:0030046)	1/6	0.226759	0.753946	0	0	4.57184	6.78401	ESPN
Pituitary Gland Development (GO:0021983)	1/6	0.226759	0.753946	0	0	4.57184	6.78401	SALL1
Positive Regulation Of B Cell Receptor Signaling Pathway (GO:0050861)	1/6	0.226759	0.753946	0	0	4.57184	6.78401	SLC39A10
Positive Regulation Of ER-associated Ubiquitin-Dependent Protein Catabolic Process (GO:1903071)	1/6	0.226759	0.753946	0	0	4.57184	6.78401	SGTA
Positive Regulation Of IRE1-mediated Unfolded Protein Response (GO:1903896)	1/6	0.226759	0.753946	0	0	4.57184	6.78401	TMEM33
Positive Regulation Of Aspartic-Type Endopeptidase Activity Involved In Amyloid Precursor Protein Catabolic Process (GO:1902961)	1/6	0.226759	0.753946	0	0	4.57184	6.78401	EPHA4
Positive Regulation Of Blood Circulation (GO:1903524)	1/6	0.226759	0.753946	0	0	4.57184	6.78401	ATP1A2
Positive Regulation Of cAMP-mediated Signaling (GO:0043950)	1/6	0.226759	0.753946	0	0	4.57184	6.78401	GPR62
Positive Regulation Of Catecholamine Secretion (GO:0033605)	1/6	0.226759	0.753946	0	0	4.57184	6.78401	GDNF
Positive Regulation Of Cysteine-Type Endopeptidase Activity Involved In Apoptotic Signaling Pathway (GO:2001269)	1/6	0.226759	0.753946	0	0	4.57184	6.78401	ST18
Positive Regulation Of Intracellular Estrogen Receptor Signaling Pathway (GO:0033148)	1/6	0.226759	0.753946	0	0	4.57184	6.78401	KMT2D
Positive Regulation Of Neurotransmitter Secretion (GO:0001956)	1/6	0.226759	0.753946	0	0	4.57184	6.78401	NLGN1
Positive Regulation Of Protein Localization To Centrosome (GO:1904781)	1/6	0.226759	0.753946	0	0	4.57184	6.78401	CEP250
Protein Catabolic Process In The Vacuole (GO:0007039)	1/6	0.226759	0.753946	0	0	4.57184	6.78401	VPS13A
Protein Deglutamylation (GO:0035608)	1/6	0.226759	0.753946	0	0	4.57184	6.78401	AGBL5
Protein Localization To Basolateral Plasma Membrane (GO:1903361)	1/6	0.226759	0.753946	0	0	4.57184	6.78401	LIN7A
rDNA Heterochromatin Formation (GO:0000183)	1/6	0.226759	0.753946	0	0	4.57184	6.78401	SIRT2
Regulation Of Adiponectin Secretion (GO:0070163)	1/6	0.226759	0.753946	0	0	4.57184	6.78401	PPARG
Regulation Of Atrial Cardiac Muscle Cell Membrane Repolarization (GO:0060372)	1/6	0.226759	0.753946	0	0	4.57184	6.78401	FLNA
Positive Regulation Of Signal Transduction (GO:0009967)	14/266	0.22859	0.753946	0	0	1.27333	1.87922	CCBE1;NLGN1;VWF;LAMA2;PTPN11;RBPJ;SULF1;SORL1;CUX2;SALL1;RAB34;CTSH;FLNA;FGFR2
Chordate Embryonic Development (GO:0043009)	4/59	0.234466	0.753946	0	0	1.6641	2.41369	CHD7;SULF1;PKD1;FGFR2
Positive Regulation Of Proteolysis (GO:0045862)	4/59	0.234466	0.753946	0	0	1.6641	2.41369	CCBE1;CTSH;SNX33;SH3D19
Aortic Valve Development (GO:0003176)	3/40	0.235001	0.753946	0	0	1.85478	2.68603	ROBO2;TIE1;RBPJ
Regulation Of Protein Dephosphorylation (GO:0035304)	3/40	0.235001	0.753946	0	0	1.85478	2.68603	PPP1R16B;NSMF;CALM1
Water-Soluble Vitamin Metabolic Process (GO:0006767)	3/40	0.235001	0.753946	0	0	1.85478	2.68603	SLC23A2;SLC25A19;SLC25A32
Negative Regulation Of Protein Localization (GO:1903828)	3/40	0.235001	0.753946	0	0	1.85478	2.68603	LATS1;SIN3A;SNX33
Negative Regulation Of Secretion By Cell (GO:1903531)	3/40	0.235001	0.753946	0	0	1.85478	2.68603	RHBDF1;IL1RAPL1;STXBP6
Protein Deacetylation (GO:0006476)	3/40	0.235001	0.753946	0	0	1.85478	2.68603	HDAC5;FLNA;SIRT2
Regulation Of Autophagosome Assembly (GO:2000785)	3/40	0.235001	0.753946	0	0	1.85478	2.68603	FEZ1;SNX33;PIP4K2C
Regulation Of Intracellular Steroid Hormone Receptor Signaling Pathway (GO:0033143)	2/22	0.235208	0.753946	0	0	2.28686	3.30973	LATS1;SAFB2
Regulation Of Release Of Sequestered Calcium Ion Into Cytosol By Sarcoplasmic Reticulum (GO:0010880)	2/22	0.235208	0.753946	0	0	2.28686	3.30973	ATP1A2;CALM1
Negative Regulation Of Extrinsic Apoptotic Signaling Pathway In Absence Of Ligand (GO:2001240)	2/22	0.235208	0.753946	0	0	2.28686	3.30973	GDNF;UNC5B
Negative Regulation Of Protein Localization To Nucleus (GO:1900181)	2/22	0.235208	0.753946	0	0	2.28686	3.30973	LATS1;SIN3A
Negative Regulation Of Signal Transduction In Absence Of Ligand (GO:1901099)	2/22	0.235208	0.753946	0	0	2.28686	3.30973	GDNF;UNC5B
Positive Regulation Of Cilium Assembly (GO:0045724)	2/22	0.235208	0.753946	0	0	2.28686	3.30973	CROCC;CCP110
Positive Regulation Of Excitatory Postsynaptic Potential (GO:2000463)	2/22	0.235208	0.753946	0	0	2.28686	3.30973	NLGN1;CUX2
Positive Regulation Of Protein Autophosphorylation (GO:0031954)	2/22	0.235208	0.753946	0	0	2.28686	3.30973	RASSF2;CALM1
Negative Regulation Of Cellular Component Organization (GO:0051129)	5/79	0.236958	0.753946	0	0	1.54636	2.22655	DNAJB2;RUBCN;MCTP1;SNX33;SORL1
O-glycan Processing (GO:0016266)	3/41	0.246308	0.753946	0	0	1.80587	2.53034	GALNT6;GALNT3;GALNT10
Stem Cell Differentiation (GO:0048863)	3/41	0.246308	0.753946	0	0	1.80587	2.53034	MEF2C;MTF2;FGFR2
Visual System Development (GO:0150063)	3/41	0.246308	0.753946	0	0	1.80587	2.53034	MEIS1;RAB18;HIPK2
Negative Regulation Of mRNA Catabolic Process (GO:1902373)	3/41	0.246308	0.753946	0	0	1.80587	2.53034	NBAS;GDNF;PAIP1
Regulation Of Cholesterol Transport (GO:0032374)	2/23	0.250957	0.753946	0	0	2.17785	3.01081	ABCA2;ABCA5
Regulation Of Myotube Differentiation (GO:0010830)	2/23	0.250957	0.753946	0	0	2.17785	3.01081	HDAC5;DMPK
Artery Development (GO:0060840)	2/23	0.250957	0.753946	0	0	2.17785	3.01081	ROBO2;SMAD7
Axon Extension (GO:0048675)	2/23	0.250957	0.753946	0	0	2.17785	3.01081	SEMA5B;PPP3CB
Entrainment Of Circadian Clock By Photoperiod (GO:0043153)	2/23	0.250957	0.753946	0	0	2.17785	3.01081	PPP1CB;BHLHE40
Glial Cell Development (GO:0021782)	2/23	0.250957	0.753946	0	0	2.17785	3.01081	MYRF;SOX10
Zinc Ion Transport (GO:0006829)	2/23	0.250957	0.753946	0	0	2.17785	3.01081	SLC30A3;SLC39A10
Negative Regulation Of Epidermal Growth Factor Receptor Signaling Pathway (GO:0042059)	2/23	0.250957	0.753946	0	0	2.17785	3.01081	PTPRJ;PTPN3
Negative Regulation Of Extrinsic Apoptotic Signaling Pathway Via Death Domain Receptors (GO:1902042)	2/23	0.250957	0.753946	0	0	2.17785	3.01081	TMBIM1;RFFL
Negative Regulation Of Oxidative Stress-Induced Cell Death (GO:1903202)	2/23	0.250957	0.753946	0	0	2.17785	3.01081	GPR37;FBXO7
Positive Regulation Of Cell-Substrate Junction Organization (GO:0150117)	2/23	0.250957	0.753946	0	0	2.17785	3.01081	PTPRJ;MAP4K4
Positive Regulation Of Lamellipodium Assembly (GO:0010592)	2/23	0.250957	0.753946	0	0	2.17785	3.01081	ACTR2;WASF2
Positive Regulation Of mRNA Splicing, Via Spliceosome (GO:0048026)	2/23	0.250957	0.753946	0	0	2.17785	3.01081	DAZAP1;CELF4
Potassium Ion Homeostasis (GO:0055075)	2/23	0.250957	0.753946	0	0	2.17785	3.01081	ATP1A2;ATP1A1
Protein Localization To Cell Junction (GO:1902414)	2/23	0.250957	0.753946	0	0	2.17785	3.01081	NLGN1;PCLO
Positive Regulation Of Transferase Activity (GO:0051347)	8/143	0.252331	0.753946	0	0	1.35676	1.86827	DDR1;LTK;ERBB3;FBXW7;TIE1;PRKCQ;SORL1;FGFR2
Negative Regulation Of Cell Differentiation (GO:0045596)	11/207	0.25315	0.753946	0	0	1.28546	1.76593	EPHA4;MEIS1;ABCA5;LRP5;PPARG;PTPN11;RORB;CNTN4;SIRT2;SMAD7;BICRA
Regulation Of RNA Splicing (GO:0043484)	6/102	0.256892	0.753946	0	0	1.43045	1.94412	ENY2;TIA1;SON;FASTK;RBM12;PTBP3
Ceramide Biosynthetic Process (GO:0046513)	3/42	0.257698	0.753946	0	0	1.75948	2.3858	FA2H;CERS6;CERS2
Organonitrogen Compound Biosynthetic Process (GO:1901566)	7/123	0.258363	0.753946	0	0	1.38133	1.86948	FA2H;CERS6;CHKA;PRKD3;PAM;MFSD2A;CERS2
Regulation Of Cell Motility (GO:2000145)	7/123	0.258363	0.753946	0	0	1.38133	1.86948	DOCK10;PLEKHG3;ABL1;FLNA;PLXNB1;PLXNC1;SRCIN1
Regulation Of Cilium Beat Frequency (GO:0003356)	1/7	0.259206	0.753946	0	0	3.80967	5.14355	CFAP206
Regulation Of Collateral Sprouting (GO:0048670)	1/7	0.259206	0.753946	0	0	3.80967	5.14355	DCC
Regulation Of Dopamine Uptake Involved In Synaptic Transmission (GO:0051584)	1/7	0.259206	0.753946	0	0	3.80967	5.14355	GDNF
Regulation Of Establishment Of Protein Localization To Mitochondrion (GO:1903747)	1/7	0.259206	0.753946	0	0	3.80967	5.14355	SREBF1
Regulation Of Extent Of Cell Growth (GO:0061387)	1/7	0.259206	0.753946	0	0	3.80967	5.14355	SIN3A
Regulation Of Heterochromatin Formation (GO:0031445)	1/7	0.259206	0.753946	0	0	3.80967	5.14355	SIN3A
SREBP Signaling Pathway (GO:0032933)	1/7	0.259206	0.753946	0	0	3.80967	5.14355	SREBF1
Regulation Of Leukocyte Degranulation (GO:0043300)	1/7	0.259206	0.753946	0	0	3.80967	5.14355	STXBP2
Regulation Of Lipase Activity (GO:0060191)	1/7	0.259206	0.753946	0	0	3.80967	5.14355	PCSK6
Regulation Of Meiotic Nuclear Division (GO:0040020)	1/7	0.259206	0.753946	0	0	3.80967	5.14355	SIRT2
Blood Coagulation, Intrinsic Pathway (GO:0007597)	1/7	0.259206	0.753946	0	0	3.80967	5.14355	FLNA
Regulation Of Protein Localization To Cell Cortex (GO:1904776)	1/7	0.259206	0.753946	0	0	3.80967	5.14355	NUMA1
Regulation Of Protein Localization To Cilium (GO:1903564)	1/7	0.259206	0.753946	0	0	3.80967	5.14355	CROCC
Cellular Biogenic Amine Catabolic Process (GO:0042402)	1/7	0.259206	0.753946	0	0	3.80967	5.14355	CHDH
Cellular Modified Amino Acid Biosynthetic Process (GO:0042398)	1/7	0.259206	0.753946	0	0	3.80967	5.14355	GATM
Cellular Response To Angiotensin (GO:1904385)	1/7	0.259206	0.753946	0	0	3.80967	5.14355	CAMK2A
Regulation Of Stem Cell Division (GO:2000035)	1/7	0.259206	0.753946	0	0	3.80967	5.14355	NCOA3
Cellular Response To Nitric Oxide (GO:0071732)	1/7	0.259206	0.753946	0	0	3.80967	5.14355	KCNC2
Regulation Of Triglyceride Metabolic Process (GO:0090207)	1/7	0.259206	0.753946	0	0	3.80967	5.14355	SREBF1
Cellular Response To Reactive Nitrogen Species (GO:1902170)	1/7	0.259206	0.753946	0	0	3.80967	5.14355	KCNC2
Release Of Sequestered Calcium Ion Into Cytosol By Endoplasmic Reticulum (GO:1903514)	1/7	0.259206	0.753946	0	0	3.80967	5.14355	RYR3
Response To Auditory Stimulus (GO:0010996)	1/7	0.259206	0.753946	0	0	3.80967	5.14355	ATP1A2
Collecting Duct Development (GO:0072044)	1/7	0.259206	0.753946	0	0	3.80967	5.14355	PKD1
Depyrimidination (GO:0045008)	1/7	0.259206	0.753946	0	0	3.80967	5.14355	NEIL2
Diacylglycerol Biosynthetic Process (GO:0006651)	1/7	0.259206	0.753946	0	0	3.80967	5.14355	GPAM
snRNA Transcription By RNA Polymerase III (GO:0042796)	1/7	0.259206	0.753946	0	0	3.80967	5.14355	ICE1
Establishment Of Centrosome Localization (GO:0051660)	1/7	0.259206	0.753946	0	0	3.80967	5.14355	PARD3
Fatty Acid Alpha-Oxidation (GO:0001561)	1/7	0.259206	0.753946	0	0	3.80967	5.14355	PEX13
tRNA Transcription By RNA Polymerase III (GO:0042797)	1/7	0.259206	0.753946	0	0	3.80967	5.14355	GTF3C3
Foam Cell Differentiation (GO:0090077)	1/7	0.259206	0.753946	0	0	3.80967	5.14355	PPARG
Folic Acid Transport (GO:0015884)	1/7	0.259206	0.753946	0	0	3.80967	5.14355	SLC25A32
Growth Hormone Receptor Signaling Pathway Via JAK-STAT (GO:0060397)	1/7	0.259206	0.753946	0	0	3.80967	5.14355	STAT6
Venous Blood Vessel Development (GO:0060841)	1/7	0.259206	0.753946	0	0	3.80967	5.14355	CCBE1
Ventricular Trabecula Myocardium Morphogenesis (GO:0003222)	1/7	0.259206	0.753946	0	0	3.80967	5.14355	RBPJ
Kidney Epithelium Development (GO:0072073)	1/7	0.259206	0.753946	0	0	3.80967	5.14355	SALL1
Lymphatic Endothelial Cell Differentiation (GO:0060836)	1/7	0.259206	0.753946	0	0	3.80967	5.14355	TIE1
Mammary Gland Epithelial Cell Differentiation (GO:0060644)	1/7	0.259206	0.753946	0	0	3.80967	5.14355	LATS1
Myoblast Migration (GO:0051451)	1/7	0.259206	0.753946	0	0	3.80967	5.14355	MEGF10
Negative Regulation Of CD8-positive, Alpha-Beta T Cell Activation (GO:2001186)	1/7	0.259206	0.753946	0	0	3.80967	5.14355	SLC4A2
Negative Regulation Of SMAD Protein Signal Transduction (GO:0060392)	1/7	0.259206	0.753946	0	0	3.80967	5.14355	PPARG
Negative Regulation Of T Cell Apoptotic Process (GO:0070233)	1/7	0.259206	0.753946	0	0	3.80967	5.14355	PRKCQ
Negative Regulation Of T-helper 17 Cell Differentiation (GO:2000320)	1/7	0.259206	0.753946	0	0	3.80967	5.14355	SMAD7
Negative Regulation Of Circadian Rhythm (GO:0042754)	1/7	0.259206	0.753946	0	0	3.80967	5.14355	SIN3A
Negative Regulation Of Complement Activation, Classical Pathway (GO:0045959)	1/7	0.259206	0.753946	0	0	3.80967	5.14355	SVEP1
Negative Regulation Of Fatty Acid Oxidation (GO:0046322)	1/7	0.259206	0.753946	0	0	3.80967	5.14355	MFSD2A
Negative Regulation Of Inflammatory Response To Wounding (GO:0106015)	1/7	0.259206	0.753946	0	0	3.80967	5.14355	IL33
Negative Regulation Of Keratinocyte Proliferation (GO:0010839)	1/7	0.259206	0.753946	0	0	3.80967	5.14355	FGFR2
Negative Regulation Of Leukocyte Proliferation (GO:0070664)	1/7	0.259206	0.753946	0	0	3.80967	5.14355	IL33
Negative Regulation Of miRNA-mediated Gene Silencing (GO:0060965)	1/7	0.259206	0.753946	0	0	3.80967	5.14355	PPARG
Negative Regulation Of Neural Precursor Cell Proliferation (GO:2000178)	1/7	0.259206	0.753946	0	0	3.80967	5.14355	SIRT2
Negative Regulation Of Osteoblast Proliferation (GO:0033689)	1/7	0.259206	0.753946	0	0	3.80967	5.14355	PLXNB1
Neuron Fate Specification (GO:0048665)	1/7	0.259206	0.753946	0	0	3.80967	5.14355	POU3F2
Neuron Projection Arborization (GO:0140058)	1/7	0.259206	0.753946	0	0	3.80967	5.14355	NLGN1
Neurotransmitter Receptor Transport, Endosome To Plasma Membrane (GO:0099639)	1/7	0.259206	0.753946	0	0	3.80967	5.14355	SCRIB
Nucleolar Chromatin Organization (GO:1990700)	1/7	0.259206	0.753946	0	0	3.80967	5.14355	SIRT2
Osteoblast Development (GO:0002076)	1/7	0.259206	0.753946	0	0	3.80967	5.14355	LRP5
Peptidyl-Lysine Deacetylation (GO:0034983)	1/7	0.259206	0.753946	0	0	3.80967	5.14355	SIRT2
Peroxisome Proliferator Activated Receptor Signaling Pathway (GO:0035357)	1/7	0.259206	0.753946	0	0	3.80967	5.14355	PPARG
Phosphatidylserine Acyl-Chain Remodeling (GO:0036150)	1/7	0.259206	0.753946	0	0	3.80967	5.14355	MBOAT1
Positive Regulation Of Arp2/3 Complex-Mediated Actin Nucleation (GO:2000601)	1/7	0.259206	0.753946	0	0	3.80967	5.14355	WASF2
Positive Regulation Of Aspartic-Type Peptidase Activity (GO:1905247)	1/7	0.259206	0.753946	0	0	3.80967	5.14355	EPHA4
Positive Regulation Of Endocytic Recycling (GO:2001137)	1/7	0.259206	0.753946	0	0	3.80967	5.14355	SORL1
Positive Regulation Of Epithelial Tube Formation (GO:1905278)	1/7	0.259206	0.753946	0	0	3.80967	5.14355	GDNF
Positive Regulation Of Execution Phase Of Apoptosis (GO:1900119)	1/7	0.259206	0.753946	0	0	3.80967	5.14355	SIRT2
Positive Regulation Of Intracellular Steroid Hormone Receptor Signaling Pathway (GO:0033145)	1/7	0.259206	0.753946	0	0	3.80967	5.14355	KMT2D
Positive Regulation Of Meiotic Nuclear Division (GO:0045836)	1/7	0.259206	0.753946	0	0	3.80967	5.14355	SIRT2
Positive Regulation Of Myeloid Cell Apoptotic Process (GO:0033034)	1/7	0.259206	0.753946	0	0	3.80967	5.14355	MEF2C
Positive Regulation Of Ryanodine-Sensitive Calcium-Release Channel Activity (GO:0060316)	1/7	0.259206	0.753946	0	0	3.80967	5.14355	CALM1
Positive Regulation Of Synaptic Transmission, GABAergic (GO:0032230)	1/7	0.259206	0.753946	0	0	3.80967	5.14355	NLGN1
Positive Regulation Of Tooth Mineralization (GO:0070172)	1/7	0.259206	0.753946	0	0	3.80967	5.14355	SLC4A2
Positive Regulation Of Vascular Associated Smooth Muscle Cell Migration (GO:1904754)	1/7	0.259206	0.753946	0	0	3.80967	5.14355	DOCK5
Positive Regulation Of Vascular Endothelial Growth Factor Signaling Pathway (GO:1900748)	1/7	0.259206	0.753946	0	0	3.80967	5.14355	CCBE1
Post-Translational Protein Targeting To Membrane, Translocation (GO:0031204)	1/7	0.259206	0.753946	0	0	3.80967	5.14355	SEC61A2
Postsynaptic Density Organization (GO:0097106)	1/7	0.259206	0.753946	0	0	3.80967	5.14355	NLGN1
Postsynaptic Membrane Assembly (GO:0097104)	1/7	0.259206	0.753946	0	0	3.80967	5.14355	NLGN1
Protein Deglycosylation (GO:0006517)	1/7	0.259206	0.753946	0	0	3.80967	5.14355	MAN2A2
Protein Localization To Ciliary Transition Zone (GO:1904491)	1/7	0.259206	0.753946	0	0	3.80967	5.14355	TCTN1
Protein Localization To Cytoplasmic Stress Granule (GO:1903608)	1/7	0.259206	0.753946	0	0	3.80967	5.14355	TIA1
Regulation Of CD8-positive, Alpha-Beta T Cell Differentiation (GO:0043376)	1/7	0.259206	0.753946	0	0	3.80967	5.14355	SLC4A2
Regulation Of Alpha-Beta T Cell Proliferation (GO:0046640)	1/7	0.259206	0.753946	0	0	3.80967	5.14355	MAPK8IP1
Sodium Ion Transmembrane Transport (GO:0035725)	5/82	0.26072	0.753946	0	0	1.48588	1.99748	SLC8A3;SLC6A9;PKD2L1;ATP1A2;ATP1A1
Cell Junction Organization (GO:0034330)	4/62	0.262122	0.753946	0	0	1.57778	2.11256	SLC8A3;AJM1;SEMA3E;PPFIA2
Ear Morphogenesis (GO:0042471)	2/24	0.266732	0.753946	0	0	2.07874	2.74708	CHD7;FGFR2
Stress Granule Assembly (GO:0034063)	2/24	0.266732	0.753946	0	0	2.07874	2.74708	TIA1;PRRC2C
Gliogenesis (GO:0042063)	2/24	0.266732	0.753946	0	0	2.07874	2.74708	HAPLN4;HAPLN2
Lipid Translocation (GO:0034204)	2/24	0.266732	0.753946	0	0	2.07874	2.74708	ATP10B;ATP11A
Multivesicular Body Sorting Pathway (GO:0071985)	2/24	0.266732	0.753946	0	0	2.07874	2.74708	RUBCN;EXPH5
Negative Regulation Of Ossification (GO:0030279)	2/24	0.266732	0.753946	0	0	2.07874	2.74708	MEF2C;RBPJ
Neuromuscular Junction Development (GO:0007528)	2/24	0.266732	0.753946	0	0	2.07874	2.74708	PPFIBP2;PDZRN3
Outflow Tract Septum Morphogenesis (GO:0003148)	2/24	0.266732	0.753946	0	0	2.07874	2.74708	ROBO2;FGFR2
Photoperiodism (GO:0009648)	2/24	0.266732	0.753946	0	0	2.07874	2.74708	PPP1CB;BHLHE40
Positive Regulation Of Interleukin-17 Production (GO:0032740)	2/24	0.266732	0.753946	0	0	2.07874	2.74708	RFTN1;PRKCQ
Positive Regulation Of Peptidyl-Threonine Phosphorylation (GO:0010800)	2/24	0.266732	0.753946	0	0	2.07874	2.74708	CALM1;UBE2K
Positive Regulation Of Vascular Endothelial Growth Factor Production (GO:0010575)	2/24	0.266732	0.753946	0	0	2.07874	2.74708	CCBE1;SULF1
Regulation Of AMPA Receptor Activity (GO:2000311)	2/24	0.266732	0.753946	0	0	2.07874	2.74708	MEF2C;NLGN1
Calcium Ion Transmembrane Import Into Cytosol (GO:0097553)	5/83	0.268762	0.753946	0	0	1.46675	1.9272	SLC8A3;PLCB4;FLNA;SCN7A;CACNA1E
Vascular Transport (GO:0010232)	5/83	0.268762	0.753946	0	0	1.46675	1.9272	SLC6A9;SLC16A7;SLC1A3;ATP1A2;MFSD2A
SCF-dependent Proteasomal Ubiquitin-Dependent Protein Catabolic Process (GO:0031146)	3/43	0.269155	0.753946	0	0	1.7154	2.25141	FBXW7;FBXO3;FBXL18
Skeletal System Morphogenesis (GO:0048705)	3/43	0.269155	0.753946	0	0	1.7154	2.25141	LRP5;DSCAML1;FGFR2
Lysosome Organization (GO:0007040)	3/43	0.269155	0.753946	0	0	1.7154	2.25141	ZFYVE26;TFEB;ATP10B
Neurotransmitter Secretion (GO:0007269)	3/43	0.269155	0.753946	0	0	1.7154	2.25141	PCLO;STXBP2;LIN7A
Protein Polymerization (GO:0051258)	4/63	0.271478	0.753946	0	0	1.55096	2.02226	PSTPIP2;CORO7;FHDC1;UBE2K
Bone Development (GO:0060348)	3/44	0.280669	0.753946	0	0	1.67347	2.12628	LRP5;SULF1;FGFR2
Response To Unfolded Protein (GO:0006986)	3/44	0.280669	0.753946	0	0	1.67347	2.12628	DNAJB2;ERP44;TRAM1
Embryonic Organ Morphogenesis (GO:0048562)	3/44	0.280669	0.753946	0	0	1.67347	2.12628	NEUROD1;DSCAML1;FGFR2
Nucleus Organization (GO:0006997)	3/44	0.280669	0.753946	0	0	1.67347	2.12628	USP36;NUMA1;DMPK
Regulation Of DNA-templated Transcription Elongation (GO:0032784)	3/44	0.280669	0.753946	0	0	1.67347	2.12628	INTS13;SRCAP;ZC3H4
Response To Metal Ion (GO:0010038)	4/64	0.28089	0.753946	0	0	1.52503	1.93647	SLC30A3;TRPC3;CALM1;PAM
Positive Regulation Of Macroautophagy (GO:0016239)	4/64	0.28089	0.753946	0	0	1.52503	1.93647	GPSM1;PRKAA2;PIP4K2C;SNX33
Regulation Of Intracellular Estrogen Receptor Signaling Pathway (GO:0033146)	2/25	0.282504	0.753946	0	0	1.98826	2.51329	LATS1;KMT2D
Bile Acid Biosynthetic Process (GO:0006699)	2/25	0.282504	0.753946	0	0	1.98826	2.51329	CYP27A1;OSBPL7
Chemical Synaptic Transmission, Postsynaptic (GO:0099565)	2/25	0.282504	0.753946	0	0	1.98826	2.51329	MEF2C;CHRNA4
Response To Zinc Ion (GO:0010043)	2/25	0.282504	0.753946	0	0	1.98826	2.51329	SLC30A3;PAM
Sodium Ion Homeostasis (GO:0055078)	2/25	0.282504	0.753946	0	0	1.98826	2.51329	ATP1A2;ATP1A1
Ventricular Cardiac Muscle Tissue Development (GO:0003229)	2/25	0.282504	0.753946	0	0	1.98826	2.51329	FGFR2;SMAD7
Vesicle Cargo Loading (GO:0035459)	2/25	0.282504	0.753946	0	0	1.98826	2.51329	KIF13A;SEC24D
Wound Healing, Spreading Of Cells (GO:0044319)	2/25	0.282504	0.753946	0	0	1.98826	2.51329	DDR1;FLNA
Inner Ear Morphogenesis (GO:0042472)	2/25	0.282504	0.753946	0	0	1.98826	2.51329	CHD7;FGFR2
Negative Regulation Of Protein Transport (GO:0051224)	2/25	0.282504	0.753946	0	0	1.98826	2.51329	RHBDF1;NDFIP1
Negative Regulation Of Signaling Receptor Activity (GO:2000272)	2/25	0.282504	0.753946	0	0	1.98826	2.51329	SLC6A9;PPARG
Positive Regulation Of Striated Muscle Cell Differentiation (GO:0051155)	2/25	0.282504	0.753946	0	0	1.98826	2.51329	MEF2C;ATP11A
Regulation Of Actin Cytoskeleton Reorganization (GO:2000249)	2/25	0.282504	0.753946	0	0	1.98826	2.51329	BAIAP2L2;SEMA3E
Regulation Of Kinase Activity (GO:0043549)	5/85	0.285003	0.753946	0	0	1.42993	1.79493	DDR1;LTK;ERBB3;TIE1;FGFR2
Calcium-Mediated Signaling (GO:0019722)	5/85	0.285003	0.753946	0	0	1.42993	1.79493	PPP3CB;MCTP1;DMPK;PTPRJ;NUDT4
Transport Across Blood-Brain Barrier (GO:0150104)	5/85	0.285003	0.753946	0	0	1.42993	1.79493	SLC6A9;SLC16A7;SLC1A3;ATP1A2;MFSD2A
Skeletal System Development (GO:0001501)	8/149	0.288403	0.753946	0	0	1.29861	1.61469	ADAMTS4;COL27A1;BMP1;COL2A1;CHD7;SULF1;PKD1;FGFR2
Cdc42 Protein Signal Transduction (GO:0032488)	1/8	0.290293	0.753946	0	0	3.26526	4.03868	SHTN1
Regulation Of Complement Activation, Classical Pathway (GO:0030450)	1/8	0.290293	0.753946	0	0	3.26526	4.03868	SVEP1
DNA Damage Response, Signal Transduction By P53 Class Mediator Resulting In Transcription Of P21 Class Mediator (GO:0006978)	1/8	0.290293	0.753946	0	0	3.26526	4.03868	HIPK2
Regulation Of Endothelial Cell Development (GO:1901550)	1/8	0.290293	0.753946	0	0	3.26526	4.03868	ZDHHC21
L-fucose Catabolic Process (GO:0042355)	1/8	0.290293	0.753946	0	0	3.26526	4.03868	FUT9
L-fucose Metabolic Process (GO:0042354)	1/8	0.290293	0.753946	0	0	3.26526	4.03868	FUT9
Regulation Of Fertilization (GO:0080154)	1/8	0.290293	0.753946	0	0	3.26526	4.03868	INTS13
Regulation Of Heme Biosynthetic Process (GO:0070453)	1/8	0.290293	0.753946	0	0	3.26526	4.03868	SLC6A9
T Cell Mediated Cytotoxicity (GO:0001913)	1/8	0.290293	0.753946	0	0	3.26526	4.03868	CTSH
Alcohol Catabolic Process (GO:0046164)	1/8	0.290293	0.753946	0	0	3.26526	4.03868	CYP27A1
Regulation Of Mitotic Sister Chromatid Segregation (GO:0033047)	1/8	0.290293	0.753946	0	0	3.26526	4.03868	CDK5RAP2
Astral Microtubule Organization (GO:0030953)	1/8	0.290293	0.753946	0	0	3.26526	4.03868	NUMA1
Regulation Of Organ Growth (GO:0046620)	1/8	0.290293	0.753946	0	0	3.26526	4.03868	LATS1
Bundle Of His Cell To Purkinje Myocyte Communication (GO:0086069)	1/8	0.290293	0.753946	0	0	3.26526	4.03868	JUP
Regulation Of Protein Localization To Early Endosome (GO:1902965)	1/8	0.290293	0.753946	0	0	3.26526	4.03868	SORL1
Cardioblast Differentiation (GO:0010002)	1/8	0.290293	0.753946	0	0	3.26526	4.03868	RBPJ
Regulation Of Skeletal Muscle Cell Differentiation (GO:2001014)	1/8	0.290293	0.753946	0	0	3.26526	4.03868	MEF2C
Cellular Response To Sterol Depletion (GO:0071501)	1/8	0.290293	0.753946	0	0	3.26526	4.03868	SREBF1
Collagen-Activated Signaling Pathway (GO:0038065)	1/8	0.290293	0.753946	0	0	3.26526	4.03868	DDR1
Commissural Neuron Axon Guidance (GO:0071679)	1/8	0.290293	0.753946	0	0	3.26526	4.03868	GDNF
Constitutive Heterochromatin Formation (GO:0140719)	1/8	0.290293	0.753946	0	0	3.26526	4.03868	SIRT2
Response To Magnesium Ion (GO:0032026)	1/8	0.290293	0.753946	0	0	3.26526	4.03868	RYR3
Response To Misfolded Protein (GO:0051788)	1/8	0.290293	0.753946	0	0	3.26526	4.03868	UBE2W
Sensory Perception Of Sour Taste (GO:0050915)	1/8	0.290293	0.753946	0	0	3.26526	4.03868	PKD2L1
Endochondral Ossification (GO:0001958)	1/8	0.290293	0.753946	0	0	3.26526	4.03868	MEF2C
Skin Morphogenesis (GO:0043589)	1/8	0.290293	0.753946	0	0	3.26526	4.03868	ITGB4
Epithelial To Mesenchymal Transition Involved In Endocardial Cushion Formation (GO:0003198)	1/8	0.290293	0.753946	0	0	3.26526	4.03868	RBPJ
tRNA Transcription (GO:0009304)	1/8	0.290293	0.753946	0	0	3.26526	4.03868	GTF3C3
Fucose Catabolic Process (GO:0019317)	1/8	0.290293	0.753946	0	0	3.26526	4.03868	FUT9
Maintenance Of Apical/Basal Cell Polarity (GO:0035090)	1/8	0.290293	0.753946	0	0	3.26526	4.03868	LIN7A
Maintenance Of Epithelial Cell Apical/Basal Polarity (GO:0045199)	1/8	0.290293	0.753946	0	0	3.26526	4.03868	LIN7A
Mesodermal Cell Differentiation (GO:0048333)	1/8	0.290293	0.753946	0	0	3.26526	4.03868	ITGB4
Negative Regulation Of T Cell Cytokine Production (GO:0002725)	1/8	0.290293	0.753946	0	0	3.26526	4.03868	SMAD7
Negative Regulation Of Alpha-Beta T Cell Differentiation (GO:0046639)	1/8	0.290293	0.753946	0	0	3.26526	4.03868	SLC4A2
Negative Regulation Of Cholesterol Storage (GO:0010887)	1/8	0.290293	0.753946	0	0	3.26526	4.03868	PPARG
Negative Regulation Of Long-Term Synaptic Potentiation (GO:1900272)	1/8	0.290293	0.753946	0	0	3.26526	4.03868	EPHA4
Negative Regulation Of Oxidative Stress-Induced Neuron Death (GO:1903204)	1/8	0.290293	0.753946	0	0	3.26526	4.03868	FBXO7
Negative Regulation Of Protein-Containing Complex Disassembly (GO:0043242)	1/8	0.290293	0.753946	0	0	3.26526	4.03868	RUBCN
Negative Regulation Of Transporter Activity (GO:0032410)	1/8	0.290293	0.753946	0	0	3.26526	4.03868	NDFIP1
Neuronal Ion Channel Clustering (GO:0045161)	1/8	0.290293	0.753946	0	0	3.26526	4.03868	CNTN2
Positive Regulation Of Actin Cytoskeleton Reorganization (GO:2000251)	1/8	0.290293	0.753946	0	0	3.26526	4.03868	BAIAP2L2
Positive Regulation Of Blood Vessel Endothelial Cell Proliferation Involved In Sprouting Angiogenesis (GO:1903589)	1/8	0.290293	0.753946	0	0	3.26526	4.03868	PPP1R16B
Positive Regulation Of Calcium Ion Import Across Plasma Membrane (GO:1905665)	1/8	0.290293	0.753946	0	0	3.26526	4.03868	PPP3CB
Positive Regulation Of Calcium Ion Transport Into Cytosol (GO:0010524)	1/8	0.290293	0.753946	0	0	3.26526	4.03868	TRPC3
Positive Regulation Of Dendritic Spine Morphogenesis (GO:0061003)	1/8	0.290293	0.753946	0	0	3.26526	4.03868	CUX2
Positive Regulation Of Extracellular Matrix Assembly (GO:1901203)	1/8	0.290293	0.753946	0	0	3.26526	4.03868	PHLDB1
Positive Regulation Of Protein Kinase C Signaling (GO:0090037)	1/8	0.290293	0.753946	0	0	3.26526	4.03868	ADRA1D
Positive Regulation Of Protein Localization To Early Endosome (GO:1902966)	1/8	0.290293	0.753946	0	0	3.26526	4.03868	SORL1
Positive Regulation Of Protein Localization To Endosome (GO:1905668)	1/8	0.290293	0.753946	0	0	3.26526	4.03868	SORL1
Positive Regulation Of Smooth Muscle Cell Apoptotic Process (GO:0034393)	1/8	0.290293	0.753946	0	0	3.26526	4.03868	PPARG
Positive Regulation Of Tumor Necrosis Factor-Mediated Signaling Pathway (GO:1903265)	1/8	0.290293	0.753946	0	0	3.26526	4.03868	UBE2K
Positive Regulation Of Ubiquitin Protein Ligase Activity (GO:1904668)	1/8	0.290293	0.753946	0	0	3.26526	4.03868	FZR1
Presynaptic Membrane Assembly (GO:0097105)	1/8	0.290293	0.753946	0	0	3.26526	4.03868	NLGN1
Pyrimidine-Containing Compound Metabolic Process (GO:0072527)	1/8	0.290293	0.753946	0	0	3.26526	4.03868	SLC25A19
Regulation Of ER-associated Ubiquitin-Dependent Protein Catabolic Process (GO:1903069)	1/8	0.290293	0.753946	0	0	3.26526	4.03868	SGTA
Monocarboxylic Acid Biosynthetic Process (GO:0072330)	4/65	0.290351	0.753946	0	0	1.49995	1.85494	GAMT;CYP27A1;OSBPL7;GATM
Heart Development (GO:0007507)	9/171	0.29087	0.753946	0	0	1.27169	1.57038	MEF2C;SALL1;FLRT2;ERBB3;NCOA6;CHD7;TAB2;PTPN11;PKD1
Regulation Of Mitotic Cell Cycle Phase Transition (GO:1901990)	5/86	0.293192	0.753946	0	0	1.4122	1.73267	KLHL18;ANLN;KCNH5;PKD1;SIRT2
Regulation Of Epidermal Growth Factor-Activated Receptor Activity (GO:0007176)	2/26	0.298244	0.753946	0	0	1.90532	2.30514	FBXW7;TGFA
L-amino Acid Transport (GO:0015807)	2/26	0.298244	0.753946	0	0	1.90532	2.30514	SLC6A9;SLC1A3
Wnt Signaling Pathway, Planar Cell Polarity Pathway (GO:0060071)	2/26	0.298244	0.753946	0	0	1.90532	2.30514	SMURF1;CELSR3
Regulation Of Keratinocyte Differentiation (GO:0045616)	2/26	0.298244	0.753946	0	0	1.90532	2.30514	NUMA1;NCOA3
Regulation Of Myeloid Cell Differentiation (GO:0045637)	2/26	0.298244	0.753946	0	0	1.90532	2.30514	MEF2C;MEIS1
Regulation Of Vascular Endothelial Growth Factor Production (GO:0010574)	2/26	0.298244	0.753946	0	0	1.90532	2.30514	CCBE1;SULF1
Cellular Response To Xenobiotic Stimulus (GO:0071466)	2/26	0.298244	0.753946	0	0	1.90532	2.30514	MEF2C;PDE4B
Regulation Of Vasoconstriction (GO:0019229)	2/26	0.298244	0.753946	0	0	1.90532	2.30514	ADRA1D;ZDHHC21
Negative Regulation Of Catalytic Activity (GO:0043086)	2/26	0.298244	0.753946	0	0	1.90532	2.30514	CAMK2A;TMBIM1
Negative Regulation Of Insulin Receptor Signaling Pathway (GO:0046627)	2/26	0.298244	0.753946	0	0	1.90532	2.30514	PRKCQ;PIP4K2C
Negative Regulation Of Lipid Metabolic Process (GO:0045833)	2/26	0.298244	0.753946	0	0	1.90532	2.30514	SREBF1;CCDC3
Plasma Membrane Invagination (GO:0099024)	2/26	0.298244	0.753946	0	0	1.90532	2.30514	SNX33;DOCK1
Positive Regulation Of Adenylate Cyclase Activity (GO:0045762)	2/26	0.298244	0.753946	0	0	1.90532	2.30514	ADRB1;SERPINB8
Protein Localization To Cell Surface (GO:0034394)	2/26	0.298244	0.753946	0	0	1.90532	2.30514	SMURF1;FLNA
Regulation Of Endocytosis (GO:0030100)	4/66	0.299855	0.753946	0	0	1.47568	1.77739	RUBCN;MCTP1;ABL1;SNX33
Peptidyl-Threonine Modification (GO:0018210)	4/66	0.299855	0.753946	0	0	1.47568	1.77739	GALNT6;GALNT3;WNK1;HIPK2
Glucose Homeostasis (GO:0042593)	5/87	0.301421	0.753946	0	0	1.39491	1.67284	NEUROD1;PRKAA2;HKDC1;ASPSCR1;PPARG
Positive Regulation Of Cell Differentiation (GO:0045597)	14/283	0.301554	0.753946	0	0	1.19179	1.42873	MEF2C;ZHX3;LAMA2;HGF;LRP5;GDPD5;NPNT;NEUROD1;PCP4;GDNF;SIN3A;BOC;PPARG;BCL9L
Neuron Differentiation (GO:0030182)	9/173	0.302369	0.753946	0	0	1.25605	1.50237	NEUROD1;NRBP2;MEF2C;SALL1;FUT9;WNK1;IL1RAPL1;RORB;POU3F2
Regulation Of mRNA Catabolic Process (GO:0061013)	3/46	0.303812	0.753946	0	0	1.59547	1.90076	CARHSP1;PCBP4;PRR5L
Regulation Of Nervous System Development (GO:0051960)	3/46	0.303812	0.753946	0	0	1.59547	1.90076	NKX6-2;BHLHE40;SIRT2
Cardiac Conduction (GO:0061337)	3/46	0.303812	0.753946	0	0	1.59547	1.90076	JUP;AKAP9;CTNNA3
Homotypic Cell-Cell Adhesion (GO:0034109)	3/46	0.303812	0.753946	0	0	1.59547	1.90076	MEGF10;CSRP1;FLNA
Regulation Of Cell Cycle Process (GO:0010564)	7/130	0.304489	0.753946	0	0	1.30224	1.54852	ZFYVE26;SPAG5;KIF13A;CCP110;CEP250;PKMYT1;CALM1
Regulation Of Proteasomal Ubiquitin-Dependent Protein Catabolic Process (GO:0032434)	6/109	0.307662	0.753946	0	0	1.33274	1.57098	DNAJB2;COP1;GNA12;RCHY1;SIRT2;SMAD7
Positive Regulation Of Wnt Signaling Pathway (GO:0030177)	6/109	0.307662	0.753946	0	0	1.33274	1.57098	SALL1;JUP;DAAM2;WNK1;SULF1;FGFR2
Regulation Of Extrinsic Apoptotic Signaling Pathway In Absence Of Ligand (GO:2001239)	2/27	0.313927	0.753946	0	0	1.82901	2.11908	GDNF;UNC5B
Amino Acid Import Across Plasma Membrane (GO:0089718)	2/27	0.313927	0.753946	0	0	1.82901	2.11908	SLC6A9;SLC1A3
Regulation Of Mitochondrial Fission (GO:0090140)	2/27	0.313927	0.753946	0	0	1.82901	2.11908	RALBP1;PPARG
Cellular Response To Epidermal Growth Factor Stimulus (GO:0071364)	2/27	0.313927	0.753946	0	0	1.82901	2.11908	PTPN11;PDE8A
Regulation Of Transcription Regulatory Region DNA Binding (GO:2000677)	2/27	0.313927	0.753946	0	0	1.82901	2.11908	NEUROD1;SIN3A
Dorsal/Ventral Pattern Formation (GO:0009953)	2/27	0.313927	0.753946	0	0	1.82901	2.11908	BMP1;DSCAML1
Establishment Of Protein Localization To Vacuole (GO:0072666)	2/27	0.313927	0.753946	0	0	1.82901	2.11908	VPS13A;VPS37A
Ventricular Septum Morphogenesis (GO:0060412)	2/27	0.313927	0.753946	0	0	1.82901	2.11908	ROBO2;SMAD7
Monoubiquitinated Histone H2A Deubiquitination (GO:0035522)	2/27	0.313927	0.753946	0	0	1.82901	2.11908	ENY2;TAF2
Monoubiquitinated Histone Deubiquitination (GO:0035521)	2/27	0.313927	0.753946	0	0	1.82901	2.11908	ENY2;TAF2
Negative Regulation Of Cellular Response To Insulin Stimulus (GO:1900077)	2/27	0.313927	0.753946	0	0	1.82901	2.11908	PRKCQ;PIP4K2C
Negative Regulation Of Neurogenesis (GO:0050768)	2/27	0.313927	0.753946	0	0	1.82901	2.11908	EFNB3;SORL1
Positive Regulation Of Calcium Ion Transmembrane Transporter Activity (GO:1901021)	2/27	0.313927	0.753946	0	0	1.82901	2.11908	PPP3CB;CALM1
Positive Regulation Of Filopodium Assembly (GO:0051491)	2/27	0.313927	0.753946	0	0	1.82901	2.11908	NLGN1;ARAP1
Positive Regulation Of Ubiquitin-Protein Transferase Activity (GO:0051443)	2/27	0.313927	0.753946	0	0	1.82901	2.11908	FZR1;FBXW7
Epithelial To Mesenchymal Transition (GO:0001837)	3/47	0.315419	0.753946	0	0	1.55913	1.79901	HGF;SLC39A10;RBPJ
Proteasomal Protein Catabolic Process (GO:0010498)	11/220	0.318882	0.753946	0	0	1.20468	1.37687	UBE2W;SPSB1;COP1;FBXW7;SMURF1;ENC1;KCTD13;RFFL;FBXO7;UBE2K;SIRT2
Cell-Cell Junction Organization (GO:0045216)	4/68	0.318962	0.753946	0	0	1.42942	1.63337	CDH10;CDH22;CDH12;CDH9
DNA Damage Response, Signal Transduction Resulting In Transcription (GO:0042772)	1/9	0.320077	0.753946	0	0	2.85695	3.25462	HIPK2
SNARE Complex Assembly (GO:0035493)	1/9	0.320077	0.753946	0	0	2.85695	3.25462	STXBP6
Adherens Junction Assembly (GO:0034333)	1/9	0.320077	0.753946	0	0	2.85695	3.25462	SMAD7
Adrenal Gland Development (GO:0030325)	1/9	0.320077	0.753946	0	0	2.85695	3.25462	SALL1
Regulation Of Mast Cell Activation Involved In Immune Response (GO:0033006)	1/9	0.320077	0.753946	0	0	2.85695	3.25462	STXBP2
Apical Protein Localization (GO:0045176)	1/9	0.320077	0.753946	0	0	2.85695	3.25462	INSC
Regulation Of Myeloid Leukocyte Mediated Immunity (GO:0002886)	1/9	0.320077	0.753946	0	0	2.85695	3.25462	STXBP2
Aspartate Transmembrane Transport (GO:0015810)	1/9	0.320077	0.753946	0	0	2.85695	3.25462	SLC1A3
Axon Regeneration (GO:0031103)	1/9	0.320077	0.753946	0	0	2.85695	3.25462	RTN4RL1
Biomineral Tissue Development (GO:0031214)	1/9	0.320077	0.753946	0	0	2.85695	3.25462	OC90
Regulation Of Phospholipid Metabolic Process (GO:1903725)	1/9	0.320077	0.753946	0	0	2.85695	3.25462	MFSD2A
cAMP Biosynthetic Process (GO:0006171)	1/9	0.320077	0.753946	0	0	2.85695	3.25462	ADCY10
Carbohydrate Phosphorylation (GO:0046835)	1/9	0.320077	0.753946	0	0	2.85695	3.25462	HKDC1
Regulation Of Protein Localization To Centrosome (GO:1904779)	1/9	0.320077	0.753946	0	0	2.85695	3.25462	CEP250
Cell Differentiation Involved In Metanephros Development (GO:0072202)	1/9	0.320077	0.753946	0	0	2.85695	3.25462	SALL1
Regulation Of Tau-Protein Kinase Activity (GO:1902947)	1/9	0.320077	0.753946	0	0	2.85695	3.25462	SORL1
Cellular Response To Purine-Containing Compound (GO:0071415)	1/9	0.320077	0.753946	0	0	2.85695	3.25462	RYR3
Response To Laminar Fluid Shear Stress (GO:0034616)	1/9	0.320077	0.753946	0	0	2.85695	3.25462	SMAD7
Ectoderm Development (GO:0007398)	1/9	0.320077	0.753946	0	0	2.85695	3.25462	SMURF1
Excitatory Synapse Assembly (GO:1904861)	1/9	0.320077	0.753946	0	0	2.85695	3.25462	NLGN1
Glycerolipid Metabolic Process (GO:0046486)	1/9	0.320077	0.753946	0	0	2.85695	3.25462	GAL3ST1
High-Density Lipoprotein Particle Assembly (GO:0034380)	1/9	0.320077	0.753946	0	0	2.85695	3.25462	PRKACB
Iron Ion Transmembrane Transport (GO:0034755)	1/9	0.320077	0.753946	0	0	2.85695	3.25462	SLC25A37
Lipid Import Into Cell (GO:0140354)	1/9	0.320077	0.753946	0	0	2.85695	3.25462	ACSL3
Long-Chain Fatty Acid Import Into Cell (GO:0044539)	1/9	0.320077	0.753946	0	0	2.85695	3.25462	ACSL3
Lung Epithelium Development (GO:0060428)	1/9	0.320077	0.753946	0	0	2.85695	3.25462	PKD1
Mesenchymal To Epithelial Transition (GO:0060231)	1/9	0.320077	0.753946	0	0	2.85695	3.25462	SALL1
Mitochondrial RNA Processing (GO:0000963)	1/9	0.320077	0.753946	0	0	2.85695	3.25462	FASTK
Mitotic Nuclear Membrane Organization (GO:0101024)	1/9	0.320077	0.753946	0	0	2.85695	3.25462	SIRT2
Mitotic Nuclear Membrane Reassembly (GO:0007084)	1/9	0.320077	0.753946	0	0	2.85695	3.25462	SIRT2
Morphogenesis Of An Epithelial Sheet (GO:0002011)	1/9	0.320077	0.753946	0	0	2.85695	3.25462	PHACTR4
Motor Neuron Axon Guidance (GO:0008045)	1/9	0.320077	0.753946	0	0	2.85695	3.25462	EPHA4
Muscle Cell Fate Commitment (GO:0042693)	1/9	0.320077	0.753946	0	0	2.85695	3.25462	MEF2C
Myelin Maintenance (GO:0043217)	1/9	0.320077	0.753946	0	0	2.85695	3.25462	MYRF
Negative Regulation Of Alpha-Beta T Cell Proliferation (GO:0046642)	1/9	0.320077	0.753946	0	0	2.85695	3.25462	SLC4A2
Negative Regulation Of Cell Adhesion Mediated By Integrin (GO:0033629)	1/9	0.320077	0.753946	0	0	2.85695	3.25462	WNK1
Negative Regulation Of Establishment Of Protein Localization (GO:1904950)	1/9	0.320077	0.753946	0	0	2.85695	3.25462	NDFIP1
Negative Regulation Of Heterotypic Cell-Cell Adhesion (GO:0034115)	1/9	0.320077	0.753946	0	0	2.85695	3.25462	WNK1
Negative Regulation Of Humoral Immune Response Mediated By Circulating Immunoglobulin (GO:0002924)	1/9	0.320077	0.753946	0	0	2.85695	3.25462	SVEP1
Negative Regulation Of Lipid Localization (GO:1905953)	1/9	0.320077	0.753946	0	0	2.85695	3.25462	PPARG
Negative Regulation Of Lymphocyte Apoptotic Process (GO:0070229)	1/9	0.320077	0.753946	0	0	2.85695	3.25462	PRKCQ
Negative Regulation Of Protein Localization To Cell Surface (GO:2000009)	1/9	0.320077	0.753946	0	0	2.85695	3.25462	SNX33
Negative Regulation Of Transcription By RNA Polymerase I (GO:0016479)	1/9	0.320077	0.753946	0	0	2.85695	3.25462	FLNA
Negative Regulation Of Transcription By Competitive Promoter Binding (GO:0010944)	1/9	0.320077	0.753946	0	0	2.85695	3.25462	SMAD7
Negative Regulation Of Vascular Endothelial Growth Factor Signaling Pathway (GO:1900747)	1/9	0.320077	0.753946	0	0	2.85695	3.25462	SEMA6A
Neuron Projection Regeneration (GO:0031102)	1/9	0.320077	0.753946	0	0	2.85695	3.25462	RTN4RL1
Neurotransmitter Receptor Transport To Postsynaptic Membrane (GO:0098969)	1/9	0.320077	0.753946	0	0	2.85695	3.25462	SCRIB
Phosphatidylethanolamine Acyl-Chain Remodeling (GO:0036152)	1/9	0.320077	0.753946	0	0	2.85695	3.25462	MBOAT1
Phosphatidylethanolamine Biosynthetic Process (GO:0006646)	1/9	0.320077	0.753946	0	0	2.85695	3.25462	CHKA
Phosphatidylglycerol Biosynthetic Process (GO:0006655)	1/9	0.320077	0.753946	0	0	2.85695	3.25462	GPAM
Piecemeal Microautophagy Of The Nucleus (GO:0034727)	1/9	0.320077	0.753946	0	0	2.85695	3.25462	SNX33
Positive Regulation Of Cardiocyte Differentiation (GO:1905209)	1/9	0.320077	0.753946	0	0	2.85695	3.25462	MEF2C
Positive Regulation Of Keratinocyte Migration (GO:0051549)	1/9	0.320077	0.753946	0	0	2.85695	3.25462	MAP4K4
Positive Regulation Of Leukocyte Apoptotic Process (GO:2000108)	1/9	0.320077	0.753946	0	0	2.85695	3.25462	MEF2C
Positive Regulation Of Lipase Activity (GO:0060193)	1/9	0.320077	0.753946	0	0	2.85695	3.25462	FGFR2
Positive Regulation Of Receptor Recycling (GO:0001921)	1/9	0.320077	0.753946	0	0	2.85695	3.25462	SCRIB
Positive Regulation Of Skeletal Muscle Tissue Development (GO:0048643)	1/9	0.320077	0.753946	0	0	2.85695	3.25462	MEF2C
Positive Regulation Of Tissue Remodeling (GO:0034105)	1/9	0.320077	0.753946	0	0	2.85695	3.25462	TMBIM1
Postsynapse Assembly (GO:0099068)	1/9	0.320077	0.753946	0	0	2.85695	3.25462	NLGN1
Protein K11-linked Deubiquitination (GO:0035871)	1/9	0.320077	0.753946	0	0	2.85695	3.25462	OTUD3
Protein O-linked Glycosylation Via Serine (GO:0018242)	1/9	0.320077	0.753946	0	0	2.85695	3.25462	GALNT3
Protein Localization To Nuclear Envelope (GO:0090435)	1/9	0.320077	0.753946	0	0	2.85695	3.25462	TOR1AIP2
Quinone Metabolic Process (GO:1901661)	1/9	0.320077	0.753946	0	0	2.85695	3.25462	NQO2
Regulation Of CD8-positive, Alpha-Beta T Cell Activation (GO:2001185)	1/9	0.320077	0.753946	0	0	2.85695	3.25462	MAPK8IP1
Regulation Of ER To Golgi Vesicle-Mediated Transport (GO:0060628)	1/9	0.320077	0.753946	0	0	2.85695	3.25462	SORL1
Regulation Of PERK-mediated Unfolded Protein Response (GO:1903897)	1/9	0.320077	0.753946	0	0	2.85695	3.25462	TMEM33
Regulation Of Actin Filament-Based Movement (GO:1903115)	1/9	0.320077	0.753946	0	0	2.85695	3.25462	PDE4B
Regulation Of Cardiac Muscle Cell Differentiation (GO:2000725)	1/9	0.320077	0.753946	0	0	2.85695	3.25462	MEF2C
Regulation Of Cell-Cell Adhesion Involved In Gastrulation (GO:0070587)	1/9	0.320077	0.753946	0	0	2.85695	3.25462	WNK1
Regulation Of Cell-Cell Adhesion Mediated By Integrin (GO:0033632)	1/9	0.320077	0.753946	0	0	2.85695	3.25462	WNK1
Regulation Of Cellular Extravasation (GO:0002691)	1/9	0.320077	0.753946	0	0	2.85695	3.25462	FUT9
Regulation Of Tumor Necrosis Factor-Mediated Signaling Pathway (GO:0010803)	3/48	0.327033	0.763126	0	0	1.5244	1.70382	CCDC3;RFFL;UBE2K
Cytoplasmic Microtubule Organization (GO:0031122)	3/48	0.327033	0.763126	0	0	1.5244	1.70382	NUMA1;KATNBL1;SLAIN1
Golgi To Plasma Membrane Protein Transport (GO:0043001)	2/28	0.329531	0.763126	0	0	1.75857	1.95216	RAB34;KIF13A
Regulation Of Platelet Activation (GO:0010543)	2/28	0.329531	0.763126	0	0	1.75857	1.95216	FLNA;PRKCQ
Cell-Substrate Junction Assembly (GO:0007044)	2/28	0.329531	0.763126	0	0	1.75857	1.95216	DST;ITGB4
Transcription By RNA Polymerase III (GO:0006383)	2/28	0.329531	0.763126	0	0	1.75857	1.95216	GTF3C3;ICE1
Limb Development (GO:0060173)	2/28	0.329531	0.763126	0	0	1.75857	1.95216	SALL1;LNPK
Negative Regulation Of Signaling (GO:0023057)	2/28	0.329531	0.763126	0	0	1.75857	1.95216	PPP3CB;ERBB3
Nuclear-Transcribed mRNA Catabolic Process, Nonsense-Mediated Decay (GO:0000184)	2/28	0.329531	0.763126	0	0	1.75857	1.95216	UPF3B;SMG5
Positive Regulation Of mRNA Processing (GO:0050685)	2/28	0.329531	0.763126	0	0	1.75857	1.95216	DAZAP1;CELF4
Positive Regulation Of Protein Import Into Nucleus (GO:0042307)	2/28	0.329531	0.763126	0	0	1.75857	1.95216	JUP;FLNA
Primary Neural Tube Formation (GO:0014020)	2/28	0.329531	0.763126	0	0	1.75857	1.95216	SCRIB;PHACTR4
Regulation Of Calcium Ion-Dependent Exocytosis (GO:0017158)	2/28	0.329531	0.763126	0	0	1.75857	1.95216	SYT9;SYT6
Calcium Ion Transport (GO:0006816)	6/112	0.329947	0.763126	0	0	1.29482	1.43573	SLC8A3;TRPC3;CHRNA4;CAMK2A;PKD1;RYR3
Small GTPase Mediated Signal Transduction (GO:0007264)	6/112	0.329947	0.763126	0	0	1.29482	1.43573	SHTN1;RALBP1;RASGRF2;RAB18;KRAS;RASGRP3
Antigen Receptor-Mediated Signaling Pathway (GO:0050851)	7/134	0.331561	0.763126	0	0	1.26096	1.39203	GNAO1;MEF2C;MOG;WNK1;RFTN1;PDE4B;PTPRJ
Positive Regulation Of Binding (GO:0051099)	5/91	0.334646	0.763126	0	0	1.32975	1.45565	GPSM1;PPARG;PKD1;SIRT2;HIPK2
Negative Regulation Of Extrinsic Apoptotic Signaling Pathway (GO:2001237)	4/70	0.338158	0.763126	0	0	1.38596	1.50271	GDNF;UNC5B;TMBIM1;RFFL
Protein K48-linked Ubiquitination (GO:0070936)	4/70	0.338158	0.763126	0	0	1.38596	1.50271	UBE2E2;RFFL;FBXO7;UBE2K
Autophagy Of Mitochondrion (GO:0000422)	3/49	0.338644	0.763126	0	0	1.49118	1.61466	CISD2;SNX33;FBXO7
Positive Regulation Of Protein Catabolic Process (GO:0045732)	5/92	0.343008	0.763126	0	0	1.3144	1.40641	OSBPL7;FBXW7;SNX33;SORL1;SH3D19
Regulation Of Establishment Of Planar Polarity (GO:0090175)	2/29	0.345035	0.763126	0	0	1.69335	1.80191	SMURF1;CELSR3
RNA Biosynthetic Process (GO:0032774)	2/29	0.345035	0.763126	0	0	1.69335	1.80191	NCOA6;TBPL1
Cardiac Muscle Cell Action Potential (GO:0086001)	2/29	0.345035	0.763126	0	0	1.69335	1.80191	ATP1A2;ATP1A1
Regulation Of Spindle Assembly (GO:0090169)	2/29	0.345035	0.763126	0	0	1.69335	1.80191	NUMA1;SPAG5
Regulation Of Voltage-Gated Calcium Channel Activity (GO:1901385)	2/29	0.345035	0.763126	0	0	1.69335	1.80191	PPP3CB;PDE4B
Chondrocyte Differentiation (GO:0002062)	2/29	0.345035	0.763126	0	0	1.69335	1.80191	MEF2C;SULF1
Sarcomere Organization (GO:0045214)	2/29	0.345035	0.763126	0	0	1.69335	1.80191	FHOD3;CSRP1
Tube Closure (GO:0060606)	2/29	0.345035	0.763126	0	0	1.69335	1.80191	SCRIB;PHACTR4
Heterotypic Cell-Cell Adhesion (GO:0034113)	2/29	0.345035	0.763126	0	0	1.69335	1.80191	JUP;CTNNA3
Lipid Droplet Organization (GO:0034389)	2/29	0.345035	0.763126	0	0	1.69335	1.80191	PRKAA2;RAB18
Maintenance Of Blood-Brain Barrier (GO:0035633)	2/29	0.345035	0.763126	0	0	1.69335	1.80191	LAMA2;MFSD2A
Morphogenesis Of An Epithelium (GO:0002009)	2/29	0.345035	0.763126	0	0	1.69335	1.80191	SOX10;FGFR2
Negative Regulation Of Plasma Membrane Bounded Cell Projection Assembly (GO:0120033)	2/29	0.345035	0.763126	0	0	1.69335	1.80191	PLXNB3;CCP110
Peptidyl-Tyrosine Dephosphorylation (GO:0035335)	2/29	0.345035	0.763126	0	0	1.69335	1.80191	PTPRJ;PTPN11
Phosphatidic Acid Biosynthetic Process (GO:0006654)	2/29	0.345035	0.763126	0	0	1.69335	1.80191	GPAM;LCLAT1
Positive Regulation Of Neural Precursor Cell Proliferation (GO:2000179)	2/29	0.345035	0.763126	0	0	1.69335	1.80191	HAPLN4;HAPLN2
Protein Insertion Into ER Membrane (GO:0045048)	2/29	0.345035	0.763126	0	0	1.69335	1.80191	TRAM1;SGTA
Regulation Of Cilium Assembly (GO:1902017)	4/71	0.347774	0.763126	0	0	1.3652	1.44193	TBC1D1;CROCC;CCP110;TBC1D16
CRD-mediated mRNA Stabilization (GO:0070934)	1/10	0.348613	0.763126	0	0	2.53938	2.67598	PAIP1
Regulation Of Cysteine-Type Endopeptidase Activity Involved In Apoptotic Signaling Pathway (GO:2001267)	1/10	0.348613	0.763126	0	0	2.53938	2.67598	ST18
Notch Signaling Involved In Heart Development (GO:0061314)	1/10	0.348613	0.763126	0	0	2.53938	2.67598	RBPJ
SRP-dependent Cotranslational Protein Targeting To Membrane (GO:0006614)	1/10	0.348613	0.763126	0	0	2.53938	2.67598	SEC61A2
Regulation Of Inclusion Body Assembly (GO:0090083)	1/10	0.348613	0.763126	0	0	2.53938	2.67598	DNAJB2
Acidic Amino Acid Transport (GO:0015800)	1/10	0.348613	0.763126	0	0	2.53938	2.67598	SLC1A3
Angiogenesis Involved In Wound Healing (GO:0060055)	1/10	0.348613	0.763126	0	0	2.53938	2.67598	MCAM
Regulation Of Mitotic Sister Chromatid Separation (GO:0010965)	1/10	0.348613	0.763126	0	0	2.53938	2.67598	CDK5RAP2
Regulation Of Nuclear-Transcribed mRNA Catabolic Process, Nonsense-Mediated Decay (GO:2000622)	1/10	0.348613	0.763126	0	0	2.53938	2.67598	NBAS
Basement Membrane Organization (GO:0071711)	1/10	0.348613	0.763126	0	0	2.53938	2.67598	FLRT2
Regulation Of Peptidyl-Lysine Acetylation (GO:2000756)	1/10	0.348613	0.763126	0	0	2.53938	2.67598	PRKAA2
Regulation Of Phospholipase Activity (GO:0010517)	1/10	0.348613	0.763126	0	0	2.53938	2.67598	FGFR2
calcineurin-NFAT Signaling Cascade (GO:0033173)	1/10	0.348613	0.763126	0	0	2.53938	2.67598	PPP3CB
Cellular Response To Cholesterol (GO:0071397)	1/10	0.348613	0.763126	0	0	2.53938	2.67598	OSBPL7
Regulation Of Triglyceride Catabolic Process (GO:0010896)	1/10	0.348613	0.763126	0	0	2.53938	2.67598	SORL1
Sarcoplasmic Reticulum Calcium Ion Transport (GO:0070296)	1/10	0.348613	0.763126	0	0	2.53938	2.67598	RYR3
snRNA Transcription By RNA Polymerase II (GO:0042795)	1/10	0.348613	0.763126	0	0	2.53938	2.67598	ICE1
Engulfment Of Apoptotic Cell (GO:0043652)	1/10	0.348613	0.763126	0	0	2.53938	2.67598	MEGF10
Surfactant Homeostasis (GO:0043129)	1/10	0.348613	0.763126	0	0	2.53938	2.67598	CTSH
Fatty Acid Homeostasis (GO:0055089)	1/10	0.348613	0.763126	0	0	2.53938	2.67598	PRKAA2
Glycine Transport (GO:0015816)	1/10	0.348613	0.763126	0	0	2.53938	2.67598	SLC6A9
Urogenital System Development (GO:0001655)	1/10	0.348613	0.763126	0	0	2.53938	2.67598	EPHB3
Very-Low-Density Lipoprotein Particle Assembly (GO:0034379)	1/10	0.348613	0.763126	0	0	2.53938	2.67598	MFSD2A
Insulin-Like Growth Factor Receptor Signaling Pathway (GO:0048009)	1/10	0.348613	0.763126	0	0	2.53938	2.67598	GIGYF1
Maintenance Of Synapse Structure (GO:0099558)	1/10	0.348613	0.763126	0	0	2.53938	2.67598	NLGN1
Monocyte Differentiation (GO:0030224)	1/10	0.348613	0.763126	0	0	2.53938	2.67598	PPARG
Negative Regulation Of T-helper Cell Differentiation (GO:0045623)	1/10	0.348613	0.763126	0	0	2.53938	2.67598	SMAD7
Negative Regulation Of Activated T Cell Proliferation (GO:0046007)	1/10	0.348613	0.763126	0	0	2.53938	2.67598	SCRIB
Negative Regulation Of Centrosome Duplication (GO:0010826)	1/10	0.348613	0.763126	0	0	2.53938	2.67598	CDK5RAP2
Negative Regulation Of Hydrogen Peroxide-Induced Cell Death (GO:1903206)	1/10	0.348613	0.763126	0	0	2.53938	2.67598	HGF
Negative Regulation Of Sprouting Angiogenesis (GO:1903671)	1/10	0.348613	0.763126	0	0	2.53938	2.67598	SEMA6A
Nuclear RNA Surveillance (GO:0071027)	1/10	0.348613	0.763126	0	0	2.53938	2.67598	ZC3H4
Positive Regulation Of Actin Nucleation (GO:0051127)	1/10	0.348613	0.763126	0	0	2.53938	2.67598	WASF2
Positive Regulation Of Attachment Of Spindle Microtubules To Kinetochore (GO:0051987)	1/10	0.348613	0.763126	0	0	2.53938	2.67598	SIRT2
Positive Regulation Of Autophagy Of Mitochondrion (GO:1903599)	1/10	0.348613	0.763126	0	0	2.53938	2.67598	FBXO7
Positive Regulation Of Cholesterol Metabolic Process (GO:0090205)	1/10	0.348613	0.763126	0	0	2.53938	2.67598	SREBF1
Positive Regulation Of Nitric-Oxide Synthase Biosynthetic Process (GO:0051770)	1/10	0.348613	0.763126	0	0	2.53938	2.67598	IL33
Progesterone Receptor Signaling Pathway (GO:0050847)	1/10	0.348613	0.763126	0	0	2.53938	2.67598	PGR
Prostaglandin Transport (GO:0015732)	1/10	0.348613	0.763126	0	0	2.53938	2.67598	SLCO2A1
Protein Localization To Endosome (GO:0036010)	1/10	0.348613	0.763126	0	0	2.53938	2.67598	MICALL1
Regulation Of ERAD Pathway (GO:1904292)	1/10	0.348613	0.763126	0	0	2.53938	2.67598	RNFT1
Regulation Of Calcium Ion Import Across Plasma Membrane (GO:1905664)	1/10	0.348613	0.763126	0	0	2.53938	2.67598	PPP3CB
Regulation Of Epithelial Cell Migration (GO:0010632)	3/50	0.350243	0.763126	0	0	1.45938	1.53108	DOCK5;CTSH;DOCK1
Regulation Of Mitochondrion Organization (GO:0010821)	3/50	0.350243	0.763126	0	0	1.45938	1.53108	USP36;SREBF1;FBXW7
Positive Regulation Of Transport (GO:0051050)	3/50	0.350243	0.763126	0	0	1.45938	1.53108	NUMA1;SPAG5;SGK2
Regulation Of Endothelial Cell Proliferation (GO:0001936)	5/93	0.351384	0.763126	0	0	1.29939	1.359	PPP1R16B;TIE1;AKT3;PLXNB3;SULF1
Cellular Response To Hypoxia (GO:0071456)	4/72	0.357393	0.763126	0	0	1.34505	1.38395	SLC8A3;PPARG;SIRT2;HIPK2
Second-Messenger-Mediated Signaling (GO:0019932)	4/72	0.357393	0.763126	0	0	1.34505	1.38395	NEUROD1;MCTP1;GPR62;NUDT4
Negative Regulation Of Catabolic Process (GO:0009895)	4/72	0.357393	0.763126	0	0	1.34505	1.38395	SGTA;FLNA;SIRT2;HIPK2
Positive Regulation Of Protein Localization To Nucleus (GO:1900182)	4/72	0.357393	0.763126	0	0	1.34505	1.38395	CARD10;PPP3CB;JUP;FLNA
Muscle Contraction (GO:0006936)	5/94	0.359769	0.763126	0	0	1.28473	1.31336	GAMT;GNAO1;SCN7A;ADRA1D;RYR3
Regulation Of Macrophage Derived Foam Cell Differentiation (GO:0010743)	2/30	0.36042	0.763126	0	0	1.63279	1.66623	ABCA5;PPARG
Response To Epidermal Growth Factor (GO:0070849)	2/30	0.36042	0.763126	0	0	1.63279	1.66623	PTPN11;PDE8A
Mitotic G2 DNA Damage Checkpoint Signaling (GO:0007095)	2/30	0.36042	0.763126	0	0	1.63279	1.66623	FZR1;FOXN3
Negative Regulation Of Epithelial To Mesenchymal Transition (GO:0010719)	2/30	0.36042	0.763126	0	0	1.63279	1.66623	EPHA4;SMAD7
Phagocytosis, Engulfment (GO:0006911)	2/30	0.36042	0.763126	0	0	1.63279	1.66623	MEGF10;DOCK1
Positive Regulation Of Cell Communication (GO:0010647)	2/30	0.36042	0.763126	0	0	1.63279	1.66623	LGI1;KCTD13
Positive Regulation Of Protein Targeting To Mitochondrion (GO:1903955)	2/30	0.36042	0.763126	0	0	1.63279	1.66623	USP36;FBXW7
Positive Regulation Of Intracellular Signal Transduction (GO:1902533)	24/525	0.361639	0.763126	0	0	1.0968	1.11556	DDR1;NLGN1;NDFIP1;GPR37;VWF;UNC5B;HGF;ADRA1D;SEMA3E;PTPRJ;SEPTIN4;GPR62;LITAF;PTP4A3;FRMD6;ERBB3;FLNA;PPARG;PLXNB1;TAB2;CORO7;EXTL3;FGFR2;BRD4
Negative Regulation Of Gene Expression, Epigenetic (GO:0045814)	3/51	0.361818	0.763126	0	0	1.4289	1.45264	HDAC5;KMT2D;SIRT2
Proteasome-Mediated Ubiquitin-Dependent Protein Catabolic Process (GO:0043161)	15/319	0.362384	0.763126	0	0	1.12918	1.14618	FBXW7;SMURF1;SGTA;FBXL18;SIRT2;DNAJB2;UBE2W;SPSB1;COP1;FZR1;KCTD13;FBXO3;RFFL;FBXO7;UBE2K
Protein Modification Process (GO:0036211)	32/711	0.365819	0.763126	0	0	1.07933	1.08539	LTK;PRKAA2;CAMK2A;PTPRJ;RSKR;PPP1CB;PPP3CB;MAN2A2;FUT9;FASTK;AKT3;ABL1;PIM3;SBF1;PRKACB;EPHB1;EPHB3;PDK1;MAP4K4;CDK18;EPHA4;CDK19;DMPK;PTPN11;HIPK2;LATS1;WNK1;PRKCQ;TNIK;SGK2;TAF2;PTPN3
Cellular Response To Decreased Oxygen Levels (GO:0036294)	4/73	0.36701	0.763126	0	0	1.32549	1.32862	SLC8A3;PPARG;SIRT2;HIPK2
Positive Regulation Of Epithelial Cell Migration (GO:0010634)	5/95	0.368161	0.763126	0	0	1.27038	1.26941	DOCK5;ABL1;CTSH;DOCK1;MAP4K4
Positive Regulation Of Transmembrane Receptor Protein Serine/Threonine Kinase Signaling Pathway (GO:0090100)	5/95	0.368161	0.763126	0	0	1.27038	1.26941	NUMA1;PPARG;RBPJ;SULF1;HIPK2
Plasma Membrane Bounded Cell Projection Assembly (GO:0120031)	13/275	0.369592	0.763126	0	0	1.13527	1.13	ACTR2;FHDC1;AIF1L;FGD3;DNM3;SHTN1;TCTN1;FLNA;CEP250;TNIK;PCNT;CFAP54;MAP4K4
Regulation Of Peptide Hormone Secretion (GO:0090276)	3/52	0.373361	0.763126	0	0	1.39967	1.37897	NEUROD1;PPP3CB;CHD7
Neurotransmitter Transport (GO:0006836)	3/52	0.373361	0.763126	0	0	1.39967	1.37897	STXBP2;SLC1A3;LIN7A
Positive Regulation Of Transcription Initiation By RNA Polymerase II (GO:0060261)	3/52	0.373361	0.763126	0	0	1.39967	1.37897	MED12;MDC1;TAF2
Regulation Of Protein Binding (GO:0043393)	6/118	0.375017	0.763126	0	0	1.22507	1.20153	DNAJB2;HDAC5;STYX;PKD1;SORL1;HIPK2
Positive Regulation Of Cell Cycle Process (GO:0090068)	6/118	0.375017	0.763126	0	0	1.22507	1.20153	NUMA1;SPAG5;LRP5;TGFA;MAD1L1;SIRT2
Regulation Of Extrinsic Apoptotic Signaling Pathway Via Death Domain Receptors (GO:1902041)	2/31	0.375668	0.763126	0	0	1.5764	1.54337	TMBIM1;RFFL
Regulation Of Macrophage Activation (GO:0043030)	2/31	0.375668	0.763126	0	0	1.5764	1.54337	IL33;LRFN5
Bile Acid Metabolic Process (GO:0008206)	2/31	0.375668	0.763126	0	0	1.5764	1.54337	CYP27A1;OSBPL7
Regulation Of Protein Autophosphorylation (GO:0031952)	2/31	0.375668	0.763126	0	0	1.5764	1.54337	RASSF2;CALM1
Cardiac Muscle Tissue Morphogenesis (GO:0055008)	2/31	0.375668	0.763126	0	0	1.5764	1.54337	FGFR2;SMAD7
Negative Regulation Of Cell-Matrix Adhesion (GO:0001953)	2/31	0.375668	0.763126	0	0	1.5764	1.54337	SEMA3E;MAP4K4
Negative Regulation Of Developmental Growth (GO:0048640)	2/31	0.375668	0.763126	0	0	1.5764	1.54337	MAG;DCC
Positive Regulation Of Cholesterol Transport (GO:0032376)	2/31	0.375668	0.763126	0	0	1.5764	1.54337	ABCA5;PPARG
Positive Regulation Of Lamellipodium Organization (GO:1902745)	2/31	0.375668	0.763126	0	0	1.5764	1.54337	ACTR2;WASF2
Presynaptic Endocytosis (GO:0140238)	2/31	0.375668	0.763126	0	0	1.5764	1.54337	DNM3;NLGN1
Receptor Signaling Pathway Via STAT (GO:0097696)	2/31	0.375668	0.763126	0	0	1.5764	1.54337	STAT6;PKD1
Regulation Of Cilium Movement (GO:0003352)	1/11	0.375952	0.763126	0	0	2.28532	2.23572	CFAP206
Regulation Of Endocytic Recycling (GO:2001135)	1/11	0.375952	0.763126	0	0	2.28532	2.23572	SORL1
Regulation Of Homotypic Cell-Cell Adhesion (GO:0034110)	1/11	0.375952	0.763126	0	0	2.28532	2.23572	PRKCQ
Regulation Of Keratinocyte Migration (GO:0051547)	1/11	0.375952	0.763126	0	0	2.28532	2.23572	MAP4K4
Regulation Of Muscle System Process (GO:0090257)	1/11	0.375952	0.763126	0	0	2.28532	2.23572	ATP1A2
Aspartate Family Amino Acid Catabolic Process (GO:0009068)	1/11	0.375952	0.763126	0	0	2.28532	2.23572	ASPA
Base-Excision Repair, AP Site Formation (GO:0006285)	1/11	0.375952	0.763126	0	0	2.28532	2.23572	NEIL2
Calcineurin-Mediated Signaling (GO:0097720)	1/11	0.375952	0.763126	0	0	2.28532	2.23572	PPP3CB
Regulation Of Protein Exit From Endoplasmic Reticulum (GO:0070861)	1/11	0.375952	0.763126	0	0	2.28532	2.23572	SORL1
Regulation Of Pseudopodium Assembly (GO:0031272)	1/11	0.375952	0.763126	0	0	2.28532	2.23572	CDC42EP1
Regulation Of Response To Oxidative Stress (GO:1902882)	1/11	0.375952	0.763126	0	0	2.28532	2.23572	MCTP1
Cellular Response To Fluid Shear Stress (GO:0071498)	1/11	0.375952	0.763126	0	0	2.28532	2.23572	MEF2C
Regulation Of Type II Interferon-Mediated Signaling Pathway (GO:0060334)	1/11	0.375952	0.763126	0	0	2.28532	2.23572	PPARG
Cellular Response To Thyroid Hormone Stimulus (GO:0097067)	1/11	0.375952	0.763126	0	0	2.28532	2.23572	CTSH
Central Nervous System Neuron Axonogenesis (GO:0021955)	1/11	0.375952	0.763126	0	0	2.28532	2.23572	EPHB1
Response To Nitric Oxide (GO:0071731)	1/11	0.375952	0.763126	0	0	2.28532	2.23572	KCNC2
Detection Of Light Stimulus Involved In Sensory Perception (GO:0050962)	1/11	0.375952	0.763126	0	0	2.28532	2.23572	CEP250
Detection Of Light Stimulus Involved In Visual Perception (GO:0050908)	1/11	0.375952	0.763126	0	0	2.28532	2.23572	CEP250
Retinoic Acid Receptor Signaling Pathway (GO:0048384)	1/11	0.375952	0.763126	0	0	2.28532	2.23572	PPARG
Skeletal Muscle Fiber Development (GO:0048741)	1/11	0.375952	0.763126	0	0	2.28532	2.23572	PPP3CB
Smooth Muscle Cell Differentiation (GO:0051145)	1/11	0.375952	0.763126	0	0	2.28532	2.23572	MEF2C
Sulfate Transport (GO:0008272)	1/11	0.375952	0.763126	0	0	2.28532	2.23572	SLC26A11
Inner Ear Receptor Cell Stereocilium Organization (GO:0060122)	1/11	0.375952	0.763126	0	0	2.28532	2.23572	TPRN
Intrinsic Apoptotic Signaling Pathway In Response To Oxidative Stress (GO:0008631)	1/11	0.375952	0.763126	0	0	2.28532	2.23572	PDK1
Lipoprotein Transport (GO:0042953)	1/11	0.375952	0.763126	0	0	2.28532	2.23572	PPARG
Lysosomal Microautophagy (GO:0016237)	1/11	0.375952	0.763126	0	0	2.28532	2.23572	SNX33
Magnesium Ion Transport (GO:0015693)	1/11	0.375952	0.763126	0	0	2.28532	2.23572	NIPAL4
Melanocyte Differentiation (GO:0030318)	1/11	0.375952	0.763126	0	0	2.28532	2.23572	MEF2C
Mitochondrial Genome Maintenance (GO:0000002)	1/11	0.375952	0.763126	0	0	2.28532	2.23572	SLC25A36
Negative Regulation Of RNA Metabolic Process (GO:0051253)	1/11	0.375952	0.763126	0	0	2.28532	2.23572	PTBP3
Negative Regulation Of Cellular Response To Vascular Endothelial Growth Factor Stimulus (GO:1902548)	1/11	0.375952	0.763126	0	0	2.28532	2.23572	SEMA6A
Negative Regulation Of Heart Contraction (GO:0045822)	1/11	0.375952	0.763126	0	0	2.28532	2.23572	ATP1A2
Negative Regulation Of Microtubule Polymerization (GO:0031115)	1/11	0.375952	0.763126	0	0	2.28532	2.23572	TUBB4A
Negative Regulation Of Myotube Differentiation (GO:0010832)	1/11	0.375952	0.763126	0	0	2.28532	2.23572	HDAC5
Negative Regulation Of Nuclear-Transcribed mRNA Catabolic Process, Deadenylation-Dependent Decay (GO:1900152)	1/11	0.375952	0.763126	0	0	2.28532	2.23572	PAIP1
Negative Regulation Of Platelet-Derived Growth Factor Receptor Signaling Pathway (GO:0010642)	1/11	0.375952	0.763126	0	0	2.28532	2.23572	PTPRJ
Negative Regulation Of Vascular Permeability (GO:0043116)	1/11	0.375952	0.763126	0	0	2.28532	2.23572	PTPRJ
Neurotransmitter Uptake (GO:0001504)	1/11	0.375952	0.763126	0	0	2.28532	2.23572	SLC1A3
Neutrophil Activation Involved In Immune Response (GO:0002283)	1/11	0.375952	0.763126	0	0	2.28532	2.23572	STXBP2
Phagosome-Lysosome Fusion (GO:0090385)	1/11	0.375952	0.763126	0	0	2.28532	2.23572	RAB34
Phasic Smooth Muscle Contraction (GO:0014821)	1/11	0.375952	0.763126	0	0	2.28532	2.23572	GDNF
Phosphatidylinositol-3-Phosphate Biosynthetic Process (GO:0036092)	1/11	0.375952	0.763126	0	0	2.28532	2.23572	PIK3C2B
Positive Regulation Of Branching Involved In Ureteric Bud Morphogenesis (GO:0090190)	1/11	0.375952	0.763126	0	0	2.28532	2.23572	GDNF
Positive Regulation Of Circadian Rhythm (GO:0042753)	1/11	0.375952	0.763126	0	0	2.28532	2.23572	NLGN1
Positive Regulation Of Cytoplasmic Transport (GO:1903651)	1/11	0.375952	0.763126	0	0	2.28532	2.23572	SORL1
Positive Regulation Of Endoplasmic Reticulum Unfolded Protein Response (GO:1900103)	1/11	0.375952	0.763126	0	0	2.28532	2.23572	TMEM33
Positive Regulation Of Mitotic Cell Cycle Spindle Assembly Checkpoint (GO:0090267)	1/11	0.375952	0.763126	0	0	2.28532	2.23572	MAD1L1
Positive Regulation Of Protein Exit From Endoplasmic Reticulum (GO:0070863)	1/11	0.375952	0.763126	0	0	2.28532	2.23572	SORL1
Positive Regulation Of Protein Maturation (GO:1903319)	1/11	0.375952	0.763126	0	0	2.28532	2.23572	CCBE1
Positive Regulation Of Pseudopodium Assembly (GO:0031274)	1/11	0.375952	0.763126	0	0	2.28532	2.23572	CDC42EP1
Positive Regulation Of Spindle Checkpoint (GO:0090232)	1/11	0.375952	0.763126	0	0	2.28532	2.23572	MAD1L1
Presynapse Organization (GO:0099172)	1/11	0.375952	0.763126	0	0	2.28532	2.23572	NLGN1
Regulation Of T Cell Apoptotic Process (GO:0070232)	1/11	0.375952	0.763126	0	0	2.28532	2.23572	PRKCQ
Regulation Of T-helper 17 Cell Differentiation (GO:2000319)	1/11	0.375952	0.763126	0	0	2.28532	2.23572	SMAD7
Regulation Of Astrocyte Differentiation (GO:0048710)	1/11	0.375952	0.763126	0	0	2.28532	2.23572	EPHA4
Positive Regulation Of Supramolecular Fiber Organization (GO:1902905)	5/96	0.376554	0.763748	0	0	1.25636	1.22708	BAIAP2L2;NUMA1;CDC42EP1;SLAIN1;CDK5RAP2
Positive Regulation Of Phosphorylation (GO:0042327)	11/231	0.377178	0.764414	0	0	1.14378	1.11523	DDR1;RALBP1;LTK;ERBB3;HGF;TIE1;KRAS;TNIK;EFNA5;MOB3B;FGFR2
Regulation Of Alternative mRNA Splicing, Via Spliceosome (GO:0000381)	3/53	0.384862	0.773664	0	0	1.3716	1.3097	RBM25;TIA1;CELF4
Monocarboxylic Acid Metabolic Process (GO:0032787)	5/97	0.384945	0.773664	0	0	1.24264	1.18629	GAMT;FA2H;GATM;GPAM;ACSL3
Regulation Of Plasma Membrane Bounded Cell Projection Assembly (GO:0120032)	4/75	0.386214	0.773664	0	0	1.28802	1.22537	PPP1R16B;TBC1D1;DAAM2;TBC1D16
Regulation Of Stress Fiber Assembly (GO:0051492)	4/75	0.386214	0.773664	0	0	1.28802	1.22537	ARHGEF10;ARAP1;WASF2;SORBS3
NIK/NF-kappaB Signaling (GO:0038061)	2/32	0.390765	0.773664	0	0	1.52378	1.43182	CARD10;TAB2
Amide Transport (GO:0042886)	2/32	0.390765	0.773664	0	0	1.52378	1.43182	SLC1A3;SLC25A32
Regulation Of Ubiquitin-Protein Transferase Activity (GO:0051438)	2/32	0.390765	0.773664	0	0	1.52378	1.43182	FBXW7;SMAD7
Respiratory System Development (GO:0060541)	2/32	0.390765	0.773664	0	0	1.52378	1.43182	CHD7;FGFR2
Glycosphingolipid Metabolic Process (GO:0006687)	2/32	0.390765	0.773664	0	0	1.52378	1.43182	ABCA2;FUT9
Negative Regulation Of G1/S Transition Of Mitotic Cell Cycle (GO:2000134)	2/32	0.390765	0.773664	0	0	1.52378	1.43182	WEE1;MYO16
Negative Regulation Of Proteasomal Ubiquitin-Dependent Protein Catabolic Process (GO:0032435)	2/32	0.390765	0.773664	0	0	1.52378	1.43182	SGTA;STYX
Neural Tube Closure (GO:0001843)	2/32	0.390765	0.773664	0	0	1.52378	1.43182	SCRIB;PHACTR4
Proteoglycan Biosynthetic Process (GO:0030166)	2/32	0.390765	0.773664	0	0	1.52378	1.43182	NDST3;EXTL3
Regulation Of Focal Adhesion Assembly (GO:0051893)	3/54	0.396314	0.773664	0	0	1.34464	1.24453	PTPRJ;EFNA5;MAP4K4
Regulation Of Lipid Metabolic Process (GO:0019216)	3/54	0.396314	0.773664	0	0	1.34464	1.24453	PPARG;CCDC3;CERS2
Negative Regulation Of Protein Catabolic Process (GO:0042177)	3/54	0.396314	0.773664	0	0	1.34464	1.24453	FLNA;SIRT2;PTPN3
Peptidyl-Tyrosine Modification (GO:0018212)	3/54	0.396314	0.773664	0	0	1.34464	1.24453	EPHA4;ABL1;FGFR2
Ras Protein Signal Transduction (GO:0007265)	7/144	0.400365	0.773664	0	0	1.1683	1.06944	SHTN1;RTKN;RASGRF2;GNA12;KRAS;RASGRP3;PHACTR4
Membrane Organization (GO:0061024)	8/167	0.402098	0.773664	0	0	1.15051	1.04818	BAIAP2L2;DMPK;TMEM33;TOR1AIP2;CNTN2;ATP10B;VPS37A;EXOC5
C-terminal Protein Amino Acid Modification (GO:0018410)	1/12	0.402145	0.773664	0	0	2.07746	1.89244	AGBL5
Regulation Of Chromosome Separation (GO:1905818)	1/12	0.402145	0.773664	0	0	2.07746	1.89244	NUMA1
C4-dicarboxylate Transport (GO:0015740)	1/12	0.402145	0.773664	0	0	2.07746	1.89244	SLC13A5
Regulation Of Hematopoietic Stem Cell Differentiation (GO:1902036)	1/12	0.402145	0.773664	0	0	2.07746	1.89244	SETD1A
acetyl-CoA Biosynthetic Process (GO:0006085)	1/12	0.402145	0.773664	0	0	2.07746	1.89244	DIP2A
Adipose Tissue Development (GO:0060612)	1/12	0.402145	0.773664	0	0	2.07746	1.89244	LRP5
Adult Locomotory Behavior (GO:0008344)	1/12	0.402145	0.773664	0	0	2.07746	1.89244	GDNF
Attachment Of Mitotic Spindle Microtubules To Kinetochore (GO:0051315)	1/12	0.402145	0.773664	0	0	2.07746	1.89244	MAD1L1
cAMP Metabolic Process (GO:0046058)	1/12	0.402145	0.773664	0	0	2.07746	1.89244	ADCY10
Regulation Of Platelet-Derived Growth Factor Receptor Signaling Pathway (GO:0010640)	1/12	0.402145	0.773664	0	0	2.07746	1.89244	PTPRJ
Cardiolipin Metabolic Process (GO:0032048)	1/12	0.402145	0.773664	0	0	2.07746	1.89244	LCLAT1
Regulation Of Sensory Perception (GO:0051931)	1/12	0.402145	0.773664	0	0	2.07746	1.89244	ZFHX2
Cellular Response To Acidic pH (GO:0071468)	1/12	0.402145	0.773664	0	0	2.07746	1.89244	PKD2L1
Relaxation Of Cardiac Muscle (GO:0055119)	1/12	0.402145	0.773664	0	0	2.07746	1.89244	ATP1A2
Response To Muramyl Dipeptide (GO:0032495)	1/12	0.402145	0.773664	0	0	2.07746	1.89244	ERBIN
Response To Thyroid Hormone (GO:0097066)	1/12	0.402145	0.773664	0	0	2.07746	1.89244	CTSH
Endochondral Bone Morphogenesis (GO:0060350)	1/12	0.402145	0.773664	0	0	2.07746	1.89244	MEF2C
snRNA Transcription (GO:0009301)	1/12	0.402145	0.773664	0	0	2.07746	1.89244	ICE1
Spinal Cord Development (GO:0021510)	1/12	0.402145	0.773664	0	0	2.07746	1.89244	PKD1
Synaptic Membrane Adhesion (GO:0099560)	1/12	0.402145	0.773664	0	0	2.07746	1.89244	LRFN5
Folic Acid Metabolic Process (GO:0046655)	1/12	0.402145	0.773664	0	0	2.07746	1.89244	SLC25A32
Lipoprotein Localization (GO:0044872)	1/12	0.402145	0.773664	0	0	2.07746	1.89244	PPARG
Morphogenesis Of A Polarized Epithelium (GO:0001738)	1/12	0.402145	0.773664	0	0	2.07746	1.89244	SCRIB
Negative Regulation Of JUN Kinase Activity (GO:0043508)	1/12	0.402145	0.773664	0	0	2.07746	1.89244	MAPK8IP1
Negative Regulation Of Cardiac Muscle Hypertrophy (GO:0010614)	1/12	0.402145	0.773664	0	0	2.07746	1.89244	PPARG
Negative Regulation Of Complement Activation (GO:0045916)	1/12	0.402145	0.773664	0	0	2.07746	1.89244	SVEP1
Negative Regulation Of Substrate Adhesion-Dependent Cell Spreading (GO:1900025)	1/12	0.402145	0.773664	0	0	2.07746	1.89244	EFNA5
Negative Regulation Of Voltage-Gated Calcium Channel Activity (GO:1901386)	1/12	0.402145	0.773664	0	0	2.07746	1.89244	PPP3CB
Neutrophil Mediated Immunity (GO:0002446)	1/12	0.402145	0.773664	0	0	2.07746	1.89244	STXBP2
Nuclear Body Organization (GO:0030575)	1/12	0.402145	0.773664	0	0	2.07746	1.89244	HIPK2
Positive Regulation By Symbiont Of Entry Into Host (GO:0075294)	1/12	0.402145	0.773664	0	0	2.07746	1.89244	TRIM11
Positive Regulation Of CD4-positive, Alpha-Beta T Cell Activation (GO:2000516)	1/12	0.402145	0.773664	0	0	2.07746	1.89244	PRKCQ
Positive Regulation Of T Cell Chemotaxis (GO:0010820)	1/12	0.402145	0.773664	0	0	2.07746	1.89244	WNK1
Positive Regulation Of Alcohol Biosynthetic Process (GO:1902932)	1/12	0.402145	0.773664	0	0	2.07746	1.89244	SREBF1
Positive Regulation Of mRNA Metabolic Process (GO:1903313)	1/12	0.402145	0.773664	0	0	2.07746	1.89244	PRR5L
Positive Regulation Of Neuroinflammatory Response (GO:0150078)	1/12	0.402145	0.773664	0	0	2.07746	1.89244	IL33
Positive Regulation Of Protein Localization To Cell Surface (GO:2000010)	1/12	0.402145	0.773664	0	0	2.07746	1.89244	SNX33
Positive Regulation Of Regulated Secretory Pathway (GO:1903307)	1/12	0.402145	0.773664	0	0	2.07746	1.89244	NLGN1
Positive Regulation Of Ruffle Assembly (GO:1900029)	1/12	0.402145	0.773664	0	0	2.07746	1.89244	NLGN1
Positive Regulation Of Vascular Endothelial Cell Proliferation (GO:1905564)	1/12	0.402145	0.773664	0	0	2.07746	1.89244	AKT3
Positive Regulation Of Viral Entry Into Host Cell (GO:0046598)	1/12	0.402145	0.773664	0	0	2.07746	1.89244	TRIM11
Positive Regulation Of Voltage-Gated Calcium Channel Activity (GO:1901387)	1/12	0.402145	0.773664	0	0	2.07746	1.89244	PPP3CB
Protein Heterotetramerization (GO:0051290)	1/12	0.402145	0.773664	0	0	2.07746	1.89244	PKD1
Pyrimidine Deoxyribonucleotide Catabolic Process (GO:0009223)	1/12	0.402145	0.773664	0	0	2.07746	1.89244	NEIL2
Quaternary Ammonium Group Transport (GO:0015697)	1/12	0.402145	0.773664	0	0	2.07746	1.89244	SLC25A19
Regulation Of Cell Communication By Electrical Coupling (GO:0010649)	1/12	0.402145	0.773664	0	0	2.07746	1.89244	CALM1
Protein Localization (GO:0008104)	16/351	0.402784	0.773664	0	0	1.09253	0.993498	SMURF1;STXBP2;ERBIN;ASPSCR1;VPS13A;PEX13;ANO1;PACS2;PARD3;CROCC;INSC;KIF13A;RAB18;FLNA;CEP250;ARL5A
Actomyosin Structure Organization (GO:0031032)	4/77	0.405342	0.773664	0	0	1.2526	1.13112	FHOD3;CSRP1;KCTD13;FHDC1
Negative Regulation Of Blood Vessel Morphogenesis (GO:2000181)	4/77	0.405342	0.773664	0	0	1.2526	1.13112	SEMA6A;PPARG;SEMA3E;SULF1
Positive Regulation Of JNK Cascade (GO:0046330)	4/77	0.405342	0.773664	0	0	1.2526	1.13112	RASSF2;TNIK;MAPK8IP1;HIPK2
Regulation Of Potassium Ion Transmembrane Transport (GO:1901379)	2/33	0.405694	0.773664	0	0	1.47454	1.33027	KCNIP4;FLNA
Regulation Of Sprouting Angiogenesis (GO:1903670)	2/33	0.405694	0.773664	0	0	1.47454	1.33027	PPP1R16B;SEMA6A
Regulation Of Type I Interferon-Mediated Signaling Pathway (GO:0060338)	2/33	0.405694	0.773664	0	0	1.47454	1.33027	PTPN11;UBE2K
Ubiquitin-Dependent Protein Catabolic Process Via The Multivesicular Body Sorting Pathway (GO:0043162)	2/33	0.405694	0.773664	0	0	1.47454	1.33027	MVB12B;VPS37A
Lung Development (GO:0030324)	2/33	0.405694	0.773664	0	0	1.47454	1.33027	PKD1;FGFR2
Monoubiquitinated Protein Deubiquitination (GO:0035520)	2/33	0.405694	0.773664	0	0	1.47454	1.33027	ENY2;TAF2
Phosphatidic Acid Metabolic Process (GO:0046473)	2/33	0.405694	0.773664	0	0	1.47454	1.33027	GPAM;LCLAT1
Positive Regulation Of Epidermal Growth Factor Receptor Signaling Pathway (GO:0045742)	2/33	0.405694	0.773664	0	0	1.47454	1.33027	FBXW7;TGFA
Positive Regulation Of Establishment Of Protein Localization To Mitochondrion (GO:1903749)	2/33	0.405694	0.773664	0	0	1.47454	1.33027	USP36;FBXW7
Regulation Of Activated T Cell Proliferation (GO:0046006)	2/33	0.405694	0.773664	0	0	1.47454	1.33027	IGFBP2;SCRIB
Regulation Of Amyloid-Beta Formation (GO:1902003)	2/33	0.405694	0.773664	0	0	1.47454	1.33027	EPHA4;SORL1
Phosphatidylcholine Metabolic Process (GO:0046470)	3/55	0.407707	0.776929	0	0	1.31871	1.18316	CHKA;MBOAT1;MFSD2A
Positive Regulation Of DNA-templated Transcription (GO:0045893)	54/1243	0.414162	0.78102	0	0	1.03977	0.916559	CSRNP3;ICE1;TCF20;RORB;RBPJ;LITAF;PKD1;MED12;PPP3CB;SALL1;SIN3A;CDK5RAP2;ACTR2;SREBF1;MEF2C;NCOA6;NCOA3;HGF;TFEB;TET1;OLIG1;OLIG2;POU3F2;SOX10;SIRT2;PPARG;PGR;CREB5;KMT2D;HDAC5;ENY2;MYRF;KMT2B;STXBP2;LRP5;BICRA;NEUROD1;NPAT;ABL1;STAT6;BCL9L;BRD4;BPTF;IL33;ZFHX3;JUP;BCL11B;ST18;HIPK2;MEIS1;NFIA;GDNF;TAF2;FGFR2
Mitotic DNA Damage Checkpoint Signaling (GO:0044773)	3/56	0.419035	0.78102	0	0	1.29376	1.12531	MDC1;FZR1;FOXN3
Positive Regulation Of DNA-templated Transcription Initiation (GO:2000144)	3/56	0.419035	0.78102	0	0	1.29376	1.12531	MED12;MDC1;TAF2
Enzyme-Linked Receptor Protein Signaling Pathway (GO:0007167)	6/124	0.420227	0.78102	0	0	1.16241	1.00776	DDR1;LTK;EFS;ERBB3;TIE1;FGFR2
Protein Dephosphorylation (GO:0006470)	6/124	0.420227	0.78102	0	0	1.16241	1.00776	PPP1CB;PPP3CB;PTPRJ;PTPN11;SBF1;PTPN3
Regulation Of Interleukin-17 Production (GO:0032660)	2/34	0.420445	0.78102	0	0	1.42839	1.23762	RFTN1;PRKCQ
Cellular Response To Vascular Endothelial Growth Factor Stimulus (GO:0035924)	2/34	0.420445	0.78102	0	0	1.42839	1.23762	SEMA6A;GAB1
Embryonic Skeletal System Development (GO:0048706)	2/34	0.420445	0.78102	0	0	1.42839	1.23762	SULF1;DSCAML1
Sister Chromatid Segregation (GO:0000819)	2/34	0.420445	0.78102	0	0	1.42839	1.23762	LATS1;SPAG5
Histone Deubiquitination (GO:0016578)	2/34	0.420445	0.78102	0	0	1.42839	1.23762	ENY2;TAF2
Membrane Protein Proteolysis (GO:0033619)	2/34	0.420445	0.78102	0	0	1.42839	1.23762	CTSH;PRKCQ
Negative Regulation Of Ras Protein Signal Transduction (GO:0046580)	2/34	0.420445	0.78102	0	0	1.42839	1.23762	KCTD13;SCAI
Negative Regulation Of Mitotic Cell Cycle (GO:0045930)	2/34	0.420445	0.78102	0	0	1.42839	1.23762	SCRIB;PTPN3
Regulation Of DNA Biosynthetic Process (GO:2000278)	2/34	0.420445	0.78102	0	0	1.42839	1.23762	HGF;SMG5
Dephosphorylation (GO:0016311)	7/147	0.421073	0.78102	0	0	1.14309	0.988715	PPP1CB;PPP3CB;PTPRJ;PTPN11;SBF1;DUSP15;PTPN3
Protein Glycosylation (GO:0006486)	7/147	0.421073	0.78102	0	0	1.14309	0.988715	GALNT6;GAL3ST1;GALNT3;FUT9;TET1;PLOD1;GALNT10
Activation Of GTPase Activity (GO:0090630)	5/102	0.42674	0.78102	0	0	1.17827	1.00339	ARHGEF10;TBC1D1;AGAP1;SCRIB;TBC1D16
Regulation Of Protein Secretion (GO:0050708)	5/102	0.42674	0.78102	0	0	1.17827	1.00339	NEUROD1;RHBDF1;PPP3CB;LLGL1;EXPH5
ERBB2 Signaling Pathway (GO:0038128)	1/13	0.42724	0.78102	0	0	1.90424	1.61938	TGFA
Regulation Of Fatty Acid Beta-Oxidation (GO:0031998)	1/13	0.42724	0.78102	0	0	1.90424	1.61938	MFSD2A
Regulation Of Gastrulation (GO:0010470)	1/13	0.42724	0.78102	0	0	1.90424	1.61938	PHLDB1
acyl-CoA Biosynthetic Process (GO:0071616)	1/13	0.42724	0.78102	0	0	1.90424	1.61938	DIP2A
Regulation Of Nitric-Oxide Synthase Biosynthetic Process (GO:0051769)	1/13	0.42724	0.78102	0	0	1.90424	1.61938	IL33
Regulation Of Nitrogen Compound Metabolic Process (GO:0051171)	1/13	0.42724	0.78102	0	0	1.90424	1.61938	MFSD2A
Branching Involved In Blood Vessel Morphogenesis (GO:0001569)	1/13	0.42724	0.78102	0	0	1.90424	1.61938	SEMA3E
Cardiac Left Ventricle Morphogenesis (GO:0003214)	1/13	0.42724	0.78102	0	0	1.90424	1.61938	RBPJ
Cellular Response To Interleukin-4 (GO:0071353)	1/13	0.42724	0.78102	0	0	1.90424	1.61938	STAT6
Relaxation Of Muscle (GO:0090075)	1/13	0.42724	0.78102	0	0	1.90424	1.61938	ATP1A2
Response To Chemokine (GO:1990868)	1/13	0.42724	0.78102	0	0	1.90424	1.61938	WNK1
Cotranslational Protein Targeting To Membrane (GO:0006613)	1/13	0.42724	0.78102	0	0	1.90424	1.61938	TRAM1
Cytoplasmic Sequestering Of Transcription Factor (GO:0042994)	1/13	0.42724	0.78102	0	0	1.90424	1.61938	PKD1
Endolysosomal Toll-Like Receptor Signaling Pathway (GO:0140894)	1/13	0.42724	0.78102	0	0	1.90424	1.61938	RFTN1
Endothelial Cell Differentiation (GO:0045446)	1/13	0.42724	0.78102	0	0	1.90424	1.61938	TIE1
Sodium-Independent Organic Anion Transport (GO:0043252)	1/13	0.42724	0.78102	0	0	1.90424	1.61938	SLCO2A1
Substrate-Dependent Cell Migration (GO:0006929)	1/13	0.42724	0.78102	0	0	1.90424	1.61938	SHTN1
Suppression Of Viral Release By Host (GO:0044790)	1/13	0.42724	0.78102	0	0	1.90424	1.61938	TRIM11
Eye Photoreceptor Cell Development (GO:0042462)	1/13	0.42724	0.78102	0	0	1.90424	1.61938	RORB
Synaptic Vesicle Localization (GO:0097479)	1/13	0.42724	0.78102	0	0	1.90424	1.61938	NLGN1
Thymus Development (GO:0048538)	1/13	0.42724	0.78102	0	0	1.90424	1.61938	EPHB3
Interleukin-6-Mediated Signaling Pathway (GO:0070102)	1/13	0.42724	0.78102	0	0	1.90424	1.61938	ST18
Mature B Cell Differentiation Involved In Immune Response (GO:0002313)	1/13	0.42724	0.78102	0	0	1.90424	1.61938	DOCK10
Membrane Depolarization (GO:0051899)	1/13	0.42724	0.78102	0	0	1.90424	1.61938	CHRNA4
Negative Regulation Of Cartilage Development (GO:0061037)	1/13	0.42724	0.78102	0	0	1.90424	1.61938	PTPN11
Negative Regulation Of Fibroblast Growth Factor Receptor Signaling Pathway (GO:0040037)	1/13	0.42724	0.78102	0	0	1.90424	1.61938	SULF1
Negative Regulation Of Secretion (GO:0051048)	1/13	0.42724	0.78102	0	0	1.90424	1.61938	ERBB3
Negative Regulation Of Viral Transcription (GO:0032897)	1/13	0.42724	0.78102	0	0	1.90424	1.61938	TRIM11
Positive Regulation Of T-helper 17 Type Immune Response (GO:2000318)	1/13	0.42724	0.78102	0	0	1.90424	1.61938	PRKCQ
Positive Regulation Of Chromosome Separation (GO:1905820)	1/13	0.42724	0.78102	0	0	1.90424	1.61938	NUMA1
Positive Regulation Of Fatty Acid Biosynthetic Process (GO:0045723)	1/13	0.42724	0.78102	0	0	1.90424	1.61938	SIRT2
Positive Regulation Of Glycoprotein Biosynthetic Process (GO:0010560)	1/13	0.42724	0.78102	0	0	1.90424	1.61938	IL33
Positive Regulation Of Heterochromatin Formation (GO:0031453)	1/13	0.42724	0.78102	0	0	1.90424	1.61938	SIN3A
Positive Regulation Of Potassium Ion Transmembrane Transporter Activity (GO:1901018)	1/13	0.42724	0.78102	0	0	1.90424	1.61938	AKAP9
Protein Import Into Peroxisome Matrix (GO:0016558)	1/13	0.42724	0.78102	0	0	1.90424	1.61938	PEX13
Protein Localization To Phagophore Assembly Site (GO:0034497)	1/13	0.42724	0.78102	0	0	1.90424	1.61938	PACS2
Regulation Of IRE1-mediated Unfolded Protein Response (GO:1903894)	1/13	0.42724	0.78102	0	0	1.90424	1.61938	TMEM33
Regulation Of T Cell Chemotaxis (GO:0010819)	1/13	0.42724	0.78102	0	0	1.90424	1.61938	WNK1
Regulation Of cAMP-dependent Protein Kinase Activity (GO:2000479)	1/13	0.42724	0.78102	0	0	1.90424	1.61938	PKIA
Regulation Of Mitotic Cell Cycle (GO:0007346)	6/125	0.427733	0.78102	0	0	1.15258	0.978836	INTS13;FZR1;PIM3;SCRIB;PKMYT1;PTPN3
Regulation Of Transcription Initiation By RNA Polymerase II (GO:0060260)	3/57	0.43029	0.78102	0	0	1.26974	1.07076	MED12;MDC1;TAF2
Striated Muscle Contraction (GO:0006941)	3/57	0.43029	0.78102	0	0	1.26974	1.07076	TNNI1;ATP1A2;RYR3
Regulation Of Cytokinesis (GO:0032465)	4/80	0.433803	0.78102	0	0	1.20296	1.00467	ZFYVE26;KIF13A;CCP110;CALM1
Calcium Ion Transmembrane Transport (GO:0070588)	4/80	0.433803	0.78102	0	0	1.20296	1.00467	SLC8A3;TRPC3;PKD1;RYR3
Regulation Of Cellular Senescence (GO:2000772)	2/35	0.435006	0.78102	0	0	1.38503	1.15289	FZR1;AKT3
Action Potential (GO:0001508)	2/35	0.435006	0.78102	0	0	1.38503	1.15289	CHRNA4;KCNH7
Regulation Of Postsynaptic Membrane Potential (GO:0060078)	2/35	0.435006	0.78102	0	0	1.38503	1.15289	MEF2C;CHRNA4
Regulation Of Regulated Secretory Pathway (GO:1903305)	2/35	0.435006	0.78102	0	0	1.38503	1.15289	SYT9;SYT6
Negative Regulation Of Cell Cycle G1/S Phase Transition (GO:1902807)	2/35	0.435006	0.78102	0	0	1.38503	1.15289	WEE1;MYO16
Platelet Aggregation (GO:0070527)	2/35	0.435006	0.78102	0	0	1.38503	1.15289	CSRP1;FLNA
Positive Regulation Of Mitotic Nuclear Division (GO:0045840)	2/35	0.435006	0.78102	0	0	1.38503	1.15289	LRP5;TGFA
Regulation Of G2/M Transition Of Mitotic Cell Cycle (GO:0010389)	2/35	0.435006	0.78102	0	0	1.38503	1.15289	KCNH5;BRD4
Inorganic Cation Import Across Plasma Membrane (GO:0098659)	5/103	0.435043	0.78102	0	0	1.16619	0.970632	SLC8A3;SCN7A;ATP1A2;ATP1A1;CACNA1E
Protein-Containing Complex Organization (GO:0043933)	6/126	0.435225	0.78102	0	0	1.14292	0.950783	CARD10;WIPF1;PARD3;LIN7A;KPNA3;LLGL1
Positive Regulation Of Cellular Process (GO:0048522)	26/594	0.440269	0.78102	0	0	1.04685	0.858804	KMT2D;PRKAA2;MYRF;NUMA1;LAMA2;LRP5;TGFA;ADRA1D;PTPRJ;BICRA;NEUROD1;ERBB3;CTSH;MFSD2A;LGI1;EPHA4;ZFHX3;SPAG5;POU3F2;SIRT2;MEIS1;GDNF;PARD3;KRAS;CEP43;FGFR2
Regulation Of Neuron Death (GO:1901214)	3/58	0.441466	0.78102	0	0	1.24659	1.01928	MEF2C;NSMF;SORL1
Renal System Development (GO:0072001)	3/58	0.441466	0.78102	0	0	1.24659	1.01928	SALL1;SULF1;PKD1
Eye Development (GO:0001654)	3/58	0.441466	0.78102	0	0	1.24659	1.01928	MEIS1;RAB18;HIPK2
Peptidyl-Threonine Phosphorylation (GO:0018107)	3/58	0.441466	0.78102	0	0	1.24659	1.01928	WNK1;CAMK2A;HIPK2
Spindle Assembly (GO:0051225)	4/81	0.443209	0.78102	0	0	1.18728	0.966105	ARHGEF10;NUMA1;STARD9;FLNA
Positive Regulation Of Growth (GO:0045927)	4/81	0.443209	0.78102	0	0	1.18728	0.966105	LGI1;RFTN1;CEP43;MFSD2A
Regulation Of ERK1 And ERK2 Cascade (GO:0070372)	11/244	0.447202	0.78102	0	0	1.07922	0.8685	DDR1;EPHA4;SEMA6A;FBXW7;STYX;ADRA1D;PTPN11;NPNT;EPHB1;PDE8A;FGFR2
Regulation Of Trans-Synaptic Signaling (GO:0099177)	2/36	0.449367	0.78102	0	0	1.34423	1.07527	NLGN1;GRIK3
Substrate Adhesion-Dependent Cell Spreading (GO:0034446)	2/36	0.449367	0.78102	0	0	1.34423	1.07527	SRCIN1;EPHB3
Histone H3 Acetylation (GO:0043966)	2/36	0.449367	0.78102	0	0	1.34423	1.07527	ENY2;TAF2
Histone Deacetylation (GO:0016575)	2/36	0.449367	0.78102	0	0	1.34423	1.07527	HDAC5;SIRT2
Lytic Vacuole Organization (GO:0080171)	2/36	0.449367	0.78102	0	0	1.34423	1.07527	ZFYVE26;TFEB
Negative Regulation Of Sequestering Of Calcium Ion (GO:0051283)	2/36	0.449367	0.78102	0	0	1.34423	1.07527	PLCB4;FLNA
Positive Regulation Of RNA Splicing (GO:0033120)	2/36	0.449367	0.78102	0	0	1.34423	1.07527	DAZAP1;CELF4
Protein Destabilization (GO:0031648)	2/36	0.449367	0.78102	0	0	1.34423	1.07527	CTSH;SERF2
Receptor Signaling Pathway Via JAK-STAT (GO:0007259)	2/36	0.449367	0.78102	0	0	1.34423	1.07527	STAT6;PKD1
Regulation Of Cholesterol Storage (GO:0010885)	1/14	0.451283	0.78102	0	0	1.75766	1.3985	PPARG
COPII-coated Vesicle Cargo Loading (GO:0090110)	1/14	0.451283	0.78102	0	0	1.75766	1.3985	SEC24D
Regulation Of Establishment Of Protein Localization (GO:0070201)	1/14	0.451283	0.78102	0	0	1.75766	1.3985	PTP4A3
Regulation Of Exit From Mitosis (GO:0007096)	1/14	0.451283	0.78102	0	0	1.75766	1.3985	SIRT2
Regulation Of Extracellular Matrix Disassembly (GO:0010715)	1/14	0.451283	0.78102	0	0	1.75766	1.3985	DDR1
L-glutamate Transmembrane Transport (GO:0015813)	1/14	0.451283	0.78102	0	0	1.75766	1.3985	SLC1A3
MHC Class II Protein Complex Assembly (GO:0002399)	1/14	0.451283	0.78102	0	0	1.75766	1.3985	GNAO1
Regulation Of Hemopoiesis (GO:1903706)	1/14	0.451283	0.78102	0	0	1.75766	1.3985	BRPF3
T Cell Proliferation (GO:0042098)	1/14	0.451283	0.78102	0	0	1.75766	1.3985	PPP3CB
Regulation Of Mast Cell Degranulation (GO:0043304)	1/14	0.451283	0.78102	0	0	1.75766	1.3985	STXBP2
Aorta Development (GO:0035904)	1/14	0.451283	0.78102	0	0	1.75766	1.3985	ROBO2
Regulation Of Neuron Projection Arborization (GO:0150011)	1/14	0.451283	0.78102	0	0	1.75766	1.3985	MFSD2A
Regulation Of Non-Canonical Wnt Signaling Pathway (GO:2000050)	1/14	0.451283	0.78102	0	0	1.75766	1.3985	DAAM2
Blood Coagulation, Fibrin Clot Formation (GO:0072378)	1/14	0.451283	0.78102	0	0	1.75766	1.3985	FLNA
Regulation Of Sensory Perception Of Pain (GO:0051930)	1/14	0.451283	0.78102	0	0	1.75766	1.3985	ZFHX2
Cellular Response To ATP (GO:0071318)	1/14	0.451283	0.78102	0	0	1.75766	1.3985	RYR3
Regulation Of Sequestering Of Triglyceride (GO:0010889)	1/14	0.451283	0.78102	0	0	1.75766	1.3985	PPARG
Ceramide Transport (GO:0035627)	1/14	0.451283	0.78102	0	0	1.75766	1.3985	ABCA2
Renal Water Homeostasis (GO:0003091)	1/14	0.451283	0.78102	0	0	1.75766	1.3985	PRKACB
Detection Of Mechanical Stimulus Involved In Sensory Perception (GO:0050974)	1/14	0.451283	0.78102	0	0	1.75766	1.3985	KCNK4
Embryonic Cranial Skeleton Morphogenesis (GO:0048701)	1/14	0.451283	0.78102	0	0	1.75766	1.3985	FGFR2
Establishment Of Apical/Basal Cell Polarity (GO:0035089)	1/14	0.451283	0.78102	0	0	1.75766	1.3985	SCRIB
Establishment Of Spindle Localization (GO:0051293)	1/14	0.451283	0.78102	0	0	1.75766	1.3985	LLGL1
Synaptonemal Complex Assembly (GO:0007130)	1/14	0.451283	0.78102	0	0	1.75766	1.3985	P3H4
Synaptonemal Complex Organization (GO:0070193)	1/14	0.451283	0.78102	0	0	1.75766	1.3985	P3H4
Vascular Endothelial Growth Factor Signaling Pathway (GO:0038084)	1/14	0.451283	0.78102	0	0	1.75766	1.3985	GAB1
Icosanoid Transport (GO:0071715)	1/14	0.451283	0.78102	0	0	1.75766	1.3985	SLCO2A1
Mitochondrial Calcium Ion Transmembrane Transport (GO:0006851)	1/14	0.451283	0.78102	0	0	1.75766	1.3985	SLC8A3
Mitotic intra-S DNA Damage Checkpoint Signaling (GO:0031573)	1/14	0.451283	0.78102	0	0	1.75766	1.3985	MDC1
Myotube Cell Development (GO:0014904)	1/14	0.451283	0.78102	0	0	1.75766	1.3985	PPP3CB
Negative Regulation Of T Cell Mediated Immunity (GO:0002710)	1/14	0.451283	0.78102	0	0	1.75766	1.3985	SMAD7
Negative Regulation Of Chondrocyte Differentiation (GO:0032331)	1/14	0.451283	0.78102	0	0	1.75766	1.3985	PTPN11
Negative Regulation Of Receptor Signaling Pathway Via STAT (GO:1904893)	1/14	0.451283	0.78102	0	0	1.75766	1.3985	PPARG
Negative Regulation Of Smooth Muscle Cell Migration (GO:0014912)	1/14	0.451283	0.78102	0	0	1.75766	1.3985	MEF2C
Negative Regulation Of Transcription Regulatory Region DNA Binding (GO:2000678)	1/14	0.451283	0.78102	0	0	1.75766	1.3985	SIN3A
Pathway-Restricted SMAD Protein Phosphorylation (GO:0060389)	1/14	0.451283	0.78102	0	0	1.75766	1.3985	SMAD7
Peptide Antigen Assembly With MHC Class II Protein Complex (GO:0002503)	1/14	0.451283	0.78102	0	0	1.75766	1.3985	GNAO1
Phagolysosome Assembly (GO:0001845)	1/14	0.451283	0.78102	0	0	1.75766	1.3985	RAB34
Polarized Epithelial Cell Differentiation (GO:0030859)	1/14	0.451283	0.78102	0	0	1.75766	1.3985	SCRIB
Positive Regulation Of Adaptive Immune Response Based On Somatic Recombination Of Immune Receptors Built From Immunoglobulin Superfamily Domains (GO:0002824)	1/14	0.451283	0.78102	0	0	1.75766	1.3985	PRKCQ
Positive Regulation Of Cytoplasmic Translation (GO:2000767)	1/14	0.451283	0.78102	0	0	1.75766	1.3985	PAIP1
Positive Regulation Of Transcription From RNA Polymerase II Promoter Involved In Cellular Response To Chemical Stimulus (GO:1901522)	1/14	0.451283	0.78102	0	0	1.75766	1.3985	RBPJ
Positive Regulation Of Transporter Activity (GO:0032411)	1/14	0.451283	0.78102	0	0	1.75766	1.3985	SGK2
Positive Regulation Of Type I Interferon-Mediated Signaling Pathway (GO:0060340)	1/14	0.451283	0.78102	0	0	1.75766	1.3985	UBE2K
Protein Activation Cascade (GO:0072376)	1/14	0.451283	0.78102	0	0	1.75766	1.3985	FLNA
Protein Transport To Vacuole Involved In Ubiquitin-Dependent Protein Catabolic Process Via The Multivesicular Body Sorting Pathway (GO:0043328)	1/14	0.451283	0.78102	0	0	1.75766	1.3985	VPS37A
Regulation Of Bone Remodeling (GO:0046850)	1/14	0.451283	0.78102	0	0	1.75766	1.3985	SLC4A2
Regulation Of Branching Involved In Ureteric Bud Morphogenesis (GO:0090189)	1/14	0.451283	0.78102	0	0	1.75766	1.3985	GDNF
Negative Regulation Of MAPK Cascade (GO:0043409)	5/105	0.451565	0.78102	0	0	1.14275	0.908525	EPHA4;SEMA6A;PTPRJ;PPARG;SORL1
DNA-templated Transcription Initiation (GO:0006352)	3/59	0.452555	0.781163	0	0	1.22426	0.970651	NCOA6;TBPL1;TAF2
Negative Regulation Of Cytokine-Mediated Signaling Pathway (GO:0001960)	3/59	0.452555	0.781163	0	0	1.22426	0.970651	PPARG;CCDC3;RFFL
Phospholipid Transport (GO:0015914)	3/59	0.452555	0.781163	0	0	1.22426	0.970651	ATP10B;ATP11A;MFSD2A
Positive Regulation Of Multicellular Organismal Process (GO:0051240)	17/387	0.457981	0.790002	0	0	1.05033	0.820231	IL33;PRKAB2;NUMA1;NCOA3;TET1;ADRA1D;PTPN11;ADRB1;SORL1;BICRA;GATM;BMP1;GDNF;SIN3A;PPARG;STAT6;BCL9L
Extracellular Matrix Organization (GO:0030198)	8/176	0.459618	0.792297	0	0	1.08836	0.846048	ADAMTS4;COL27A1;BMP1;COL2A1;FLRT2;ADAMTSL4;P3H4;NPNT
Regulation Of Epithelial To Mesenchymal Transition (GO:0010717)	4/83	0.461874	0.792732	0	0	1.1571	0.893817	EPHA4;PHLDB1;BCL9L;SMAD7
Vesicle-Mediated Transport To The Plasma Membrane (GO:0098876)	4/83	0.461874	0.792732	0	0	1.1571	0.893817	MICALL1;EXOC5;SNX33;LLGL1
Regulation Of Cellular Component Organization (GO:0051128)	7/153	0.462224	0.792732	0	0	1.09577	0.84561	LATS1;URI1;SETD1A;PRKCQ;PTPN11;SGK2;ERMN
RNA Stabilization (GO:0043489)	2/37	0.463519	0.792732	0	0	1.30575	1.004	GDNF;PAIP1
Aortic Valve Morphogenesis (GO:0003180)	2/37	0.463519	0.792732	0	0	1.30575	1.004	ROBO2;TIE1
Regulation Of Phosphoprotein Phosphatase Activity (GO:0043666)	2/37	0.463519	0.792732	0	0	1.30575	1.004	GNA12;CALM1
Regulation Of Vascular Associated Smooth Muscle Cell Proliferation (GO:1904705)	2/37	0.463519	0.792732	0	0	1.30575	1.004	MEF2C;PPARG
Synaptic Vesicle Cycle (GO:0099504)	2/37	0.463519	0.792732	0	0	1.30575	1.004	NLGN1;PCLO
Muscle Cell Differentiation (GO:0042692)	2/37	0.463519	0.792732	0	0	1.30575	1.004	MEF2C;MEGF10
Negative Regulation Of Smooth Muscle Cell Proliferation (GO:0048662)	2/37	0.463519	0.792732	0	0	1.30575	1.004	MEF2C;PPARG
Response To Retinoic Acid (GO:0032526)	3/60	0.463552	0.792732	0	0	1.20272	0.924695	LTK;CTSH;RORB
protein-DNA Complex Organization (GO:0071824)	3/60	0.463552	0.792732	0	0	1.20272	0.924695	USP36;HDAC5;MTF2
Positive Regulation Of Protein Modification Process (GO:0031401)	10/225	0.471716	0.794424	0	0	1.06298	0.7987	PPP1R16B;RALBP1;HGF;ASPSCR1;NSMF;KRAS;TNIK;CALM1;EFNA5;MOB3B
Regulation Of Cholesterol Biosynthetic Process (GO:0045540)	1/15	0.474318	0.794424	0	0	1.63203	1.2173	SREBF1
L-glutamate Import (GO:0051938)	1/15	0.474318	0.794424	0	0	1.63203	1.2173	SLC1A3
Regulation Of Lipoprotein Lipase Activity (GO:0051004)	1/15	0.474318	0.794424	0	0	1.63203	1.2173	PCSK6
Regulation Of miRNA-mediated Gene Silencing (GO:0060964)	1/15	0.474318	0.794424	0	0	1.63203	1.2173	PPARG
Regulation Of Multicellular Organism Growth (GO:0040014)	1/15	0.474318	0.794424	0	0	1.63203	1.2173	MFSD2A
Cardiac Myofibril Assembly (GO:0055003)	1/15	0.474318	0.794424	0	0	1.63203	1.2173	FHOD3
Regulation Of rRNA Processing (GO:2000232)	1/15	0.474318	0.794424	0	0	1.63203	1.2173	USP36
Cellular Response To Sterol (GO:0036315)	1/15	0.474318	0.794424	0	0	1.63203	1.2173	OSBPL7
Retrograde Axonal Transport (GO:0008090)	1/15	0.474318	0.794424	0	0	1.63203	1.2173	DST
Sympathetic Nervous System Development (GO:0048485)	1/15	0.474318	0.794424	0	0	1.63203	1.2173	GDNF
Folic Acid-Containing Compound Metabolic Process (GO:0006760)	1/15	0.474318	0.794424	0	0	1.63203	1.2173	SLC25A32
Vasodilation (GO:0042311)	1/15	0.474318	0.794424	0	0	1.63203	1.2173	ADRB1
Membrane Repolarization During Action Potential (GO:0086011)	1/15	0.474318	0.794424	0	0	1.63203	1.2173	KCNH7
Negative Regulation Of Gluconeogenesis (GO:0045721)	1/15	0.474318	0.794424	0	0	1.63203	1.2173	SOGA1
Negative Regulation Of Macrophage Activation (GO:0043031)	1/15	0.474318	0.794424	0	0	1.63203	1.2173	LRFN5
Oogenesis (GO:0048477)	1/15	0.474318	0.794424	0	0	1.63203	1.2173	KMT2D
Phagosome Maturation (GO:0090382)	1/15	0.474318	0.794424	0	0	1.63203	1.2173	RAB34
Platelet-Derived Growth Factor Receptor Signaling Pathway (GO:0048008)	1/15	0.474318	0.794424	0	0	1.63203	1.2173	PTPRJ
Polyol Biosynthetic Process (GO:0046173)	1/15	0.474318	0.794424	0	0	1.63203	1.2173	CYP27A1
Positive Regulation Of Cell Activation (GO:0050867)	1/15	0.474318	0.794424	0	0	1.63203	1.2173	FLNA
Positive Regulation Of Cyclin-Dependent Protein Serine/Threonine Kinase Activity (GO:0045737)	1/15	0.474318	0.794424	0	0	1.63203	1.2173	PKD1
Positive Regulation Of Muscle Cell Differentiation (GO:0051149)	1/15	0.474318	0.794424	0	0	1.63203	1.2173	LAMA2
Positive Regulation Of Potassium Ion Transport (GO:0043268)	1/15	0.474318	0.794424	0	0	1.63203	1.2173	FLNA
Positive Regulation Of Secretion (GO:0051047)	1/15	0.474318	0.794424	0	0	1.63203	1.2173	ACSL3
Positive Regulation Of Transcription By RNA Polymerase III (GO:0045945)	1/15	0.474318	0.794424	0	0	1.63203	1.2173	ICE1
Protein Localization To Cell-Cell Junction (GO:0150105)	1/15	0.474318	0.794424	0	0	1.63203	1.2173	SCRIB
Receptor Catabolic Process (GO:0032801)	1/15	0.474318	0.794424	0	0	1.63203	1.2173	SMURF1
Regulation Of Activin Receptor Signaling Pathway (GO:0032925)	1/15	0.474318	0.794424	0	0	1.63203	1.2173	SMAD7
Regulation Of Carbohydrate Metabolic Process (GO:0006109)	1/15	0.474318	0.794424	0	0	1.63203	1.2173	PDK1
Cellular Response To Growth Factor Stimulus (GO:0071363)	7/155	0.475807	0.794424	0	0	1.08085	0.802791	MEF2C;URI1;SEMA6A;HGF;PTPN11;PDE8A;SMAD7
Glycerophospholipid Biosynthetic Process (GO:0046474)	5/108	0.476095	0.794424	0	0	1.10929	0.823244	CHKA;GPAM;SACM1L;LCLAT1;MFSD2A
Lipid Transport (GO:0006869)	5/108	0.476095	0.794424	0	0	1.10929	0.823244	ABCA2;ABCA5;CHKA;SLCO2A1;MFSD2A
Regulation Of Protein Import Into Nucleus (GO:0042306)	2/38	0.477454	0.794424	0	0	1.26941	0.938463	JUP;FLNA
Regulation Of Telomere Maintenance (GO:0032204)	2/38	0.477454	0.794424	0	0	1.26941	0.938463	YLPM1;SMG5
Response To Peptide (GO:1901652)	2/38	0.477454	0.794424	0	0	1.26941	0.938463	ERBIN;STAT6
Lymphocyte Proliferation (GO:0046651)	2/38	0.477454	0.794424	0	0	1.26941	0.938463	PPP3CB;MEF2C
mRNA Transcription By RNA Polymerase II (GO:0042789)	2/38	0.477454	0.794424	0	0	1.26941	0.938463	PPARG;TAF2
Membrane Fission (GO:0090148)	2/38	0.477454	0.794424	0	0	1.26941	0.938463	VPS37A;EXOC5
Negative Regulation Of Epithelial Cell Apoptotic Process (GO:1904036)	2/38	0.477454	0.794424	0	0	1.26941	0.938463	NEUROD1;PRKAA2
Positive Regulation Of Cation Channel Activity (GO:2001259)	2/38	0.477454	0.794424	0	0	1.26941	0.938463	PPP3CB;CALM1
Positive Regulation Of Myoblast Differentiation (GO:0045663)	2/38	0.477454	0.794424	0	0	1.26941	0.938463	MEF2C;BOC
Plasma Membrane Bounded Cell Projection Organization (GO:0120036)	6/132	0.479728	0.796621	0	0	1.08815	0.799285	LGI1;NLGN1;GDNF;MICALL1;CNTN4;UHMK1
Establishment Of Protein Localization To Organelle (GO:0072594)	4/85	0.480316	0.796621	0	0	1.12841	0.827477	IPO13;TSPAN17;SCRIB;KPNA3
Integrin-Mediated Signaling Pathway (GO:0007229)	4/85	0.480316	0.796621	0	0	1.12841	0.827477	DST;ITGB4;ERBIN;DOCK1
Mitotic Spindle Organization (GO:0007052)	4/85	0.480316	0.796621	0	0	1.12841	0.827477	ARHGEF10;INTS13;FLNA;PCNT
Positive Regulation Of Canonical Wnt Signaling Pathway (GO:0090263)	4/85	0.480316	0.796621	0	0	1.12841	0.827477	JUP;DAAM2;WNK1;FGFR2
Cell-Matrix Adhesion (GO:0007160)	5/109	0.484193	0.800164	0	0	1.09856	0.796758	DDR1;ITGB4;NPNT;PKD1;PPFIA2
Negative Regulation Of Developmental Process (GO:0051093)	5/109	0.484193	0.800164	0	0	1.09856	0.796758	SIN3A;DCC;TET1;PPARG;BICRA
Regulation Of MAPK Cascade (GO:0043408)	9/204	0.486832	0.800164	0	0	1.05464	0.75917	GPR37;PHLPP1;STYX;PTPRJ;ADRA1D;TNIK;EPHB1;FGFR2;MAP4K4
Negative Regulation Of Angiogenesis (GO:0016525)	4/86	0.489443	0.800164	0	0	1.11459	0.79636	SEMA6A;PPARG;SEMA3E;SULF1
Regulation Of Mitochondrial Membrane Potential (GO:0051881)	2/39	0.491165	0.800164	0	0	1.23504	0.878083	ABL1;SLC25A36
Regulation Of Monoatomic Cation Transmembrane Transport (GO:1904062)	2/39	0.491165	0.800164	0	0	1.23504	0.878083	WNK1;KCNIP4
Carboxylic Acid Transmembrane Transport (GO:1905039)	2/39	0.491165	0.800164	0	0	1.23504	0.878083	SLC23A2;SLC16A7
Release Of Sequestered Calcium Ion Into Cytosol (GO:0051209)	2/39	0.491165	0.800164	0	0	1.23504	0.878083	PLCB4;FLNA
Vitamin Transport (GO:0051180)	2/39	0.491165	0.800164	0	0	1.23504	0.878083	SLC23A2;SLC25A32
Negative Regulation Of Mitochondrion Organization (GO:0010823)	2/39	0.491165	0.800164	0	0	1.23504	0.878083	HGF;PPARG
Negative Regulation Of Ubiquitin-Dependent Protein Catabolic Process (GO:2000059)	2/39	0.491165	0.800164	0	0	1.23504	0.878083	SGTA;HIPK2
Positive Regulation Of ATP-dependent Activity (GO:0032781)	2/39	0.491165	0.800164	0	0	1.23504	0.878083	DNAJB2;TOR1AIP2
Response To Lipid (GO:0033993)	5/110	0.492246	0.800164	0	0	1.08804	0.771179	ERBIN;FBXO3;CTSH;TAB2;PPARG
Regulation Of Angiogenesis (GO:0045765)	9/205	0.492722	0.800164	0	0	1.04921	0.742638	PPP1R16B;SEMA6A;JUP;GAB1;CTSH;PPARG;SEMA3E;SULF1;HIPK2
Positive Regulation Of Mitotic Cell Cycle Phase Transition (GO:1901992)	3/63	0.495936	0.800164	0	0	1.1424	0.801177	KLHL18;UBE2E2;BRD4
Regulation Of Establishment Of Endothelial Barrier (GO:1903140)	1/16	0.496387	0.800164	0	0	1.52315	1.06681	ZDHHC21
acetyl-CoA Metabolic Process (GO:0006084)	1/16	0.496387	0.800164	0	0	1.52315	1.06681	DIP2A
Alternative mRNA Splicing, Via Spliceosome (GO:0000380)	1/16	0.496387	0.800164	0	0	1.52315	1.06681	CELF4
Regulation Of Nucleocytoplasmic Transport (GO:0046822)	1/16	0.496387	0.800164	0	0	1.52315	1.06681	UHMK1
Cell Surface Receptor Signaling Pathway Involved In Heart Development (GO:0061311)	1/16	0.496387	0.800164	0	0	1.52315	1.06681	RBPJ
Regulation Of Secretion (GO:0051046)	1/16	0.496387	0.800164	0	0	1.52315	1.06681	ERBB3
Cellular Response To Fatty Acid (GO:0071398)	1/16	0.496387	0.800164	0	0	1.52315	1.06681	KCNK4
Regulation Of Synaptic Transmission, GABAergic (GO:0032228)	1/16	0.496387	0.800164	0	0	1.52315	1.06681	NLGN1
Reticulophagy (GO:0061709)	1/16	0.496387	0.800164	0	0	1.52315	1.06681	SNX33
Dicarboxylic Acid Catabolic Process (GO:0043649)	1/16	0.496387	0.800164	0	0	1.52315	1.06681	ASPA
Reverse Cholesterol Transport (GO:0043691)	1/16	0.496387	0.800164	0	0	1.52315	1.06681	ABCA5
Ruffle Organization (GO:0031529)	1/16	0.496387	0.800164	0	0	1.52315	1.06681	AIF1L
Synaptic Transmission, Cholinergic (GO:0007271)	1/16	0.496387	0.800164	0	0	1.52315	1.06681	CHRNA4
Extrinsic Apoptotic Signaling Pathway In Absence Of Ligand (GO:0097192)	1/16	0.496387	0.800164	0	0	1.52315	1.06681	ERBB3
Tail-Anchored Membrane Protein Insertion Into ER Membrane (GO:0071816)	1/16	0.496387	0.800164	0	0	1.52315	1.06681	SGTA
Vasculature Development (GO:0001944)	1/16	0.496387	0.800164	0	0	1.52315	1.06681	FBXW7
Membrane Depolarization During Cardiac Muscle Cell Action Potential (GO:0086012)	1/16	0.496387	0.800164	0	0	1.52315	1.06681	ATP1A2
Negative Regulation Of Amyloid-Beta Formation (GO:1902430)	1/16	0.496387	0.800164	0	0	1.52315	1.06681	SORL1
Negative Regulation Of Cytokine Production Involved In Immune Response (GO:0002719)	1/16	0.496387	0.800164	0	0	1.52315	1.06681	SMAD7
Negative Regulation Of Phosphatase Activity (GO:0010923)	1/16	0.496387	0.800164	0	0	1.52315	1.06681	URI1
Negative Regulation Of Release Of Cytochrome C From Mitochondria (GO:0090201)	1/16	0.496387	0.800164	0	0	1.52315	1.06681	HGF
Nuclear Chromosome Segregation (GO:0098813)	1/16	0.496387	0.800164	0	0	1.52315	1.06681	LATS1
Phosphatidylinositol Dephosphorylation (GO:0046856)	1/16	0.496387	0.800164	0	0	1.52315	1.06681	SACM1L
Positive Regulation Of Smooth Muscle Cell Migration (GO:0014911)	1/16	0.496387	0.800164	0	0	1.52315	1.06681	DOCK5
Positive Regulation Of Telomere Capping (GO:1904355)	1/16	0.496387	0.800164	0	0	1.52315	1.06681	PRKCQ
Protein Alpha-1,2-Demannosylation (GO:0036508)	1/16	0.496387	0.800164	0	0	1.52315	1.06681	MAN1A2
Protein Kinase A Signaling (GO:0010737)	1/16	0.496387	0.800164	0	0	1.52315	1.06681	PRKACB
Regulation Of B Cell Receptor Signaling Pathway (GO:0050855)	1/16	0.496387	0.800164	0	0	1.52315	1.06681	SLC39A10
Regulation Of Autophagosome Maturation (GO:1901096)	1/16	0.496387	0.800164	0	0	1.52315	1.06681	RUBCN
Regulation Of Blood Vessel Endothelial Cell Proliferation Involved In Sprouting Angiogenesis (GO:1903587)	1/16	0.496387	0.800164	0	0	1.52315	1.06681	PPP1R16B
Regulation Of Insulin Secretion (GO:0050796)	4/87	0.498505	0.802785	0	0	1.1011	0.766525	NEUROD1;PPP3CB;LRP5;EFNA5
Mitotic Cell Cycle Phase Transition (GO:0044772)	5/111	0.500254	0.802785	0	0	1.07772	0.746474	LATS1;WEE1;CAMK2A;PKMYT1;TAF2
L-alpha-amino Acid Transmembrane Transport (GO:1902475)	2/40	0.504648	0.802785	0	0	1.20248	0.822368	SLC6A9;SLC1A3
Cyclic-Nucleotide-Mediated Signaling (GO:0019935)	2/40	0.504648	0.802785	0	0	1.20248	0.822368	SERPINB8;NUDT4
Endothelial Cell Migration (GO:0043542)	2/40	0.504648	0.802785	0	0	1.20248	0.822368	STARD13;PTP4A3
Negative Regulation Of Mitotic Cell Cycle Phase Transition (GO:1901991)	2/40	0.504648	0.802785	0	0	1.20248	0.822368	WEE1;MYO16
Positive Regulation Of Insulin Secretion (GO:0032024)	2/40	0.504648	0.802785	0	0	1.20248	0.822368	ANO1;PPP3CB
Cellular Response To Chemical Stress (GO:0062197)	4/89	0.516415	0.802785	0	0	1.07508	0.710463	PRKAA2;ABL1;PRR5L;SIRT2
Organic Anion Transport (GO:0015711)	4/89	0.516415	0.802785	0	0	1.07508	0.710463	SLC23A2;SLC25A19;SLCO2A1;SLC4A2
Canonical Wnt Signaling Pathway (GO:0060070)	3/65	0.516972	0.802785	0	0	1.10544	0.729331	JUP;LRP5;BCL9L
DNA Modification (GO:0006304)	1/17	0.51753	0.802785	0	0	1.42788	0.940526	NEIL2
NLS-bearing Protein Import Into Nucleus (GO:0006607)	1/17	0.51753	0.802785	0	0	1.42788	0.940526	KPNA3
Regulation Of Hematopoietic Progenitor Cell Differentiation (GO:1901532)	1/17	0.51753	0.802785	0	0	1.42788	0.940526	SETD1A
Amyloid Precursor Protein Metabolic Process (GO:0042982)	1/17	0.51753	0.802785	0	0	1.42788	0.940526	TMCC2
Aorta Morphogenesis (GO:0035909)	1/17	0.51753	0.802785	0	0	1.42788	0.940526	RBPJ
cGMP-mediated Signaling (GO:0019934)	1/17	0.51753	0.802785	0	0	1.42788	0.940526	KCNC2
Carboxylic Acid Biosynthetic Process (GO:0046394)	1/17	0.51753	0.802785	0	0	1.42788	0.940526	CARNS1
Regulation Of Receptor Signaling Pathway Via STAT (GO:1904892)	1/17	0.51753	0.802785	0	0	1.42788	0.940526	PPARG
Cellular Response To Alkaloid (GO:0071312)	1/17	0.51753	0.802785	0	0	1.42788	0.940526	RYR3
Regulation Of Telomere Maintenance Via Telomere Lengthening (GO:1904356)	1/17	0.51753	0.802785	0	0	1.42788	0.940526	SMG5
Regulation Of Tubulin Deacetylation (GO:0090043)	1/17	0.51753	0.802785	0	0	1.42788	0.940526	PRKAA2
Regulation Of Ubiquitin Protein Ligase Activity (GO:1904666)	1/17	0.51753	0.802785	0	0	1.42788	0.940526	FZR1
Regulation Of Viral Transcription (GO:0046782)	1/17	0.51753	0.802785	0	0	1.42788	0.940526	TRIM11
Response To Acidic pH (GO:0010447)	1/17	0.51753	0.802785	0	0	1.42788	0.940526	PKD2L1
Detection Of Visible Light (GO:0009584)	1/17	0.51753	0.802785	0	0	1.42788	0.940526	CEP250
Embryonic Digit Morphogenesis (GO:0042733)	1/17	0.51753	0.802785	0	0	1.42788	0.940526	SALL1
Sensory Perception Of Taste (GO:0050909)	1/17	0.51753	0.802785	0	0	1.42788	0.940526	PKD2L1
Facultative Heterochromatin Formation (GO:0140718)	1/17	0.51753	0.802785	0	0	1.42788	0.940526	SIRT2
Transepithelial Transport (GO:0070633)	1/17	0.51753	0.802785	0	0	1.42788	0.940526	SLC1A3
Triglyceride Biosynthetic Process (GO:0019432)	1/17	0.51753	0.802785	0	0	1.42788	0.940526	GPAM
Growth Hormone Receptor Signaling Pathway (GO:0060396)	1/17	0.51753	0.802785	0	0	1.42788	0.940526	STAT6
Hippo Signaling (GO:0035329)	1/17	0.51753	0.802785	0	0	1.42788	0.940526	LATS1
Long-Chain fatty-acyl-CoA Biosynthetic Process (GO:0035338)	1/17	0.51753	0.802785	0	0	1.42788	0.940526	ACSL3
Megakaryocyte Differentiation (GO:0030219)	1/17	0.51753	0.802785	0	0	1.42788	0.940526	FLNA
Membrane Lipid Metabolic Process (GO:0006643)	1/17	0.51753	0.802785	0	0	1.42788	0.940526	GAL3ST1
Mesenchyme Development (GO:0060485)	1/17	0.51753	0.802785	0	0	1.42788	0.940526	FGFR2
Negative Regulation Of Calcium Ion Transport (GO:0051926)	1/17	0.51753	0.802785	0	0	1.42788	0.940526	ATP1A2
Negative Regulation Of Cellular Senescence (GO:2000773)	1/17	0.51753	0.802785	0	0	1.42788	0.940526	FZR1
Negative Regulation Of Insulin Secretion (GO:0046676)	1/17	0.51753	0.802785	0	0	1.42788	0.940526	PIM3
Negative Regulation Of Leukocyte Activation (GO:0002695)	1/17	0.51753	0.802785	0	0	1.42788	0.940526	LRFN5
Negative Regulation Of Striated Muscle Cell Differentiation (GO:0051154)	1/17	0.51753	0.802785	0	0	1.42788	0.940526	HDAC5
Negative Regulation Of Ubiquitin-Protein Transferase Activity (GO:0051444)	1/17	0.51753	0.802785	0	0	1.42788	0.940526	SMAD7
Neural Tube Development (GO:0021915)	1/17	0.51753	0.802785	0	0	1.42788	0.940526	PKD1
Nuclear Envelope Organization (GO:0006998)	1/17	0.51753	0.802785	0	0	1.42788	0.940526	DMPK
Positive Regulation By Host Of Viral Process (GO:0044794)	1/17	0.51753	0.802785	0	0	1.42788	0.940526	PAIP1
Positive Regulation Of SMAD Protein Signal Transduction (GO:0060391)	1/17	0.51753	0.802785	0	0	1.42788	0.940526	PPARG
Positive Regulation Of Amyloid-Beta Formation (GO:1902004)	1/17	0.51753	0.802785	0	0	1.42788	0.940526	EPHA4
Positive Regulation Of Cardiac Muscle Hypertrophy (GO:0010613)	1/17	0.51753	0.802785	0	0	1.42788	0.940526	TRPC3
Positive Regulation Of Cartilage Development (GO:0061036)	1/17	0.51753	0.802785	0	0	1.42788	0.940526	BMP1
Positive Regulation Of Cell Cycle Phase Transition (GO:1901989)	1/17	0.51753	0.802785	0	0	1.42788	0.940526	KLHL18
Positive Regulation Of Fatty Acid Metabolic Process (GO:0045923)	1/17	0.51753	0.802785	0	0	1.42788	0.940526	SIRT2
Positive Regulation Of Lymphocyte Chemotaxis (GO:0140131)	1/17	0.51753	0.802785	0	0	1.42788	0.940526	WNK1
Positive Regulation Of Macrophage Activation (GO:0043032)	1/17	0.51753	0.802785	0	0	1.42788	0.940526	IL33
Positive Regulation Of Transcription From RNA Polymerase II Promoter In Response To Stress (GO:0036003)	1/17	0.51753	0.802785	0	0	1.42788	0.940526	RBPJ
Postsynaptic Membrane Organization (GO:0001941)	1/17	0.51753	0.802785	0	0	1.42788	0.940526	NLGN1
rRNA Transcription (GO:0009303)	1/17	0.51753	0.802785	0	0	1.42788	0.940526	GTF3C3
Receptor Recycling (GO:0001881)	1/17	0.51753	0.802785	0	0	1.42788	0.940526	SORL1
Regulation Of DNA Methylation-Dependent Heterochromatin Formation (GO:0090308)	1/17	0.51753	0.802785	0	0	1.42788	0.940526	TET1
Regulation Of Heart Rate By Cardiac Conduction (GO:0086091)	2/41	0.517896	0.802785	0	0	1.17158	0.77088	JUP;CTNNA3
Cellular Response To Retinoic Acid (GO:0071300)	2/41	0.517896	0.802785	0	0	1.17158	0.77088	LTK;RORB
Negative Regulation Of Proteolysis (GO:0045861)	2/41	0.517896	0.802785	0	0	1.17158	0.77088	EPHA4;PTPN3
Non-Canonical Wnt Signaling Pathway (GO:0035567)	2/41	0.517896	0.802785	0	0	1.17158	0.77088	SMURF1;CELSR3
Positive Regulation Of Actin Filament Polymerization (GO:0030838)	2/41	0.517896	0.802785	0	0	1.17158	0.77088	BAIAP2L2;CDC42EP1
Positive Regulation Of Ossification (GO:0045778)	2/41	0.517896	0.802785	0	0	1.17158	0.77088	MEF2C;PTPN11
Negative Regulation Of Macromolecule Metabolic Process (GO:0010605)	8/186	0.522153	0.808899	0	0	1.02668	0.667129	MEF2C;NDFIP1;PRKAA2;FBXW7;DIP2A;PGR;PPARG;CCDC3
Regulation Of MAP Kinase Activity (GO:0043405)	5/114	0.523972	0.809343	0	0	1.0479	0.677273	MEF2C;TGFA;PTPRJ;PPARG;SORL1
Regulation Of Peptidyl-Tyrosine Phosphorylation (GO:0050730)	4/90	0.525257	0.809343	0	0	1.06253	0.684126	HGF;PTPRJ;PTPN11;EFNA5
Adenylate Cyclase-Modulating G Protein-Coupled Receptor Signaling Pathway (GO:0007188)	7/163	0.529103	0.809343	0	0	1.02499	0.652478	GNAO1;GPR37;GNA12;ADRA1D;PRKACB;WASF2;ADGRL2
Nitrogen Compound Transport (GO:0071705)	7/163	0.529103	0.809343	0	0	1.02499	0.652478	SLC48A1;SLC23A2;RALBP1;SLC26A11;SNX33;SLC13A5;LRP1B
Regulation Of Neurotransmitter Receptor Activity (GO:0099601)	2/42	0.530906	0.809343	0	0	1.14223	0.723229	NLGN1;MEF2C
Skeletal Muscle Tissue Development (GO:0007519)	2/42	0.530906	0.809343	0	0	1.14223	0.723229	PPP3CB;MEF2C
Lysosome Localization (GO:0032418)	2/42	0.530906	0.809343	0	0	1.14223	0.723229	RAB34;TFEB
Organic Hydroxy Compound Biosynthetic Process (GO:1901617)	2/42	0.530906	0.809343	0	0	1.14223	0.723229	CYP27A1;OSBPL7
Positive Regulation Of Calcium Ion Transmembrane Transport (GO:1904427)	2/42	0.530906	0.809343	0	0	1.14223	0.723229	PPP3CB;TRPC3
Potassium Ion Import Across Plasma Membrane (GO:1990573)	2/42	0.530906	0.809343	0	0	1.14223	0.723229	ATP1A2;ATP1A1
Regulation Of Actin Cytoskeleton Organization (GO:0032956)	4/91	0.534021	0.809343	0	0	1.05026	0.658849	DAAM2;SEMA3E;SLC4A2;EFNA5
Actin Filament Capping (GO:0051693)	1/18	0.537787	0.809343	0	0	1.34382	0.833559	ADD3
Regulation Of Mitochondrial Membrane Permeability (GO:0046902)	1/18	0.537787	0.809343	0	0	1.34382	0.833559	CAMK2A
Regulation Of Nervous System Process (GO:0031644)	1/18	0.537787	0.809343	0	0	1.34382	0.833559	SLC8A3
Autophagy Of Nucleus (GO:0044804)	1/18	0.537787	0.809343	0	0	1.34382	0.833559	SNX33
Barbed-End Actin Filament Capping (GO:0051016)	1/18	0.537787	0.809343	0	0	1.34382	0.833559	ADD3
Cell Junction Maintenance (GO:0034331)	1/18	0.537787	0.809343	0	0	1.34382	0.833559	NLGN1
Regulation Of Synaptic Vesicle Exocytosis (GO:2000300)	1/18	0.537787	0.809343	0	0	1.34382	0.833559	NLGN1
Cellular Response To Inorganic Substance (GO:0071241)	1/18	0.537787	0.809343	0	0	1.34382	0.833559	KCNC2
Response To Axon Injury (GO:0048678)	1/18	0.537787	0.809343	0	0	1.34382	0.833559	RTN4RL1
Response To Cholesterol (GO:0070723)	1/18	0.537787	0.809343	0	0	1.34382	0.833559	OSBPL7
Response To Organophosphorus (GO:0046683)	1/18	0.537787	0.809343	0	0	1.34382	0.833559	TRPC3
Epithelial Cell Development (GO:0002064)	1/18	0.537787	0.809343	0	0	1.34382	0.833559	EXPH5
Excitatory Postsynaptic Potential (GO:0060079)	1/18	0.537787	0.809343	0	0	1.34382	0.833559	MEF2C
fatty-acyl-CoA Metabolic Process (GO:0035337)	1/18	0.537787	0.809343	0	0	1.34382	0.833559	ACSL3
Glucose 6-Phosphate Metabolic Process (GO:0051156)	1/18	0.537787	0.809343	0	0	1.34382	0.833559	HKDC1
Heart Trabecula Morphogenesis (GO:0061384)	1/18	0.537787	0.809343	0	0	1.34382	0.833559	RBPJ
Vesicle-Mediated Transport In Synapse (GO:0099003)	1/18	0.537787	0.809343	0	0	1.34382	0.833559	PCLO
Negative Regulation Of DNA-templated Transcription, Elongation (GO:0032785)	1/18	0.537787	0.809343	0	0	1.34382	0.833559	ZC3H4
Negative Regulation Of T Cell Receptor Signaling Pathway (GO:0050860)	1/18	0.537787	0.809343	0	0	1.34382	0.833559	PTPRJ
Negative Regulation Of Amyloid Precursor Protein Catabolic Process (GO:1902992)	1/18	0.537787	0.809343	0	0	1.34382	0.833559	SORL1
Negative Regulation Of Lipid Storage (GO:0010888)	1/18	0.537787	0.809343	0	0	1.34382	0.833559	PPARG
Negative Regulation Of Signal Transduction By P53 Class Mediator (GO:1901797)	1/18	0.537787	0.809343	0	0	1.34382	0.833559	RFFL
Negative Regulation Of Viral Entry Into Host Cell (GO:0046597)	1/18	0.537787	0.809343	0	0	1.34382	0.833559	TRIM11
Neural Crest Cell Differentiation (GO:0014033)	1/18	0.537787	0.809343	0	0	1.34382	0.833559	MEF2C
Neuron Fate Commitment (GO:0048663)	1/18	0.537787	0.809343	0	0	1.34382	0.833559	POU3F2
Peptide Antigen Assembly With MHC Protein Complex (GO:0002501)	1/18	0.537787	0.809343	0	0	1.34382	0.833559	GNAO1
Positive Regulation Of DNA Replication (GO:0045740)	1/18	0.537787	0.809343	0	0	1.34382	0.833559	BRPF3
Positive Regulation Of Cation Transmembrane Transport (GO:1904064)	1/18	0.537787	0.809343	0	0	1.34382	0.833559	FLNA
Positive Regulation Of Cyclin-Dependent Protein Kinase Activity (GO:1904031)	1/18	0.537787	0.809343	0	0	1.34382	0.833559	PKD1
Positive Regulation Of Establishment Of Protein Localization (GO:1904951)	1/18	0.537787	0.809343	0	0	1.34382	0.833559	PTP4A3
Positive Regulation Of Glycolytic Process (GO:0045821)	1/18	0.537787	0.809343	0	0	1.34382	0.833559	PRKAA2
Positive Regulation Of Interleukin-4 Production (GO:0032753)	1/18	0.537787	0.809343	0	0	1.34382	0.833559	PRKCQ
Positive Regulation Of Response To Endoplasmic Reticulum Stress (GO:1905898)	1/18	0.537787	0.809343	0	0	1.34382	0.833559	RNFT1
Protein Autoprocessing (GO:0016540)	1/18	0.537787	0.809343	0	0	1.34382	0.833559	MYRF
Pulmonary Valve Morphogenesis (GO:0003184)	1/18	0.537787	0.809343	0	0	1.34382	0.833559	ROBO2
Regulation Of T Cell Cytokine Production (GO:0002724)	1/18	0.537787	0.809343	0	0	1.34382	0.833559	SMAD7
Regulation Of cAMP-mediated Signaling (GO:0043949)	1/18	0.537787	0.809343	0	0	1.34382	0.833559	GPR62
Regulation Of Cell Cycle G2/M Phase Transition (GO:1902749)	1/18	0.537787	0.809343	0	0	1.34382	0.833559	KCNH5
Cellular Response To Oxygen-Containing Compound (GO:1901701)	17/406	0.538439	0.809852	0	0	0.998017	0.617854	CPNE9;MEF2C;NLGN1;LTK;PRKAA2;KCNC2;NCOA3;RORB;SYT9;PEX13;RYR3;SYT6;AKAP9;PDE4B;NSMF;SLC13A5;KCNK4
B Cell Activation (GO:0042113)	4/92	0.542703	0.812154	0	0	1.03827	0.634582	HDAC5;MEF2C;CHRNA4;PTPRJ
Regulation Of Chromosome Organization (GO:0033044)	2/43	0.543674	0.812154	0	0	1.11432	0.67907	YLPM1;SMG5
Regulation Of Primary Metabolic Process (GO:0080090)	2/43	0.543674	0.812154	0	0	1.11432	0.67907	PPARG;CERS2
Intracellular Glucose Homeostasis (GO:0001678)	2/43	0.543674	0.812154	0	0	1.11432	0.67907	PRKAA2;HKDC1
mRNA Transcription (GO:0009299)	2/43	0.543674	0.812154	0	0	1.11432	0.67907	PPARG;TAF2
Positive Regulation Of Cell Division (GO:0051781)	2/43	0.543674	0.812154	0	0	1.11432	0.67907	SIRT2;FGFR2
Positive Regulation Of miRNA Transcription (GO:1902895)	2/43	0.543674	0.812154	0	0	1.11432	0.67907	SREBF1;PPARG
Positive Regulation Of Stress Fiber Assembly (GO:0051496)	2/43	0.543674	0.812154	0	0	1.11432	0.67907	ARHGEF10;SORBS3
Cellular Response To Oxidative Stress (GO:0034599)	5/117	0.547189	0.812154	0	0	1.01967	0.614818	PRKAA2;ABL1;PRR5L;PEX13;SIRT2
Neuropeptide Signaling Pathway (GO:0007218)	3/68	0.547613	0.812154	0	0	1.05425	0.634856	GPR37;GLRB;SORL1
Negative Regulation Of Amide Metabolic Process (GO:0034249)	4/93	0.551302	0.812154	0	0	1.02655	0.611282	EPHA4;TIA1;ENC1;SORL1
Synaptic Vesicle Recycling (GO:0036465)	2/44	0.556198	0.812154	0	0	1.08773	0.638095	DNM3;NLGN1
Mitotic Spindle Assembly (GO:0090307)	2/44	0.556198	0.812154	0	0	1.08773	0.638095	ARHGEF10;FLNA
Phosphatidylinositol Phosphate Biosynthetic Process (GO:0046854)	2/44	0.556198	0.812154	0	0	1.08773	0.638095	PIP4K2C;PIK3C2B
Positive Regulation Of Leukocyte Cell-Cell Adhesion (GO:1903039)	2/44	0.556198	0.812154	0	0	1.08773	0.638095	GNAO1;PRKCQ
Positive Regulation Of Nucleocytoplasmic Transport (GO:0046824)	2/44	0.556198	0.812154	0	0	1.08773	0.638095	JUP;FLNA
Regulation Of Cell-Substrate Adhesion (GO:0010810)	2/44	0.556198	0.812154	0	0	1.08773	0.638095	NPNT;FBLN2
Regulation Of Centriole Replication (GO:0046599)	1/19	0.557194	0.812154	0	0	1.26909	0.742218	CDK5RAP2
Arp2/3 Complex-Mediated Actin Nucleation (GO:0034314)	1/19	0.557194	0.812154	0	0	1.26909	0.742218	MAGEL2
Regulation Of Fibroblast Growth Factor Receptor Signaling Pathway (GO:0040036)	1/19	0.557194	0.812154	0	0	1.26909	0.742218	SULF1
Regulation Of Insulin-Like Growth Factor Receptor Signaling Pathway (GO:0043567)	1/19	0.557194	0.812154	0	0	1.26909	0.742218	IGFBP2
Regulation Of Megakaryocyte Differentiation (GO:0045652)	1/19	0.557194	0.812154	0	0	1.26909	0.742218	MEF2C
Regulation Of Neuroinflammatory Response (GO:0150077)	1/19	0.557194	0.812154	0	0	1.26909	0.742218	IL33
Regulation Of Nuclear Division (GO:0051783)	1/19	0.557194	0.812154	0	0	1.26909	0.742218	PKMYT1
Bicarbonate Transport (GO:0015701)	1/19	0.557194	0.812154	0	0	1.26909	0.742218	SLC4A2
Cardiac Epithelial To Mesenchymal Transition (GO:0060317)	1/19	0.557194	0.812154	0	0	1.26909	0.742218	RBPJ
Regulation Of Smooth Muscle Cell Migration (GO:0014910)	1/19	0.557194	0.812154	0	0	1.26909	0.742218	SORL1
Cellular Response To Misfolded Protein (GO:0071218)	1/19	0.557194	0.812154	0	0	1.26909	0.742218	UBE2W
Response To Fatty Acid (GO:0070542)	1/19	0.557194	0.812154	0	0	1.26909	0.742218	KCNK4
Cyclic Nucleotide Biosynthetic Process (GO:0009190)	1/19	0.557194	0.812154	0	0	1.26909	0.742218	ADCY10
Skeletal Muscle Contraction (GO:0003009)	1/19	0.557194	0.812154	0	0	1.26909	0.742218	TNNI1
Establishment Of Epithelial Cell Polarity (GO:0090162)	1/19	0.557194	0.812154	0	0	1.26909	0.742218	PARD3
Establishment Of Skin Barrier (GO:0061436)	1/19	0.557194	0.812154	0	0	1.26909	0.742218	FA2H
Gastrulation (GO:0007369)	1/19	0.557194	0.812154	0	0	1.26909	0.742218	LRP5
Glycosphingolipid Biosynthetic Process (GO:0006688)	1/19	0.557194	0.812154	0	0	1.26909	0.742218	FUT9
Immunoglobulin Production Involved In Immunoglobulin-Mediated Immune Response (GO:0002381)	1/19	0.557194	0.812154	0	0	1.26909	0.742218	GNAO1
Insulin Secretion (GO:0030073)	1/19	0.557194	0.812154	0	0	1.26909	0.742218	NEUROD1
Interleukin-1-Mediated Signaling Pathway (GO:0070498)	1/19	0.557194	0.812154	0	0	1.26909	0.742218	ST18
Intrinsic Apoptotic Signaling Pathway In Response To DNA Damage By P53 Class Mediator (GO:0042771)	1/19	0.557194	0.812154	0	0	1.26909	0.742218	HIPK2
Mesoderm Development (GO:0007498)	1/19	0.557194	0.812154	0	0	1.26909	0.742218	TIE1
Multicellular Organismal-Level Water Homeostasis (GO:0050891)	1/19	0.557194	0.812154	0	0	1.26909	0.742218	PRKACB
Negative Regulation Of Cyclin-Dependent Protein Serine/Threonine Kinase Activity (GO:0045736)	1/19	0.557194	0.812154	0	0	1.26909	0.742218	LATS1
Negative Regulation Of Execution Phase Of Apoptosis (GO:1900118)	1/19	0.557194	0.812154	0	0	1.26909	0.742218	RFFL
Negative Regulation Of Leukocyte Cell-Cell Adhesion (GO:1903038)	1/19	0.557194	0.812154	0	0	1.26909	0.742218	WNK1
Negative Regulation Of Protein Dephosphorylation (GO:0035308)	1/19	0.557194	0.812154	0	0	1.26909	0.742218	PPP1R16B
Pore Complex Assembly (GO:0046931)	1/19	0.557194	0.812154	0	0	1.26909	0.742218	PLEKHA7
Positive Regulation Of Activated T Cell Proliferation (GO:0042104)	1/19	0.557194	0.812154	0	0	1.26909	0.742218	IGFBP2
Positive Regulation Of Axon Extension (GO:0045773)	1/19	0.557194	0.812154	0	0	1.26909	0.742218	SHTN1
Positive Regulation Of calcineurin-NFAT Signaling Cascade (GO:0070886)	1/19	0.557194	0.812154	0	0	1.26909	0.742218	PPP3CB
Positive Regulation Of Calcineurin-Mediated Signaling (GO:0106058)	1/19	0.557194	0.812154	0	0	1.26909	0.742218	PPP3CB
Positive Regulation Of Hormone Secretion (GO:0046887)	1/19	0.557194	0.812154	0	0	1.26909	0.742218	PPARG
Positive Regulation Of Mitochondrial Fission (GO:0090141)	1/19	0.557194	0.812154	0	0	1.26909	0.742218	RALBP1
Protein Insertion Into Membrane (GO:0051205)	1/19	0.557194	0.812154	0	0	1.26909	0.742218	TRAM1
Regulation Of Behavior (GO:0050795)	1/19	0.557194	0.812154	0	0	1.26909	0.742218	ZFHX3
Regulation Of Monoatomic Ion Transmembrane Transporter Activity (GO:0032412)	3/69	0.55757	0.812154	0	0	1.03822	0.606495	MEF2C;NLGN1;PTPN3
Response To Molecule Of Bacterial Origin (GO:0002237)	3/69	0.55757	0.812154	0	0	1.03822	0.606495	ERBIN;FBXO3;TAB2
Modification-Dependent Protein Catabolic Process (GO:0019941)	8/192	0.558438	0.81296	0	0	0.992884	0.578466	HERC3;SPSB1;NDFIP1;SMURF1;RCHY1;RFFL;FBXO7;UBE2K
Actin Filament Organization (GO:0007015)	6/144	0.565005	0.820196	0	0	0.992902	0.566869	BAIAP2L2;EFS;WIPF1;FLNA;SERPINB8;ERMN
Protein Modification By Small Protein Conjugation (GO:0032446)	15/364	0.565615	0.820196	0	0	0.981236	0.55915	KLHL18;FBXW7;SMURF1;UBE2E2;RCHY1;HERC3;SPSB1;TRIM7;ENC1;TSPAN17;KCTD13;FBXO7;PDZRN3;TRIM11;PCMTD1
Negative Regulation Of Epithelial Cell Proliferation (GO:0050680)	3/70	0.567395	0.820196	0	0	1.02267	0.579549	FBXW7;SULF1;FGFR2
Regulation Of Actin Filament-Based Process (GO:0032970)	3/70	0.567395	0.820196	0	0	1.02267	0.579549	DAAM2;SLC4A2;EFNA5
Regulation Of Protein Modification Process (GO:0031399)	2/45	0.568476	0.820196	0	0	1.06238	0.600026	PPP1R16B;ASPSCR1
Regulation Of Stem Cell Differentiation (GO:2000736)	2/45	0.568476	0.820196	0	0	1.06238	0.600026	GDNF;SETD1A
Regulation Of Apoptotic Signaling Pathway (GO:2001233)	2/45	0.568476	0.820196	0	0	1.06238	0.600026	TMBIM1;CTSH
Positive Regulation Of Protein Kinase Activity (GO:0045860)	6/145	0.571813	0.820196	0	0	0.985707	0.550954	EPHA4;RASSF2;ERBB3;TAB2;CALM1;SRCIN1
T Cell Mediated Immunity (GO:0002456)	1/20	0.575787	0.820196	0	0	1.20224	0.663654	CTSH
Regulation Of Meiotic Cell Cycle (GO:0051445)	1/20	0.575787	0.820196	0	0	1.20224	0.663654	FZR1
Regulation Of Phosphatase Activity (GO:0010921)	1/20	0.575787	0.820196	0	0	1.20224	0.663654	URI1
Calcium-Mediated Signaling Using Intracellular Calcium Source (GO:0035584)	1/20	0.575787	0.820196	0	0	1.20224	0.663654	PTPRJ
Regulation Of Spindle Organization (GO:0090224)	1/20	0.575787	0.820196	0	0	1.20224	0.663654	NUMA1
Cellular Response To Estradiol Stimulus (GO:0071392)	1/20	0.575787	0.820196	0	0	1.20224	0.663654	NCOA3
Cilium-Dependent Cell Motility (GO:0060285)	1/20	0.575787	0.820196	0	0	1.20224	0.663654	CFAP54
Endoplasmic Reticulum Calcium Ion Homeostasis (GO:0032469)	1/20	0.575787	0.820196	0	0	1.20224	0.663654	PACS2
Endothelial Cell Development (GO:0001885)	1/20	0.575787	0.820196	0	0	1.20224	0.663654	PPP1R16B
Striated Muscle Cell Differentiation (GO:0051146)	1/20	0.575787	0.820196	0	0	1.20224	0.663654	MEF2C
Intracellular Monoatomic Ion Homeostasis (GO:0006873)	1/20	0.575787	0.820196	0	0	1.20224	0.663654	SLC39A10
Long-Term Synaptic Potentiation (GO:0060291)	1/20	0.575787	0.820196	0	0	1.20224	0.663654	SLC8A3
Mesoderm Formation (GO:0001707)	1/20	0.575787	0.820196	0	0	1.20224	0.663654	ITGB4
Mitochondrial RNA Metabolic Process (GO:0000959)	1/20	0.575787	0.820196	0	0	1.20224	0.663654	FASTK
Myoblast Differentiation (GO:0045445)	1/20	0.575787	0.820196	0	0	1.20224	0.663654	RBPJ
Negative Regulation Of Cyclin-Dependent Protein Kinase Activity (GO:1904030)	1/20	0.575787	0.820196	0	0	1.20224	0.663654	LATS1
Negative Regulation Of Cytokine Production Involved In Inflammatory Response (GO:1900016)	1/20	0.575787	0.820196	0	0	1.20224	0.663654	EXTL3
Negative Regulation Of miRNA Transcription (GO:1902894)	1/20	0.575787	0.820196	0	0	1.20224	0.663654	PPARG
Negative Regulation Of Protein Localization To Cell Periphery (GO:1904376)	1/20	0.575787	0.820196	0	0	1.20224	0.663654	TMBIM1
Negative Regulation Of Protein Localization To Plasma Membrane (GO:1903077)	1/20	0.575787	0.820196	0	0	1.20224	0.663654	TMBIM1
Negative Regulation Of Reproductive Process (GO:2000242)	1/20	0.575787	0.820196	0	0	1.20224	0.663654	SULF1
Negative Regulation Of Viral Life Cycle (GO:1903901)	1/20	0.575787	0.820196	0	0	1.20224	0.663654	TRIM11
Phosphatidylglycerol Metabolic Process (GO:0046471)	1/20	0.575787	0.820196	0	0	1.20224	0.663654	GPAM
Phosphatidylserine Metabolic Process (GO:0006658)	1/20	0.575787	0.820196	0	0	1.20224	0.663654	MBOAT1
Positive Regulation Of Antigen Receptor-Mediated Signaling Pathway (GO:0050857)	1/20	0.575787	0.820196	0	0	1.20224	0.663654	SLC39A10
Positive Regulation Of Leukocyte Activation (GO:0002696)	1/20	0.575787	0.820196	0	0	1.20224	0.663654	IL33
Positive Regulation Of Phospholipase Activity (GO:0010518)	1/20	0.575787	0.820196	0	0	1.20224	0.663654	FGFR2
Positive Regulation Of Protein Processing (GO:0010954)	1/20	0.575787	0.820196	0	0	1.20224	0.663654	CCBE1
Protein Deacylation (GO:0035601)	1/20	0.575787	0.820196	0	0	1.20224	0.663654	SIRT2
Receptor Metabolic Process (GO:0043112)	1/20	0.575787	0.820196	0	0	1.20224	0.663654	SMURF1
Regulation Of Calcium Ion Transmembrane Transport (GO:1903169)	1/20	0.575787	0.820196	0	0	1.20224	0.663654	ATP1A2
Regulation Of Macroautophagy (GO:0016241)	4/96	0.576573	0.820234	0	0	0.992919	0.546754	GPSM1;USP36;NRBP2;PRKAA2
Lipid Biosynthetic Process (GO:0008610)	3/71	0.577084	0.820234	0	0	1.00758	0.553936	SREBF1;PRKAA2;MBOAT1
Myeloid Leukocyte Differentiation (GO:0002573)	3/71	0.577084	0.820234	0	0	1.00758	0.553936	IL33;PPARG;SLC4A2
Negative Regulation Of Protein Binding (GO:0032091)	3/71	0.577084	0.820234	0	0	1.00758	0.553936	DNAJB2;STYX;SORL1
Ubiquitin-Dependent Protein Catabolic Process (GO:0006511)	15/367	0.578535	0.820584	0	0	0.972718	0.532326	NDFIP1;FBXW7;SMURF1;VPS37A;RCHY1;SIRT2;UBE2W;HERC3;SPSB1;COP1;MVB12B;KCTD13;RFFL;FBXO7;UBE2K
Negative Regulation Of Response To External Stimulus (GO:0032102)	6/146	0.578569	0.820584	0	0	0.978614	0.535495	EPHA4;LRFN5;RTN4RL1;PPARG;EXTL3;CERS2
B Cell Receptor Signaling Pathway (GO:0050853)	2/46	0.580506	0.820584	0	0	1.03818	0.564618	MEF2C;RFTN1
Antiviral Innate Immune Response (GO:0140374)	2/46	0.580506	0.820584	0	0	1.03818	0.564618	UBE2W;TRIM7
Response To Glucose (GO:0009749)	2/46	0.580506	0.820584	0	0	1.03818	0.564618	NEUROD1;PRKAA2
Vacuolar Transport (GO:0007034)	2/46	0.580506	0.820584	0	0	1.03818	0.564618	VPS13A;VPS37A
Intracellular Protein Transmembrane Transport (GO:0065002)	2/46	0.580506	0.820584	0	0	1.03818	0.564618	SEC61A2;PEX13
Mitotic G2/M Transition Checkpoint (GO:0044818)	2/46	0.580506	0.820584	0	0	1.03818	0.564618	FZR1;FOXN3
Myofibril Assembly (GO:0030239)	2/46	0.580506	0.820584	0	0	1.03818	0.564618	FHOD3;CSRP1
Positive Regulation Of Cell-Cell Adhesion (GO:0022409)	2/46	0.580506	0.820584	0	0	1.03818	0.564618	MEGF10;SMAD7
Positive Regulation Of Cell Motility (GO:2000147)	9/221	0.583842	0.824848	0	0	0.969203	0.521553	EPHA4;SEMA5B;DAAM2;HGF;SEMA6D;CTSH;SEMA3E;CEP43;MAP4K4
Regulation Of Protein Catabolic Process (GO:0042176)	5/122	0.584629	0.825058	0	0	0.975835	0.523806	RHBDF1;FLNA;PKD1;SORL1;SIRT2
Positive Regulation Of Macromolecule Biosynthetic Process (GO:0010557)	5/122	0.584629	0.825058	0	0	0.975835	0.523806	IL33;SLC25A37;SLC6A9;HGF;UPF3B
Cholesterol Homeostasis (GO:0042632)	3/72	0.586636	0.825546	0	0	0.992927	0.529579	ABCA2;ABCA5;LRP5
Plasma Membrane Organization (GO:0007009)	3/72	0.586636	0.825546	0	0	0.992927	0.529579	FA2H;MICALL1;SNX33
Positive Regulation Of Epithelial Cell Proliferation (GO:0050679)	5/123	0.591914	0.825546	0	0	0.967514	0.507358	PPP1R16B;AKT3;PLXNB3;TGFA;FGFR2
Regulation Of Signal Transduction By P53 Class Mediator (GO:1901796)	2/47	0.592288	0.825546	0	0	1.01505	0.531647	RFFL;HIPK2
Secondary Alcohol Metabolic Process (GO:1902652)	2/47	0.592288	0.825546	0	0	1.01505	0.531647	CYP27A1;ABCA5
Insulin Receptor Signaling Pathway (GO:0008286)	2/47	0.592288	0.825546	0	0	1.01505	0.531647	GAB1;SOGA1
Positive Regulation Of Lymphocyte Activation (GO:0051251)	2/47	0.592288	0.825546	0	0	1.01505	0.531647	GNAO1;PRKCQ
Positive Regulation Of Cold-Induced Thermogenesis (GO:0120162)	4/98	0.592963	0.825546	0	0	0.971691	0.507828	PRKAB2;GATM;ADRB1;STAT6
DNA Replication Initiation (GO:0006270)	1/21	0.593601	0.825546	0	0	1.14206	0.595641	ORC4
Anaphase-Promoting Complex-Dependent Catabolic Process (GO:0031145)	1/21	0.593601	0.825546	0	0	1.14206	0.595641	FZR1
Skin Epidermis Development (GO:0098773)	1/21	0.593601	0.825546	0	0	1.14206	0.595641	FA2H
snRNA Metabolic Process (GO:0016073)	1/21	0.593601	0.825546	0	0	1.14206	0.595641	INTS13
Sulfur Compound Transport (GO:0072348)	1/21	0.593601	0.825546	0	0	1.14206	0.595641	SLC26A11
Lipid Catabolic Process (GO:0016042)	1/21	0.593601	0.825546	0	0	1.14206	0.595641	SIRT2
Macrophage Differentiation (GO:0030225)	1/21	0.593601	0.825546	0	0	1.14206	0.595641	IL33
Mitochondrial Calcium Ion Homeostasis (GO:0051560)	1/21	0.593601	0.825546	0	0	1.14206	0.595641	SLC8A3
Negative Regulation Of miRNA Metabolic Process (GO:2000629)	1/21	0.593601	0.825546	0	0	1.14206	0.595641	PPARG
Negative Regulation Of Osteoclast Differentiation (GO:0045671)	1/21	0.593601	0.825546	0	0	1.14206	0.595641	FBXW7
Negative Regulation Of Reactive Oxygen Species Metabolic Process (GO:2000378)	1/21	0.593601	0.825546	0	0	1.14206	0.595641	SIRT2
Outer Dynein Arm Assembly (GO:0036158)	1/21	0.593601	0.825546	0	0	1.14206	0.595641	DNAL1
Peptide Catabolic Process (GO:0043171)	1/21	0.593601	0.825546	0	0	1.14206	0.595641	CTSH
poly(A)+ mRNA Export From Nucleus (GO:0016973)	1/21	0.593601	0.825546	0	0	1.14206	0.595641	ENY2
Positive Regulation Of Amyloid Precursor Protein Catabolic Process (GO:1902993)	1/21	0.593601	0.825546	0	0	1.14206	0.595641	EPHA4
Positive Regulation Of Smoothened Signaling Pathway (GO:0045880)	1/21	0.593601	0.825546	0	0	1.14206	0.595641	RAB34
Positive Regulation Of Transcription Regulatory Region DNA Binding (GO:2000679)	1/21	0.593601	0.825546	0	0	1.14206	0.595641	NEUROD1
Positive Regulation Of Translational Initiation (GO:0045948)	1/21	0.593601	0.825546	0	0	1.14206	0.595641	UHMK1
Regulation Of Cell-Substrate Junction Assembly (GO:0090109)	1/21	0.593601	0.825546	0	0	1.14206	0.595641	EFNA5
Sterol Homeostasis (GO:0055092)	3/73	0.596048	0.828058	0	0	0.978691	0.506408	ABCA2;ABCA5;LRP5
Protein Tetramerization (GO:0051262)	3/73	0.596048	0.828058	0	0	0.978691	0.506408	PKD2L1;PKD1;RYR3
Cellular Response To Insulin Stimulus (GO:0032869)	4/99	0.601016	0.834019	0	0	0.961412	0.489487	HDAC5;GAB1;PPARG;SOGA1
Regulation Of Intrinsic Apoptotic Signaling Pathway (GO:2001242)	2/48	0.603821	0.834019	0	0	0.992935	0.500914	URI1;SEPTIN4
Negative Regulation Of ERK1 And ERK2 Cascade (GO:0070373)	2/48	0.603821	0.834019	0	0	0.992935	0.500914	EPHA4;SEMA6A
Regulation Of DNA Binding (GO:0051101)	2/48	0.603821	0.834019	0	0	0.992935	0.500914	PPARG;SIRT2
Gland Development (GO:0048732)	3/74	0.60532	0.834019	0	0	0.964856	0.484356	SALL1;FGFR2;EPHB3
Fc-epsilon Receptor Signaling Pathway (GO:0038095)	1/22	0.610667	0.834019	0	0	1.08762	0.536419	PRKCQ
Acylglycerol Biosynthetic Process (GO:0046463)	1/22	0.610667	0.834019	0	0	1.08762	0.536419	GPAM
Regulation Of Neural Precursor Cell Proliferation (GO:2000177)	1/22	0.610667	0.834019	0	0	1.08762	0.536419	TAFA1
Regulation Of Protein Export From Nucleus (GO:0046825)	1/22	0.610667	0.834019	0	0	1.08762	0.536419	UHMK1
Regulation Of Telomere Capping (GO:1904353)	1/22	0.610667	0.834019	0	0	1.08762	0.536419	PRKCQ
Cellular Response To Low-Density Lipoprotein Particle Stimulus (GO:0071404)	1/22	0.610667	0.834019	0	0	1.08762	0.536419	PPARG
Cellular Response To Topologically Incorrect Protein (GO:0035967)	1/22	0.610667	0.834019	0	0	1.08762	0.536419	UBE2W
Cytoskeleton-Dependent Intracellular Transport (GO:0030705)	1/22	0.610667	0.834019	0	0	1.08762	0.536419	KIF13A
snRNA 3'-End Processing (GO:0034472)	1/22	0.610667	0.834019	0	0	1.08762	0.536419	INTS6L
Vesicle Transport Along Microtubule (GO:0047496)	1/22	0.610667	0.834019	0	0	1.08762	0.536419	KIF13A
Inositol Phosphate Metabolic Process (GO:0043647)	1/22	0.610667	0.834019	0	0	1.08762	0.536419	NUDT4
Membrane Protein Ectodomain Proteolysis (GO:0006509)	1/22	0.610667	0.834019	0	0	1.08762	0.536419	PRKCQ
Modulation By Host Of Viral Process (GO:0044788)	1/22	0.610667	0.834019	0	0	1.08762	0.536419	PAIP1
Negative Regulation Of Cell Communication (GO:0010648)	1/22	0.610667	0.834019	0	0	1.08762	0.536419	ERBB3
Negative Regulation Of Cell Development (GO:0010721)	1/22	0.610667	0.834019	0	0	1.08762	0.536419	SORL1
Negative Regulation Of Myeloid Cell Differentiation (GO:0045638)	1/22	0.610667	0.834019	0	0	1.08762	0.536419	MEIS1
Oligosaccharide Biosynthetic Process (GO:0009312)	1/22	0.610667	0.834019	0	0	1.08762	0.536419	FUT9
peptidyl-L-cysteine S-palmitoylation (GO:0018230)	1/22	0.610667	0.834019	0	0	1.08762	0.536419	ZDHHC21
peptidyl-S-diacylglycerol-L-cysteine Biosynthetic Process From Peptidyl-Cysteine (GO:0018231)	1/22	0.610667	0.834019	0	0	1.08762	0.536419	ZDHHC21
Peptidyl-Glutamic Acid Modification (GO:0018200)	1/22	0.610667	0.834019	0	0	1.08762	0.536419	AGBL5
Positive Regulation Of Cholesterol Efflux (GO:0010875)	1/22	0.610667	0.834019	0	0	1.08762	0.536419	PPARG
Positive Regulation Of Receptor Internalization (GO:0002092)	1/22	0.610667	0.834019	0	0	1.08762	0.536419	ATAD1
Positive Regulation Of Synaptic Transmission, Glutamatergic (GO:0051968)	1/22	0.610667	0.834019	0	0	1.08762	0.536419	NLGN1
Positive Regulation Of Viral Life Cycle (GO:1903902)	1/22	0.610667	0.834019	0	0	1.08762	0.536419	TRIM11
Postreplication Repair (GO:0006301)	1/22	0.610667	0.834019	0	0	1.08762	0.536419	WDR33
Regulation Of Cardiac Muscle Cell Membrane Repolarization (GO:0099623)	1/22	0.610667	0.834019	0	0	1.08762	0.536419	FLNA
Regulation Of Catabolic Process (GO:0009894)	1/22	0.610667	0.834019	0	0	1.08762	0.536419	LATS1
Regulation Of Fat Cell Differentiation (GO:0045598)	3/75	0.614449	0.837865	0	0	0.951406	0.463362	LRP5;PPARG;SIRT2
Negative Regulation Of Cysteine-Type Endopeptidase Activity Involved In Apoptotic Process (GO:0043154)	2/49	0.615105	0.837865	0	0	0.971758	0.472238	HGF;RFFL
Nuclear Export (GO:0051168)	2/49	0.615105	0.837865	0	0	0.971758	0.472238	SMURF1;PKD1
Positive Regulation Of miRNA Metabolic Process (GO:2000630)	2/49	0.615105	0.837865	0	0	0.971758	0.472238	SREBF1;PPARG
Proton Transmembrane Transport (GO:1902600)	2/49	0.615105	0.837865	0	0	0.971758	0.472238	ATP1A2;ATP1A1
Hemopoiesis (GO:0030097)	4/101	0.61683	0.839773	0	0	0.94149	0.454892	MEIS1;NCOA6;PRRC2C;FGFR2
Positive Regulation Of Protein Phosphorylation (GO:0001934)	15/377	0.620437	0.841232	0	0	0.945345	0.451243	RALBP1;HGF;PTPRJ;PTPN11;EFNA5;MOB3B;LATS1;RASSF2;AKAP9;PPARG;TAB2;KRAS;TNIK;CALM1;UBE2K
Cellular Response To Lipid (GO:0071396)	9/228	0.621277	0.841232	0	0	0.937878	0.44641	MEF2C;URI1;LTK;NCOA3;PDE4B;ATP1A2;RORB;ATP1A1;KCNK4
Chromatin Remodeling (GO:0006338)	9/228	0.621277	0.841232	0	0	0.937878	0.44641	HDAC5;CFDP1;PHC1;MTF2;CHD7;TET1;SIRT2;BPTF;BICRA
Wnt Signaling Pathway (GO:0016055)	3/76	0.623435	0.841232	0	0	0.938323	0.443368	JUP;LRP5;BCL9L
Steroid Biosynthetic Process (GO:0006694)	2/50	0.626141	0.841232	0	0	0.951464	0.445456	CYP27A1;OSBPL7
Mitotic Metaphase Plate Congression (GO:0007080)	2/50	0.626141	0.841232	0	0	0.951464	0.445456	EML4;MAD1L1
Positive Regulation Of Fat Cell Differentiation (GO:0045600)	2/50	0.626141	0.841232	0	0	0.951464	0.445456	LRP5;PPARG
Regulation Of Interleukin-4 Production (GO:0032673)	1/23	0.627018	0.841232	0	0	1.03813	0.48458	PRKCQ
Actin Nucleation (GO:0045010)	1/23	0.627018	0.841232	0	0	1.03813	0.48458	MAGEL2
Regulation Of Nuclear-Transcribed mRNA Catabolic Process, Deadenylation-Dependent Decay (GO:1900151)	1/23	0.627018	0.841232	0	0	1.03813	0.48458	PAIP1
Cell-Cell Signaling By Wnt (GO:0198738)	1/23	0.627018	0.841232	0	0	1.03813	0.48458	PKD1
Cellular Lipid Catabolic Process (GO:0044242)	1/23	0.627018	0.841232	0	0	1.03813	0.48458	SIRT2
Cellular Response To Interleukin-6 (GO:0071354)	1/23	0.627018	0.841232	0	0	1.03813	0.48458	ST18
Cholesterol Efflux (GO:0033344)	1/23	0.627018	0.841232	0	0	1.03813	0.48458	ABCA5
Rescue Of Stalled Ribosome (GO:0072344)	1/23	0.627018	0.841232	0	0	1.03813	0.48458	RCHY1
Diacylglycerol Metabolic Process (GO:0046339)	1/23	0.627018	0.841232	0	0	1.03813	0.48458	GPAM
Endocrine System Development (GO:0035270)	1/23	0.627018	0.841232	0	0	1.03813	0.48458	SALL1
Translesion Synthesis (GO:0019985)	1/23	0.627018	0.841232	0	0	1.03813	0.48458	RCHY1
Long-Chain fatty-acyl-CoA Metabolic Process (GO:0035336)	1/23	0.627018	0.841232	0	0	1.03813	0.48458	ACSL3
Microtubule Nucleation (GO:0007020)	1/23	0.627018	0.841232	0	0	1.03813	0.48458	SLAIN1
Negative Regulation Of Neuron Differentiation (GO:0045665)	1/23	0.627018	0.841232	0	0	1.03813	0.48458	CNTN4
Negative Regulation Of Protein Tyrosine Kinase Activity (GO:0061099)	1/23	0.627018	0.841232	0	0	1.03813	0.48458	SRCIN1
Nuclear Membrane Reassembly (GO:0031468)	1/23	0.627018	0.841232	0	0	1.03813	0.48458	SIRT2
Positive Regulation Of Morphogenesis Of An Epithelium (GO:1905332)	1/23	0.627018	0.841232	0	0	1.03813	0.48458	GDNF
Positive Regulation Of Neuron Apoptotic Process (GO:0043525)	1/23	0.627018	0.841232	0	0	1.03813	0.48458	FBXW7
Positive Regulation Of Oxidoreductase Activity (GO:0051353)	1/23	0.627018	0.841232	0	0	1.03813	0.48458	GDNF
Protein Targeting To ER (GO:0045047)	1/23	0.627018	0.841232	0	0	1.03813	0.48458	SGTA
Regulation Of Cell Junction Assembly (GO:1901888)	1/23	0.627018	0.841232	0	0	1.03813	0.48458	MEF2C
Positive Regulation Of ERK1 And ERK2 Cascade (GO:0070374)	7/179	0.628424	0.842681	0	0	0.928856	0.431491	DDR1;FBXW7;ADRA1D;PTPN11;NPNT;PDE8A;FGFR2
Epithelium Development (GO:0060429)	6/154	0.630582	0.845137	0	0	0.925327	0.426679	SALL1;PPARG;SOX10;PKD1;FGFR2;MFSD2A
Positive Regulation Of Endothelial Cell Proliferation (GO:0001938)	3/77	0.632277	0.846969	0	0	0.925595	0.424319	PPP1R16B;AKT3;PLXNB3
SMAD Protein Signal Transduction (GO:0060395)	2/51	0.636929	0.848157	0	0	0.931997	0.420421	HIPK2;SMAD7
Regulation Of Smoothened Signaling Pathway (GO:0008589)	2/51	0.636929	0.848157	0	0	0.931997	0.420421	RAB34;FGFR2
Regulation Of Telomere Maintenance Via Telomerase (GO:0032210)	2/51	0.636929	0.848157	0	0	0.931997	0.420421	PRKCQ;SMG5
Sensory Perception (GO:0007600)	2/51	0.636929	0.848157	0	0	0.931997	0.420421	CHRNA4;KCNK4
Positive Regulation Of Actin Filament Bundle Assembly (GO:0032233)	2/51	0.636929	0.848157	0	0	0.931997	0.420421	ARHGEF10;SORBS3
Positive Regulation Of Vasculature Development (GO:1904018)	4/104	0.639805	0.848157	0	0	0.913102	0.407784	JUP;GAB1;CTSH;HIPK2
Negative Regulation Of Protein Modification Process (GO:0031400)	3/78	0.640973	0.848157	0	0	0.913206	0.406164	PPP1R16B;PRKAA2;PRR5L
Positive Regulation Of Tumor Necrosis Factor Production (GO:0032760)	3/78	0.640973	0.848157	0	0	0.913206	0.406164	IL33;PTPRJ;PTPN11
Regulation Of TOR Signaling (GO:0032006)	3/78	0.640973	0.848157	0	0	0.913206	0.406164	PRKAA2;GNA12;RFFL
Regulation Of Cytoplasmic Translation (GO:2000765)	1/24	0.642682	0.848157	0	0	0.992944	0.438985	PAIP1
ERK1 And ERK2 Cascade (GO:0070371)	1/24	0.642682	0.848157	0	0	0.992944	0.438985	CTSH
Regulation Of Execution Phase Of Apoptosis (GO:1900117)	1/24	0.642682	0.848157	0	0	0.992944	0.438985	SIRT2
RNA Splicing, Via Transesterification Reactions (GO:0000375)	1/24	0.642682	0.848157	0	0	0.992944	0.438985	SRSF4
Regulation Of Heterotypic Cell-Cell Adhesion (GO:0034114)	1/24	0.642682	0.848157	0	0	0.992944	0.438985	WNK1
Cell Morphogenesis Involved In Differentiation (GO:0000904)	1/24	0.642682	0.848157	0	0	0.992944	0.438985	MEF2C
Regulation Of Ruffle Assembly (GO:1900027)	1/24	0.642682	0.848157	0	0	0.992944	0.438985	NLGN1
Regulation Of Ryanodine-Sensitive Calcium-Release Channel Activity (GO:0060314)	1/24	0.642682	0.848157	0	0	0.992944	0.438985	CALM1
Response To Hexose (GO:0009746)	1/24	0.642682	0.848157	0	0	0.992944	0.438985	NEUROD1
Response To Purine-Containing Compound (GO:0014074)	1/24	0.642682	0.848157	0	0	0.992944	0.438985	TRPC3
mRNA Polyadenylation (GO:0006378)	1/24	0.642682	0.848157	0	0	0.992944	0.438985	WDR33
Mononuclear Cell Differentiation (GO:1903131)	1/24	0.642682	0.848157	0	0	0.992944	0.438985	PPARG
Negative Regulation Of Antigen Receptor-Mediated Signaling Pathway (GO:0050858)	1/24	0.642682	0.848157	0	0	0.992944	0.438985	PTPRJ
Negative Regulation Of Cell Junction Assembly (GO:1901889)	1/24	0.642682	0.848157	0	0	0.992944	0.438985	ROBO2
Negative Regulation Of Ion Transmembrane Transporter Activity (GO:0032413)	1/24	0.642682	0.848157	0	0	0.992944	0.438985	SLC6A9
Positive Regulation Of ERBB Signaling Pathway (GO:1901186)	1/24	0.642682	0.848157	0	0	0.992944	0.438985	RBPJ
Positive Regulation Of Cell Cycle G2/M Phase Transition (GO:1902751)	1/24	0.642682	0.848157	0	0	0.992944	0.438985	BRD4
Positive Regulation Of Cellular Response To Transforming Growth Factor Beta Stimulus (GO:1903846)	1/24	0.642682	0.848157	0	0	0.992944	0.438985	HIPK2
Positive Regulation Of Transforming Growth Factor Beta Receptor Signaling Pathway (GO:0030511)	1/24	0.642682	0.848157	0	0	0.992944	0.438985	HIPK2
Protein K48-linked Deubiquitination (GO:0071108)	1/24	0.642682	0.848157	0	0	0.992944	0.438985	OTUD3
Regulation Of Canonical Wnt Signaling Pathway (GO:0060828)	8/207	0.643391	0.848659	0	0	0.917318	0.404539	LATS1;TMEM88B;JUP;DAAM2;WNK1;IGFBP2;LZTS2;FGFR2
Positive Regulation Of Nucleic Acid-Templated Transcription (GO:1903508)	22/557	0.645635	0.850265	0	0	0.93749	0.410171	MEF2C;ENY2;ZFHX3;MYRF;NCOA6;KMT2B;LRP5;TFEB;RORB;SOX10;HIPK2;BICRA;MED12;NEUROD1;NPAT;PPP3CB;SALL1;PPARG;TAF2;CDK5RAP2;BRD4;CREB5
Positive Regulation Of Stress-Activated MAPK Cascade (GO:0032874)	4/105	0.64726	0.850265	0	0	0.904014	0.393253	RASSF2;TNIK;MAPK8IP1;HIPK2
Adenylate Cyclase-Inhibiting G Protein-Coupled Receptor Signaling Pathway (GO:0007193)	2/52	0.647472	0.850265	0	0	0.913309	0.396997	GPR37;FLNA
Cell Cycle G1/S Phase Transition (GO:0044843)	2/52	0.647472	0.850265	0	0	0.913309	0.396997	LATS1;CAMK2A
Sprouting Angiogenesis (GO:0002040)	2/52	0.647472	0.850265	0	0	0.913309	0.396997	CCBE1;SEMA3E
Regulation Of Cell Development (GO:0060284)	2/52	0.647472	0.850265	0	0	0.913309	0.396997	BRPF3;BHLHE40
Protein Stabilization (GO:0050821)	8/208	0.648716	0.850265	0	0	0.912684	0.394974	EPHA4;USP36;URI1;RASSF2;FBXW7;FLNA;SMAD7;OTUD3
Protein Ubiquitination (GO:0016567)	17/434	0.64916	0.850265	0	0	0.929615	0.401664	KLHL18;FBXW7;SMURF1;RCHY1;RNFT1;UBE2W;SPSB1;HERC3;TRIM7;TSPAN17;ENC1;KCTD13;FBXO7;PDZRN3;UBE2K;TRIM11;PCMTD1
Regulation Of Cyclin-Dependent Protein Serine/Threonine Kinase Activity (GO:0000079)	3/79	0.649524	0.850265	0	0	0.901143	0.388857	LATS1;PKMYT1;PKD1
Positive Regulation Of Catabolic Process (GO:0009896)	3/79	0.649524	0.850265	0	0	0.901143	0.388857	FBXW7;SMURF1;SORL1
Regulation Of G1/S Transition Of Mitotic Cell Cycle (GO:2000045)	4/106	0.654612	0.850265	0	0	0.895104	0.379267	WEE1;UBE2E2;PKD1;MYO16
Regulation Of Chondrocyte Differentiation (GO:0032330)	1/25	0.65769	0.850265	0	0	0.951521	0.398708	PTPN11
RNA Polyadenylation (GO:0043631)	1/25	0.65769	0.850265	0	0	0.951521	0.398708	WDR33
Regulation Of Keratinocyte Proliferation (GO:0010837)	1/25	0.65769	0.850265	0	0	0.951521	0.398708	FGFR2
Regulation Of Platelet Aggregation (GO:0090330)	1/25	0.65769	0.850265	0	0	0.951521	0.398708	PRKCQ
Carbohydrate Biosynthetic Process (GO:0016051)	1/25	0.65769	0.850265	0	0	0.951521	0.398708	FUT9
Regulation Of Protein Processing (GO:0070613)	1/25	0.65769	0.850265	0	0	0.951521	0.398708	CCBE1
Cellular Response To Hexose Stimulus (GO:0071331)	1/25	0.65769	0.850265	0	0	0.951521	0.398708	PRKAA2
Response To dsRNA (GO:0043331)	1/25	0.65769	0.850265	0	0	0.951521	0.398708	RFTN1
fatty-acyl-CoA Biosynthetic Process (GO:0046949)	1/25	0.65769	0.850265	0	0	0.951521	0.398708	ACSL3
Late Endosome To Vacuole Transport Via Multivesicular Body Sorting Pathway (GO:0032511)	1/25	0.65769	0.850265	0	0	0.951521	0.398708	VPS37A
Negative Regulation Of Lipid Biosynthetic Process (GO:0051055)	1/25	0.65769	0.850265	0	0	0.951521	0.398708	FBXW7
Negative Regulation Of Protein Localization To Membrane (GO:1905476)	1/25	0.65769	0.850265	0	0	0.951521	0.398708	TMBIM1
Negative Regulation Of Stress Fiber Assembly (GO:0051497)	1/25	0.65769	0.850265	0	0	0.951521	0.398708	WASF2
Organophosphate Ester Transport (GO:0015748)	1/25	0.65769	0.850265	0	0	0.951521	0.398708	SLC25A19
Osteoclast Differentiation (GO:0030316)	1/25	0.65769	0.850265	0	0	0.951521	0.398708	SLC4A2
Peptide Hormone Secretion (GO:0030072)	1/25	0.65769	0.850265	0	0	0.951521	0.398708	NEUROD1
Phosphatidylethanolamine Metabolic Process (GO:0046337)	1/25	0.65769	0.850265	0	0	0.951521	0.398708	CHKA
Positive Regulation Of T Cell Migration (GO:2000406)	1/25	0.65769	0.850265	0	0	0.951521	0.398708	WNK1
Positive Regulation Of Glucose Import (GO:0046326)	1/25	0.65769	0.850265	0	0	0.951521	0.398708	PTPN11
Positive Regulation Of Interleukin-2 Production (GO:0032743)	1/25	0.65769	0.850265	0	0	0.951521	0.398708	PDE4B
Positive Regulation Of Peptidase Activity (GO:0010952)	1/25	0.65769	0.850265	0	0	0.951521	0.398708	CTSH
Proteoglycan Metabolic Process (GO:0006029)	1/25	0.65769	0.850265	0	0	0.951521	0.398708	SULF1
Purine Ribonucleotide Catabolic Process (GO:0009154)	1/25	0.65769	0.850265	0	0	0.951521	0.398708	NUDT4
Regulation Of Cell Cycle Phase Transition (GO:1901987)	1/25	0.65769	0.850265	0	0	0.951521	0.398708	FBXW7
Regulation Of Receptor Signaling Pathway Via JAK-STAT (GO:0046425)	2/53	0.657771	0.850265	0	0	0.895355	0.375063	CAMK2A;CALM1
Cellular Response To Alcohol (GO:0097306)	2/53	0.657771	0.850265	0	0	0.895355	0.375063	OSBPL7;JUP
mRNA Stabilization (GO:0048255)	2/53	0.657771	0.850265	0	0	0.895355	0.375063	GDNF;PAIP1
Negative Regulation Of Metabolic Process (GO:0009892)	2/53	0.657771	0.850265	0	0	0.895355	0.375063	CCDC3;RBPJ
[truncated: 586 more rows]
