# Supplementary material for: A high-fidelity CRISPR-Cas13 system improves abnormalities associated with C9ORF72-linked ALS/FTD
Source: Nat Commun. 2025 Jan 8;16:460. doi: 10.1038/s41467-024-55548-5 (PMC11711314; doi:10.1038/s41467-024-55548-5)
Supplement: Supplementary file 19 — Supplementary Data 17 [file 41467_2024_55548_MOESM19_ESM.xlsx]

## Sheet: SI Data 17 RNAseq in WT Mice
Supplementary Data 17. Processed RNA-seq for RfxCas13d-N2V8-crRNA-13 vs.RfxCas13d-N2V8-NTG comparison in EGFP-KASH+ nuclei from C57BL/6J mice.
ENTREZID	symbol	product	FC.nTg_S13.vs.nTg_NTG	rawP.nTg_S13.vs.nTg_NTG	FDR.nTg_S13.vs.nTg_NTG
C9orf72_EGFP-KASH	C9orf72_EGFP-KASH	EGFP-KASH	1.11065	0.600633	0.879926
C9orf72_NM_001256054.3	C9orf72_NM_001256054.3	NM_001256054.3	-1.05922	0.953508	0.989494
C9orf72_NM_018325.5	C9orf72_NM_018325.5	NM_018325.5	2.83479	0.434997	0.804304
C9orf72_NM_145005.7	C9orf72_NM_145005.7	NM_145005.7	2.28708	0.23888	0.664429
100009600	Zglp1	zinc finger, GATA-like protein 1	1.0945	0.700822	0.917132
100009609	Vmn2r65	vomeronasal 2, receptor 65	1.0831	0.848549	0.963542
100017	Ldlrap1	low density lipoprotein receptor adaptor protein 1, transcript variant X1	2.10677	0.00742803	0.174214
100019	Mdn1	midasin AAA ATPase 1	-1.06742	0.193386	0.617653
100034361	Mfap1b	microfibrillar-associated protein 1B	-1.26452	0.050966	0.385969
100034726	Gm15772	predicted gene 15772	-2.08688	0.0483406	0.378816
100034739	Gm17762	predicted gene, 17762	-1.14218	0.569775	0.867023
100034748	A930017K11Rik	RIKEN cDNA A930017K11 gene, transcript variant X2	2.29261	0.0378042	0.346276
100036521	Umad1	UMAP1-MVP12 associated (UMA) domain containing 1, transcript variant 2	-1.22293	0.0368765	0.342334
100036537	Gm11149	predicted gene 11149	-1.03266	0.861494	0.967372
100036568	Gm3373	predicted gene 3373, transcript variant X8	1.122	0.781115	0.944441
100036569	Gm16525	predicted gene, 16525, transcript variant 3	-1.53599	0.37485	0.767753
100036768	Gm11696	predicted gene 11696, transcript variant 1	1.1208	0.359689	0.758429
100037258	Dnajc3	DnaJ heat shock protein family (Hsp40) member C3	1.13637	0.179915	0.603333
100037260	9430060I03Rik	RIKEN cDNA 9430060I03 gene	1.83569	0.234377	0.660451
100037262	Gm12359	predicted gene 12359	1.01358	0.970488	0.993522
100037278	Niban3	niban apoptosis regulator 3, transcript variant 1	1.61868	0.011332	0.20832
100037282	Rsph3b	radial spoke 3B homolog (Chlamydomonas)	-1.20355	0.250318	0.674899
100037283	Rnaset2a	ribonuclease T2A, transcript variant 2	1.04314	0.933479	0.984648
100037396	D030047H15Rik	RIKEN cDNA D030047H15 gene	1.10265	0.592653	0.87684
100038347	Fam174b	family with sequence similarity 174, member B	-1.03958	0.768254	0.940439
100038353	Gm10532	predicted gene 10532	-1.08353	0.902299	0.977647
100038356	Gm15612	predicted gene 15612	-1.35693	0.442231	0.807663
100038371	Zfp389	zinc finger protein 389	1.58773	0.369477	0.764974
100038384	Gm10610	predicted gene 10610, transcript variant X4	1.459	0.694184	0.915047
100038388	Gm10614	predicted gene 10614, transcript variant X7	-1.04846	0.90961	0.97943
100038392	Gm10785	predicted gene 10785	-1.22266	0.447847	0.810401
100038417	Spink13	serine peptidase inhibitor, Kazal type 13, transcript variant X2	-2.59999	0.0761856	0.449698
100038433	9130213A22Rik	RIKEN cDNA 9130213A22 gene, transcript variant X2	1.0312	0.933802	0.98474
100038437	Gm10706	predicted gene 10706, transcript variant X2	1.97133	0.722476	0.924744
100038453	Gm12522	predicted gene 12522	1.12835	0.599714	0.87964
100038460	Gm10677	predicted gene 10677	-3.75912	0.126805	0.535206
100038468	Gm10684	predicted gene 10684	-1.37667	0.283117	0.703011
100038505	Gm10523	predicted gene 10523	-1.07111	0.895192	0.975888
100038513	Gm14149	predicted gene 14149	1.2185	0.414137	0.791924
100038514	Gm11837	predicted gene 11837, transcript variant 1	1.55091	0.662813	0.903292
100038516	Gm10640	predicted gene 10640	2.54434	0.286381	0.705817
100038526	Gm16008	predicted gene 16008, transcript variant 1	1.22495	0.00395125	0.132989
100038532	Gm10822	predicted gene 10822	-1.18113	0.424788	0.798488
100038538	Gm10767	predicted gene 10767	-1.09191	0.816655	0.954334
100038560	Gm10687	predicted gene 10687	-1.4222	0.547398	0.857016
100038566	Gm10658	predicted gene 10658	-2.30029	0.123686	0.53016
100038570	Prcd	photoreceptor disc component, transcript variant X5	-1.18846	0.460687	0.817299
100038575	Gm10635	predicted gene 10635	1.90573	0.00884406	0.187932
100038577	Gm10790	predicted gene 10790	1.26357	0.628224	0.890021
100038591	F420014N23Rik	RIKEN cDNA F420014N23 gene, transcript variant 2	1.35757	0.0541251	0.395259
100038595	Gm16287	predicted gene 16287	-1.27061	0.352561	0.753627
100038600	Gm11529	predicted gene 11529	-1.16332	0.792729	0.947782
100038602	Gm10865	predicted gene 10865	1.55532	0.0769671	0.45117
100038614	Gm10791	predicted gene 10791	1.05526	0.896731	0.976388
100038636	B230344G16Rik	RIKEN cDNA B230344G16 gene	2.14522	0.121401	0.527073
100038638	Fmr1os	FMRP translational regulator 1, opposite strand	1.07532	0.913089	0.980271
100038689	Gm10421	predicted gene 10421	1.15372	0.84183	0.961915
100038699	Gm10754	predicted gene 10754	2.03345	0.0543161	0.395793
100038700	Gm14488	predicted gene 14488	1.26138	0.445871	0.809484
100038712	Gm10516	predicted gene 10516	1.04535	0.643183	0.895898
100038713	Gm10432	predicted gene 10432	-1.23993	0.513318	0.842562
100038725	Cep85l	centrosomal protein 85-like	1.06455	0.362112	0.760066
100038726	G930009F23Rik	RIKEN cDNA G930009F23 gene, transcript variant X6	5.4468	0.10545	0.502062
100038728	Gm10373	predicted gene 10373	1.27058	0.38069	0.77095
100038734	Gm10845	predicted gene 10845	-1.31441	0.746541	0.9336
100038739	Gm10615	predicted gene 10615	1.23803	0.173361	0.595848
100038743	Gm13629	predicted gene 13629	-1.26897	0.274254	0.695355
100038746	Gm1976	predicted gene 1976, transcript variant 2	-1.31205	0.0105769	0.202148
100038755	Gm9917	predicted gene 9917	1.61818	0.213564	0.640353
100038847	Gm10406	predicted gene 10406, transcript variant X1	-1.64711	0.367781	0.76405
100038882	Isg15	ISG15 ubiquitin-like modifier	3.25473	0.127473	0.535959
100038949	Gm1979	predicted gene 1979, transcript variant X1	4.88206	0.0031496	0.12045
100039019	Mup-ps12	major urinary protein, pseudogene 12, transcript variant X11	-1.31128	0.720315	0.92414
100039027	Gm2011	predicted gene 2011	-1.54588	0.150663	0.567619
100039060	Gm2026	predicted gene 2026, transcript variant X4	1.08246	0.800855	0.949857
100039120	Gm14525	predicted gene 14525	1.26744	0.345298	0.748821
100039123	Gm14295	predicted gene 14295, transcript variant X2	-1.10843	0.529549	0.849796
100039138	Gm2061	predicted gene 2061	1.53845	0.229396	0.655477
100039139	Ccdc152	coiled-coil domain containing 152, transcript variant X2	-1.36023	0.717803	0.923286
100039186	Gm2087	predicted gene 2087	-1.88788	0.167533	0.588284
100039239	Gm2115	predicted gene 2115	1.02249	0.916378	0.980963
100039284	Gm2137	predicted gene 2137	1.12951	0.569883	0.867052
100039332	Gm2164	predicted gene 2164	-1.26694	0.327516	0.737241
100039350	Gm16500	predicted gene 16500	-2.94088	0.16815	0.588869
100039374	Gm2192	predicted gene 2192	1.02496	0.854145	0.965066
100039440	B230206L02Rik	RIKEN cDNA B230206L02 gene, transcript variant 3	1.87479	0.129769	0.539123
100039441	Gm2237	predicted gene 2237, transcript variant 4	1.14481	0.720961	0.924274
100039495	Gm15706	predicted gene 15706	-1.25649	0.292237	0.710794
100039548	4930412E21Rik	RIKEN cDNA 4930412E21 gene	-1.05022	0.870503	0.969521
100039636	Atp6v0c-ps2	ATPase, H+ transporting, lysosomal V0 subunit C, pseudogene 2	-1.1222	0.544679	0.855833
100039641	E330012B07Rik	RIKEN cDNA E330012B07 gene	1.39991	0.245339	0.670747
100039674	Gm10634	predicted gene 10634, transcript variant X25	-1.63539	0.301136	0.717257
100039681	Zcwpw2	zinc finger, CW type with PWWP domain 2	-1.44381	0.105769	0.502514
100039684	5031434O11Rik	RIKEN cDNA 5031434O11 gene, transcript variant 1	1.0985	0.423668	0.797817
100039691	Lncenc1	long non-coding RNA, embryonic stem cells expressed 1, transcript variant 2	-2.60601	0.186356	0.609867
100039707	Mthfsl	5, 10-methenyltetrahydrofolate synthetase-like, transcript variant X10	-1.08285	0.493379	0.833604
100039736	Gm15762	predicted gene 15762	1.2036	0.745258	0.933143
100039763	Gm2411	predicted gene 2411, transcript variant X1	-1.12679	0.818748	0.954884
100039786	Gm2423	predicted gene 2423	-1.59572	0.590908	0.875978
100039795	Ildr2	immunoglobulin-like domain containing receptor 2, transcript variant 6	1.0292	0.677161	0.908319
100039796	Tgtp2	T cell specific GTPase 2	23.3593	0.0149685	0.236397
100039815	Gm2436	predicted gene 2436	-1.37442	0.0605659	0.41301
100039837	Gm2449	predicted gene 2449, transcript variant X5	-1.43553	0.320568	0.732247
100039861	Gm2464	predicted gene 2464	-1.71916	0.146842	0.562747
100039863	Gm13306	predicted gene 13306, transcript variant X8	1.13386	0.427293	0.799821
100039864	Snhg12	small nucleolar RNA host gene 12	-1.15572	0.220939	0.647336
100039901	2810407A14Rik	RIKEN cDNA 2810407A14 gene, transcript variant X5	1.49263	0.447979	0.810456
100039953	Gfy	golgi-associated olfactory signaling regulator	-1.31113	0.545221	0.855957
100039957	Gm2518	predicted gene 2518	1.60131	0.175391	0.598219
100039964	Gm15411	predicted gene 15411, transcript variant X13	-1.36971	0.21247	0.639129
100039968	Tmem35b	transmembrane protein 35B	1.18048	0.358647	0.757698
100040030	Gm2560	predicted gene 2560	-1.25718	0.564186	0.864261
100040048	Ccl27b	chemokine (C-C motif) ligand 27b, transcript variant X4	1.28545	0.295737	0.713351
100040233	Gm10334	predicted gene 10334, transcript variant X1	1.02997	0.939359	0.986034
100040293	Mindy4b-ps	MINDY lysine 48 deubiquitinase 4B, pseudogene	-1.06078	0.930485	0.984152
100040294	Gm2694	predicted gene 2694, transcript variant 1	-1.23262	0.359709	0.758429
100040298	Gm15501	predicted pseudogene 15501, transcript variant 2	5.01472	0.142599	0.557514
100040322	3830408C21Rik	RIKEN cDNA 3830408C21 gene	-1.20518	0.0720234	0.439755
100040421	Gm2762	predicted gene 2762	1.51971	0.0267026	0.301649
100040462	Mndal	myeloid nuclear differentiation antigen like, transcript variant X4	2.01648	0.325284	0.735715
100040500	Gm2808	predicted gene 2808	-1.58396	0.471842	0.823445
100040525	Tmem181c-ps	transmembrane protein 181C, pseudogene	-1.11506	0.37585	0.768314
100040529	Gm2824	predicted gene 2824, transcript variant X12	1.0764	0.424383	0.798209
100040531	Dynlt1f	dynein light chain Tctex-type 1F, transcript variant 2	1.08252	0.865311	0.968156
100040545	Gm2832	predicted gene 2832, transcript variant X1	1.76508	0.13525	0.546987
100040563	Dynlt1c	dynein light chain Tctex-type 1C	1.19205	0.744286	0.93283
100040599	Gm15319	predicted gene 15319	-1.50898	0.0385425	0.348501
100040608	Fancf	Fanconi anemia, complementation group F	1.36804	0.151021	0.568098
100040671	Gm2897	predicted gene 2897	1.61365	0.495402	0.834685
100040697	Gm10340	predicted gene 10340	-5.92542	0.276369	0.697238
100040724	Mirg	miRNA containing gene	-1.10331	0.187261	0.611018
100040769	Gm15506	predicted gene 15506	-1.17292	0.249019	0.673986
100040771	Gm2959	predicted gene 2959, transcript variant X5	5.49764	0.0423206	0.359438
100040792	Gm11627	predicted gene 11627	-1.73228	0.491587	0.83295
100040807	Gm2977	predicted gene 2977, transcript variant X2	-1.03308	0.956854	0.990433
100040822	Gm1604a	predicted gene 1604A, transcript variant 6	1.04097	0.826584	0.957522
100040852	Gm3002	predicted gene 3002	-1.14719	0.642722	0.895712
100040870	Gm3005	predicted gene 3005, transcript variant 3	2.18381	0.291048	0.709971
100040880	Gm3020	predicted gene 3020	-1.09951	0.923716	0.982247
100040935	Gm3050	predicted gene 3050, transcript variant X6	-31.4643	0.0394769	0.351044
100040938	Gm3052	predicted gene 3052	-1.02542	0.904918	0.978421
100040944	Gm3055	predicted gene 3055, transcript variant 2	1.36148	0.182788	0.606285
100040970	Rpl14-ps1	ribosomal protein L14, pseudogene 1	-3.152	0.18258	0.606031
100040999	Gm3086	predicted gene 3086	1.54546	0.0530701	0.392075
100041012	Gm3095	predicted gene 3095, transcript variant X3	-1.09386	0.883439	0.972806
100041034	LOC100041034	Sp110 nuclear body protein pseudogene	3.61999	0.231369	0.657531
100041089	Gm3134	predicted gene 3134	1.32579	0.103445	0.499485
100041151	Gm3636	predicted gene 3636	-1.91465	0.0126263	0.21898
100041194	Ahnak2	AHNAK nucleoprotein 2, transcript variant 2	-1.04065	0.841982	0.961959
100041230	H4c17	H4 clustered histone 17	2.80375	0.0846247	0.465259
100041231	Gm3219	predicted pseudogene 3219	1.35825	0.639765	0.89469
100041239	Gm3225	predicted gene 3225	-1.90389	0.132947	0.543817
100041241	Gm3227	predicted gene 3227	1.29824	0.25555	0.679049
100041244	Gm3230	predicted gene 3230	-1.50551	0.182493	0.60598
100041262	Gm3239	predicted gene 3239	-1.14302	0.745255	0.933143
100041273	Ndufb4c	NADH:ubiquinone oxidoreductase subunit B4C	1.4643	0.708859	0.919624
100041279	Gm3248	predicted gene 3248, transcript variant X4	-1.4846	0.65326	0.899509
100041283	Gm3252	predicted gene 3252, transcript variant X3	-1.14363	0.881075	0.972289
100041286	Snhg15	small nucleolar RNA host gene 15	1.31446	0.234516	0.660584
100041289	Gm3255	predicted gene 3255, transcript variant 3	1.0118	0.951334	0.988739
100041290	D4Ertd617e	DNA segment, Chr 4, ERATO Doi 617, expressed	1.21064	0.228881	0.655081
100041306	Gm3264	predicted gene 3264	-1.09051	0.903313	0.977818
100041339	Gm3279	predicted gene 3279	-1.14861	0.584974	0.873436
100041352	Tcp10c	t-complex protein 10c	-2.98086	0.186604	0.610188
100041420	Gm3325	predicted gene 3325	1.14734	0.663398	0.90356
100041433	Zfp981	zinc finger protein 981, transcript variant 2	1.52368	0.239464	0.665045
100041479	Gm3363	predicted gene 3363	1.04093	0.927278	0.983234
100041480	Gm9833	predicted gene 9833	-3.10471	0.273918	0.694883
100041515	Gm3383	predicted gene 3383, transcript variant X1	-2.00021	0.0944795	0.483389
100041530	Gm10409	predicted gene 10409	-28.745	0.00132001	0.0775418
100041574	9030025P20Rik	RIKEN cDNA 9030025P20 gene, transcript variant X4	1.50291	0.18322	0.606716
100041576	Gm3414	predicted gene 3414	1.15744	0.545021	0.855953
100041579	Gm20878	predicted gene, 20878	-1.09767	0.759169	0.937443
100041581	Zkscan16	zinc finger with KRAB and SCAN domains 16, transcript variant X1	-1.075	0.337685	0.744278
100041585	Amd2	S-adenosylmethionine decarboxylase 2	4.6833	0.184189	0.607888
100041586	Gm3417	predicted gene 3417, transcript variant 2	1.22288	0.775568	0.942877
100041596	Gal3st2b	galactose-3-O-sulfotransferase 2B, transcript variant X1	-2.18138	0.356258	0.756049
100041621	Gm3435	predicted gene 3435	-1.66624	0.135668	0.547544
100041639	Gm3448	predicted gene 3448, transcript variant 1	-28.8606	0.218594	0.644831
100041655	Gm10863	predicted gene 10863	-1.00211	0.995593	0.999059
100041677	Zfp984	zinc finger protein 984, transcript variant X3	-1.03788	0.862228	0.96753
100041678	Gm3500	predicted gene 3500	1.33855	0.585192	0.873537
100041694	Gm10451	predicted gene 10451	1.15432	0.761119	0.93812
100041734	4930522L14Rik	RIKEN cDNA 4930522L14 gene, transcript variant X1	1.48166	0.117067	0.520876
100041735	Gm3488	predicted gene, 3488, transcript variant 2	1.06987	0.93284	0.984609
100041874	Gm3558	predicted gene 3558	-1.14981	0.739188	0.930898
100041931	Gm13403	predicted gene 13403	1.62312	0.463402	0.818927
100041951	Gm3587	predicted gene 3587, transcript variant X2	-1.58362	0.093962	0.482734
100041953	Sap18b	Sin3-associated polypeptide 18B	-1.26633	0.202269	0.627294
100041958	Lamtor3-ps	late endosomal/lysosomal adaptor, MAPK and MTOR activator 3, pseudogene, transcript variant X1	-1.16346	0.888912	0.974259
100041979	Gm3604	predicted gene 3604, transcript variant X3	-1.57637	0.0249196	0.293792
100042024	Gm3629	predicted gene 3629, transcript variant X2	1.37895	0.773373	0.942204
100042049	Gm15421	predicted gene 15421	-4.7034	0.122191	0.528034
100042054	Gm3194	predicted gene 3194	-1.64703	0.331144	0.739906
100042056	9130019P16Rik	RIKEN cDNA 9130019P16 gene	1.02414	0.954044	0.989647
100042057	Gm3643	predicted gene 3643	-1.06624	0.85491	0.965338
100042100	Gm3667	predicted gene 3667, transcript variant 1	-1.4575	0.245239	0.670667
100042132	Gm12371	predicted gene 12371	-1.06247	0.842621	0.962007
100042143	Gm3693	predicted gene 3693	-1.37694	0.0561412	0.400384
100042149	Gm3696	predicted gene 3696, transcript variant 2	-1.0717	0.73181	0.92825
100042150	Nrg2	neuregulin 2, transcript variant 2	-1.02982	0.718759	0.923505
100042165	Thoc2l	THO complex subunit 2-like, transcript variant X6	1.04388	0.34162	0.74643
100042166	Gm3704	predicted gene 3704	-1.49831	0.375638	0.768237
100042178	Prdm16os	Prdm16 opposite strand transcript	2.15681	0.00983802	0.196394
100042194	Gm13446	predicted gene 13446	1.06809	0.726963	0.926491
100042226	Gm3734	predicted gene 3734, transcript variant X2	2.54738	0.160267	0.580074
100042235	Gm3739	predicted gene 3739	1.09603	0.744509	0.932843
100042237	Gm3740	predicted gene 3740, transcript variant X3	-1.08149	0.673587	0.907167
100042277	Gm3764	predicted gene 3764, transcript variant 5	-1.0084	0.923404	0.982241
100042291	Gm3772	predicted gene 3772	1.25215	0.682282	0.910155
100042304	Gm38418	predicted gene, 38418, transcript variant X5	1.14392	0.835711	0.960271
100042332	2810410L24Rik	RIKEN cDNA 2810410L24 gene	1.20331	0.292797	0.7111
100042450	Smim17	small integral membrane protein 17	1.04381	0.757293	0.936826
100042480	Nhsl2	NHS-like 2, transcript variant X15	1.04315	0.621642	0.887503
100042484	4732419C18Rik	RIKEN cDNA 4732419C18 gene	1.9526	0.18868	0.612395
100042493	Ccl21b	chemokine (C-C motif) ligand 21B (leucine), transcript variant 2	1.05154	0.501445	0.837566
100042498	Mir22hg	Mir22 host gene (non-protein coding)	-1.10533	0.323968	0.734834
100042499	Vmn2r55	vomeronasal 2, receptor 55, transcript variant 2	-1.06102	0.728972	0.927281
100042519	Gm3883	predicted gene 3883	1.2855	0.715717	0.922407
100042584	Gm16523	predicted gene, 16523	1.33189	0.829416	0.958172
100042603	Gm3924	predicted gene 3924	3.66297	0.102388	0.497656
100042678	Gm3960	predicted gene 3960	-3.56452	0.128028	0.536885
100042679	Gm16386	predicted gene 16386	1.04839	0.618971	0.886635
100042698	Gm3973	predicted gene 3973, transcript variant X5	2.57776	0.214205	0.64115
100042715	Gm3985	predicted gene 3985	-1.14428	0.730851	0.927876
100042757	Gm4013	predicted gene 4013	1.31291	0.674626	0.907461
100042784	Prdm11	PR domain containing 11, transcript variant 1	1.24044	0.071637	0.438636
100042856	Gvin2	GTPase, very large interferon inducible, family member 2, transcript variant 1	-5.21996	0.278077	0.698953
100042875	Gm12059	predicted gene 12059, transcript variant X1	1.50699	0.126032	0.534014
100042889	C920021L13Rik	RIKEN cDNA C920021L13 gene	-1.00233	0.982038	0.995908
100042916	Gm4107	predicted gene 4107	-1.16585	0.145541	0.561314
100042940	Gm4117	predicted gene 4117	2.61319	0.00441341	0.139101
100042951	Gm4123	predicted gene 4123	1.06348	0.908284	0.978996
100042982	Gm4146	predicted gene 4146	1.2551	0.579081	0.87086
100043002	Llph-ps2	LLP homolog, pseudogene 2	-2.00802	0.498763	0.836227
100043034	Rex2	reduced expression 2, transcript variant X1	1.27641	0.472197	0.823635
100043040	1110002L01Rik	RIKEN cDNA 1110002L01 gene	1.15127	0.292783	0.7111
100043070	Gm4208	predicted gene 4208, transcript variant X2	2.20564	0.257564	0.680504
100043072	A230070E04Rik	RIKEN cDNA A230070E04 gene	-1.07447	0.470568	0.822793
100043074	Gm4211	predicted gene 4211, transcript variant X2	1.21043	0.569213	0.866644
100043089	Gm4221	predicted gene 4221, transcript variant 3	-1.20319	0.680632	0.909468
100043102	4632428C04Rik	RIKEN cDNA 4632428C04 gene	1.0526	0.85134	0.964407
100043123	Cd300ld4	CD300 molecule like family member D4, transcript variant X4	1.66094	0.251976	0.676574
100043133	9130023H24Rik	RIKEN cDNA 9130023H24 gene	-1.00671	0.981629	0.995853
100043143	Gm4258	predicted gene 4258, transcript variant X1	1.07746	0.384918	0.773485
100043189	Gm4285	predicted gene 4285	-1.0577	0.822465	0.956077
100043194	Sult2a2	sulfotransferase family 2A, dehydroepiandrosterone (DHEA)-preferring, member 2	-1.45806	0.132783	0.543697
100043213	5330434G04Rik	RIKEN cDNA 5330434G04 gene	1.02811	0.758071	0.937133
100043272	Inafm2	InaF motif containing 2	1.11177	0.470732	0.822886
100043277	6430590A10Rik	RIKEN cDNA 6430590A10 gene	2.38903	0.0262168	0.299884
100043305	Gm4349	predicted gene 4349	-2.80854	0.132079	0.542405
100043309	4732414G09Rik	RIKEN cDNA 4732414G09 gene	-1.35076	0.241776	0.667335
100043315	LOC100043315	uncharacterized LOC100043315	1.32403	0.211549	0.637915
100043335	Gm4371	predicted gene 4371	-1.13911	0.740702	0.931525
100043387	Gm14305	predicted gene 14305	-1.20433	0.206732	0.631891
100043403	Gm14410	predicted gene 14410	1.13466	0.182415	0.605853
100043407	Gm4419	predicted gene 4419	1.77019	0.078129	0.453519
100043416	Gm4425	predicted gene 4425	1.07475	0.91323	0.98028
100043424	Morrbid	myeloid RNA regulator of BCL2L11 induced cell death, transcript variant 2	11.7847	0.0794789	0.455841
100043450	AA387883	expressed sequence AA387883	1.62458	0.210028	0.636096
100043468	Zfp955b	zinc finger protein 955B	-1.07066	0.422873	0.79752
100043474	Olfr1564	olfactory receptor 1564	-1.05347	0.758101	0.937133
100043488	Gm4473	predicted gene 4473	-1.12418	0.800089	0.949668
100043489	1300002E11Rik	RIKEN cDNA 1300002E11 gene, transcript variant 2	-1.06974	0.635042	0.892835
100043508	Ptges3-ps	prostaglandin E synthase 3, pseudogene	3.09552	0.178765	0.601646
100043580	Gm4532	predicted gene 4532	1.08408	0.782609	0.944965
100043597	Srcap	Snf2-related CREBBP activator protein	1.03163	0.52863	0.849355
100043600	Gm4544	predicted gene 4544	-2.09938	0.0955804	0.485514
100043644	Gm4566	predicted gene 4566	1.10979	0.88335	0.972806
100043695	Gm15483	predicted gene 15483	-2.24006	0.493774	0.833948
100043757	Zfp831	zinc finger protein 831, transcript variant X3	-1.00939	0.896694	0.976381
100043761	Gm14399	predicted gene 14399, transcript variant X1	1.01005	0.947085	0.987774
100043765	Gm4632	predicted gene 4632	-1.32034	0.554148	0.859993
100043766	Gm14057	predicted gene 14057	-1.30423	0.297621	0.715059
100043767	Gm4633	predicted gene 4633, transcript variant X2	-1.13573	0.754583	0.935838
100043772	Zfp850	zinc finger protein 850	1.05435	0.681592	0.909874
100043813	Rps27rt	ribosomal protein S27, retrogene	-1.00423	0.977629	0.995023
100043831	Gm4681	predicted gene 4681, transcript variant X1	-2.35193	0.0620273	0.417001
100043902	Six3os1	SIX homeobox 3, opposite strand 1, transcript variant 2	1.2731	0.834157	0.959721
100043911	Ppp4r1l-ps	protein phosphatase 4, regulatory subunit 1-like, pseudogene	-1.05143	0.627305	0.889664
100043915	Gm4724	predicted gene 4724, transcript variant X7	1.01006	0.863895	0.967887
100043920	Fam205a4	family with sequence similarity 205, member A4	1.49486	0.379361	0.770201
100044193	Gm20939	predicted gene, 20939	-1.58653	0.0946443	0.483612
100044236	Copg2os2	coatomer protein complex, subunit gamma 2, opposite strand 2	1.14884	0.832676	0.95914
100044509	Tgfbr3l	transforming growth factor, beta receptor III-like	1.17439	0.206524	0.631669
100045066	Gm17767	predicted gene, 17767	1.00772	0.993427	0.998398
100045469	Gm14204	predicted gene 14204, transcript variant 2	-1.35572	0.185094	0.608695
100045653	Gm17769	predicted gene, 17769	-1.43473	0.121211	0.526784
100045778	Rnf223	ring finger 223	1.21261	0.495361	0.834655
100045792	Ect2l	epithelial cell transforming sequence 2 oncogene-like, transcript variant 2	1.03985	0.920638	0.981633
100047123	Gm15743	predicted gene 15743	-1.00651	0.982366	0.995944
100047133	Gm16894	predicted gene, 16894	1.0139	0.939043	0.985934
100048534	Cfap43	cilia and flagella associated protein 43, transcript variant X8	1.43652	0.487722	0.831315
100048644	Pet117	PET117 homolog	-1.1745	0.927362	0.983234
100048658	Ddx43	DEAD box helicase 43, transcript variant X6	1.03229	0.967436	0.992758
100048895	9330020H09Rik	RIKEN cDNA 9330020H09 gene	1.5212	0.184102	0.607822
100048985	Gm14321	predicted gene 14321	1.05223	0.853054	0.96489
100049166	Gm16499	predicted gene 16499, transcript variant X3	1.929	0.404428	0.786257
100066	Cyp2j11	cytochrome P450, family 2, subfamily j, polypeptide 11	-1.0032	0.990003	0.997609
100072	Camta1	calmodulin binding transcription activator 1, transcript variant 1	-1.32866	0.00931903	0.192358
100073351	Yy2	Yy2 transcription factor	-1.62185	0.406232	0.787533
100087	Kti12	KTI12 homolog, chromatin associated	-1.00979	0.963637	0.991797
100088	Rcc1	regulator of chromosome condensation 1, transcript variant 2	1.01212	0.922934	0.98217
100090	Zbtb48	zinc finger and BTB domain containing 48, transcript variant X8	1.02979	0.764933	0.939577
100093714	Gm12296	predicted gene 12296	1.16095	0.365724	0.76266
100101806	Srp54c	signal recognition particle 54C, transcript variant 2	-1.00457	0.96055	0.991139
100101919	Dnah7c	dynein, axonemal, heavy chain 7C, transcript variant X1	-1.07801	0.49883	0.83627
100102	Pcsk9	proprotein convertase subtilisin/kexin type 9	-1.36237	0.309536	0.724435
100113365	Nlgn4l	neuroligin 4-like, transcript variant X4	-1.02696	0.731389	0.928135
100113398	Adat3	adenosine deaminase, tRNA-specific 3	1.62288	0.233184	0.659493
100121	Tdrd7	tudor domain containing 7, transcript variant 2	1.15523	0.0894569	0.474184
100124623	Gm13179	predicted gene 13179	1.77634	0.412383	0.791075
100125929	0610009E02Rik	RIKEN cDNA 0610009E02 gene, transcript variant 3	-1.13274	0.678359	0.908814
100125931	Phtf1os	putative homeodomain transcription factor 1, opposite strand	-1.25201	0.518159	0.844256
100125933	2310075K07Rik	RIKEN cDNA 2310075K07 gene	-1.00733	0.980693	0.995654
100126034	Gm10644	predicted gene 10644	-1.11036	0.517464	0.844033
100126224	Gm11747	predicted gene 11747	5.22411	0.0912333	0.477394
100126227	Gm13031	predicted gene 13031	-1.16082	0.69125	0.913758
100126229	Gm12758	predicted gene 12758	1.32402	0.476254	0.825781
100126243	A030001D20Rik	RIKEN cDNA A030001D20 gene	1.4418	0.145387	0.561148
100126692	B020018J22Rik	Riken cDNA B020018J22 gene	2.04071	0.0770767	0.451344
100126795	Gm10575	predicted gene 10575, transcript variant 1	-1.16541	0.596934	0.878484
100126824	Sco2	SCO2 cytochrome c oxidase assembly protein	1.32069	0.296016	0.713584
100127111	Snord22	small nucleolar RNA, C/D box 22	2.3144	0.018281	0.256824
100129	Gpr153	G protein-coupled receptor 153, transcript variant X1	-1.38984	0.0272031	0.304047
100134861	Gm44502	predicted readthrough transcript (NMD candidate), 44502	1.43581	0.133603	0.544474
100134990	Selenok-ps1	selenoprotein K, pseudogene 1	1.05333	0.850004	0.96403
100141474	4933428G20Rik	RIKEN cDNA 4933428G20 gene, transcript variant X2	1.64915	0.0596885	0.410882
100155	Shoc1	shortage in chiasmata 1	-1.77729	0.425237	0.798736
100163	Pafah2	platelet-activating factor acetylhydrolase 2, transcript variant 4	1.1101	0.328521	0.737818
100169	Phactr4	phosphatase and actin regulator 4, transcript variant 2	1.58923	0.00523529	0.150859
100169864	Gm44504	predicted readthrough transcript (NMD candidate), 44504, transcript variant 2	1.33971	0.504815	0.839048
100169868	Gm3173	predicted gene 3173, transcript variant 5	-1.2065	0.777456	0.943322
100169871	Gm10910	predicted gene 10910	-1.48599	0.70059	0.916968
100169874	Gm11110	predicted gene 11110	-1.12434	0.731944	0.928306
100169889	Peg3os	Peg3 opposite strand	-6.50349	0.00618806	0.16153
100174921	4930505N22Rik	RIKEN cDNA 4930505N22 gene	-1.35434	0.245046	0.670505
100177	Zmym6	zinc finger, MYM-type 6, transcript variant 1	1.05572	0.485845	0.83034
100182	Akna	AT-hook transcription factor, transcript variant X3	1.55839	0.1147	0.51689
100188919	Gm45915	predicted gene, 45915	3.50173	0.261563	0.684084
100196896	BC048559	cDNA sequence BC048559	-1.03185	0.972791	0.994172
100198	H6pd	hexose-6-phosphate dehydrogenase (glucose 1-dehydrogenase), transcript variant 1	1.04038	0.644943	0.896546
100201	Tmem64	transmembrane protein 64	-1.21557	0.146779	0.562576
100206	Adprhl2	ADP-ribosylhydrolase like 2	-1.01586	0.904323	0.978214
100210	Gpn2	GPN-loop GTPase 2, transcript variant 1	-1.22689	0.111122	0.511566
100213	Rusc2	RUN and SH3 domain containing 2, transcript variant 2	1.01221	0.830395	0.958382
100216343	Gm17501	predicted gene, 17501	1.53937	0.1682	0.58893
100216530	Snord118	small nucleolar RNA, C/D box 118	1.23097	0.715164	0.92219
100216533	Snord55	small nucleolar RNA, C/D box 55	-1.08664	0.926148	0.982917
100216537	Snord104	small nucleolar RNA, C/D box 104	1.89271	0.00380352	0.130501
100217414	Scarna3a	small Cajal body-specific RNA 3A	-2.33641	0.29765	0.715067
100217415	Scarna6	small Cajal body-specific RNA 6	-1.04702	0.883368	0.972806
100217418	Snora44	small nucleolar RNA, H/ACA box 44	1.85266	0.275197	0.696257
100217420	Snora81	small nucleolar RNA, H/ACA box 81	1.32361	0.327153	0.736963
100217422	Snord13	small nucleolar RNA, C/D box 13	1.60578	0.0096959	0.195253
100217428	Snord57	small nucleolar RNA, C/D box 57	2.16461	0.109353	0.50859
100217437	Snord99	small nucleolar RNA, C/D box 99	3.35712	0.0920452	0.478762
100217445	Snord8	small nucleolar RNA, C/D box 8	-1.06208	0.927217	0.983234
100217451	Snora7a	small nucleolar RNA, H/ACA box 7A	1.45371	0.209486	0.635222
100217453	Snord16a	small nucleolar RNA, C/D box 16A	1.94368	0.253281	0.677516
100217461	Snord89	small nucleolar RNA, C/D box 89	1.25814	0.442423	0.807779
100226	Stx12	syntaxin 12	-1.18595	0.0262201	0.299884
100233175	Gon7	GON7 subunit of KEOPS complex	1.11407	0.838405	0.961053
100233207	Gm17359	predicted gene, 17359, transcript variant X1	1.9345	0.081078	0.45938
100233208	Gm10778	predicted gene 10778	-1.08553	0.378847	0.769932
100271704	Gm17660	predicted gene, 17660	-1.13882	0.724217	0.925506
100271841	Uckl1os	uridine-cytidine kinase 1-like 1, opposite strand, transcript variant 1	-1.66303	0.123995	0.530746
100271928	Gm15881	predicted gene 15881	-1.01278	0.965289	0.992216
100272219	AA543186	expressed sequence AA543186	-1.29663	0.205939	0.631037
100273	Osbpl9	oxysterol binding protein-like 9, transcript variant X11	1.00143	0.982708	0.996089
100294583	Alkal2	ALK and LTK ligand 2, transcript variant 2	1.1557	0.682396	0.910155
100302498	Snora21	small nucleolar RNA, H/ACA box 21	-1.12632	0.77717	0.943249
100302593	Snord14d	small nucleolar RNA, C/D box 14D	2.45805	0.333722	0.74168
100302594	Snord14e	small nucleolar RNA, C/D box 14E	1.37168	0.712703	0.920995
100302601	Snord83b	small nucleolar RNA, C/D box 83B	1.23459	0.474989	0.825059
100302648	Gm11944	predicted gene 11944	1.08549	0.654684	0.900113
100302730	5830417I10Rik	RIKEN cDNA 5830417I10 gene	-1.08193	0.316149	0.729009
100303731	Gm10874	predicted gene 10874	-1.04121	0.920956	0.98167
100303732	Zfp967	zinc finger protein 967, transcript variant 2	-1.1798	0.924695	0.982492
100306943	Scarna13	small Cajal body-specific RNA 1	-1.17651	0.289765	0.709036
100306944	Snora73a	small nucleolar RNA, H/ACA box 73a	1.28488	0.26192	0.684224
100306945	Snora73b	small nucleolar RNA, H/ACA box 73b	1.2263	0.400233	0.783187
100310809	Gm10509	predicted gene 10509	1.29385	0.113336	0.515223
100310872	Dynlt1a	dynein light chain Tctex-type 1A	1.03429	0.740463	0.931354
100313519	Snord17	small nucleolar RNA, C/D box 17	1.76766	0.112963	0.514499
100313531	Nkx2-2os	NK2 homeobox 2, opposite strand	2.48883	0.000418784	0.0432156
100313943	Snora26	small nucleolar RNA, H/ACA box 26	1.1402	0.865604	0.968283
100316673	Mir1193	microRNA 1193	-1.5719	0.313314	0.726935
100316903	Gm20605	predicted gene 20605	1.16222	0.2263	0.652871
100316932	Snora28	small nucleolar RNA, H/ACA box 28	1.38695	0.710266	0.920179
100317	AU040320	expressed sequence AU040320, transcript variant 3	-1.02815	0.546082	0.856383
100322896	Dthd1	death domain containing 1	-2.36395	0.0332178	0.328284
100328588	Il4i1b	interleukin 4 induced 1B	1.12162	0.316598	0.729375
100336	Ppp1r8	protein phosphatase 1, regulatory subunit 8, transcript variant 1	-1.10185	0.296883	0.714391
100340	Smpdl3b	sphingomyelin phosphodiesterase, acid-like 3B	1.02339	0.971586	0.993774
100379095	A830092H15Rik	RIKEN cDNA A830092H15 gene	-1.17534	0.440471	0.806929
100379145	Snora23	small nucleolar RNA, H/ACA box 23	-1.24975	0.592677	0.87684
100380944	Ino80dos	INO80 complex subunit D, opposite strand, transcript variant 1	1.23334	0.0157523	0.242535
100382	AW011738	expressed sequence AW011738	1.62592	0.306019	0.721352
100383	Bsdc1	BSD domain containing 1	-1.03469	0.647312	0.89742
100384868	Gm37013	predicted gene, 37013	-1.1352	0.763487	0.939113
100415787	Tomm6os	translocase of outer mitochondrial membrane 6, opposite strand	2.03367	0.0505113	0.38469
100415912	Gm11665	predicted gene 11665	-1.80967	0.457243	0.815422
100415915	A530072M11Rik	RIKEN cDNA gene A530072M11	1.05567	0.867413	0.968667
100415916	Gm15997	predicted gene 15997	1.32265	0.0392624	0.350473
100416706	Zfp729b	zinc finger protein 729b	1.21306	0.0736835	0.443329
100417675	Nlrp5-ps	NLR family, pyrin domain containing 5, pseudogene, transcript variant 2	-1.35219	0.243478	0.668851
100434	Slc44a1	solute carrier family 44, member 1, transcript variant X3	1.09094	0.28533	0.704906
100465	Mob3c	MOB kinase activator 3C	1.17906	0.285289	0.704876
100494	Zfand2a	zinc finger, AN1-type domain 2A, transcript variant 2	1.07607	0.472962	0.824034
100500713	9530027J09Rik	RIKEN cDNA 9530027J09 gene	-1.92166	0.242755	0.668226
100502597	Gm19272	predicted gene, 19272, transcript variant 1	1.89734	0.0581498	0.40631
100502619	AW046200	expressed sequence AW046200	1.08307	0.584653	0.873236
100502624	Gm13483	predicted gene 13483, transcript variant 2	-1.18803	0.655909	0.900541
100502630	Gm15545	predicted gene 15545	1.38376	0.262457	0.684778
100502635	Gm11525	predicted gene 11525, transcript variant X1	1.22723	0.568144	0.866087
100502643	Gm19303	predicted gene, 19303	1.30221	0.608831	0.883031
100502653	C130060C02Rik	RIKEN cDNA C130060C02 gene	-1.1043	0.573777	0.868574
100502695	Gm17399	predicted gene, 17399	-1.24956	0.321751	0.733056
100502698	Rubcn	RUN domain and cysteine-rich domain containing, Beclin 1-interacting protein, transcript variant 1	1.13884	0.0185989	0.258807
100502700	AV039307	expressed sequence AV039307, transcript variant 1	-1.09888	0.830768	0.958483
100502732	Gm19343	predicted gene, 19343	-49.517	0.00587121	0.158487
100502734	Gm16023	predicted gene 16023	1.34767	0.0957809	0.485731
100502736	Gm19345	predicted gene, 19345	-5.56675	0.0114215	0.208931
100502745	2900009J06Rik	RIKEN cDNA 2900009J06 gene	-1.25076	0.555517	0.860544
100502766	Kifc1	kinesin family member C1	1.23015	0.535231	0.851725
100502825	Rpl37rt	ribosomal protein L37, retrotransposed, transcript variant 2	-1.05906	0.81746	0.954527
100502829	Gm9899	predicted gene 9899	1.13824	0.217301	0.643778
100502841	Epg5	ectopic P-granules autophagy protein 5 homolog (C. elegans), transcript variant X2	1.04034	0.355254	0.75523
100502846	Gm19410	predicted gene, 19410	-1.09622	0.421653	0.796706
100502861	Ccdc13	coiled-coil domain containing 13, transcript variant X2	1.01492	0.919533	0.981459
100502874	Gm19426	predicted gene, 19426	1.85938	0.0300096	0.315406
100502917	Gm12130	predicted gene 12130	7.38903	0.032525	0.325441
100502920	Gm16998	predicted gene, 16998	-2.6716	0.141358	0.555885
100502933	Gm19461	predicted gene, 19461	1.27045	0.372394	0.76644
100502940	Colca2	COLCA2 homolog, transcript variant X1	1.00299	0.995051	0.99883
100502945	Gm19466	predicted gene, 19466	2.5968	0.149338	0.566089
100502946	Gm16796	predicted gene, 16796	-1.36633	0.280819	0.700953
100502973	Gm12996	predicted gene 12996, transcript variant X2	-1.14013	0.67145	0.906557
100502982	BC037704	cDNA sequence BC037704	1.331	0.348667	0.751012
100502985	Gm10814	predicted gene 10814	1.01206	0.952176	0.989119
100503000	Zfp993	zinc finger protein 993	1.38381	0.663266	0.903479
100503002	Gm38424	predicted gene, 38424, transcript variant X1	1.17707	0.130713	0.540262
100503003	Gm17484	predicted gene, 17484	1.02719	0.769783	0.940988
100503007	Gm19500	predicted gene, 19500	2.06504	0.00390254	0.131913
100503040	Gm19522	predicted gene, 19522	2.97734	0.0847154	0.465432
100503041	Pdzd7	PDZ domain containing 7, transcript variant X8	1.40687	0.00818384	0.181369
100503043	Armcx4	armadillo repeat containing, X-linked 4, transcript variant X1	1.04208	0.518528	0.844496
100503068	Smim43	small integral membrane protein 43, transcript variant X1	1.26538	0.124643	0.531721
100503072	Gm16291	predicted gene 16291	1.04396	0.86402	0.967916
100503085	Klhl3	kelch-like 3, transcript variant 2	1.11638	0.121498	0.527284
100503120	A930006K02Rik	RIKEN cDNA A930006K02 gene	1.32971	0.298497	0.715564
100503142	B230303A05Rik	RIKEN cDNA B230303A05 gene	-1.14974	0.396344	0.780974
100503147	Gm13293	predicted gene 13293	1.79239	0.0701831	0.435382
100503178	2810013P06Rik	RIKEN cDNA 2810013P06 gene	-1.00553	0.973895	0.994382
100503185	Btbd8	BTB (POZ) domain containing 8, transcript variant 3	1.00691	0.899088	0.976826
100503199	5430416N02Rik	RIKEN cDNA 5430416N02 gene	1.02747	0.888194	0.974114
100503230	Gm19600	predicted gene, 19600, transcript variant X1	-1.85652	0.341918	0.746561
100503265	Gm19619	predicted gene, 19619	1.25107	0.601921	0.880261
100503272	Gm11423	predicted gene 11423, transcript variant 1	1.33049	0.591829	0.876531
100503289	Gm14133	predicted gene 14133	1.40778	0.281306	0.701342
100503292	Gm12279	predicted gene 12279, transcript variant X1	-1.30344	0.101038	0.495648
100503323	A230087F16Rik	RIKEN cDNA A230087F16 gene, transcript variant X1	-1.0381	0.873868	0.970283
100503337	Gm9895	predicted gene 9895	1.43103	0.387345	0.774985
100503338	Gm14636	predicted gene 14636	1.03888	0.656998	0.900847
100503353	Gm14440	predicted gene 14440	-1.17562	0.308321	0.723557
100503355	Zfp648	zinc finger protein 648, transcript variant 1	-1.14344	0.737338	0.930346
100503380	Snhg4	small nucleolar RNA host gene 4	-1.22683	0.159902	0.579552
100503386	Tpbgl	trophoblast glycoprotein-like	-2.62257	0.141663	0.556188
100503390	Gm17518	predicted gene, 17518, transcript variant X1	1.12009	0.6709	0.906343
100503392	4833438C02Rik	RIKEN cDNA 4833438C02 gene, transcript variant 2	1.31723	0.22816	0.65435
100503393	Gm14827	predicted gene 14827	1.07256	0.362968	0.760537
100503399	Gm19673	predicted gene, 19673, transcript variant X1	-6.22798	0.0181105	0.256045
100503434	Gm19689	predicted gene, 19689	4.40367	0.0455343	0.369657
100503460	Gm19705	predicted gene, 19705, transcript variant 1	-2.41434	0.247929	0.673017
100503468	Gm14023	predicted gene 14023	-1.48195	0.521303	0.845592
100503469	Gm19710	predicted gene, 19710	-2.59588	0.154491	0.57292
100503471	Gm15867	predicted gene 15867	-1.38826	0.641192	0.895246
100503474	Platr22	pluripotency associated transcript 22	-1.60636	0.449387	0.811344
100503495	A930016O22Rik	RIKEN cDNA A930016O22 gene, transcript variant 2	1.09851	0.714229	0.921732
100503496	Gm45916	predicted gene, 45916	1.116	0.807768	0.951926
100503498	Gm16675	predicted gene, 16675	2.923	0.001072	0.0693015
100503519	Gm19744	predicted gene, 19744	1.3235	0.415955	0.793034
100503536	Gm19757	predicted gene, 19757	1.31978	0.293383	0.711584
100503538	Gm15941	predicted gene 15941	3.35465	0.408007	0.788617
100503545	Nuggc	nuclear GTPase, germinal center associated, transcript variant X4	-1.20183	0.846722	0.963043
100503572	Bbip1	BBSome interacting protein 1, transcript variant 1	-1.02721	0.718652	0.92346
100503580	Gm19782	predicted gene, 19782	1.0646	0.770956	0.941589
100503582	Gm19784	predicted gene, 19784	1.35352	0.41206	0.790896
100503592	A330076C08Rik	RIKEN cDNA A330076C08 gene	-1.22819	0.700178	0.916743
100503594	4930534D22Rik	RIKEN cDNA 4930534D22 gene	1.05056	0.855255	0.965399
100503595	Gm13003	predicted gene 13003	-1.98858	0.143703	0.559373
100503600	Gm19792	predicted gene, 19792, transcript variant X1	-1.46583	0.0554382	0.398752
100503619	E330011O21Rik	RIKEN cDNA E330011O21 gene	-2.75579	0.0382876	0.347543
100503620	Gm15337	predicted gene 15337	-1.07969	0.751898	0.935091
100503622	Gm16630	predicted gene, 16630, transcript variant 2	-1.59214	0.234126	0.660181
100503630	Gm12002	predicted gene 12002, transcript variant X5	1.41913	0.489571	0.832011
100503632	Gm16892	predicted gene, 16892	-1.21909	0.639126	0.894458
100503636	1700123M08Rik	RIKEN cDNA 1700123M08 gene	-1.06001	0.680929	0.909663
100503652	Gm16845	predicted gene, 16845, transcript variant 2	-1.3333	0.36041	0.758817
100503659	Cbarp	calcium channel, voltage-dependent, beta subunit associated regulatory protein, transcript variant 2	-1.00061	0.992112	0.998119
100503670	Rpl5	ribosomal protein L5	1.11967	0.194153	0.618328
100503676	Gm38426	predicted gene, 38426	-1.1627	0.765608	0.939882
100503690	Gm19835	predicted gene, 19835	1.41771	0.532177	0.850913
100503704	Gm16861	predicted gene, 16861	1.45827	0.140032	0.554013
100503754	Gm11725	predicted gene 11725, transcript variant X3	-1.21761	0.51898	0.844685
100503783	Gm17733	predicted gene, 17733	1.39196	0.486502	0.830686
100503794	Gm9920	predicted gene 9920	-1.71386	0.344313	0.74812
100503799	Gm7931	predicted pseudogene 7931	-2.00654	0.48893	0.8317
100503802	Gm10419	predicted gene 10419	-1.01352	0.766035	0.939946
100503823	Gm16973	predicted gene, 16973, transcript variant 1	-1.23628	0.139648	0.553223
100503827	Tnfsf13os	tumor necrosis factor (ligand) superfamily, member 13, opposite strand, transcript variant 2	-1.02977	0.931676	0.984311
100503830	Gm11762	predicted gene 11762	1.65113	0.00314476	0.12045
100503831	Gm38427	predicted gene, 38427, transcript variant X2	-1.04977	0.898748	0.976826
100503842	2410022M11Rik	RIKEN cDNA 2410022M11 gene	-1.59917	0.217902	0.644165
100503849	Sp3os	trans-acting transcription factor 3, opposite strand	-1.02904	0.768268	0.940439
100503856	1700024B05Rik	RIKEN cDNA 1700024B05 gene	1.19131	0.708431	0.919503
100503866	Gm15558	predicted gene 15558, transcript variant X3	-1.31807	0.564432	0.864375
100503869	Mkln1os	muskelin 1, intracellular mediator containing kelch motifs, opposite strand	1.263	0.231185	0.65734
100503884	Ccdc149	coiled-coil domain containing 149, transcript variant 2	1.00847	0.877669	0.971301
100503890	Pet100	PET100 homolog	-1.26608	0.156799	0.576024
100503924	Fcor	Foxo1 corepressor	-1.14862	0.7264	0.926322
100503949	Zfp965	zinc finger protein 965	-1.28745	0.202861	0.628016
100503962	Gm16701	predicted gene, 16701	-1.17482	0.472216	0.823656
100503999	Gm20005	predicted gene, 20005, transcript variant X1	-2.00518	0.104571	0.500888
100504007	Gm15787	predicted gene 15787, transcript variant 2	1.11922	0.752302	0.935132
100504029	Gm16740	predicted gene, 16740	-1.8618	0.150878	0.567915
100504049	Gm15559	predicted gene 15559	-1.17993	0.506477	0.839818
100504061	8030451A03Rik	RIKEN cDNA 8030451A03 gene	-1.14986	0.796026	0.948479
100504101	Gm20063	predicted gene, 20063	-1.35359	0.0744806	0.445589
100504104	Gm16062	predicted gene 16062	1.24707	0.702865	0.917559
100504112	Ccer2	coiled-coil glutamate-rich protein 2	-1.82234	0.199767	0.624368
100504114	Gm16907	predicted gene, 16907	-1.28746	0.563685	0.864041
100504116	Brd3os	bromodomain containing 3, opposite strand, transcript variant 1	1.07552	0.543912	0.855568
100504140	4930412M03Rik	RIKEN cDNA 4930412M03 gene, transcript variant 4	2.02105	0.225006	0.651522
100504141	Gm20083	predicted gene, 20083, transcript variant X6	1.94632	0.290773	0.70985
100504164	Cmtm1	CKLF-like MARVEL transmembrane domain containing 1	1.40654	0.752593	0.935218
100504166	4933421O10Rik	RIKEN cDNA 4933421O10 gene	1.05872	0.622882	0.887974
100504169	Gm20098	predicted gene, 20098	-1.44436	0.227992	0.654226
100504191	Gm16576	predicted gene 16576	1.73066	0.0750606	0.446773
100504195	Micalcl	MICAL C-terminal like, transcript variant 2	1.08163	0.605083	0.881573
100504202	Gm20110	predicted gene, 20110	2.55347	0.0582545	0.4067
100504221	Efcab8	EF-hand calcium binding domain 8, transcript variant X16	1.06366	0.734734	0.929476
100504231	Gm15708	predicted gene 15708	1.12282	0.680866	0.909621
100504234	Ccdc170	coiled-coil domain containing 170, transcript variant 3	4.71651	0.0775696	0.452173
100504235	Gm20125	predicted gene, 20125	-1.57746	0.194606	0.618811
100504262	A730020E08Rik	RIKEN cDNA A730020E08 gene	-1.20501	0.665713	0.904484
100504263	2210418O10Rik	RIKEN cDNA 2210418O10 gene, transcript variant 1	-1.34608	0.178736	0.60163
100504265	Gm20139	predicted gene, 20139, transcript variant 2	1.28761	0.70255	0.917509
100504267	Trp53cor1	tumor protein p53 pathway corepressor 1	2.44027	0.00798259	0.179627
100504285	Abhd12b	abhydrolase domain containing 12B, transcript variant X1	-1.80025	0.113328	0.515202
100504291	Gm16618	predicted gene, 16618	1.52056	0.609111	0.883183
100504309	Smim27	small integral membrane protein 27	1.88489	0.459844	0.816733
100504312	Gm17597	predicted gene, 17597	-1.1961	0.481755	0.82842
100504323	Gm20172	predicted gene, 20172	-1.31588	0.807071	0.951702
100504333	Gm16712	predicted gene, 16712	1.35211	0.464019	0.819218
100504347	Gm20187	predicted gene, 20187	-1.02781	0.903879	0.977991
100504350	Gm14169	predicted gene 14169	1.15971	0.26491	0.687001
100504360	D730003I15Rik	RIKEN cDNA D730003I15 gene	1.22647	0.36082	0.759023
100504412	Kcnmb4os2	potassium large conductance calcium-activated channel, subfamily M, beta member 4, opposite strand 2	-1.12018	0.729437	0.927327
100504421	2900076A07Rik	RIKEN cDNA 2900076A07 gene, transcript variant 2	1.11583	0.41856	0.794766
100504425	Tincr	TINCR ubiquitin domain containing	1.25157	0.060367	0.4126
100504446	Prr22	proline rich 22	-1.23263	0.421716	0.796759
100504455	Gm15834	predicted gene 15834, transcript variant X1	-1.06295	0.715995	0.922562
100504464	E230016K23Rik	RIKEN cDNA E230016K23 gene, transcript variant 2	-1.72706	0.410744	0.790194
100504467	Gm16596	predicted gene, 16596, transcript variant 3	1.49413	0.134018	0.545155
100504477	Gm16677	predicted gene, 16677	3.89422	0.25831	0.681244
100504486	Gdap10	ganglioside-induced differentiation-associated-protein 10	-1.44392	0.605311	0.881611
100504488	Gm3164	predicted gene 3164	1.01724	0.958929	0.990835
100504491	Dcdc2b	doublecortin domain containing 2b, transcript variant X4	1.20068	0.0579532	0.405718
100504501	Gm20257	predicted gene, 20257	1.06038	0.891627	0.975043
100504512	4930426I24Rik	RIKEN cDNA 4930426I24 gene	-1.22162	0.574007	0.868707
100504539	Gm20275	predicted gene, 20275	-1.46625	0.338187	0.744474
100504561	9230112J17Rik	RIKEN cDNA 9230112J17 gene, transcript variant 1	-1.14097	0.450341	0.811796
100504568	Gm17634	predicted gene, 17634, transcript variant 1	1.46414	0.591938	0.876557
100504586	Gm20300	predicted gene, 20300	-1.0317	0.866505	0.968443
100504589	Gm11454	predicted gene 11454	1.93022	0.455648	0.814488
100504591	Gm15987	predicted gene 15987	-1.09158	0.827506	0.957755
100504601	Gm16702	predicted gene, 16702	-3.54403	0.0413065	0.356269
100504608	Eef1akmt3	EEF1A lysine methyltransferase 3	-1.31185	0.454015	0.813634
100504626	Gm16364	predicted gene 16364, transcript variant 1	-1.50528	0.492533	0.833121
100504628	Gm20319	predicted gene, 20319, transcript variant 2	3.39261	0.230594	0.656697
100504632	Gm11478	predicted gene 11478	2.54295	0.47596	0.825589
100504637	Gm20324	predicted gene, 20324	-1.1662	0.736306	0.92998
100504652	Gm12880	predicted gene 12880	1.0184	0.938867	0.98586
100504663	Atg14	autophagy related 14	-1.12312	0.156613	0.57588
100504687	2810029C07Rik	RIKEN cDNA 2810029C07 gene	-1.01947	0.830193	0.958382
100504689	Plscr5	phospholipid scramblase family, member 5	-6.31938	0.0246232	0.292378
100504703	A730063M14Rik	RIKEN cDNA A730063M14 gene	-1.0633	0.915978	0.980837
100504714	Gm16793	predicted gene, 16793	-1.3808	0.452649	0.812944
100504715	Tmppe	transmembrane protein with metallophosphoesterase domain	-1.0628	0.677881	0.908659
100504717	Gm12709	predicted gene 12709	-2.3297	0.409317	0.789308
100504720	2310002F09Rik	RIKEN cDNA 2310002F09 gene	1.81862	0.174101	0.596706
100504733	A730018C14Rik	RIKEN cDNA A730018C14 gene	1.94294	0.192619	0.616717
100504734	Gm16794	predicted gene, 16794, transcript variant X2	-1.20385	0.602585	0.880554
100505034	Gm29695	predicted gene, 29695, transcript variant X2	-1.16665	0.368655	0.764608
100505386	Iqschfp	Iqcj and Schip1 fusion protein	-2.20945	0.0306083	0.318181
100505397	Gm20385	predicted gene, 20385	-3.00016	0.0787268	0.454723
100515	Zfp518b	zinc finger protein 518B, transcript variant 2	-1.0043	0.964986	0.99219
100526796	Cahm	colon adenocarcinoma hypermethylated RNA	1.26051	0.42863	0.800514
100529075	Snord100	small nucleolar RNA, C/D box 100	1.93203	0.367345	0.763854
100529079	5830418P13Rik	RIKEN cDNA 5830418P13 gene	-1.45448	0.394032	0.779376
100532	Rell1	RELT-like 1	1.43962	0.0341051	0.331129
100532730	C230037L18Rik	RIKEN cDNA C230037L18 gene	-1.27636	0.197957	0.622317
100534273	Fer1l5	fer-1-like 5 (C. elegans), transcript variant X7	1.33123	0.747866	0.933862
100534287	Dchs2	dachsous cadherin related 2	1.14939	0.626591	0.889453
100561	Slc15a4	solute carrier family 15, member 4, transcript variant X2	1.23054	0.0114033	0.208872
100568458	Gm38431	predicted gene, 38431	-1.00838	0.948932	0.98826
100568459	Bc1	brain cytoplasmic RNA 1	1.01401	0.918311	0.981151
100604	Lrrc8c	leucine rich repeat containing 8 family, member C	-1.07668	0.317842	0.730493
100608	Noc4l	NOC4 like	1.00056	0.995978	0.999192
100609	Nsun5	NOL1/NOP2/Sun domain family, member 5, transcript variant 3	1.00096	0.993644	0.998414
100637	N4bp2l1	NEDD4 binding protein 2-like 1	1.04312	0.503523	0.838605
100642166	Gm15446	predicted gene 15446	-1.07736	0.399372	0.782772
100678	Psph	phosphoserine phosphatase	-1.35639	0.106785	0.504326
100683	Trrap	transformation/transcription domain-associated protein	-1.06502	0.160565	0.58042
100689703	9330133O14Rik	RIKEN cDNA 9330133O14 gene	1.24406	0.222757	0.649099
100702	Gbp6	guanylate binding protein 6	12.1449	4.56708e-05	0.0134847
100705	Acacb	acetyl-Coenzyme A carboxylase beta	1.25653	0.239212	0.66481
100710	Pds5b	PDS5 cohesin associated factor B, transcript variant 1	-1.06645	0.220598	0.646954
100715	Tent2	terminal nucleotidyltransferase 2, transcript variant 1	-1.01241	0.870994	0.969661
100732	Mapre3	microtubule-associated protein, RP/EB family, member 3, transcript variant 1	1.06412	0.304047	0.719509
100737	Dcun1d4	DCN1, defective in cullin neddylation 1, domain containing 4 (S. cerevisiae), transcript variant B	-1.13431	0.0283614	0.308814
100756	Usp30	ubiquitin specific peptidase 30	-1.00824	0.90769	0.978883
100763	Ube3c	ubiquitin protein ligase E3C	-1.0742	0.241353	0.666851
100764	Rita1	RBPJ interacting and tubulin associated 1, transcript variant 2	1.11815	0.378152	0.769613
100855	Tbc1d14	TBC1 domain family, member 14, transcript variant 2	-1.16239	0.011685	0.211128
100859931	Gm20604	predicted gene 20604	1.0793	0.644751	0.896488
100859962	Gm21057	predicted gene, 21057	4.69013	0.0489553	0.380512
100861471	n-R5s100	nuclear encoded rRNA 5S 100	1.72399	0.0333086	0.32862
100861615	Gm3411	predicted gene 3411	1.09649	0.803837	0.950692
100861647	Gm21104	predicted gene, 21104, transcript variant 1	-1.36285	0.39869	0.782417
100861668	Gm21119	predicted gene, 21119, transcript variant X2	-1.11081	0.409939	0.789824
100861698	Gm21145	predicted gene, 21145	-1.39015	0.285305	0.704901
100861708	Gm21154	predicted gene, 21154, transcript variant X1	1.15661	0.505617	0.83935
100861749	LOC100861749	protein SFI1 homolog	1.24423	0.471171	0.823073
100861870	Gm21284	predicted gene, 21284	-1.67019	0.173299	0.59573
100861998	Gm21388	predicted gene, 21388, transcript variant X4	-1.00262	0.997187	0.999408
100862066	Cfap99	cilia and flagella associated protein 99, transcript variant X1	-1.4114	0.0241207	0.289806
100862072	Gm21451	predicted gene, 21451, transcript variant X6	1.24474	0.671969	0.906651
100862085	Gm16867	predicted gene, 16867, transcript variant X17	-1.14674	0.332273	0.74062
100862177	Ccl21d	chemokine (C-C motif) ligand 21D	-2.068	0.493819	0.833955
100862202	LOC100862202	PRAME family member 8-like	3.67413	0.113362	0.515247
100862203	Gm6712	predicted gene 6712	-1.02545	0.854314	0.965123
100862247	Gm21586	predicted gene, 21586, transcript variant X1	1.22819	0.291325	0.710242
100862261	Fam205a3	family with sequence similarity 205, member A3, transcript variant X2	-2.32348	0.747599	0.933831
100862268	Gm16958	predicted gene, 16958, transcript variant 1	1.86845	0.111687	0.512601
100862349	Gm21663	predicted gene, 21663	7.53587	0.00149756	0.0833827
100862359	Gm21671	predicted gene, 21671	4.04531	0.0135633	0.226378
100862368	Gm21680	predicted gene, 21680	1.57823	0.261788	0.684199
100900	Hscb	HscB iron-sulfur cluster co-chaperone, transcript variant 3	-1.07965	0.803192	0.950556
100910	Chpf2	chondroitin polymerizing factor 2, transcript variant 2	1.08586	0.0708577	0.436949
100929	Tyw1	tRNA-yW synthesizing protein 1 homolog (S. cerevisiae), transcript variant 1	1.15786	0.0810636	0.45938
100952	Emilin1	elastin microfibril interfacer 1	2.05642	0.249114	0.674039
100972	Rab28	RAB28, member RAS oncogene family, transcript variant 2	-1.34027	0.0687749	0.432642
100978	Nfxl1	nuclear transcription factor, X-box binding-like 1, transcript variant 1	1.12864	0.461688	0.817842
100986	Akap9	A kinase (PRKA) anchor protein (yotiao) 9	-1.01366	0.875594	0.970783
101023	Zfp513	zinc finger protein 513, transcript variant 1	1.04485	0.648828	0.897893
101055670	Heatr4	HEAT repeat containing 4	-1.29467	0.476852	0.826091
101055671	Lipo2	lipase, member O2	-1.30584	0.395083	0.780058
101055731	Gm29719	predicted gene, 29719	-1.28311	0.755469	0.936084
101055745	Gm29721	predicted gene, 29721, transcript variant X3	1.01022	0.98453	0.99656
101055754	Gm2974	predicted gene 2974, transcript variant X7	-3.98978	0.0519492	0.388804
101055758	Gm7592	predicted gene 7592, transcript variant X4	2.05949	0.0263915	0.300555
101055769	Gm12596	predicted gene 12596	1.34164	0.714468	0.921848
101055798	Gm29724	predicted gene, 29724, transcript variant X1	1.16103	0.681283	0.909739
101055806	Gm8032	predicted gene 8032, transcript variant X3	-5.94368	0.0165926	0.247161
101055840	Gm29729	predicted gene, 29729	-1.01172	0.91763	0.981071
101055907	Gm15246	predicted gene 15246, transcript variant X1	-1.15336	0.173453	0.595927
101055939	Kif19b	kinesin family member 19B, transcript variant X1	1.6835	0.236321	0.662114
101055983	Gm14569	predicted gene 14569, transcript variant X3	-1.30045	0.366508	0.76326
101056014	AY036118	cDNA sequence AY036118	-1.07407	0.714049	0.921643
101056017	Gm28802	predicted gene 28802	2.25584	0.0912112	0.477301
101056032	Gm9831	predicted gene 9831, transcript variant 3	-1.06715	0.859818	0.966992
101056047	Gm28455	predicted gene 28455, transcript variant 3	1.11126	0.481626	0.828364
101056065	Gm29771	predicted gene, 29771, transcript variant X3	-1.04983	0.915214	0.980691
101056072	Gm29773	predicted gene, 29773, transcript variant X4	1.04147	0.84922	0.963712
101056138	Gm20619	predicted gene 20619, transcript variant 1	2.07954	0.449103	0.811168
101056159	Gm8104	predicted gene 8104, transcript variant X1	1.12837	0.812616	0.953166
101056205	Gm29797	predicted gene, 29797, transcript variant X2	-1.06544	0.787928	0.946707
101056225	Gm29801	predicted gene, 29801	1.14748	0.338918	0.744881
101056232	Gm29804	predicted gene, 29804	1.02718	0.833121	0.959353
101056408	Gm15816	predicted gene 15816	1.12653	0.820849	0.955609
101095	Zfp282	zinc finger protein 282	1.0323	0.698864	0.916197
101100	Ttll3	tubulin tyrosine ligase-like family, member 3, transcript variant 1	1.51915	0.00012447	0.0235737
101113	Snx21	sorting nexin family member 21, transcript variant X5	1.1159	0.157919	0.577062
101118	Tmem168	transmembrane protein 168, transcript variant 1	-1.2248	0.0746554	0.445978
101122	Rpusd3	RNA pseudouridylate synthase domain containing 3, transcript variant 1	1.03458	0.772048	0.941946
101142	Itfg2	integrin alpha FG-GAP repeat containing 2	-1.00532	0.953873	0.989618
101148	Bmt2	base methyltransferase of 25S rRNA 2	-1.1007	0.304961	0.720474
101185	Pot1a	protection of telomeres 1A	1.09569	0.210473	0.636712
101187	Parp11	poly (ADP-ribose) polymerase family, member 11, transcript variant 1	1.18723	0.105479	0.502122
101197	Zfp956	zinc finger protein 956	-1.05144	0.451708	0.812524
101202	Hepacam2	HEPACAM family member 2, transcript variant X7	-1.78652	0.425004	0.798642
101202684	Uchl1os	ubiquitin carboxy-terminal hydrolase L1, opposite strand	-2.04762	0.0113099	0.208262
101206	Tada3	transcriptional adaptor 3, transcript variant 2	1.03157	0.701903	0.917379
101214	Tra2a	transformer 2 alpha, transcript variant X7	1.00704	0.922484	0.982075
101240	Wdr91	WD repeat domain 91	1.09025	0.350697	0.752246
101243624	Gm29811	predicted gene, 29811, transcript variant 2	-1.27124	0.67796	0.908723
101314	Brk1	BRICK1, SCAR/WAVE actin-nucleating complex subunit	-1.10506	0.291792	0.710531
101320	Dyrk4	dual-specificity tyrosine-(Y)-phosphorylation regulated kinase 4, transcript variant X8	1.691	0.584712	0.873264
101351	Eogt	EGF domain-specific O-linked N-acetylglucosamine (GlcNAc) transferase	-1.11426	0.284914	0.704445
101358	Fbxl14	F-box and leucine-rich repeat protein 14	1.16824	0.250034	0.674689
101359	Prrt4	proline-rich transmembrane protein 4, transcript variant X1	1.03365	0.887732	0.974046
101401	Adamts9	a disintegrin-like and metallopeptidase (reprolysin type) with thrombospondin type 1 motif, 9	1.31564	0.269894	0.691455
101437	Dhx32	DEAH (Asp-Glu-Ala-His) box polypeptide 32, transcript variant 2	-1.03313	0.685106	0.911254
101471	Phrf1	PHD and ring finger domains 1	-1.00011	0.998238	0.999622
101476	Plekha1	pleckstrin homology domain containing, family A (phosphoinositide binding specific) member 1, transcript variant 2	-1.04853	0.389105	0.776082
101488	Slco2b1	solute carrier organic anion transporter family, member 2b1, transcript variant 1	2.50137	0.0013413	0.0784271
101488212	Evi2	ecotropic viral integration site 2	1.52949	0.250127	0.674801
101489	Ric8a	RIC8 guanine nucleotide exchange factor A	1.03885	0.596201	0.878311
101490	Inpp5f	inositol polyphosphate-5-phosphatase F, transcript variant 1	1.08124	0.198239	0.622519
101497	Plekhg2	pleckstrin homology domain containing, family G (with RhoGef domain) member 2, transcript variant 2	1.62116	0.0500939	0.38344
101502	Hsd3b7	hydroxy-delta-5-steroid dehydrogenase, 3 beta- and steroid delta-isomerase 7, transcript variant 1	1.63427	0.0077564	0.177294
101513	Mob2	MOB kinase activator 2, transcript variant 2	1.00126	0.989277	0.997484
101540	Prkd2	protein kinase D2, transcript variant 1	1.07064	0.55919	0.862103
101543	Wtip	WT1-interacting protein	-1.01692	0.927832	0.983435
101544	Zfp575	zinc finger protein 575, transcript variant X1	1.02525	0.871831	0.969812
101565	Ccp110	centriolar coiled coil protein 110, transcript variant 1	1.19123	0.0892555	0.473895
101568	Vrk3	vaccinia related kinase 3	1.25228	0.0247494	0.293029
101592	Efl1	elongation factor like GTPase 1, transcript variant 2	-1.00503	0.95237	0.989182
101604	E430018J23Rik	RIKEN cDNA E430018J23 gene	1.34824	0.0393264	0.350527
101612	Grwd1	glutamate-rich WD repeat containing 1, transcript variant 1	-1.05949	0.666627	0.904702
101613	Nlrp6	NLR family, pyrin domain containing 6, transcript variant X1	1.27179	0.386787	0.774723
101631	Pwwp2b	PWWP domain containing 2B, transcript variant 2	1.13747	0.276922	0.697768
101685	Spty2d1	SPT2 chromatin protein domain containing 1	1.25709	0.020756	0.270933
101694	Mir9-3hg	Mir9-3 host gene, transcript variant 2	-1.00248	0.977783	0.995023
101700	Trim68	tripartite motif-containing 68, transcript variant 1	1.03426	0.733753	0.929029
101706	Numa1	nuclear mitotic apparatus protein 1, transcript variant X1	1.10469	0.0319262	0.323224
101739	Psip1	PC4 and SFRS1 interacting protein 1, transcript variant 3	1.01484	0.802505	0.95041
101744	Acp7	acid phosphatase 7, tartrate resistant, transcript variant X2	1.64654	0.129394	0.538597
101772	Ano1	anoctamin 1, calcium activated chloride channel, transcript variant 2	2.42313	0.00247059	0.106928
101809	Spred3	sprouty-related EVH1 domain containing 3	1.16406	0.173861	0.596453
101831	Faap24	Fanconi anemia core complex associated protein 24	1.5221	0.121677	0.527575
101835	AW146154	expressed sequence AW146154	-1.02611	0.852584	0.964713
101861	Ints4	integrator complex subunit 4, transcript variant 1	1.00543	0.935511	0.985061
101867	Rrp8	ribosomal RNA processing 8, transcript variant X1	1.28562	0.175281	0.598118
101869	Unc45a	unc-45 myosin chaperone A	1.00531	0.948663	0.988175
101883	Igflr1	IGF-like family receptor 1	1.00235	0.983415	0.996281
101943	Sf3b3	splicing factor 3b, subunit 3, transcript variant X2	-1.00048	0.992993	0.998297
101966	D8Ertd738e	DNA segment, Chr 8, ERATO Doi 738, expressed	-1.01594	0.875629	0.970783
101985	Usb1	U6 snRNA biogenesis 1	1.10046	0.345547	0.748956
101994	Champ1	chromosome alignment maintaining phosphoprotein 1, transcript variant 2	-1.03123	0.801185	0.949945
102015	AI225912	expressed sequence AI225912	2.82125	0.287444	0.706873
102032	Smim19	small integral membrane protein 19, transcript variant 2	1.15336	0.527173	0.848567
102058	Exoc8	exocyst complex component 8	1.05454	0.537179	0.852583
102060	Gadd45gip1	growth arrest and DNA-damage-inducible, gamma interacting protein 1	-1.22537	0.0887218	0.47294
102075	Plekhg4	pleckstrin homology domain containing, family G (with RhoGef domain) member 4, transcript variant 2	-1.06832	0.81719	0.954456
102093	Phkb	phosphorylase kinase beta, transcript variant 3	-1.128	0.0845012	0.464982
102098	Arhgef18	rho/rac guanine nucleotide exchange factor (GEF) 18, transcript variant 2	1.06848	0.311779	0.726126
102103	Mtus1	mitochondrial tumor suppressor 1, transcript variant 4	1.34323	0.00404806	0.134238
102115	Dohh	deoxyhypusine hydroxylase/monooxygenase	-1.25112	0.297083	0.714659
102122	Psme3ip1	proteasome activator subunit 3 interacting protein 1, transcript variant 1	-1.03879	0.622918	0.887974
102124	Enkd1	enkurin domain containing 1, transcript variant X2	-1.16003	0.445361	0.809342
102141	Snx25	sorting nexin 25, transcript variant 1	-1.06112	0.563166	0.863846
102162	Taf5l	TATA-box binding protein associated factor 5 like, transcript variant 1	-1.08365	0.46313	0.818784
102182	Prmt9	protein arginine methyltransferase 9, transcript variant 1	-1.10776	0.261503	0.684084
102193	Zdhhc7	zinc finger, DHHC domain containing 7	-1.02304	0.828555	0.958007
102209	Snapc2	small nuclear RNA activating complex, polypeptide 2	-1.41116	0.151728	0.569159
102216272	Ak6	adenylate kinase 6	1.05307	0.794537	0.948099
102238433	Gm28042	predicted gene, 28042	-1.0051	0.987268	0.997134
102247	Gpat4	glycerol-3-phosphate acyltransferase 4	1.00245	0.979461	0.995347
102278	Cpne7	copine VII	1.13575	0.507194	0.84015
102294	Cyp4v3	cytochrome P450, family 4, subfamily v, polypeptide 3	-1.23849	0.572212	0.868141
102323	Dcun1d2	DCN1, defective in cullin neddylation 1, domain containing 2 (S. cerevisiae), transcript variant X2	-1.03696	0.572422	0.868298
102334	Ankrd10	ankyrin repeat domain 10, transcript variant X8	-1.00022	0.997569	0.999561
102339	Cog4	component of oligomeric golgi complex 4, transcript variant 1	-1.01175	0.83825	0.961005
102371	Myzap	myocardial zonula adherens protein	-1.42316	0.245525	0.670896
102414	Clk3	CDC-like kinase 3	1.02047	0.703279	0.917705
102423	Hinfp	histone H4 transcription factor	-1.10483	0.284353	0.70405
102436	Lars2	leucyl-tRNA synthetase, mitochondrial, transcript variant 1	1.25592	0.200461	0.625289
102442	Dennd4a	DENN/MADD domain containing 4A	-1.03624	0.446656	0.809813
102443350	Xndc1	Xrcc1 N-terminal domain containing 1, transcript variant 1	1.08129	0.310411	0.724985
102443351	Xntrpc	Xndc1-transient receptor potential cation channel, subfamily C, member 2 readthrough, transcript variant 2	1.17115	0.600405	0.879896
102448	Xylb	xylulokinase homolog (H. influenzae), transcript variant 2	1.1842	0.202671	0.627854
102462	Imp3	IMP3, U3 small nucleolar ribonucleoprotein	1.39121	0.156453	0.575805
102465959	Mir6236	microRNA 6236	1.0687	0.84426	0.962565
102502	Pls1	plastin 1 (I-isoform)	1.14154	0.222723	0.649084
102545	Cmtm7	CKLF-like MARVEL transmembrane domain containing 7, transcript variant 2	1.91457	0.388341	0.775628
102566	Ano10	anoctamin 10, transcript variant 1	-1.24581	0.0566687	0.401815
102570	Slc22a13	solute carrier family 22 (organic cation transporter), member 13, transcript variant X1	-1.06811	0.908593	0.979078
102580	Alg9	asparagine-linked glycosylation 9 (alpha 1,2 mannosyltransferase), transcript variant 1	-1.01653	0.851498	0.964456
102595	Plekho2	pleckstrin homology domain containing, family O member 2	1.88516	0.00244306	0.106271
102607	Snx19	sorting nexin 19	1.01556	0.790812	0.947395
102614	Rpp25	ribonuclease P/MRP 25 subunit	-1.04754	0.838486	0.96106
102626	Mapkapk3	mitogen-activated protein kinase-activated protein kinase 3, transcript variant 2	1.14213	0.647531	0.897502
102631503	Gm29825	predicted gene, 29825, transcript variant X1	8.56074	0.0399552	0.352628
102631504	Gm29826	predicted gene, 29826	-1.0311	0.890764	0.974803
102631515	Gm29834	predicted gene, 29834	-1.08653	0.845046	0.962748
102631543	Gm15651	predicted gene 15651	1.70932	0.281851	0.701916
102631558	Gm29865	predicted gene, 29865, transcript variant X1	1.053	0.957117	0.990454
102631560	Gm26973	predicted gene, 26973, transcript variant X1	2.44004	0.249193	0.674117
102631572	Gm11685	predicted gene 11685, transcript variant X2	-1.16936	0.621512	0.887395
102631581	Gm29883	predicted gene, 29883, transcript variant X2	2.12169	0.0328089	0.326716
102631586	Gm29886	predicted gene, 29886, transcript variant X1	-1.03896	0.938449	0.985762
102631593	Gm29890	predicted gene, 29890, transcript variant X9	1.1108	0.848917	0.963583
102631595	Gm29892	predicted gene, 29892, transcript variant X1	1.19611	0.790647	0.947338
102631600	Gm29897	predicted gene, 29897, transcript variant X1	-2.05414	0.133156	0.543999
102631604	Gm29901	predicted gene, 29901	1.36859	0.60025	0.879831
102631609	Gm29906	predicted gene, 29906, transcript variant X1	-1.03821	0.924476	0.982467
102631618	Gm29913	predicted gene, 29913	1.19258	0.711671	0.920503
102631626	Gm29921	predicted gene, 29921, transcript variant X5	-1.35308	0.724336	0.925563
102631635	Gm29927	predicted gene, 29927, transcript variant X3	-1.059	0.9048	0.978378
102631637	Gm29928	predicted gene, 29928	1.03054	0.85687	0.96585
102631650	Gm29936	predicted gene, 29936, transcript variant X4	-2.43168	0.40583	0.787207
102631657	Gm29941	predicted gene, 29941, transcript variant X3	1.07859	0.855128	0.965391
102631665	Gm29948	predicted gene, 29948	-1.10164	0.62731	0.889664
102631666	Gm29949	predicted gene, 29949, transcript variant X2	1.53389	0.606333	0.882024
102631674	Gm28913	predicted gene 28913, transcript variant X5	-1.17425	0.345591	0.74898
102631681	Gm29958	predicted gene, 29958, transcript variant X1	6.02757	0.0577417	0.405259
102631685	Gm29642	predicted gene 29642, transcript variant 3	1.42626	0.159986	0.579611
102631694	Gm29967	predicted gene, 29967, transcript variant X2	-1.14502	0.773112	0.942149
102631697	Gm14664	predicted gene 14664	1.06965	0.869762	0.969373
102631705	Gm29975	predicted gene, 29975, transcript variant X13	15.8615	0.189574	0.613229
102631706	Gm29976	predicted gene, 29976, transcript variant X2	-2.31114	0.120884	0.52627
102631709	Gm29979	predicted gene, 29979, transcript variant X2	3.70608	0.0654701	0.425255
102631718	Gm29987	predicted gene, 29987	1.39986	0.591238	0.87614
102631731	Gm29998	predicted gene, 29998	-1.23549	0.202667	0.627854
102631735	A630039O03Rik	RIKEN cDNA A630039O03 gene, transcript variant X6	-1.13495	0.522683	0.846372
102631739	Gm30003	predicted gene, 30003, transcript variant X2	1.27382	0.458551	0.816119
102631753	Gm30013	predicted gene, 30013	-1.83312	0.0634208	0.420508
102631755	Gm30015	predicted gene, 30015, transcript variant X4	1.44658	0.673919	0.907263
102631760	Gm30017	predicted gene, 30017	-1.61349	0.36963	0.765113
102631761	Gm30018	predicted gene, 30018, transcript variant X2	1.05848	0.855074	0.965365
102631763	Gm30020	predicted gene, 30020, transcript variant X3	-1.12917	0.708908	0.919657
102631777	Gm30028	predicted gene, 30028, transcript variant X3	1.37231	0.573904	0.868668
102631782	Gm30031	predicted gene, 30031, transcript variant X8	-1.26463	0.590992	0.876044
102631788	Gm30036	predicted gene, 30036	1.19972	0.69235	0.914201
102631795	Gm30041	predicted gene, 30041, transcript variant X5	-1.71597	0.0309206	0.319416
102631796	Gm30042	predicted gene, 30042, transcript variant X3	-1.0356	0.927424	0.983234
102631802	Gm30048	predicted gene, 30048	1.3104	0.783645	0.945156
102631805	Gm272	predicted gene 272, transcript variant X2	1.02979	0.968596	0.993041
102631808	Gm30050	predicted gene, 30050	1.77622	0.34554	0.748956
102631813	Gm30055	predicted gene, 30055, transcript variant X1	1.09	0.766186	0.939946
102631821	Gm11682	predicted gene 11682	-1.34649	0.521986	0.845946
102631823	Gm30063	predicted gene, 30063, transcript variant X2	1.48532	0.293192	0.711456
102631828	Gm30067	predicted gene, 30067	2.90542	0.0201691	0.268437
102631829	Gm30068	predicted gene, 30068, transcript variant X1	1.01232	0.926296	0.982999
102631833	Gm14040	predicted gene 14040	-2.04453	0.661407	0.902775
102631839	Gm30073	predicted gene, 30073, transcript variant X2	1.33731	0.734556	0.929401
102631841	Gm26629	predicted gene, 26629	-1.3945	0.613256	0.884813
102631845	Gm30075	predicted gene, 30075	2.71485	0.142168	0.556914
102631855	Gm30082	predicted gene, 30082, transcript variant X1	-1.46017	0.341487	0.746424
102631859	Gm30085	predicted gene, 30085, transcript variant X2	-1.36785	0.49925	0.836501
102631860	Gm30086	predicted gene, 30086, transcript variant X3	2.32108	0.152839	0.570738
102631866	Gm30092	predicted gene, 30092	-1.03522	0.84595	0.96291
102631868	Gm13912	predicted gene 13912	1.05381	0.885154	0.973324
102631869	Gm30093	predicted gene, 30093, transcript variant X1	-1.1347	0.768727	0.940589
102631873	Gm30097	predicted gene, 30097	7.71752	0.0319469	0.323333
102631874	Gm20627	predicted gene 20627	1.38231	0.208886	0.634598
102631880	Gm30102	predicted gene, 30102, transcript variant X2	-1.40257	0.534615	0.851575
102631885	Gm30106	predicted gene, 30106	-1.33917	0.391922	0.778033
102631886	Gm30107	predicted gene, 30107, transcript variant X3	-3.21739	0.236789	0.662489
102631887	Gm30108	predicted gene, 30108	3.94119	0.0192271	0.26278
102631889	Gm16638	predicted gene, 16638, transcript variant 1	1.26722	0.156687	0.575911
102631890	Gm30110	predicted gene, 30110	1.14854	0.795994	0.948469
102631899	Gm30117	predicted gene, 30117, transcript variant X4	1.48255	0.535213	0.851723
102631901	Gm14041	predicted gene 14041	1.74961	0.0917382	0.478251
102631903	Gm30120	predicted gene, 30120	1.11889	0.556907	0.86097
102631905	Gm30122	predicted gene, 30122	1.46234	0.117817	0.522095
102631912	Ndufb1	NADH:ubiquinone oxidoreductase subunit B1, transcript variant 1	1.19982	0.250983	0.675577
102631930	A030010E16Rik	RIKEN cDNA A030010E16 gene, transcript variant X1	-1.41015	0.464573	0.81958
102631931	Gm30138	predicted gene, 30138	1.07253	0.892161	0.975129
102631932	Gm30139	predicted gene, 30139, transcript variant X2	-2.10945	0.0485973	0.379359
102631933	Gm30140	predicted gene, 30140, transcript variant X2	1.13204	0.727607	0.92679
102631937	Gm30142	predicted gene, 30142, transcript variant X2	2.11353	0.303884	0.719503
102631941	Gm30144	predicted gene, 30144, transcript variant X2	1.2197	0.685368	0.911345
102631948	Gm30149	predicted gene, 30149, transcript variant X1	-1.11532	0.864754	0.968048
102631959	Gm30158	predicted gene, 30158	-1.14447	0.851032	0.96431
102631969	Gm30165	predicted gene, 30165, transcript variant X2	-1.45218	0.322311	0.733523
102631979	LOC102631979	uncharacterized LOC102631979	-1.11902	0.527825	0.848838
102631981	Gm30173	predicted gene, 30173	-1.00527	0.989752	0.997527
102631989	Gm30177	predicted gene, 30177	1.88141	0.0484133	0.378965
102631992	LOC102631992	uncharacterized LOC102631992, transcript variant X3	-1.24212	0.522603	0.846361
102632	Acad11	acyl-Coenzyme A dehydrogenase family, member 11	1.05721	0.51357	0.842646
102632007	Gm30188	predicted gene, 30188, transcript variant X3	1.35101	0.373743	0.767335
102632008	Gm30189	predicted gene, 30189, transcript variant 2	-1.32089	0.405942	0.787293
102632019	Gm26777	predicted gene, 26777, transcript variant X2	-1.04784	0.659604	0.902017
102632031	Gm15728	predicted gene 15728	1.28957	0.39108	0.777496
102632034	Gm30209	predicted gene, 30209	-1.93117	0.550557	0.858622
102632038	Gm30213	predicted gene, 30213, transcript variant X2	1.48432	0.657237	0.900859
102632039	Gm30214	predicted gene, 30214	3.70864	0.0401866	0.353372
102632040	Gm30215	predicted gene, 30215, transcript variant X7	1.61853	0.214611	0.641557
102632041	Gm30216	predicted gene, 30216	-1.09564	0.785039	0.945691
102632048	Gm30223	predicted gene, 30223	-1.12601	0.529365	0.849744
102632053	A330032P22Rik	RIKEN cDNA A330032P22 gene	-1.20928	0.699794	0.916594
102632055	Gm30228	predicted gene, 30228	1.25839	0.354212	0.754445
102632060	Gm30233	predicted gene, 30233, transcript variant X1	-2.19793	0.0972931	0.488741
102632061	Gm30234	predicted gene, 30234, transcript variant X5	-1.02115	0.957012	0.990454
102632062	Gm30235	predicted gene, 30235, transcript variant X3	2.2225	0.192762	0.616811
102632066	Gm30238	predicted gene, 30238	1.16084	0.42131	0.796432
102632077	Gm30246	predicted gene, 30246, transcript variant X5	-1.94849	0.291372	0.710257
102632087	Gm13373	predicted gene 13373, transcript variant X10	1.06228	0.87603	0.970835
102632091	Gm30256	predicted gene, 30256, transcript variant X5	-1.2088	0.51224	0.842403
102632093	Gm30258	predicted gene, 30258, transcript variant X2	1.4449	0.723409	0.925199
102632094	Gm30259	predicted gene, 30259	1.0839	0.800195	0.949668
102632096	Gm38442	predicted gene, 38442, transcript variant X2	1.11383	0.907243	0.978795
102632099	Gm30262	predicted gene, 30262, transcript variant X2	-1.01314	0.985352	0.996755
102632114	Gm30271	predicted gene, 30271, transcript variant X2	-1.12793	0.782527	0.944903
102632116	Gm30273	predicted gene, 30273, transcript variant X2	4.77606	0.165606	0.585765
102632118	Gm30275	predicted gene, 30275, transcript variant X4	2.68983	0.00847743	0.184245
102632124	Gm26901	predicted gene, 26901, transcript variant X7	1.00038	0.99739	0.999445
102632130	Gm30284	predicted gene, 30284	-1.20565	0.583578	0.87281
102632132	Gm30286	predicted gene, 30286	-1.10318	0.788634	0.946874
102632136	Gm20482	predicted gene 20482	1.9087	0.436226	0.804802
102632146	Gm30296	predicted gene, 30296, transcript variant X1	2.39659	0.398588	0.782359
102632148	Gm30298	predicted gene, 30298, transcript variant X1	-2.04165	0.308796	0.723799
102632151	Gm30301	predicted gene, 30301, transcript variant X3	-1.6391	0.456821	0.815195
102632155	Gm24105	predicted gene, 24105, transcript variant 2	-1.61683	0.554297	0.860013
102632163	Gm30310	predicted gene, 30310, transcript variant X1	1.13409	0.217435	0.643863
102632167	Gm30313	predicted gene, 30313, transcript variant X2	1.27584	0.532594	0.851066
102632174	Gm30319	predicted gene, 30319, transcript variant X2	1.32292	0.560981	0.862825
102632192	Gm30332	predicted gene, 30332	-1.00195	0.998031	0.999571
102632195	Gm30335	predicted gene, 30335, transcript variant X1	-1.1421	0.802242	0.950356
102632199	Gm30339	predicted gene, 30339, transcript variant X3	1.94785	0.185777	0.609455
102632200	Gm30340	predicted gene, 30340, transcript variant X7	-1.48421	0.0433373	0.362511
102632212	Gm30352	predicted gene, 30352, transcript variant X4	-1.44857	0.490117	0.832381
102632227	Gm30362	predicted gene, 30362, transcript variant X3	-1.35749	0.16417	0.584149
102632228	Gm30363	predicted gene, 30363	-2.12847	0.238326	0.663876
102632229	Gm30364	predicted gene, 30364, transcript variant X3	1.23569	0.717781	0.923285
102632231	Gm2245	predicted gene 2245	1.2278	0.806447	0.951544
102632232	Gm30366	predicted gene, 30366, transcript variant X4	-1.01339	0.945166	0.987362
102632234	Gm30368	predicted gene, 30368, transcript variant X4	1.10106	0.709731	0.919892
102632238	Gm30371	predicted gene, 30371	-1.06002	0.882826	0.972768
102632241	Gm30373	predicted gene, 30373, transcript variant X1	1.21916	0.485523	0.830236
102632242	Gm30374	predicted gene, 30374, transcript variant X3	-2.18706	0.0182249	0.256596
102632262	Gm30388	predicted gene, 30388, transcript variant X2	-1.57766	0.0688862	0.432932
102632266	Gm30392	predicted gene, 30392, transcript variant X4	1.22726	0.730893	0.927876
102632268	Gm26974	predicted gene, 26974, transcript variant X1	1.52775	0.0173207	0.251335
102632284	Gm30400	predicted gene, 30400	1.04677	0.877594	0.971275
102632297	Gm30409	predicted gene, 30409	6.40804	0.0443296	0.365604
102632301	Gm30413	predicted gene, 30413	-1.54098	0.670448	0.906238
102632313	Gm30421	predicted gene, 30421, transcript variant X3	1.45474	0.352673	0.753653
102632339	Gm30438	predicted gene, 30438, transcript variant X7	-3.05038	0.31168	0.726108
102632340	Gm30439	predicted gene, 30439, transcript variant X4	-1.19533	0.0651524	0.424789
102632341	Gm30440	predicted gene, 30440, transcript variant X13	-2.55795	0.0633333	0.420306
102632348	Gm30444	predicted gene, 30444, transcript variant X6	-1.37104	0.168935	0.589919
102632359	Gm30452	predicted gene, 30452, transcript variant X1	-1.02429	0.979186	0.995278
102632361	Gm30453	predicted gene, 30453, transcript variant X2	4.09637	0.215911	0.64251
102632364	Gm30456	predicted gene, 30456	-11.6329	0.00996336	0.197582
102632375	Gm30464	predicted gene, 30464, transcript variant X2	1.07321	0.647528	0.897502
102632377	Gm30466	predicted gene, 30466	1.04888	0.855351	0.965426
102632381	Gm30470	predicted gene, 30470, transcript variant X1	1.33259	0.436676	0.805037
102632388	Gm38444	predicted gene, 38444	-1.27191	0.34003	0.745303
102632389	Gm24463	predicted gene, 24463, transcript variant X2	-1.36951	0.422955	0.797584
102632404	Gm15396	predicted gene 15396	1.1053	0.467092	0.820723
102632411	Gm30489	predicted gene, 30489, transcript variant X3	1.2086	0.774555	0.942542
102632415	LOC102632415	uncharacterized LOC102632415, transcript variant X2	-1.42753	0.22176	0.647933
102632418	Gm30494	predicted gene, 30494, transcript variant X1	-1.70057	0.365999	0.76285
102632420	Gm16118	predicted gene 16118, transcript variant X1	2.7946	0.0717859	0.439061
102632426	Gm30501	predicted gene, 30501, transcript variant X1	-1.17309	0.599962	0.879656
102632429	Gm30504	predicted gene, 30504, transcript variant X2	1.07075	0.889796	0.974489
102632432	Gm30507	predicted gene, 30507, transcript variant X1	1.68718	0.485222	0.830019
102632435	Gm30510	predicted gene, 30510	1.32539	0.254325	0.678312
102632438	Gm13709	predicted gene 13709, transcript variant X2	1.54208	0.341448	0.746424
102632440	Gm30512	predicted gene, 30512, transcript variant X1	1.29485	0.111496	0.512295
102632444	Gm30515	predicted gene, 30515, transcript variant X4	1.29464	0.0407493	0.354753
102632452	Gm30520	predicted gene, 30520	1.22862	0.298009	0.715242
102632454	Gm30521	predicted gene, 30521	-1.71553	0.658461	0.901438
102632457	Gm30524	predicted gene, 30524, transcript variant X7	4.52145	0.104736	0.501155
102632462	Gm30529	predicted gene, 30529, transcript variant 1	-1.04742	0.842924	0.962007
102632463	Prox1os	prospero homeobox 1, opposite strand	1.85828	0.194031	0.618325
102632465	Gm13391	predicted gene 13391, transcript variant X2	-1.00738	0.979086	0.995276
102632477	Gm30539	predicted gene, 30539	1.37759	0.347303	0.750077
102632479	Gm30541	predicted gene, 30541, transcript variant X1	-1.17308	0.22364	0.649986
102632483	Gm17330	predicted gene, 17330, transcript variant X6	-1.02925	0.970338	0.993441
102632484	Gm26691	predicted gene, 26691, transcript variant X2	-1.20904	0.221636	0.647768
102632492	Gm30551	predicted gene, 30551	1.0398	0.918214	0.981151
102632507	Gm30563	predicted gene, 30563, transcript variant X1	-1.07446	0.780989	0.944389
102632514	Gm13479	predicted gene 13479, transcript variant X4	-1.22294	0.531631	0.850689
102632520	Gm30575	predicted gene, 30575, transcript variant X3	-1.1223	0.761591	0.938335
102632522	Gm30577	predicted gene, 30577	1.54013	0.407168	0.788212
102632530	Gm30581	predicted gene, 30581	2.13262	0.0202147	0.268752
102632532	Gm30583	predicted gene, 30583	4.17833	0.269632	0.691233
102632535	Gm30586	predicted gene, 30586, transcript variant X4	3.04035	0.339822	0.745156
102632538	C230034O21Rik	RIKEN cDNA C230034O21 gene	-1.15801	0.582383	0.872148
102632544	Gm30590	predicted gene, 30590	1.25073	0.681621	0.909874
102632561	Gm30602	predicted gene, 30602, transcript variant X1	1.01683	0.984067	0.99646
102632563	Gm30604	predicted gene, 30604, transcript variant X4	1.18322	0.79471	0.948131
102632571	Gm30609	predicted gene, 30609, transcript variant X1	2.06544	0.19269	0.61675
102632582	Gm30620	predicted gene, 30620, transcript variant X2	1.70599	0.0178869	0.254502
102632586	Gm30624	predicted gene, 30624, transcript variant X2	1.01083	0.993808	0.998446
102632589	Gm26232	predicted gene, 26232, transcript variant X1	2.39503	0.11873	0.523471
102632590	Gm26851	predicted gene, 26851	1.13859	0.5915	0.876312
102632595	Gm30628	predicted gene, 30628	1.3608	0.522473	0.846268
102632601	Gm30632	predicted gene, 30632	-1.06036	0.901125	0.977335
102632602	Gm16553	predicted gene 16553, transcript variant X2	-1.21867	0.683498	0.910588
102632605	Gm30635	predicted gene, 30635	-1.13004	0.775473	0.942877
102632609	Gm30639	predicted gene, 30639, transcript variant X2	1.29816	0.621255	0.887263
102632621	Gm30648	predicted gene, 30648, transcript variant 2	1.52171	0.442015	0.807661
102632631	Gm30657	predicted gene, 30657	-1.26481	0.0677067	0.430346
102632632	Gm30658	predicted gene, 30658	-1.16269	0.532805	0.851182
102632635	Gm26843	predicted gene, 26843, transcript variant X2	-1.15437	0.275314	0.696286
102632645	Gm30667	predicted gene, 30667	-1.12683	0.788451	0.946793
102632660	Gm30679	predicted gene, 30679, transcript variant X1	-2.2012	0.361377	0.7594
102632664	9430083M05Rik	RIKEN cDNA 9430083M05 gene	3.07778	0.0765528	0.450349
102632665	Gm14344	predicted gene 14344	-1.24948	0.452623	0.812932
102632668	Gm30684	predicted gene, 30684, transcript variant X5	-1.18684	0.701358	0.917276
102632672	Gm30687	predicted gene, 30687	-1.48044	0.0308476	0.319311
102632681	Gm30690	predicted gene, 30690	1.21387	0.449681	0.811472
102632708	Gm15523	predicted gene 15523, transcript variant 1	1.70621	0.451841	0.812598
102632712	Gm30709	predicted gene, 30709, transcript variant X1	1.29942	0.416726	0.793578
102632716	Gm30712	predicted gene, 30712, transcript variant 2	-2.41728	7.62283e-05	0.0181058
102632722	Gm30718	predicted gene, 30718, transcript variant X2	-1.03614	0.956244	0.990209
102632727	Gm30723	predicted gene, 30723, transcript variant X4	-1.57455	0.187019	0.610675
102632737	Gm30732	predicted gene, 30732	1.46747	0.147602	0.563709
102632739	Gm19774	predicted gene, 19774	3.85402	0.121671	0.527575
102632764	Gm30752	predicted gene, 30752	-2.62454	0.267227	0.689292
102632772	Gm30759	predicted gene, 30759	-1.54969	0.18546	0.609085
102632789	Gm30771	predicted gene, 30771, transcript variant X4	-1.12456	0.799124	0.949467
102632812	Gm30789	predicted gene, 30789	-1.87632	0.125651	0.533625
102632820	Gm13707	predicted gene 13707, transcript variant X1	1.20602	0.572786	0.868428
102632821	Gm13778	predicted gene 13778, transcript variant X4	1.45551	0.0798531	0.456522
102632827	Gm30799	predicted gene, 30799, transcript variant X5	-1.07155	0.745888	0.93332
102632833	Gm30802	predicted gene, 30802	1.12369	0.195522	0.619813
102632843	Gm27242	predicted gene 27242, transcript variant X6	1.60251	0.477611	0.826587
102632845	Gm30810	predicted gene, 30810, transcript variant X4	-1.09018	0.725965	0.926107
102632858	Gm30821	predicted gene, 30821, transcript variant X3	-1.05399	0.628273	0.890044
102632865	Gm30827	predicted gene, 30827, transcript variant X2	1.27334	0.156402	0.575686
102632875	Gm30837	predicted gene, 30837, transcript variant X1	-1.80386	0.417922	0.794324
102632876	Lnclep	long noncoding RNA upstream of leptin	2.20233	0.0603981	0.412678
102632878	Gm30840	predicted gene, 30840, transcript variant X1	1.53868	0.415628	0.792927
102632888	Gm30847	predicted gene, 30847, transcript variant X1	1.06862	0.950653	0.988641
102632891	Gm30848	predicted gene, 30848	-1.02876	0.881176	0.972294
102632893	Gm14285	predicted gene 14285	-1.08774	0.787938	0.946707
102632897	Gm30853	predicted gene, 30853	1.45052	0.349885	0.751686
102632898	Gm16230	predicted gene 16230	-2.94617	0.167891	0.588758
102632914	Gm30866	predicted gene, 30866	1.00825	0.97646	0.994943
102632915	Gm30867	predicted gene, 30867	12.9573	0.276265	0.697201
102632922	Gm30873	predicted gene, 30873, transcript variant X7	1.79669	0.328933	0.738213
102632923	Gm30874	predicted gene, 30874, transcript variant X2	1.70006	0.317878	0.730493
102632932	Gm30881	predicted gene, 30881, transcript variant X2	-3.3231	0.0280319	0.307617
102632934	Gm30883	predicted gene, 30883	-1.76686	0.0431606	0.362012
102632938	Gm15939	predicted gene 15939	-1.19	0.673545	0.907167
102632946	Gm30892	predicted gene, 30892	-2.84237	0.318754	0.731013
102632948	Gm30893	predicted gene, 30893, transcript variant X2	2.37201	0.168718	0.589639
102632950	Gm30895	predicted gene, 30895, transcript variant X3	-3.17439	0.270542	0.691824
102632954	Gm30898	predicted gene, 30898	1.17958	0.113404	0.515315
102632975	Gm30916	predicted gene, 30916	2.79366	0.338694	0.744765
102632990	A730098A19Rik	RIKEN cDNA A730098A19 gene	-2.68066	0.0383364	0.347736
102632994	Gm11592	predicted gene 11592, transcript variant X1	1.18338	0.429597	0.801131
102632995	Gm30929	predicted gene, 30929, transcript variant X3	1.0572	0.850973	0.964278
102633004	Gm30936	predicted gene, 30936, transcript variant X1	-1.51429	0.101315	0.49609
102633007	Gm26564	predicted gene, 26564, transcript variant X3	-1.30624	0.0854001	0.466791
102633010	Gm30940	predicted gene, 30940	-1.38183	0.267577	0.68968
102633013	Gm30943	predicted gene, 30943	1.43075	0.653044	0.899418
102633030	Gm30954	predicted gene, 30954, transcript variant X6	-1.77386	0.154834	0.573348
102633037	Gm30958	predicted gene, 30958	-1.16646	0.602407	0.880507
102633052	Gm30970	predicted gene, 30970, transcript variant X2	1.40769	0.701415	0.917276
102633057	Gm30974	predicted gene, 30974	-1.13549	0.843884	0.962389
102633060	Gm30977	predicted gene, 30977, transcript variant X1	-2.00493	0.228011	0.654226
102633068	Gm30984	predicted gene, 30984, transcript variant X1	1.83798	0.040431	0.353798
102633069	Gm30985	predicted gene, 30985	-1.02785	0.938994	0.985919
102633071	Gm14167	predicted gene 14167	1.22891	0.758317	0.937202
102633075	Gm30990	predicted gene, 30990	-1.23756	0.669966	0.906057
102633078	Gm30992	predicted gene, 30992, transcript variant X3	-1.1635	0.349771	0.751643
102633081	Gm12610	predicted gene 12610	1.45147	0.501482	0.837566
102633083	Gm30996	predicted gene, 30996, transcript variant X4	-1.1053	0.791194	0.947471
102633087	Gm30998	predicted gene, 30998	-2.2786	0.0156818	0.242124
102633095	Gm31005	predicted gene, 31005, transcript variant X3	2.36469	0.22151	0.647675
102633102	Gm31011	predicted gene, 31011	-1.86967	0.324125	0.734968
102633107	Gm31015	predicted gene, 31015, transcript variant X3	1.87993	0.456234	0.814721
102633111	Gm31018	predicted gene, 31018, transcript variant X2	-1.22672	0.587754	0.874599
102633131	Gm31035	predicted gene, 31035, transcript variant X7	1.46688	0.213826	0.6407
102633132	Gm31036	predicted gene, 31036, transcript variant X3	3.79143	0.171036	0.592852
102633143	Gm31045	predicted gene, 31045, transcript variant X3	3.32164	0.0630783	0.419764
102633145	Gm31047	predicted gene, 31047	2.55129	0.0280997	0.30785
102633149	9430053O09Rik	RIKEN cDNA 9430053O09 gene, transcript variant X6	1.03363	0.893353	0.975569
102633151	M5C1000I18Rik	RIKEN cDNA M5C1000I18 gene	-1.12507	0.525688	0.847733
102633155	Gm31054	predicted gene, 31054	-3.00164	0.156426	0.575747
102633156	Gm4631	predicted gene 4631, transcript variant X6	-1.03515	0.751593	0.935091
102633170	Gm31065	predicted gene, 31065	-2.56232	0.259672	0.682461
102633171	Gm31066	predicted gene, 31066	1.76484	0.440312	0.80691
102633185	Gm31075	predicted gene, 31075, transcript variant X5	-1.09621	0.536883	0.852572
102633199	Gm31087	predicted gene, 31087	-1.80225	0.0231576	0.284409
102633200	Gm31088	predicted gene, 31088, transcript variant X1	-2.38138	0.408003	0.788617
102633203	Gm31090	predicted gene, 31090	-3.88796	0.259381	0.68216
102633205	Gm31092	predicted gene, 31092	-1.49598	0.0356654	0.337382
102633209	Gm31096	predicted gene, 31096, transcript variant X4	-2.65656	0.119088	0.523997
102633211	Gm31097	predicted gene, 31097, transcript variant X1	-1.92802	0.0857605	0.467532
102633214	Gm12925	predicted gene 12925	2.02806	0.186378	0.609924
102633220	Gm31102	predicted gene, 31102, transcript variant X1	3.4434	0.152829	0.570738
102633221	Gm31103	predicted gene, 31103	-1.09808	0.901866	0.977481
102633226	Gm31107	predicted gene, 31107, transcript variant X4	1.42038	0.44026	0.80691
102633236	Gm13481	predicted gene 13481	-2.10657	0.18195	0.605249
102633237	Gm31114	predicted gene, 31114	-1.01803	0.940716	0.986366
102633240	Gm31115	predicted gene, 31115, transcript variant X1	-2.36052	0.0511783	0.386532
102633244	Gm26710	predicted gene, 26710	1.1094	0.840175	0.961489
102633245	Gm15723	predicted gene 15723	1.08032	0.81087	0.95272
102633258	Gm31126	predicted gene, 31126, transcript variant X3	-1.61175	0.542385	0.854607
102633260	Gm31127	predicted gene, 31127, transcript variant X1	-1.42725	0.146109	0.561818
102633263	Gm31130	predicted gene, 31130, transcript variant X2	-5.28639	0.18737	0.611047
102633271	Gm31135	predicted gene, 31135, transcript variant X3	-1.54508	0.332501	0.740701
102633272	Gm31136	predicted gene, 31136, transcript variant X6	-1.27539	0.70943	0.919795
102633273	Gm31137	predicted gene, 31137	-1.52321	0.532459	0.851047
102633277	Gm38452	predicted gene, 38452, transcript variant X7	1.17453	0.855819	0.965528
102633283	Gm31145	predicted gene, 31145, transcript variant X3	-2.3696	0.0595633	0.410515
102633285	Gm31146	predicted gene, 31146	-1.41374	0.545283	0.855957
102633290	Gm31151	predicted gene, 31151, transcript variant X1	3.75832	0.0301893	0.31614
102633300	Gm31159	predicted gene, 31159, transcript variant X3	1.54197	0.0903502	0.475863
102633301	Gm31160	predicted gene, 31160, transcript variant X1	1.10179	0.548493	0.857639
102633302	Gm31161	predicted gene, 31161	1.07152	0.767287	0.940251
102633321	4930448E22Rik	RIKEN cDNA 4930448E22 gene, transcript variant X2	2.42727	0.109106	0.508098
102633327	Gm31179	predicted gene, 31179, transcript variant X3	1.62641	0.368424	0.764453
102633331	Gm31182	predicted gene, 31182, transcript variant X2	1.04799	0.920104	0.98156
102633347	Gm26708	predicted gene, 26708	-1.15407	0.69936	0.916457
102633348	Gm31194	predicted gene, 31194	1.06457	0.812517	0.953166
102633356	Gm31201	predicted gene, 31201	-1.00377	0.991234	0.997885
102633360	Gm31204	predicted gene, 31204, transcript variant X3	1.37178	0.36189	0.759838
102633361	Gm31205	predicted gene, 31205	-2.8893	0.131817	0.54196
102633372	Gm31213	predicted gene, 31213, transcript variant X2	1.62707	0.320572	0.732247
102633373	Gm31214	predicted gene, 31214, transcript variant X2	1.01584	0.949272	0.988367
102633383	Gm31218	predicted gene, 31218	1.11015	0.768905	0.940592
102633389	Gm31224	predicted gene, 31224	-4.20285	0.189111	0.612874
102633391	Gm31226	predicted gene, 31226	3.93118	0.071795	0.439074
102633392	Gm31227	predicted gene, 31227, transcript variant X2	-3.00071	0.266374	0.688565
102633393	Gm31228	predicted gene, 31228, transcript variant X10	-1.05635	0.942001	0.986638
102633398	Gm31233	predicted gene, 31233, transcript variant X2	1.35778	0.649659	0.898267
102633399	Gm31234	predicted gene, 31234	1.14364	0.737201	0.93033
102633401	Gm31235	predicted gene, 31235, transcript variant X5	1.8503	0.392128	0.778104
102633419	Gm31251	predicted gene, 31251, transcript variant X1	2.09715	0.526072	0.847939
102633420	Gm12223	predicted gene 12223, transcript variant X8	1.01004	0.980653	0.995654
102633422	Gm31253	predicted gene, 31253	1.46614	0.397619	0.78179
102633424	Gm31255	predicted gene, 31255	-1.02403	0.704919	0.918438
102633432	Gm31262	predicted gene, 31262	-1.21279	0.215441	0.642157
102633437	Chrna1os	cholinergic receptor, nicotinic, alpha polypeptide 1 (muscle), opposite strand	1.4342	0.385023	0.773496
102633438	Gm13974	predicted gene 13974	1.61722	0.347253	0.750059
102633439	Gm14154	predicted gene 14154, transcript variant X1	1.03574	0.939209	0.986002
102633445	Gm31269	predicted gene, 31269	-1.54021	0.250858	0.675503
102633449	Gm31271	predicted gene, 31271	-1.12369	0.765285	0.939687
102633460	Gm31278	predicted gene, 31278, transcript variant X5	1.94294	0.389116	0.776082
102633464	Gm31282	predicted gene, 31282	1.00955	0.939842	0.986143
102633466	Gm31284	predicted gene, 31284, transcript variant X1	-1.30236	0.519035	0.844689
102633471	Gm31288	predicted gene, 31288, transcript variant X7	1.37117	0.0474516	0.376311
102633473	Gm31289	predicted gene, 31289	1.77913	0.357273	0.756661
102633475	Gm31291	predicted gene, 31291, transcript variant X1	-1.25314	0.276393	0.697243
102633477	Gm27243	predicted gene 27243, transcript variant X2	-1.0145	0.977741	0.995023
102633478	Gm16090	predicted gene 16090	1.64987	0.322595	0.733723
102633484	Gm31298	predicted gene, 31298, transcript variant X1	-1.80585	0.00756515	0.175404
102633487	Gm31301	predicted gene, 31301	-1.09533	0.791384	0.947527
102633492	Gm31305	predicted gene, 31305, transcript variant X2	1.27864	0.312888	0.726773
102633496	Gm31308	predicted gene, 31308	-2.15261	0.011815	0.212185
102633503	Gm31313	predicted gene, 31313, transcript variant X1	1.12868	0.586033	0.873863
102633507	Gm31317	predicted gene, 31317	-1.78671	0.391366	0.777614
102633508	Gm31318	predicted gene, 31318, transcript variant X1	-4.25027	0.165675	0.585808
102633513	Gm31323	predicted gene, 31323, transcript variant X1	1.08558	0.642116	0.895522
102633516	Peak1os	pseudopodium-enriched atypical kinase 1, opposite strand, transcript variant X3	-1.1988	0.615437	0.88538
102633525	Gm31332	predicted gene, 31332	-4.27309	0.208714	0.63436
102633526	Gm31333	predicted gene, 31333	-1.08397	0.541685	0.854352
102633530	Gm31336	predicted gene, 31336, transcript variant X2	-1.00588	0.985929	0.99688
102633532	Gm28609	predicted gene 28609	1.42736	0.320084	0.73205
102633537	Gm31340	predicted gene, 31340, transcript variant X1	1.9242	0.179599	0.602976
102633540	Myhas	myosin heavy chain gene antisense RNA	-1.26902	0.720408	0.924161
102633550	Gm31348	predicted gene, 31348, transcript variant X2	1.29819	0.719116	0.923579
102633551	Gm31349	predicted gene, 31349	1.07066	0.642359	0.895554
102633555	Gm14051	predicted gene 14051, transcript variant X6	-1.61274	0.428379	0.800323
102633560	Gm31356	predicted gene, 31356, transcript variant X3	-1.19097	0.30941	0.724334
102633562	Gm31358	predicted gene, 31358, transcript variant X1	-1.46456	0.363909	0.761116
102633563	Gm31359	predicted gene, 31359	-3.22071	0.0518703	0.388587
102633572	Gm31364	predicted gene, 31364, transcript variant X2	-1.10885	0.754668	0.935838
102633579	Gm31370	predicted gene, 31370	-1.05577	0.929471	0.9838
102633590	Gm31378	predicted gene, 31378, transcript variant X2	-1.08828	0.923997	0.982282
102633591	Gm31379	predicted gene, 31379	1.64551	0.525669	0.847729
102633593	AA387200	expressed sequence AA387200, transcript variant X2	1.3208	0.388192	0.775545
102633600	Gm26633	predicted gene, 26633	1.04605	0.876697	0.970948
102633601	Gm31386	predicted gene, 31386	1.39123	0.648229	0.897633
102633603	Gm31388	predicted gene, 31388, transcript variant X2	1.26761	0.630815	0.891159
102633607	Gm31391	predicted gene, 31391, transcript variant X1	1.56105	0.62042	0.887144
102633615	Gm31399	predicted gene, 31399, transcript variant X9	-1.01089	0.984864	0.996703
102633622	Gm31406	predicted gene, 31406, transcript variant X5	-1.6518	0.13233	0.542862
102633623	Gm31407	predicted gene, 31407	1.19385	0.600474	0.879909
102633624	Gm31408	predicted gene, 31408	-1.46913	0.628075	0.89
102633626	Gm31410	predicted gene, 31410, transcript variant X2	-1.26295	0.767962	0.940337
102633632	Gm31415	predicted gene, 31415, transcript variant X2	-1.48573	0.471111	0.823073
102633633	Gm31416	predicted gene, 31416, transcript variant X6	-1.17462	0.777725	0.9434
102633634	Gm26876	predicted gene, 26876	-1.09461	0.78663	0.946366
102633636	Gm31418	predicted gene, 31418, transcript variant X2	1.24534	0.583006	0.872529
102633638	Gm31419	predicted gene, 31419, transcript variant X1	-1.33277	0.240333	0.665662
102633661	Gm31432	predicted gene, 31432, transcript variant X1	1.03091	0.952031	0.989046
102633666	AV099323	expressed sequence AV099323, transcript variant X1	-2.45078	0.173923	0.596556
102633669	Gm31439	predicted gene, 31439, transcript variant X2	1.62586	0.138638	0.551824
102633673	Etaa1os	Ewing tumor-associated antigen 1, opposite strand, transcript variant 1	-3.43688	0.0128561	0.221216
102633676	Gm31443	predicted gene, 31443	1.27702	0.440254	0.80691
102633681	Gm14991	predicted gene 14991	1.21712	0.724156	0.925493
102633704	Gm31465	predicted gene, 31465, transcript variant 2	-1.61943	0.260788	0.683323
102633720	Gm29638	predicted gene 29638, transcript variant X1	4.63931	0.0924125	0.479264
102633721	Gm31479	predicted gene, 31479, transcript variant X1	1.1546	0.383279	0.772475
102633724	1700047F07Rik	RIKEN cDNA 1700047F07 gene	-1.95221	0.205434	0.63048
102633725	Gm31482	predicted gene, 31482, transcript variant X2	1.17622	0.875786	0.970799
102633732	Gm31486	predicted gene, 31486, transcript variant X4	-1.73389	0.630696	0.891154
102633741	Gm31494	predicted gene, 31494	-1.08946	0.816998	0.95442
102633750	Gm10130	predicted gene 10130	-1.00745	0.980299	0.995546
102633753	4930534H03Rik	RIKEN cDNA 4930534H03 gene	1.17218	0.658066	0.901153
102633758	Gm31508	predicted gene, 31508	1.0159	0.866221	0.968417
102633762	Gm31512	predicted gene, 31512, transcript variant X2	-1.1207	0.876984	0.971088
102633763	Gm31513	predicted gene, 31513, transcript variant X1	-1.08704	0.645436	0.896749
102633768	Gm31515	predicted gene, 31515, transcript variant X2	-1.21941	0.746078	0.933427
102633779	Gm31525	predicted gene, 31525	1.00287	0.986779	0.997035
102633781	Gm29183	predicted gene 29183, transcript variant X4	3.88538	0.32606	0.736189
102633796	Gm31536	predicted gene, 31536, transcript variant X2	-1.17235	0.760472	0.938019
102633811	Gm31545	predicted gene, 31545, transcript variant X2	1.21567	0.816743	0.95435
102633820	Gm31552	predicted gene, 31552	1.16379	0.796146	0.948516
102633826	Gm31557	predicted gene, 31557, transcript variant X1	1.85828	0.336517	0.74384
102633836	Gm31566	predicted gene, 31566, transcript variant X3	1.00051	0.998455	0.999664
102633839	Gm31569	predicted gene, 31569, transcript variant X1	-1.11117	0.586306	0.873979
102633849	Gm31577	predicted gene, 31577, transcript variant X3	-3.28233	0.0722944	0.440247
102633861	Gm31586	predicted gene, 31586	1.0705	0.816897	0.95442
102633862	Gm31587	predicted gene, 31587, transcript variant X4	-3.47207	0.107612	0.505456
102633867	Gm31592	predicted gene, 31592	1.55483	0.125713	0.533685
102633870	Gm31594	predicted gene, 31594, transcript variant X3	-1.62961	0.510788	0.84172
102633871	Gm31595	predicted gene, 31595, transcript variant X5	-2.39905	0.121474	0.527251
102633874	Gm31597	predicted gene, 31597	1.80197	0.0838127	0.463546
102633880	A730081D07Rik	RIKEN cDNA A730081D07 gene	-1.09175	0.651354	0.898718
102633888	Gm31606	predicted gene, 31606	1.01679	0.855258	0.965399
102633894	Gm31610	predicted gene, 31610, transcript variant X2	-1.54252	0.0587586	0.408276
102633899	Gm31614	predicted gene, 31614, transcript variant X6	-1.14988	0.776297	0.943094
102633900	Gm31615	predicted gene, 31615, transcript variant X10	-2.52369	0.0542681	0.395665
102633905	Gm31619	predicted gene, 31619, transcript variant X8	2.46784	0.148505	0.564772
102633913	Gm31623	predicted gene, 31623, transcript variant X1	1.32385	0.569722	0.867016
102633914	Gm31624	predicted gene, 31624, transcript variant X2	1.13557	0.781572	0.944564
102633923	Bmncr	bone marrow associated noncoding RNA, transcript variant X5	1.94534	0.174355	0.59685
102633924	Gm31630	predicted gene, 31630, transcript variant X2	-1.57266	0.459297	0.81664
102633936	Gm31638	predicted gene, 31638	1.06753	0.8712	0.969685
102633937	Gm31639	predicted gene, 31639, transcript variant X3	1.09753	0.897976	0.976716
102633938	Gm38456	predicted gene, 38456, transcript variant X5	2.73602	0.368828	0.764672
102633941	Gm31641	predicted gene, 31641	-1.07219	0.944369	0.98721
102633943	Gm31642	predicted gene, 31642, transcript variant X1	1.13264	0.71087	0.920299
102633946	Gm31645	predicted gene, 31645, transcript variant X1	1.12564	0.827799	0.957809
102633947	Gm31646	predicted gene, 31646, transcript variant X1	1.37467	0.262078	0.684428
102633952	Gm31650	predicted gene, 31650	-2.06306	0.582103	0.872148
102633955	Gm31652	predicted gene, 31652	4.52282	0.151221	0.568423
102633960	Gm31657	predicted gene, 31657, transcript variant X3	2.37282	0.391493	0.777646
102633964	Gm31661	predicted gene, 31661, transcript variant X2	-1.64743	0.506191	0.839661
102633971	Gm31668	predicted gene, 31668, transcript variant X2	1.28677	0.673975	0.907263
102633974	Gm28905	predicted gene 28905, transcript variant X3	-1.02156	0.88331	0.972806
102633981	Gm31674	predicted gene, 31674, transcript variant X2	1.48345	0.287236	0.706732
102633986	Gm31679	predicted gene, 31679	-3.71224	0.373892	0.767401
102633993	Gm31683	predicted gene, 31683	-1.61416	0.373327	0.767081
102634000	Gm31690	predicted gene, 31690, transcript variant 2	-2.86921	0.18237	0.605779
102634002	Gm31692	predicted gene, 31692	-1.62439	0.161673	0.581161
102634008	Gm31698	predicted gene, 31698	1.1033	0.873492	0.97022
102634013	Gm31701	predicted gene, 31701	1.6344	0.396744	0.781191
102634017	Gm13817	predicted gene 13817, transcript variant X15	1.23433	0.194737	0.618943
102634020	Gm31706	predicted gene, 31706	1.53951	0.210079	0.636115
102634028	Gm31712	predicted gene, 31712, transcript variant X2	1.14452	0.887987	0.974049
102634034	Gm31718	predicted gene, 31718, transcript variant X14	-2.14509	0.0647365	0.423549
102634036	Gm13847	predicted gene 13847, transcript variant X1	2.65755	0.0646599	0.423407
102634043	Gm31724	predicted gene, 31724, transcript variant X2	1.75095	0.162518	0.58222
102634044	Gm31725	predicted gene, 31725	-2.37448	0.0208896	0.271514
102634045	Gm31726	predicted gene, 31726, transcript variant X3	1.03895	0.955848	0.990135
102634049	Gm31728	predicted gene, 31728	-1.24564	0.61791	0.886194
102634054	Gm31733	predicted gene, 31733, transcript variant X6	2.14352	0.405172	0.786769
102634056	Gm31735	predicted gene, 31735, transcript variant X1	-1.0586	0.845352	0.962826
102634058	Gm20208	predicted gene, 20208, transcript variant X1	-1.28071	0.470173	0.822478
102634060	Gm19708	predicted gene, 19708, transcript variant X3	-1.2409	0.651725	0.898968
102634064	Gm31740	predicted gene, 31740, transcript variant X2	-1.5983	0.35439	0.754508
102634068	Gm12907	predicted gene 12907, transcript variant X1	-1.36804	0.698191	0.916115
102634073	Gm31745	predicted gene, 31745, transcript variant X3	1.22794	0.647185	0.89742
102634076	Gm20642	predicted gene 20642, transcript variant X2	-1.24867	0.380062	0.770557
102634078	LOC102634078	uncharacterized LOC102634078	1.24626	0.109723	0.509268
102634092	Gm31758	predicted gene, 31758	-1.30321	0.625342	0.888976
102634096	Gm11476	predicted gene 11476, transcript variant X7	-1.10026	0.936589	0.985209
102634101	Gm31763	predicted gene, 31763	-4.3729	0.0350015	0.334408
102634114	Gm31775	predicted gene, 31775, transcript variant X2	2.86076	0.188513	0.612269
102634115	Gm31776	predicted gene, 31776	1.85663	0.409191	0.789246
102634125	Gm31786	predicted gene, 31786, transcript variant 2	1.39306	0.662781	0.903277
102634128	4930598N05Rik	RIKEN cDNA 4930598N05 gene	-1.04822	0.788669	0.946874
102634132	B230208B08Rik	RIKEN cDNA B230208B08 gene	1.04215	0.700693	0.917059
102634136	Gm31792	predicted gene, 31792, transcript variant X5	-1.7065	0.0884312	0.47221
102634140	Gm31796	predicted gene, 31796	1.27021	0.43029	0.801525
102634160	Gm31812	predicted gene, 31812	-1.51007	0.539456	0.853457
102634161	Gm31813	predicted gene, 31813	-1.13575	0.767934	0.940337
102634163	Gm31815	predicted gene, 31815, transcript variant X1	1.61477	0.197043	0.621406
102634165	Gm31816	predicted gene, 31816, transcript variant X4	1.22048	0.735677	0.929679
102634171	Gm31820	predicted gene, 31820, transcript variant X5	-1.24763	0.383248	0.772472
102634183	Gm31828	predicted gene, 31828, transcript variant X5	1.22187	0.540368	0.853831
102634193	Gm31835	predicted gene, 31835, transcript variant X1	-1.11872	0.745756	0.933294
102634195	Gm31836	predicted gene, 31836, transcript variant X1	-1.11277	0.874986	0.970659
102634198	Gm31839	predicted gene, 31839, transcript variant X2	-1.04633	0.905542	0.978565
102634207	Gm31847	predicted gene, 31847, transcript variant X2	-2.16356	0.441588	0.807413
102634211	Gm13990	predicted gene 13990, transcript variant X1	1.51917	0.680613	0.909462
102634213	Gm31852	predicted gene, 31852, transcript variant X3	1.07248	0.845484	0.962889
102634227	Gm31860	predicted gene, 31860	-2.37713	0.113816	0.515897
102634229	Gm31862	predicted gene, 31862, transcript variant X2	-1.01264	0.969432	0.993312
102634238	Gm31870	predicted gene, 31870	1.20701	0.730481	0.927712
102634240	Gm31872	predicted gene, 31872	1.14639	0.452119	0.812721
102634250	Gm31880	predicted gene, 31880	1.04	0.862448	0.96753
102634251	Gm31881	predicted gene, 31881, transcript variant X4	-1.34067	0.715045	0.92219
102634267	Gm31894	predicted gene, 31894	1.67801	0.406836	0.78795
102634280	Gm48908	predicted gene 48908	-4.47879	0.345065	0.748683
102634286	Gm31907	predicted gene, 31907, transcript variant X6	-1.05358	0.627416	0.889691
102634293	Gm31914	predicted gene, 31914, transcript variant X4	-1.10824	0.580771	0.871707
102634296	Gm4779	predicted gene 4779, transcript variant X4	-1.13101	0.867216	0.968648
102634309	Gm11419	predicted gene 11419, transcript variant X15	1.0432	0.507732	0.840433
102634323	Gm14320	predicted gene 14320, transcript variant X2	1.02056	0.967471	0.992758
102634331	Gm31939	predicted gene, 31939, transcript variant X2	-1.50608	0.444902	0.809121
102634333	1110002E22Rik	RIKEN cDNA 1110002E22 gene, transcript variant X1	1.13234	0.576614	0.869874
102634341	Gm31946	predicted gene, 31946, transcript variant X1	1.44221	0.321499	0.732944
102634351	Gm31953	predicted gene, 31953	-1.00791	0.924066	0.982311
102634354	Gm31955	predicted gene, 31955, transcript variant X2	1.63687	0.083017	0.462216
102634366	Gm31966	predicted gene, 31966, transcript variant X3	-1.34776	0.456463	0.814905
102634392	Gm31984	predicted gene, 31984	27.724	0.0155343	0.241049
102634394	Gm31986	predicted gene, 31986, transcript variant X2	1.75295	0.306339	0.721622
102634395	Gm31987	predicted gene, 31987, transcript variant X1	1.12569	0.729499	0.927336
102634400	Gm31992	predicted gene, 31992, transcript variant X1	1.47155	0.645324	0.89669
102634420	Gm32005	predicted gene, 32005, transcript variant X6	-1.08984	0.910949	0.979727
102634422	Gm32007	predicted gene, 32007, transcript variant X3	-2.99446	0.264906	0.687001
102634424	Gm32009	predicted gene, 32009	1.75774	0.376193	0.768538
102634425	Gm32010	predicted gene, 32010	1.4069	0.337414	0.744224
102634426	Gm32011	predicted gene, 32011	6.66323	0.0375729	0.345413
102634428	Gm32013	predicted gene, 32013, transcript variant X4	1.12182	0.591536	0.876355
102634429	Gm6569	predicted gene 6569, transcript variant X3	4.39927	0.0298736	0.314982
102634431	Gm32014	predicted gene, 32014	-1.32312	0.00680269	0.167873
102634434	Gm32017	predicted gene, 32017, transcript variant X2	-1.22806	0.701553	0.917276
102634435	Gm32018	predicted gene, 32018, transcript variant X2	-1.33554	0.517996	0.844238
102634439	Gm38464	predicted gene, 38464	1.45753	0.539261	0.853437
102634445	Gm32026	predicted gene, 32026, transcript variant X2	-1.52302	0.255531	0.679049
102634446	Gm32027	predicted gene, 32027	1.33834	0.398441	0.782209
102634450	Gm32031	predicted gene, 32031	-1.60576	0.289069	0.708379
102634455	Gm32035	predicted gene, 32035, transcript variant X2	-1.04204	0.911696	0.979769
102634456	Gm32036	predicted gene, 32036	-1.3071	0.623435	0.888135
102634481	9330159H11Rik	RIKEN cDNA 9330159H11 gene	2.06955	0.689887	0.913251
102634484	Gm32057	predicted gene, 32057, transcript variant X1	-2.42819	0.134529	0.545969
102634487	Gm32059	predicted gene, 32059	1.30386	0.190061	0.613843
102634490	Gm32061	predicted gene, 32061	1.22001	0.699494	0.916547
102634491	Gm32062	predicted gene, 32062	1.98494	0.425628	0.7989
102634496	Gm32064	predicted gene, 32064	1.52421	0.26602	0.688219
102634500	Gm32067	predicted gene, 32067, transcript variant X2	-1.18262	0.565467	0.864813
102634501	Gm32068	predicted gene, 32068	1.52205	0.362457	0.760302
102634502	2900060L22Rik	RIKEN cDNA 2900060L22 gene, transcript variant X3	-1.41565	0.0259555	0.298924
102634512	Gm13791	predicted gene 13791, transcript variant X6	1.65813	0.0649585	0.424031
102634520	Gm32081	predicted gene, 32081, transcript variant X1	-1.36672	0.680353	0.909419
102634523	Gm32084	predicted gene, 32084, transcript variant X2	-2.24167	0.10946	0.508783
102634524	Gm32085	predicted gene, 32085, transcript variant X2	1.50286	0.388686	0.775868
102634533	Gm14966	predicted gene 14966	1.06493	0.640394	0.894975
102634534	Gm32091	predicted gene, 32091	-1.47824	0.775067	0.942701
102634541	Gm28784	predicted gene 28784	-1.29096	0.422477	0.797227
102634544	Gm32098	predicted gene, 32098, transcript variant X2	1.25268	0.616423	0.885629
102634545	Gm32099	predicted gene, 32099, transcript variant X2	1.23554	0.556028	0.860759
102634546	Gm32100	predicted gene, 32100	-3.03591	0.3037	0.71934
102634559	Gm29443	predicted gene 29443, transcript variant 1	1.10759	0.836152	0.960331
102634560	Gm32110	predicted gene, 32110, transcript variant X9	-1.01673	0.99052	0.997761
102634561	Gm14377	predicted gene 14377, transcript variant X1	-1.04802	0.900283	0.977144
102634564	Gm32113	predicted gene, 32113, transcript variant 2	1.28548	0.730959	0.927876
102634574	Gm32121	predicted gene, 32121	-1.29504	0.217696	0.644021
102634575	Gm32122	predicted gene, 32122, transcript variant X1	2.43042	0.395737	0.78042
102634578	Gm32124	predicted gene, 32124, transcript variant X3	1.16066	0.79387	0.948029
102634584	2900024J01Rik	RIKEN cDNA 2900024J01 gene, transcript variant X1	-1.10973	0.759695	0.937613
102634586	Gm32128	predicted gene, 32128	-1.5526	0.463346	0.818913
102634588	Gm32130	predicted gene, 32130	-1.62634	0.311403	0.725895
102634592	Gm32133	predicted gene, 32133, transcript variant X2	1.06001	0.668073	0.905207
102634594	Gm32135	predicted gene, 32135	1.29359	0.504898	0.839065
102634596	Gm32137	predicted gene, 32137	1.14778	0.7732	0.942164
102634598	Gm32139	predicted gene, 32139, transcript variant 1	-1.73818	0.523947	0.846827
102634602	Gm32143	predicted gene, 32143, transcript variant X2	1.8099	0.443482	0.808248
102634628	Gm11418	predicted gene 11418, transcript variant 2	-1.46702	0.553233	0.859622
102634630	Gm32168	predicted gene, 32168	-1.2359	0.32179	0.733056
102634634	Gm20491	predicted gene 20491	1.95813	0.235753	0.661422
102634642	Gm32178	predicted gene, 32178, transcript variant X3	-1.05332	0.586058	0.873863
102634646	Gm12915	predicted gene 12915	1.50597	0.461705	0.817845
102634650	Gm32184	predicted gene, 32184, transcript variant X3	1.91117	0.0274478	0.305139
102634653	Gm32187	predicted gene, 32187, transcript variant X4	-1.4617	0.00118057	0.0727793
102634657	Gm32191	predicted gene, 32191, transcript variant X2	-2.97199	0.177244	0.600075
102634662	Gm32194	predicted gene, 32194, transcript variant X2	2.11166	0.50347	0.838598
102634668	Gm32200	predicted gene, 32200	-1.13341	0.558073	0.86158
102634676	Gm32208	predicted gene, 32208, transcript variant X3	-1.03624	0.905803	0.978634
102634678	Haglr	Hoxd antisense growth associated long non-coding RNA	2.25766	0.209499	0.63523
102634685	Gm17197	predicted gene 17197, transcript variant X2	-1.73886	0.538049	0.853057
102634686	Gm32214	predicted gene, 32214	-1.20844	0.121785	0.527666
102634688	Gm32216	predicted gene, 32216, transcript variant X1	-1.60356	0.403721	0.785635
102634692	Gm32219	predicted gene, 32219, transcript variant X6	-20.4151	0.000873307	0.0621992
102634701	Gm32223	predicted gene, 32223	1.62125	0.311429	0.725895
102634702	Gm32224	predicted gene, 32224, transcript variant X1	-1.17201	0.501463	0.837566
102634710	Gm32229	predicted gene, 32229	1.78816	0.414073	0.791899
102634715	Gm32234	predicted gene, 32234	20.4069	0.0036199	0.127799
102634716	4930520E11Rik	RIKEN cDNA 4930520E11 gene	1.10588	0.564263	0.864292
102634719	Gm32237	predicted gene, 32237	2.20322	0.675266	0.907591
102634732	Gm32245	predicted gene, 32245, transcript variant X1	1.64394	0.155457	0.574293
102634735	Gm32247	predicted gene, 32247, transcript variant X1	-1.26602	0.62429	0.888537
102634738	Gm28154	predicted gene 28154, transcript variant X2	-1.00127	0.997136	0.999382
102634746	Gm13201	predicted gene 13201, transcript variant X2	3.18971	0.0161508	0.244763
102634755	Gm32261	predicted gene, 32261, transcript variant 1	1.1911	0.323187	0.734307
102634756	Gm32262	predicted gene, 32262, transcript variant X2	-1.08183	0.748585	0.933963
102634765	Gm32269	predicted gene, 32269	-1.26167	0.233273	0.659507
102634769	Gm32273	predicted gene, 32273, transcript variant 2	1.1567	0.66984	0.906021
102634772	Gm32275	predicted gene, 32275	-1.30416	0.345019	0.748683
102634775	Gm32278	predicted gene, 32278	1.55588	0.234317	0.660355
102634777	Gm13266	predicted gene 13266, transcript variant 8	-1.23823	0.638756	0.894273
102634782	Gm32284	predicted gene, 32284	-2.26434	0.49824	0.835846
102634783	Gm11228	predicted gene 11228	1.42372	0.33101	0.739738
102634792	Gm32293	predicted gene, 32293, transcript variant X9	2.54991	0.100685	0.495055
102634795	Gm32296	predicted gene, 32296, transcript variant X4	3.24445	0.0192607	0.262932
102634809	Gm32307	predicted gene, 32307, transcript variant X1	2.70566	0.400747	0.78343
102634811	Gm32309	predicted gene, 32309, transcript variant X2	1.35116	0.126848	0.535271
102634818	Gm32313	predicted gene, 32313, transcript variant X3	1.05363	0.773592	0.942209
102634821	Gm32316	predicted gene, 32316, transcript variant X5	-2.07911	0.0479787	0.377859
102634823	Gm32317	predicted gene, 32317, transcript variant X6	1.50416	0.396802	0.781222
102634839	Gm26666	predicted gene, 26666, transcript variant X4	-1.52481	0.331081	0.739841
102634841	Gm38469	predicted gene, 38469, transcript variant X2	-1.01822	0.816538	0.954332
102634844	Gm16582	predicted gene 16582	-1.03163	0.738361	0.930662
102634849	Gm32336	predicted gene, 32336	1.74315	0.501014	0.83735
102634850	Gm32337	predicted gene, 32337	1.36571	0.0928281	0.480334
102634858	Gm32342	predicted gene, 32342, transcript variant X3	4.88105	0.00956063	0.194336
102634873	D830015G05Rik	RIKEN cDNA D830015G05 gene, transcript variant X1	1.45831	0.302557	0.718448
102634874	Gm32353	predicted gene, 32353, transcript variant X1	1.00346	0.99456	0.998757
102634878	Gm32356	predicted gene, 32356	1.01357	0.983082	0.996232
102634887	Gm13112	predicted gene 13112	-1.28954	0.610684	0.883788
102634888	Gm32364	predicted gene, 32364, transcript variant X7	-1.60624	0.00913891	0.190553
102634895	Gm32370	predicted gene, 32370, transcript variant X2	-1.41212	0.686474	0.911906
102634900	Gm16685	predicted gene, 16685	2.84386	0.151418	0.568691
102634906	Gm32379	predicted gene, 32379, transcript variant X2	-1.00293	0.989428	0.997484
102634910	Gm32383	predicted gene, 32383	1.20202	0.63133	0.891358
102634911	Gm32384	predicted gene, 32384	1.02385	0.956294	0.990239
102634912	Gm32385	predicted gene, 32385, transcript variant X1	-1.01535	0.952706	0.989238
102634913	Gm16070	predicted gene 16070	-1.38641	0.0138719	0.22892
102634918	Gm38471	predicted gene, 38471	-2.43383	0.486721	0.830813
102634922	Gm32391	predicted gene, 32391, transcript variant 2	-1.09072	0.552477	0.859365
102634923	Gm32392	predicted gene, 32392, transcript variant X2	1.24415	0.623235	0.888082
102634926	Gm12426	predicted gene 12426, transcript variant X8	1.19746	0.639163	0.894458
102634931	Gm32398	predicted gene, 32398	-1.63919	0.0991262	0.492145
102634933	Gm26871	predicted gene, 26871, transcript variant X4	1.04868	0.486897	0.830952
102634944	Gm32404	predicted gene, 32404	1.24657	0.450714	0.811951
102634949	Gm13269	predicted gene 13269, transcript variant X1	-1.04894	0.917231	0.981071
102634953	Gm32412	predicted gene, 32412, transcript variant X2	1.08684	0.651267	0.89869
102634962	Gm27252	predicted gene 27252	1.44629	0.323093	0.734185
102634967	Gm16341	predicted gene 16341, transcript variant X5	1.07828	0.927144	0.983215
102634983	Gm32432	predicted gene, 32432, transcript variant X1	-1.10271	0.701023	0.917203
102634993	Gm32442	predicted gene, 32442	-1.26137	0.060494	0.412889
102635006	Gm32450	predicted gene, 32450, transcript variant X4	1.49811	0.276551	0.697343
102635013	Gm15825	predicted gene 15825	4.37651	0.330192	0.739117
102635017	Gm32458	predicted gene, 32458, transcript variant X3	-1.25971	0.662649	0.90324
102635025	Gm32465	predicted gene, 32465	3.57124	0.175789	0.598464
102635029	Gm32469	predicted gene, 32469	-4.381	0.0545951	0.396572
102635041	Gm32477	predicted gene, 32477	-2.76555	0.139149	0.552487
102635042	Gm32478	predicted gene, 32478, transcript variant X1	1.06783	0.9225	0.982075
102635047	Gm32483	predicted gene, 32483, transcript variant X1	1.00513	0.96744	0.992758
102635051	Gm32486	predicted gene, 32486, transcript variant X2	-2.38319	0.367821	0.76405
102635057	Gm32489	predicted gene, 32489	1.77877	0.319651	0.731658
102635066	Gm32497	predicted gene, 32497, transcript variant X1	1.37208	0.333543	0.741455
102635069	Gm32498	predicted gene, 32498, transcript variant 2	-1.71321	0.11485	0.517202
102635071	Gm26944	predicted gene, 26944, transcript variant X4	1.16791	0.116918	0.520644
102635072	Gm32500	predicted gene, 32500, transcript variant X1	1.87605	0.0305894	0.318082
102635081	Gm32507	predicted gene, 32507	-5.4083	0.0379716	0.346728
102635085	Gm32509	predicted gene, 32509, transcript variant X2	1.8394	0.123581	0.530053
102635086	Gm32510	predicted gene, 32510	-1.04416	0.811321	0.952832
102635104	Gm32525	predicted gene, 32525, transcript variant X1	1.66471	0.510302	0.841406
102635108	Gm32528	predicted gene, 32528	1.1898	0.392817	0.778586
102635123	Gm32542	predicted gene, 32542, transcript variant X3	1.07518	0.573348	0.868547
102635124	Gm32543	predicted gene, 32543, transcript variant X2	-1.91167	0.230151	0.656156
102635126	Gm32545	predicted gene, 32545, transcript variant X2	1.09947	0.815048	0.953824
102635128	Gm32546	predicted gene, 32546, transcript variant X2	-1.30964	0.0933757	0.48138
102635129	Gm32547	predicted gene, 32547, transcript variant X1	1.24924	0.592151	0.876669
102635131	Gm32549	predicted gene, 32549	1.02	0.93881	0.98586
102635133	Gm10777	predicted gene 10777, transcript variant X1	-1.16433	0.49224	0.833075
102635136	Gm26671	predicted gene, 26671, transcript variant X2	1.39199	0.482916	0.828787
102635137	Gm32553	predicted gene, 32553	1.76669	0.647983	0.897561
102635142	Gm32555	predicted gene, 32555, transcript variant X2	1.14067	0.528346	0.849056
102635167	Gm32573	predicted gene, 32573, transcript variant X2	1.09439	0.875744	0.970799
102635170	Gm32574	predicted gene, 32574, transcript variant X2	-1.28383	0.566972	0.86557
102635171	Gm32575	predicted gene, 32575, transcript variant X2	-2.4385	0.086673	0.469365
102635173	Gm32576	predicted gene, 32576	1.02895	0.918347	0.981151
102635181	Gm32584	predicted gene, 32584, transcript variant X1	1.09193	0.528227	0.849006
102635185	Gm32587	predicted gene, 32587, transcript variant X4	1.68142	0.00920165	0.191271
102635190	Gm32592	predicted gene, 32592	-2.38726	0.137648	0.550468
102635192	Gm16835	predicted gene, 16835	-1.20821	0.133805	0.544828
102635209	Gm32604	predicted gene, 32604, transcript variant X2	1.08663	0.474074	0.824602
102635210	Gm32605	predicted gene, 32605, transcript variant X1	1.03414	0.837392	0.960607
102635216	Gm32611	predicted gene, 32611	-1.7681	0.325026	0.735459
102635226	Gm32618	predicted gene, 32618	-1.22808	0.265189	0.68733
102635231	Gm32622	predicted gene, 32622, transcript variant X4	-1.78808	0.289226	0.708557
102635241	Gm32631	predicted gene, 32631	1.2149	0.553504	0.859687
102635242	Gm32632	predicted gene, 32632, transcript variant X3	1.34289	0.517583	0.844081
102635243	Gm32633	predicted gene, 32633, transcript variant 1	1.46435	0.433526	0.803467
102635253	Gm32639	predicted gene, 32639, transcript variant X5	1.06283	0.860387	0.967123
102635257	Gm32643	predicted gene, 32643, transcript variant X1	-1.73552	0.28005	0.700356
102635259	Gm32645	predicted gene, 32645, transcript variant X6	7.29231	0.000385927	0.0413316
102635262	Gm32647	predicted gene, 32647, transcript variant X1	-1.84587	0.0558277	0.399642
102635265	Gm32650	predicted gene, 32650, transcript variant X6	-1.00695	0.972092	0.99395
102635266	Gm32651	predicted gene, 32651, transcript variant X1	-8.43712	0.10266	0.498175
102635268	Gm15738	predicted gene 15738, transcript variant X4	-1.3874	0.207312	0.632748
102635269	Gm32652	predicted gene, 32652, transcript variant X5	-1.16199	0.775521	0.942877
102635272	Gm32655	predicted gene, 32655, transcript variant X1	2.12928	0.0963887	0.486782
102635277	Gm32658	predicted gene, 32658, transcript variant X2	-1.86314	0.336515	0.74384
102635278	Gm32659	predicted gene, 32659, transcript variant X1	-1.34693	0.522241	0.846079
102635280	Gm32661	predicted gene, 32661, transcript variant X1	-1.01438	0.963529	0.991796
102635283	Gm32663	predicted gene, 32663, transcript variant X4	1.30063	0.496724	0.835043
102635286	Gm32664	predicted gene, 32664, transcript variant X1	1.06953	0.781335	0.944482
102635290	Ttc39aos1	Ttc39a opposite strand RNA 1	-1.02724	0.905162	0.97847
102635305	Gm15991	predicted gene 15991, transcript variant X2	-1.00974	0.883649	0.972924
102635306	Gm32679	predicted gene, 32679, transcript variant X1	1.41143	0.256977	0.680111
102635309	Gm32682	predicted gene, 32682	-1.12443	0.881813	0.972469
102635315	Gm32687	predicted gene, 32687, transcript variant 1	1.07182	0.751017	0.934928
102635317	Gm32689	predicted gene, 32689	1.40231	0.702745	0.917536
102635323	Gm32694	predicted gene, 32694	-8.47769	0.0253172	0.295788
102635333	Gm32700	predicted gene, 32700	1.53776	0.438732	0.806075
102635337	Gm32703	predicted gene, 32703, transcript variant X2	2.69652	0.0203252	0.269222
102635346	Gm32709	predicted gene, 32709, transcript variant X6	-3.11747	0.280585	0.700772
102635347	Gm32710	predicted gene, 32710, transcript variant X1	-1.32353	0.309144	0.724165
102635354	Gm32715	predicted gene, 32715, transcript variant X3	1.3396	0.377135	0.769072
102635357	Gm32717	predicted gene, 32717	2.53762	0.159564	0.57908
102635359	Gm32718	predicted gene, 32718, transcript variant X2	-1.06731	0.602415	0.880507
102635360	Gm32719	predicted gene, 32719	1.41865	0.30181	0.717853
102635364	Gm32723	predicted gene, 32723, transcript variant X2	1.43233	0.50143	0.837566
102635366	Gm32724	predicted gene, 32724, transcript variant X1	2.18844	0.127372	0.535755
102635371	Gm32728	predicted gene, 32728	1.31178	0.493463	0.833645
102635380	Gm32737	predicted gene, 32737, transcript variant X2	-2.12695	0.166859	0.587441
102635383	Gm32740	predicted gene, 32740, transcript variant X4	1.43699	0.504572	0.838922
102635387	Gm32743	predicted gene, 32743	-2.09719	0.255066	0.678739
102635392	Gm32746	predicted gene, 32746	-2.04507	0.0586113	0.407702
102635402	Gm32753	predicted gene, 32753, transcript variant X2	2.16454	0.256009	0.679388
102635406	Gm32756	predicted gene, 32756, transcript variant X2	1.26329	0.49586	0.834781
102635426	Gm32768	predicted gene, 32768, transcript variant X1	1.01702	0.965137	0.99219
102635428	Gm26614	predicted gene, 26614, transcript variant X3	1.0017	0.994929	0.99883
102635429	Gm20655	predicted gene 20655, transcript variant X1	1.14518	0.493755	0.833946
102635431	Gm32770	predicted gene, 32770, transcript variant X3	2.25694	0.399083	0.782591
102635432	Gm32771	predicted gene, 32771, transcript variant X6	1.00392	0.993682	0.998416
102635434	Gm32773	predicted gene, 32773, transcript variant X2	-1.21639	0.708018	0.919386
102635441	Gm32778	predicted gene, 32778, transcript variant X2	1.0415	0.819371	0.955109
102635453	Gm32786	predicted gene, 32786	1.07732	0.681802	0.909954
102635455	Gm32788	predicted gene, 32788, transcript variant X4	3.48772	0.00154422	0.0842671
102635458	Gm32790	predicted gene, 32790, transcript variant X5	1.04709	0.887882	0.974046
102635459	Gm32791	predicted gene, 32791, transcript variant X2	-1.31367	0.742733	0.932136
102635461	Gm32793	predicted gene, 32793, transcript variant X6	-1.05376	0.815265	0.953883
102635467	Gm11412	predicted gene 11412	2.3982	0.0496969	0.382237
102635472	Gm32801	predicted gene, 32801, transcript variant X2	3.50078	0.157729	0.57681
102635479	Gm32807	predicted gene, 32807, transcript variant X2	2.3551	0.0427719	0.360959
102635484	Gm32810	predicted gene, 32810	-1.02928	0.956347	0.99025
102635491	Gm32815	predicted gene, 32815, transcript variant 1	2.5509	0.345224	0.748812
102635493	Gm32816	predicted gene, 32816, transcript variant X2	-1.26946	0.741268	0.931833
102635494	Gm12576	predicted gene 12576, transcript variant X2	-1.0218	0.908326	0.979016
102635495	Gm32817	predicted gene, 32817, transcript variant 39	-1.24525	0.389942	0.776578
102635496	Malrd1	MAM and LDL receptor class A domain containing 1	-1.19547	0.616317	0.885628
102635498	Gm32819	predicted gene, 32819, transcript variant X7	-1.1225	0.664887	0.904181
102635500	Gm32820	predicted gene, 32820, transcript variant X1	1.15637	0.648799	0.897881
102635502	Gm17396	predicted gene, 17396	1.05417	0.883244	0.972806
102635503	Gm32822	predicted gene, 32822	1.73736	0.191202	0.614951
102635504	Gm32823	predicted gene, 32823, transcript variant X2	-2.99934	0.114809	0.517102
102635506	Gm32825	predicted gene, 32825	-1.45284	0.175651	0.598436
102635512	Gm32828	predicted gene, 32828	1.5435	0.29259	0.711029
102635513	Gm32829	predicted gene, 32829	-1.75505	0.652027	0.89913
102635522	Gm32834	predicted gene, 32834, transcript variant X1	-1.53006	0.143417	0.558786
102635524	Gm32836	predicted gene, 32836, transcript variant X2	-1.68576	0.493029	0.833412
102635526	Gm32838	predicted gene, 32838, transcript variant X2	2.8033	0.298312	0.715481
102635531	Gm32841	predicted gene, 32841, transcript variant X2	3.16742	0.228265	0.654429
102635534	Gm29154	predicted gene 29154, transcript variant 4	-1.42108	0.48253	0.828617
102635538	Gm32846	predicted gene, 32846, transcript variant X11	2.19491	0.273283	0.694266
102635539	Gm32847	predicted gene, 32847, transcript variant X3	-1.91619	0.0676329	0.430313
102635541	Gm32849	predicted gene, 32849	1.00964	0.940902	0.986385
102635549	Gm32853	predicted gene, 32853, transcript variant X2	-1.52614	0.177733	0.600495
102635550	Gm32854	predicted gene, 32854	-1.18567	0.720104	0.924037
102635552	Gm32856	predicted gene, 32856, transcript variant X3	-1.08459	0.354967	0.754963
102635553	Gm15624	predicted gene 15624, transcript variant X2	-1.00705	0.957627	0.990504
102635555	Gm32857	predicted gene, 32857	1.11317	0.739232	0.930919
102635561	Ggnbp2os	gametogenetin binding protein 2, opposite strand, transcript variant 2	-1.70617	0.12865	0.53751
102635566	Gm17434	predicted gene, 17434	1.1391	0.848637	0.963575
102635576	Gm32870	predicted gene, 32870, transcript variant X2	8.02591	0.0138488	0.228718
102635577	Gm32871	predicted gene, 32871	2.71457	0.265801	0.688044
102635582	Gm32876	predicted gene, 32876	3.73675	0.225789	0.652545
102635583	Gm32877	predicted gene, 32877, transcript variant X1	1.98623	0.397559	0.781773
102635588	Gm32881	predicted gene, 32881, transcript variant X1	1.07997	0.915982	0.980837
102635593	Gm28836	predicted gene 28836	1.09679	0.702379	0.917463
102635597	Gm32888	predicted gene, 32888	-4.06891	0.333361	0.741375
102635605	Gm32896	predicted gene, 32896	1.24833	0.0157733	0.24277
102635609	Gm32899	predicted gene, 32899	-4.1965	0.00365732	0.128415
102635613	Gm32903	predicted gene, 32903, transcript variant X4	1.07857	0.882357	0.972609
102635616	Gm32906	predicted gene, 32906, transcript variant X1	1.53608	0.321936	0.733184
102635619	Gm32908	predicted gene, 32908, transcript variant X9	-3.85434	0.0891285	0.473667
102635630	Gm32918	predicted gene, 32918, transcript variant X1	-1.2228	0.348322	0.750803
102635635	Gm32923	predicted gene, 32923	-1.59144	0.154548	0.572998
102635637	Gm32925	predicted gene, 32925, transcript variant X2	1.02507	0.956158	0.990199
102635639	Gm32926	predicted gene, 32926	1.14868	0.502692	0.838093
102635643	Gm32930	predicted gene, 32930, transcript variant X3	1.51219	0.297663	0.715067
102635648	Gm32934	predicted gene, 32934, transcript variant X1	1.06113	0.885335	0.973378
102635654	Gm32939	predicted gene, 32939	3.04263	0.0528723	0.391383
102635656	Gm32940	predicted gene, 32940, transcript variant X8	-1.30067	0.634084	0.892457
102635663	Gm32943	predicted gene, 32943, transcript variant X2	-1.083	0.859919	0.967005
102635667	Gm32947	predicted gene, 32947	-1.15743	0.8784	0.971543
102635670	Gm32949	predicted gene, 32949, transcript variant X2	1.27692	0.553566	0.859687
102635671	Gm32950	predicted gene, 32950	1.0023	0.993723	0.998423
102635678	Gm32955	predicted gene, 32955	1.32725	0.661518	0.902787
102635680	Gm32957	predicted gene, 32957, transcript variant X4	3.5306	0.0962728	0.486504
102635682	Gm14198	predicted gene 14198, transcript variant X4	-1.30316	0.74095	0.931648
102635694	Gm32966	predicted gene, 32966, transcript variant X8	-1.02774	0.966426	0.992545
102635698	Gm26679	predicted gene, 26679	1.30662	0.102173	0.49748
102635699	Gm32970	predicted gene, 32970, transcript variant X7	-1.14782	0.246226	0.671322
102635703	Gm32974	predicted gene, 32974	-1.1177	0.585363	0.873622
102635707	2600014E21Rik	RIKEN cDNA 2600014E21 gene, transcript variant X7	-1.39878	0.290402	0.709588
102635712	Gm32980	predicted gene, 32980, transcript variant X1	-1.37345	0.306213	0.721499
102635731	Gm32994	predicted gene, 32994, transcript variant X4	1.27258	0.389268	0.77617
102635743	Gm33004	predicted gene, 33004, transcript variant X1	-1.16387	0.64106	0.895246
102635744	Gm28729	predicted gene 28729, transcript variant X5	-1.36161	0.632536	0.89179
102635747	Gm33007	predicted gene, 33007	-2.0216	0.369122	0.764801
102635756	Gm15689	predicted gene 15689, transcript variant X2	1.03941	0.931983	0.984339
102635759	Gm33016	predicted gene, 33016	-1.29043	0.743882	0.932648
102635760	Gm7209	predicted pseudogene 7209	-1.14546	0.65618	0.900588
102635764	Gm33018	predicted gene, 33018, transcript variant X3	1.32091	0.758318	0.937202
102635768	Gm33022	predicted gene, 33022	1.19994	0.686726	0.911999
102635780	Gm33031	predicted gene, 33031, transcript variant X3	1.42316	0.324808	0.7353
102635781	Idi1-ps1	isopentenyl-diphosphate delta isomerase, pseudogene 1	-2.16991	0.64413	0.896287
102635783	Gm11266	predicted gene 11266	1.19475	0.430757	0.801801
102635789	Gm33037	predicted gene, 33037, transcript variant X2	1.5432	0.17939	0.602575
102635797	Gm33045	predicted gene, 33045, transcript variant 2	-1.71753	0.0503801	0.384391
102635798	Gm33046	predicted gene, 33046, transcript variant X4	1.18178	0.602683	0.880554
102635802	Gm33049	predicted gene, 33049	2.33806	0.00494934	0.146456
102635811	Gm33057	predicted gene, 33057, transcript variant X3	1.15485	0.868523	0.969007
102635812	Gm33058	predicted gene, 33058, transcript variant X1	1.15093	0.797984	0.949172
102635813	Gm33059	predicted gene, 33059	1.12398	0.86885	0.969068
102635822	Gm33067	predicted gene, 33067, transcript variant X4	1.5122	0.629695	0.89063
102635826	Gm16086	predicted gene 16086, transcript variant X2	-1.72731	0.450565	0.811887
102635834	Gm33075	predicted gene, 33075	-1.52713	0.449896	0.811591
102635843	Gm33083	predicted gene, 33083, transcript variant X2	-1.30497	0.385103	0.77356
102635846	Gm33085	predicted gene, 33085, transcript variant X2	1.22408	0.551522	0.85905
102635867	Gm33097	predicted gene, 33097	1.14032	0.25611	0.679453
102635868	Gm26728	predicted gene, 26728, transcript variant X1	1.59591	0.405639	0.787128
102635873	Gm33099	predicted gene, 33099	1.42017	0.0745522	0.445781
102635874	Gm33100	predicted gene, 33100	2.57209	0.296149	0.713652
102635881	Gm33105	predicted gene, 33105, transcript variant X1	-1.74881	0.0746415	0.445937
102635882	Gm33106	predicted gene, 33106	-1.28163	0.397057	0.781521
102635884	Gm33108	predicted gene, 33108	-1.11992	0.735974	0.929804
102635912	C030005K06Rik	RIKEN cDNA C030005K06 gene	1.47706	0.22019	0.646535
102635921	Gm33135	predicted gene, 33135, transcript variant X2	-1.01877	0.973141	0.994234
102635929	Gm33141	predicted gene, 33141, transcript variant X1	-5.48469	0.138788	0.551939
102635937	Gm12348	predicted gene 12348	-1.71137	0.295832	0.713456
102635938	Gm33147	predicted gene, 33147	-1.25426	0.398304	0.782193
102635939	Gm33148	predicted gene, 33148, transcript variant X5	1.61511	0.477989	0.826843
102635948	Gm16201	predicted gene 16201	1.18134	0.705774	0.918753
102635952	Gm33159	predicted gene, 33159, transcript variant X4	1.31393	0.19912	0.623653
102635972	Gm33173	predicted gene, 33173, transcript variant X3	-1.23659	0.261502	0.684084
102635976	Gm33175	predicted gene, 33175, transcript variant X1	-3.48867	0.271252	0.692399
102635983	Gm33182	predicted gene, 33182, transcript variant X1	1.02096	0.956901	0.990441
102635994	Gm33190	predicted gene, 33190, transcript variant X1	1.40233	0.375624	0.768237
102636000	Gm33195	predicted gene, 33195, transcript variant X20	1.05121	0.877935	0.971401
102636003	Gm33198	predicted gene, 33198, transcript variant X3	-1.04394	0.948906	0.98826
102636013	Gm28050	predicted gene, 28050, transcript variant X2	-1.16237	0.575069	0.869128
102636014	Gm33206	predicted gene, 33206, transcript variant X1	-3.47281	0.117674	0.521923
102636019	Gm33210	predicted gene, 33210, transcript variant X2	-1.16268	0.651987	0.899114
102636024	LOC102636024	uncharacterized LOC102636024, transcript variant X2	-1.62159	0.121214	0.526784
102636025	Gm33214	predicted gene, 33214, transcript variant X6	-1.35498	0.547303	0.856957
102636033	Gm33217	predicted gene, 33217, transcript variant X2	1.22588	0.733648	0.928994
102636034	Gm33218	predicted gene, 33218	5.0535	0.0225812	0.281585
102636035	Gm33219	predicted gene, 33219	2.34258	0.0101233	0.19874
102636041	Gm38484	predicted gene, 38484, transcript variant X1	-1.39225	0.100303	0.494435
102636048	Gm38485	predicted gene, 38485, transcript variant X2	1.18165	0.158725	0.577836
102636049	Gm33228	predicted gene, 33228, transcript variant X5	1.02525	0.768546	0.940485
102636055	Gm38486	predicted gene, 38486, transcript variant X2	-1.12273	0.481319	0.828325
102636059	Gm33236	predicted gene, 33236, transcript variant X1	1.54352	0.397128	0.78154
102636066	Gm33239	predicted gene, 33239, transcript variant X1	1.0468	0.819009	0.954951
102636074	Gm33246	predicted gene, 33246	1.2374	0.724318	0.925554
102636078	Gm33250	predicted gene, 33250, transcript variant X4	1.02235	0.939846	0.986143
102636079	Gm33251	predicted gene, 33251	-1.20083	0.540105	0.853726
102636082	Gm8251	predicted gene 8251	-1.03695	0.920516	0.98159
102636083	Mannr	Mecom adjacent non-protein coding RNA	1.17081	0.374347	0.767544
102636085	Gm33255	predicted gene, 33255, transcript variant X2	1.82473	0.391391	0.777614
102636088	Gm33257	predicted gene, 33257, transcript variant X1	-1.07624	0.38772	0.775222
102636095	Gm33262	predicted gene, 33262, transcript variant X2	1.51685	0.670499	0.906238
102636107	Gm33272	predicted gene, 33272, transcript variant X4	1.13398	0.639415	0.894596
102636111	Gm33274	predicted gene, 33274, transcript variant X1	-1.81706	0.513218	0.842526
102636119	Gm33281	predicted gene, 33281, transcript variant X2	-1.35833	0.619806	0.886981
102636126	Gm27211	predicted gene 27211	1.70379	0.185555	0.609179
102636130	Gm14061	predicted gene 14061, transcript variant X3	-1.33823	0.503044	0.838269
102636131	Gm13067	predicted gene 13067, transcript variant X1	-1.13171	0.436723	0.805052
102636133	Gm12066	predicted gene 12066, transcript variant X2	-1.1128	0.88552	0.97347
102636138	Gm33292	predicted gene, 33292, transcript variant X1	-2.0567	0.198958	0.623402
102636141	Gm33294	predicted gene, 33294, transcript variant X1	2.65488	0.19779	0.622152
102636146	Gm27177	predicted gene 27177, transcript variant X2	-1.34842	0.22385	0.65023
102636152	Gm28068	predicted gene 28068, transcript variant X4	1.23301	0.391054	0.777496
102636154	Gm16124	predicted gene 16124	-1.74127	0.157732	0.57681
102636164	Gm14502	predicted gene 14502, transcript variant X1	1.05677	0.619881	0.887015
102636167	Gm33310	predicted gene, 33310	-2.29399	0.575593	0.869302
102636168	Gm33311	predicted gene, 33311	1.28358	0.759086	0.937403
102636175	Gm33315	predicted gene, 33315, transcript variant X2	-2.79662	0.245249	0.670678
102636180	Gm33320	predicted gene, 33320, transcript variant X1	1.439	0.0108545	0.204133
102636238	Gm33361	predicted gene, 33361	1.03058	0.915415	0.980692
102636241	Gm33363	predicted gene, 33363, transcript variant X3	1.94049	0.206214	0.631492
102636251	Gm33370	predicted gene, 33370, transcript variant 2	-1.58479	0.538672	0.853272
102636258	Gm11802	predicted gene 11802, transcript variant X7	-1.02285	0.970563	0.993531
102636262	Gm20544	predicted gene 20544	-1.37596	0.173397	0.595864
102636263	Gm33377	predicted gene, 33377, transcript variant X3	2.84351	0.226359	0.652934
102636268	Gm33382	predicted gene, 33382, transcript variant X6	4.00421	0.217865	0.644119
102636270	Gm33384	predicted gene, 33384	-1.1616	0.452373	0.812781
102636277	Gm33389	predicted gene, 33389, transcript variant X6	-2.57377	0.164186	0.584149
102636299	Gm9836	predicted pseudogene 9836	-5.93968	0.0222347	0.279428
102636304	Gm33409	predicted gene, 33409, transcript variant X1	-2	0.104256	0.50041
102636309	Gssos2	glutathione synthase, opposite strand 2, transcript variant X4	1.01297	0.907413	0.978846
102636312	Gm33415	predicted gene, 33415	1.64017	0.469756	0.822272
102636313	1500002C15Rik	RIKEN cDNA 1500002C15 gene	-2.65936	0.455107	0.814111
102636338	4930500F10Rik	RIKEN cDNA 4930500F10 gene, transcript variant X2	1.02084	0.922802	0.98217
102636346	Gm33439	predicted gene, 33439	-1.28533	0.57381	0.868598
102636347	Gm33440	predicted gene, 33440, transcript variant X3	-1.34374	0.617742	0.886159
102636350	Gm33442	predicted gene, 33442, transcript variant X2	-1.15376	0.690157	0.913338
102636354	Gm33444	predicted gene, 33444	-1.3918	0.270874	0.69213
102636360	LOC102636360	uncharacterized LOC102636360	-1.50559	0.132787	0.543697
102636362	Gm33449	predicted gene, 33449	1.45575	0.00465688	0.142317
102636377	Gm33462	predicted gene, 33462, transcript variant X2	-1.03734	0.903355	0.977818
102636382	Gm33464	predicted gene, 33464	-1.2338	0.276635	0.697441
102636387	Gm33467	predicted gene, 33467, transcript variant X1	1.23959	0.402127	0.784481
102636392	Gm33470	predicted gene, 33470	-1.55772	0.264615	0.686762
102636411	Gm33485	predicted gene, 33485, transcript variant X1	4.87202	0.173626	0.596253
102636414	Gm38487	predicted gene, 38487	1.08042	0.856198	0.965655
102636431	Gm33496	predicted gene, 33496, transcript variant X3	1.24009	0.627999	0.889956
102636445	Gm33508	predicted gene, 33508	-1.23659	0.640213	0.894948
102636454	Gm33514	predicted gene, 33514, transcript variant X1	-1.57637	0.407528	0.788401
102636458	Gm33517	predicted gene, 33517, transcript variant 1	-1.98367	0.0728165	0.44138
102636467	Gm33524	predicted gene, 33524, transcript variant X1	1.14366	0.383661	0.772869
102636476	Gm33533	predicted gene, 33533, transcript variant X1	1.09161	0.572622	0.868418
102636484	Gm33539	predicted gene, 33539, transcript variant X4	1.65298	0.0107893	0.203617
102636504	Gm33551	predicted gene, 33551	-4.72477	0.188113	0.611964
102636510	Gm33555	predicted gene, 33555, transcript variant X1	-1.9268	0.29824	0.715414
102636512	Gm33557	predicted gene, 33557, transcript variant X1	-1.67538	0.313869	0.727364
102636516	Gm15742	predicted gene 15742	-1.34884	0.884339	0.973046
102636518	Gm33560	predicted gene, 33560	-3.64574	0.236999	0.662769
102636520	Gm33562	predicted gene, 33562, transcript variant X2	-1.38264	0.359666	0.758427
102636522	Gm33564	predicted gene, 33564, transcript variant X4	2.75828	0.282217	0.702216
102636524	Gm33566	predicted gene, 33566, transcript variant X3	1.58931	0.642256	0.895522
102636545	Gm33581	predicted gene, 33581, transcript variant X4	-1.43721	0.319121	0.731244
102636546	Gm33582	predicted gene, 33582, transcript variant X1	-1.01268	0.940982	0.986391
102636547	Gm33583	predicted gene, 33583, transcript variant X6	-1.41938	0.454206	0.81368
102636549	Gm33585	predicted gene, 33585, transcript variant X2	1.61594	0.255886	0.679324
102636561	Gm13530	predicted gene 13530	1.38733	0.275379	0.696286
102636563	LOC102636563	uncharacterized LOC102636563, transcript variant X1	-1.23112	0.358634	0.757684
102636564	Gm33595	predicted gene, 33595, transcript variant X2	1.07122	0.850254	0.96407
102636569	Gm13794	predicted gene 13794	-1.18918	0.481681	0.828364
102636570	Gm33599	predicted gene, 33599, transcript variant X1	-1.00512	0.985949	0.99688
102636577	Gm33604	predicted gene, 33604	1.78345	0.347491	0.750201
102636578	Gm33605	predicted gene, 33605, transcript variant X6	-1.03315	0.842276	0.962007
102636582	Gm26555	predicted gene, 26555	1.03611	0.856083	0.965612
102636587	Gm33609	predicted gene, 33609	1.56316	0.126854	0.535271
102636592	Gm33611	predicted gene, 33611	3.36478	0.0342893	0.331794
102636593	Gm33612	predicted gene, 33612	1.31917	0.736343	0.929998
102636597	Gm33616	predicted gene, 33616, transcript variant X1	1.48425	0.600869	0.879969
102636602	Gm12496	predicted gene 12496, transcript variant X3	-1.93041	0.352186	0.753361
102636603	Gm33621	predicted gene, 33621	1.05203	0.934978	0.984906
102636604	Gm33622	predicted gene, 33622, transcript variant X1	1.40005	0.166885	0.587454
102636606	Gm33624	predicted gene, 33624, transcript variant X6	-1.12946	0.701169	0.917225
102636610	Gm20652	predicted gene 20652	2.99286	0.468478	0.821591
102636611	Gm33627	predicted gene, 33627, transcript variant X4	1.09681	0.866978	0.96861
102636612	Gm33628	predicted gene, 33628	-1.09753	0.887238	0.973945
102636621	Gm33632	predicted gene, 33632, transcript variant X2	1.76018	0.378171	0.769628
102636625	Gm33636	predicted gene, 33636, transcript variant X2	1.92667	0.0771793	0.451571
102636632	Gm33642	predicted gene, 33642, transcript variant X1	1.35861	0.137502	0.550229
102636636	Gm33646	predicted gene, 33646, transcript variant X2	1.14325	0.844999	0.962727
102636637	Gm33647	predicted gene, 33647, transcript variant X2	-1.5013	0.607539	0.882517
102636640	Gm33649	predicted gene, 33649	1.20595	0.441297	0.80728
102636641	Gm26618	predicted gene, 26618, transcript variant X2	-1.03876	0.860668	0.96718
102636643	Gm33651	predicted gene, 33651, transcript variant X2	-6.21289	0.175362	0.598216
102636647	Gm33655	predicted gene, 33655, transcript variant X2	-1.05078	0.90999	0.979552
102636648	Gm33656	predicted gene, 33656	-1.01201	0.983085	0.996232
102636656	Gm33661	predicted gene, 33661	1.55692	0.33688	0.744011
102636657	Gm33662	predicted gene, 33662	1.62049	0.111299	0.511837
102636673	Gm13029	predicted gene 13029	3.79843	0.0480302	0.377887
102636677	Gm33680	predicted gene, 33680, transcript variant X4	-1.97527	0.0954742	0.485176
102636679	Gm33682	predicted gene, 33682	-1.33836	0.310308	0.724871
102636685	Gm33687	predicted gene, 33687	1.47029	0.441106	0.807154
102636694	Gm33694	predicted gene, 33694, transcript variant X3	1.65135	0.305577	0.721
102636699	Gm33699	predicted gene, 33699, transcript variant X3	1.13562	0.887572	0.973997
102636700	Gm19531	predicted gene, 19531	1.19771	0.289549	0.708832
102636714	Gm33710	predicted gene, 33710, transcript variant X1	-1.07463	0.79291	0.947782
102636716	Gm33712	predicted gene, 33712, transcript variant X1	-1.17055	0.653089	0.899418
102636723	Gm33716	predicted gene, 33716	2.34336	0.331448	0.740172
102636729	Gm33721	predicted gene, 33721, transcript variant X1	1.83022	0.313605	0.727243
102636735	Gm33725	predicted gene, 33725, transcript variant X4	-1.13345	0.812656	0.953166
102636737	Gm33727	predicted gene, 33727	1.17072	0.803838	0.950692
102636745	Gm33733	predicted gene, 33733, transcript variant X2	-1.11752	0.409033	0.789144
102636754	Gm33738	predicted gene, 33738, transcript variant X3	3.42818	0.000383122	0.0412416
102636757	Gm33739	predicted gene, 33739	4.91498	0.189646	0.613337
102636760	Gm33742	predicted gene, 33742, transcript variant X2	-2.01777	0.196484	0.620872
102636764	Gm29536	predicted gene 29536	1.1408	0.302777	0.718583
102636765	Gm33746	predicted gene, 33746, transcript variant X1	1.25324	0.369877	0.765187
102636766	Gm33747	predicted gene, 33747, transcript variant X6	1.03379	0.902582	0.977686
102636773	Gm33752	predicted gene, 33752	-1.12855	0.662176	0.90302
102636781	Gm16069	predicted gene 16069, transcript variant X1	1.08226	0.770508	0.941318
102636782	Gm33758	predicted gene, 33758, transcript variant X1	1.59488	0.371285	0.765903
102636789	Gm33763	predicted gene, 33763, transcript variant X9	1.00555	0.982874	0.996129
102636795	Gm20190	predicted gene, 20190, transcript variant X1	1.01248	0.939987	0.986209
102636803	Gm15496	predicted gene 15496	1.09084	0.765967	0.939946
102636806	Gm33777	predicted gene, 33777	1.13524	0.505665	0.83935
102636808	Gm38491	predicted gene, 38491	1.22198	0.666454	0.904629
102636836	Gm17202	predicted gene 17202, transcript variant X1	1.00541	0.959741	0.991009
102636838	Gm33797	predicted gene, 33797	1.01675	0.959712	0.991009
102636843	Gm33800	predicted gene, 33800, transcript variant X2	1.50856	0.43015	0.801525
102636845	Gm33801	predicted gene, 33801	2.93934	0.016073	0.244459
102636848	Gm33804	predicted gene, 33804	-1.94328	0.201266	0.62608
102636849	Gm14170	predicted gene 14170, transcript variant X2	-1.12189	0.568675	0.866416
102636858	Gm33811	predicted gene, 33811	-2.85988	0.0216526	0.275882
102636868	Gm33821	predicted gene, 33821, transcript variant X3	1.00642	0.994266	0.998661
102636877	Gm33827	predicted gene, 33827	-1.21714	0.245788	0.671023
102636880	Gm33830	predicted gene, 33830	2.24984	0.139193	0.552567
102636883	Gm33833	predicted gene, 33833	1.3925	0.590066	0.875703
102636888	Gm33838	predicted gene, 33838, transcript variant X4	-1.00898	0.987109	0.997088
102636892	Gm33841	predicted gene, 33841, transcript variant X4	1.05723	0.912145	0.979908
102636896	2410080I02Rik	RIKEN cDNA 2410080I02 gene	1.35158	0.470285	0.82254
102636905	Gm26908	predicted gene, 26908, transcript variant X5	1.00637	0.985572	0.996755
102636907	Gm4275	predicted gene 4275, transcript variant X2	1.42924	0.530334	0.850135
102636909	Gm33851	predicted gene, 33851	1.47239	0.298061	0.715242
102636910	Gm33852	predicted gene, 33852, transcript variant X2	2.54583	0.0321933	0.324364
102636915	Gm33856	predicted gene, 33856, transcript variant X1	-1.02941	0.8969	0.976429
102636920	Gm33860	predicted gene, 33860, transcript variant X7	-1.00308	0.993035	0.998297
102636923	Gm33862	predicted gene, 33862	1.42707	0.228637	0.654795
102636926	Gm33864	predicted gene, 33864, transcript variant X2	3.07077	0.0274439	0.305139
102636929	Gm33867	predicted gene, 33867, transcript variant X2	-1.4901	0.592693	0.87684
102636931	Gm33869	predicted gene, 33869, transcript variant X2	1.24729	0.122357	0.528197
102636939	Gm33873	predicted gene, 33873, transcript variant X4	-1.21376	0.51398	0.842862
102636944	Gm33877	predicted gene, 33877	1.37539	0.795708	0.948456
102636945	Gm26747	predicted gene, 26747, transcript variant X3	1.66358	0.158143	0.577252
102636968	Gm12381	predicted gene 12381	-1.04583	0.798388	0.949289
102636973	Gm33897	predicted gene, 33897, transcript variant X1	1.00327	0.992165	0.998137
102636986	Gm15755	predicted gene 15755, transcript variant X1	7.53405	0.0183947	0.257416
102636988	Gm11728	predicted gene 11728, transcript variant 2	1.57102	0.577445	0.870164
102636991	Gm33909	predicted gene, 33909	1.43787	0.397231	0.781588
102637010	Gm33925	predicted gene, 33925	-1.28984	0.626148	0.889254
102637018	Gm33931	predicted gene, 33931	1.54719	0.504201	0.838874
102637020	Gm33933	predicted gene, 33933	1.14528	0.906463	0.97867
102637022	Gm33934	predicted gene, 33934	1.01774	0.976521	0.994943
102637024	Gm33936	predicted gene, 33936, transcript variant X2	-2.71393	0.244147	0.669605
102637025	Gm33937	predicted gene, 33937, transcript variant X1	1.0226	0.949978	0.988534
102637028	Gm33940	predicted gene, 33940	1.15347	0.357022	0.756598
102637033	Gm33944	predicted gene, 33944, transcript variant X2	-1.1712	0.603334	0.880804
102637037	Gm33947	predicted gene, 33947	-4.32082	0.0290018	0.311024
102637038	Banf2os	barrier to autointegration factor 2, opposite strand	1.39748	0.243699	0.669077
102637048	Gm38492	predicted gene, 38492, transcript variant X1	1.86519	0.0867275	0.469519
102637057	Gm33963	predicted gene, 33963	2.005	0.727998	0.926942
102637058	Gm33964	predicted gene, 33964, transcript variant X2	-2.74985	0.0854992	0.46709
102637067	Gm33971	predicted gene, 33971	1.59539	0.383121	0.7724
102637069	Gm33973	predicted gene, 33973, transcript variant X2	-1.2492	0.85164	0.964456
102637074	Gm13561	predicted gene 13561, transcript variant X1	1.62128	0.321211	0.732856
102637075	Gm33977	predicted gene, 33977, transcript variant X2	-1.36405	0.53947	0.853457
102637077	Gm33979	predicted gene, 33979, transcript variant X2	-5.11302	0.1136	0.515669
102637087	Gm33989	predicted gene, 33989, transcript variant 8	1.17134	0.0468186	0.374232
102637088	Gm33990	predicted gene, 33990	-1.03105	0.920747	0.981659
102637096	Gm33995	predicted gene, 33995	-1.82702	0.391757	0.77797
102637100	Gm26911	predicted gene, 26911, transcript variant X3	1.0149	0.965714	0.992386
102637104	Gm34000	predicted gene, 34000	-2.28101	0.267668	0.689745
102637113	Gm34007	predicted gene, 34007, transcript variant X2	-3.49688	0.0528307	0.391257
102637129	Gm12854	predicted gene 12854	-3.46266	0.0408801	0.355082
102637131	Gm12976	predicted gene 12976, transcript variant X1	-3.60137	0.000614168	0.0524776
102637142	Gm12326	predicted gene 12326, transcript variant 2	1.12333	0.855832	0.965528
102637148	Gm34032	predicted gene, 34032, transcript variant X11	-1.4587	0.469288	0.822072
102637151	Gm34035	predicted gene, 34035, transcript variant X5	-2.97959	0.0981209	0.490286
102637161	Gm34045	predicted gene, 34045, transcript variant X2	-1.25437	0.76754	0.940272
102637166	Gm34049	predicted gene, 34049, transcript variant X3	4.28807	0.0101149	0.19874
102637178	Gm34057	predicted gene, 34057, transcript variant X2	2.2084	0.348646	0.751012
102637183	Gm34060	predicted gene, 34060, transcript variant X3	1.00325	0.994106	0.998594
102637184	Gm34061	predicted gene, 34061, transcript variant X1	-1.02243	0.835265	0.960196
102637190	Gm34067	predicted gene, 34067	3.60873	0.0170403	0.250047
102637191	Gm34068	predicted gene, 34068	2.20656	0.566733	0.865478
102637194	Gm34069	predicted gene, 34069, transcript variant X3	1.15255	0.580157	0.87136
102637201	Gm34074	predicted gene, 34074, transcript variant X4	-1.13414	0.850763	0.964179
102637202	Gm34075	predicted gene, 34075	-2.06487	0.596708	0.878397
102637203	Gm34076	predicted gene, 34076, transcript variant X2	1.46553	0.160208	0.579931
102637204	Gm34077	predicted gene, 34077, transcript variant X3	2.83988	0.212108	0.638605
102637206	Gm34079	predicted gene, 34079, transcript variant X3	1.79367	0.172213	0.594398
102637209	Gm34081	predicted gene, 34081, transcript variant X8	1.44907	0.691343	0.913772
102637216	Gm34086	predicted gene, 34086, transcript variant X2	-1.23871	0.71145	0.920442
102637233	Gm34102	predicted gene, 34102, transcript variant X2	-1.03853	0.859337	0.966858
102637239	Gm34106	predicted gene, 34106	-1.00735	0.991644	0.998008
102637243	Gm34110	predicted gene, 34110, transcript variant X4	1.56475	0.0156272	0.241817
102637250	Gm11946	predicted gene 11946, transcript variant X10	3.34783	0.253926	0.678061
102637251	Gm34116	predicted gene, 34116, transcript variant X2	1.31119	0.461396	0.817714
102637256	Gm34121	predicted gene, 34121, transcript variant 2	1.15209	0.695658	0.915567
102637264	Gm12132	predicted gene 12132	1.08293	0.779437	0.943897
102637266	Gm34127	predicted gene, 34127, transcript variant X4	1.14994	0.895057	0.975888
102637267	Gm34128	predicted gene, 34128, transcript variant X2	1.14734	0.886751	0.973821
102637273	Gm34133	predicted gene, 34133, transcript variant X2	2.25721	0.161913	0.581444
102637276	Gm34136	predicted gene, 34136	-1.6472	0.505476	0.839312
102637283	Pip5k1bos	phosphatidylinositol-4-phosphate 5-kinase, type 1 beta, opposite strand, transcript variant 1	-1.26479	0.599889	0.879644
102637300	Gm34147	predicted gene, 34147, transcript variant X2	1.04623	0.845085	0.962748
102637302	Gm16976	predicted gene, 16976	1.461	0.455496	0.814476
102637315	Gm34159	predicted gene, 34159, transcript variant X2	1.54686	0.427225	0.799809
102637320	Gm34162	predicted gene, 34162, transcript variant X1	3.20282	0.423781	0.79786
102637329	Gm26812	predicted gene, 26812, transcript variant X2	1.19145	0.619324	0.886773
102637333	Gm34172	predicted gene, 34172	-1.95642	0.250594	0.675223
102637336	4930470B04Rik	RIKEN cDNA 4930470B04 gene, transcript variant X4	-1.80999	0.243954	0.669377
102637345	Gm34180	predicted gene, 34180, transcript variant X2	1.16202	0.801625	0.950074
102637346	Gm34181	predicted gene, 34181, transcript variant 1	-1.28115	0.581713	0.87212
102637349	Gm34184	predicted gene, 34184	1.09263	0.897379	0.976607
102637364	Gm34194	predicted gene, 34194, transcript variant X10	-1.5218	0.54274	0.854802
102637366	Gm10037	predicted gene 10037, transcript variant X1	-1.14327	0.425775	0.799008
102637367	Gm34196	predicted gene, 34196, transcript variant X1	1.59149	0.445175	0.80926
102637368	Gm34197	predicted gene, 34197, transcript variant X2	-3.29584	0.0753572	0.447411
102637370	Gm34199	predicted gene, 34199, transcript variant X3	-1.08478	0.76811	0.940425
102637381	Gm17171	predicted gene 17171, transcript variant X3	1.07242	0.74911	0.93417
102637384	Gm34211	predicted gene, 34211	1.11479	0.903266	0.977818
102637404	Gm26008	predicted gene, 26008, transcript variant X3	-1.00069	0.9959	0.999188
102637406	Gm34223	predicted gene, 34223, transcript variant X7	1.26088	0.0522404	0.38973
102637422	Gm34232	predicted gene, 34232	1.13515	0.262148	0.684481
102637427	Gm34237	predicted gene, 34237, transcript variant X2	-1.15451	0.617385	0.885947
102637436	Gm26560	predicted gene, 26560, transcript variant X9	1.22689	0.853541	0.964931
102637438	Gm53063	predicted gene 53063	1.66737	0.164608	0.584642
102637439	Gm34246	predicted gene, 34246	-2.39727	0.145616	0.561352
102637443	Gm34249	predicted gene, 34249	1.56488	0.406332	0.787592
102637448	Gm11732	predicted gene 11732, transcript variant 1	1.87394	0.192654	0.616725
102637452	Gm34256	predicted gene, 34256, transcript variant X2	1.45834	0.325947	0.736189
102637462	Gm34265	predicted gene, 34265, transcript variant X3	4.9751	0.014237	0.231856
102637464	Gm34267	predicted gene, 34267	1.2338	0.314767	0.728
102637465	Gm34268	predicted gene, 34268	-1.10789	0.709707	0.919871
102637481	Gm34278	predicted gene, 34278, transcript variant X4	-9.92357	0.102081	0.497305
102637485	Gm34280	predicted gene, 34280, transcript variant X2	3.66505	0.0711051	0.437421
102637497	Gm34289	predicted gene, 34289, transcript variant X1	-2.46767	0.453544	0.813368
102637503	Gm34295	predicted gene, 34295	1.8723	0.347032	0.749876
102637505	Gm34296	predicted gene, 34296	-3.0547	0.146553	0.562392
102637508	Gm34299	predicted gene, 34299, transcript variant X2	1.05899	0.912128	0.979908
102637514	Gm34304	predicted gene, 34304, transcript variant 1	-1.10137	0.64114	0.895246
102637515	Gm19417	predicted gene, 19417	1.29165	0.382127	0.771941
102637517	Gm34305	predicted gene, 34305, transcript variant X1	-1.24156	0.640303	0.894969
102637519	Gm34306	predicted gene, 34306, transcript variant X3	2.39981	0.36181	0.75978
102637529	Gm34315	predicted gene, 34315, transcript variant X2	-1.04146	0.920254	0.981583
102637530	Gm34316	predicted gene, 34316, transcript variant X1	1.19568	0.668568	0.905365
102637536	Gm34320	predicted gene, 34320, transcript variant X2	-1.02593	0.956102	0.990183
102637537	Gm34321	predicted gene, 34321	1.98486	0.85556	0.96546
102637541	Gm34324	predicted gene, 34324, transcript variant X4	-1.37753	0.32352	0.734649
102637545	Gm34327	predicted gene, 34327, transcript variant X2	-1.05337	0.950943	0.98871
102637546	Gm13025	predicted gene 13025	1.67552	0.180722	0.604174
102637557	Gm34335	predicted gene, 34335, transcript variant X5	2.74066	0.112994	0.514529
102637563	Gm34340	predicted gene, 34340, transcript variant X2	-1.35544	0.279561	0.700104
102637567	Gm34343	predicted gene, 34343	-1.11825	0.847714	0.963321
102637570	Gm34346	predicted gene, 34346	-1.28173	0.431694	0.802318
102637571	Gm34347	predicted gene, 34347, transcript variant X1	-1.16859	0.714189	0.921725
102637572	Gm38499	predicted gene, 38499	2.50344	0.0273785	0.304882
102637573	Gm34348	predicted gene, 34348	-3.99281	0.113858	0.515957
102637575	Gm34350	predicted gene, 34350, transcript variant X2	-2.79234	0.13171	0.541717
102637576	Gm15283	predicted gene 15283	-1.33837	0.25452	0.678343
102637578	Gm12827	predicted gene 12827, transcript variant X5	-1.07907	0.872621	0.969908
102637582	Gm34353	predicted gene, 34353, transcript variant X2	1.0722	0.478822	0.827204
102637583	Gm34354	predicted gene, 34354, transcript variant X2	1.18929	0.230917	0.657056
102637589	Gm15870	predicted gene 15870	-2.58715	0.0513993	0.387258
102637593	Gm34362	predicted gene, 34362	1.04343	0.977442	0.995023
102637598	Gm34365	predicted gene, 34365	1.06738	0.905073	0.978424
102637602	Gm34369	predicted gene, 34369, transcript variant X1	-1.7266	0.659568	0.902017
102637612	Gm34376	predicted gene, 34376	1.92395	0.179106	0.602188
102637613	Gm12092	predicted gene 12092, transcript variant 2	2.09612	0.268078	0.690108
102637619	Gm34381	predicted gene, 34381, transcript variant X2	1.19438	0.604338	0.881267
102637626	Gm34388	predicted gene, 34388, transcript variant X1	1.08888	0.768342	0.940444
102637627	Gm34389	predicted gene, 34389, transcript variant X1	1.20822	0.687588	0.912319
102637640	Gm12506	predicted gene 12506, transcript variant X3	1.2867	0.339437	0.745042
102637641	Gm34401	predicted gene, 34401, transcript variant X1	3.02905	0.34478	0.748587
102637642	Gm34402	predicted gene, 34402	-1.10613	0.859853	0.967005
102637645	Gm34405	predicted gene, 34405, transcript variant X3	-1.01971	0.967308	0.992758
102637664	Gm34418	predicted gene, 34418, transcript variant X1	1.28226	0.451322	0.812252
102637665	Gm34419	predicted gene, 34419, transcript variant X2	-1.66933	0.251476	0.676103
102637672	Gm26787	predicted gene, 26787	-1.5128	0.39967	0.782834
102637682	Gm26682	predicted gene, 26682	-1.06199	0.878361	0.971525
102637688	Gm34434	predicted gene, 34434, transcript variant X2	4.41039	0.130384	0.539944
102637693	Gm26512	predicted gene, 26512, transcript variant X5	-1.18355	0.735937	0.929804
102637696	Gm34439	predicted gene, 34439, transcript variant X3	1.27009	0.718108	0.92336
102637698	Gm34441	predicted gene, 34441, transcript variant X1	-2.95029	0.00815853	0.181095
102637699	Gm34442	predicted gene, 34442, transcript variant X2	1.0997	0.915152	0.980691
102637710	Gm34451	predicted gene, 34451	-1.45017	0.193943	0.618259
102637715	Gm34455	predicted gene, 34455, transcript variant X2	-2.04727	0.208211	0.633767
102637718	Gm34458	predicted gene, 34458, transcript variant X2	1.09822	0.790117	0.947213
102637720	Gm16244	predicted gene 16244	-2.99346	0.00600731	0.160125
102637721	Gm34459	predicted gene, 34459	-1.16984	0.359884	0.758575
102637730	Gm34466	predicted gene, 34466, transcript variant X1	4.33126	0.0867855	0.469519
102637733	Gm34469	predicted gene, 34469	2.27693	0.0941156	0.482967
102637735	Gm34471	predicted gene, 34471	-1.14914	0.259765	0.682478
102637753	Gm34484	predicted gene, 34484, transcript variant X2	-2.99992	0.249966	0.674631
102637756	Gm34486	predicted gene, 34486	-1.22709	0.360592	0.758866
102637759	Gm34489	predicted gene, 34489, transcript variant X4	1.3998	0.250566	0.675204
102637763	Gm12843	predicted gene 12843, transcript variant X8	-1.10781	0.779669	0.943904
102637775	Gm38501	predicted gene, 38501	9.4669	0.116963	0.52068
102637776	Gm34502	predicted gene, 34502, transcript variant X3	1.20362	0.867025	0.96861
102637782	Gm34507	predicted gene, 34507	1.13677	0.785284	0.94572
102637785	Gm34510	predicted gene, 34510, transcript variant X2	1.17313	0.657992	0.901111
102637787	Gm26740	predicted gene, 26740, transcript variant X3	2.38047	0.0900174	0.47534
102637792	LOC102637792	uncharacterized LOC102637792, transcript variant 1	8.47376	0.0281918	0.308126
102637794	Gm34516	predicted gene, 34516, transcript variant X2	2.57422	0.144466	0.560304
102637797	A330015K06Rik	RIKEN cDNA A330015K06 gene	1.77789	0.0590353	0.409048
102637800	Gm34521	predicted gene, 34521, transcript variant X2	1.32663	0.244956	0.670416
102637807	Gm34526	predicted gene, 34526	3.72533	0.163505	0.58348
102637809	Gm34527	predicted gene, 34527	1.03592	0.942964	0.986908
102637814	A230004M16Rik	RIKEN cDNA A230004M16 gene	-1.10181	0.738329	0.930662
102637815	Gm10589	predicted gene 10589	-1.31226	0.819838	0.95531
102637825	Gm34538	predicted gene, 34538, transcript variant X2	1.03252	0.923759	0.982247
102637828	Gm12519	predicted gene 12519, transcript variant X7	-1.45624	0.500704	0.837196
102637835	Gm34545	predicted gene, 34545, transcript variant X3	-1.5573	0.671188	0.906391
102637839	Gm10476	predicted gene 10476, transcript variant X4	-10.5887	0.0552699	0.398492
102637845	Gm34552	predicted gene, 34552, transcript variant X2	3.878	0.00937469	0.192905
102637851	Gm34557	predicted gene, 34557, transcript variant X1	-1.24842	0.50226	0.837924
102637852	Gm34558	predicted gene, 34558, transcript variant X2	-1.88134	0.201455	0.626249
102637855	Gm34560	predicted gene, 34560	1.15141	0.826776	0.957579
102637858	Gm34563	predicted gene, 34563, transcript variant X1	1.10741	0.539398	0.853457
102637859	Gm20629	predicted gene 20629	1.17332	0.689	0.91294
102637865	Gm34567	predicted gene, 34567, transcript variant X4	-1.39311	0.358667	0.757701
102637874	Gm34574	predicted gene, 34574, transcript variant X3	-1.13976	0.707642	0.919275
102637876	Gm34576	predicted gene, 34576, transcript variant X1	-1.5747	0.480851	0.828127
102637887	Gm34583	predicted gene, 34583, transcript variant X1	1.42821	0.0100332	0.198343
102637890	Gm34586	predicted gene, 34586, transcript variant X3	1.05628	0.92714	0.983215
102637892	Gm34588	predicted gene, 34588, transcript variant X4	-2.07708	0.12575	0.533741
102637894	Gm34590	predicted gene, 34590, transcript variant X6	1.31927	0.265065	0.687127
102637895	Gm34591	predicted gene, 34591, transcript variant X2	2.07205	0.449602	0.811452
102637900	Gm34596	predicted gene, 34596, transcript variant X2	-1.11824	0.838598	0.96106
102637903	Gm34599	predicted gene, 34599	-1.22273	0.494031	0.833984
102637911	Gm34606	predicted gene, 34606, transcript variant X1	1.22025	0.761333	0.938228
102637926	Gm16108	predicted gene 16108, transcript variant 2	-1.43003	0.509755	0.84119
102637931	Gm34620	predicted gene, 34620, transcript variant X2	2.17637	0.121828	0.527666
102637935	Gm34624	predicted gene, 34624	1.2273	0.813547	0.953278
102637940	Gm34628	predicted gene, 34628	-1.07226	0.852415	0.964662
102637946	Gm34632	predicted gene, 34632	-1.1349	0.684717	0.911091
102637948	Gm34633	predicted gene, 34633, transcript variant X1	1.03421	0.931554	0.984266
[truncated: 18,993 more rows]
[truncated: 4 more columns]
