# Supplementary material for: A high-fidelity CRISPR-Cas13 system improves abnormalities associated with C9ORF72-linked ALS/FTD
Source: Nat Commun. 2025 Jan 8;16:460. doi: 10.1038/s41467-024-55548-5 (PMC11711314; doi:10.1038/s41467-024-55548-5)
Supplement: Supplementary file 20 — Supplementary Data 18 [file 41467_2024_55548_MOESM20_ESM.xlsx]

## Sheet: SI Data 18 DEGs in WT mice 
Supplementary Data 18. DEGs for the RfxCas13d-N2V8-crRNA-13 vs.RfxCas13d-N2V8-NTG comparison in EGFP-KASH+ nuclei from C57BL/6J mice.
symbol	FC.nTg_S13.vs.nTg_NTG	FDR.nTg_S13.vs.nTg_NTG
Sync	-3.41829	0.0118084
Gm26800	-3.01368	0.0354098
Espn	-2.99314	0.0432227
Gm30712	-2.41728	0.0181058
Vstm2l	-1.68979	0.0301006
Ptgfrn	-1.65365	0.0422719
A830036E02Rik	-1.6328	0.00064357
Trpc3	-1.59487	0.0304124
Gpc6	-1.54471	0.0163038
Nrsn1	-1.42219	0.0424895
Slc44a5	-1.38741	0.0371953
Bmp1	-1.34512	0.0398382
Lingo2	-1.34162	0.0028874
Ccz1	-1.3087	0.0486377
Glyr1	-1.30149	0.0155719
Oaz2	-1.28269	0.0374461
Dock7	-1.25339	0.0469161
Lrfn5	-1.24563	0.0281371
Atp11b	-1.24243	0.0263956
Osbpl2	-1.23648	0.0424718
Cers2	1.41468	0.0300894
Pde4b	1.4224	0.0105389
Nfia	1.48552	0.020828
Rassf2	1.50311	0.0389832
Ttll3	1.51915	0.0235737
Wipf1	1.53515	0.0357896
Tmcc3	1.53706	0.0471952
Pcsk6	1.6119	0.0284727
Traf5	1.61901	0.0255687
Hs3st4	1.62458	0.0389832
Ppfibp2	1.74351	0.0186778
Sorbs3	1.82963	0.0316377
Aqp4	1.85147	0.0399137
St18	1.85262	0.0300185
Slc12a4	1.90656	0.0419636
Prr5l	1.91303	0.0469532
1110017D15Rik	1.92396	0.036999
LOC118568781	1.98104	0.0486173
Gal3st1	2.03718	0.0203026
Plxnb3	2.12032	0.0137941
LOC118568782	2.13715	0.0391903
H2-T22	2.15708	0.0389832
Rtkn2	2.42995	0.0147394
Nkx2-2os	2.48883	0.0432156
Tapbp	2.51605	0.0341565
Adamtsl4	2.57922	0.0123623
Gm34992	2.6912	0.0341124
LOC118568313	2.80559	0.0213135
Serpina3n	2.94832	0.0390976
H2-D1	3.04443	0.0280503
Parp12	3.07201	0.0304124
Inafm1	3.09318	0.0461459
E330020D12Rik	3.2468	0.0446964
Gm33738	3.42818	0.0412416
Bfsp2	3.43863	0.0163038
Stat1	3.94922	0.0471775
Gm44148	4.01429	0.0307846
Parp3	4.05102	0.0308181
Irf8	4.57269	0.0389832
Rtp4	5.01689	0.0434534
Ifit3	5.61769	0.0236188
Trim56	5.80106	0.0304756
C4b	5.97388	0.0181058
9030404E10Rik	6.76204	0.0453535
H2-T24	6.91833	0.0218812
Gm32645	7.29231	0.0413316
Klk6	7.30136	0.0298637
Mlkl	7.56912	0.0314254
Mx2	7.68231	0.0367917
Il12rb1	7.7196	0.0111936
Psme2b	7.86035	0.0370067
Gm36357	8.33998	0.0424827
Rnf213	8.68381	0.0181058
Irgm1	9.05801	0.033365
Gm6034	9.24527	0.0302797
Gbp7	9.82454	0.0321634
Uba7	11.909	0.0310714
Gbp6	12.1449	0.0134847
Ifit1	12.3848	0.0384034
Psmb8	13.254	0.0399137
Oas1g	17.8556	0.0273726
Gm12250	20.0639	0.021016
Cfb	20.1468	0.0481517
Oas2	20.5052	0.0298637
