# Supplementary material for: A high-fidelity CRISPR-Cas13 system improves abnormalities associated with C9ORF72-linked ALS/FTD
Source: Nat Commun. 2025 Jan 8;16:460. doi: 10.1038/s41467-024-55548-5 (PMC11711314; doi:10.1038/s41467-024-55548-5)
Supplement: Supplementary file 21 — Supplementary Data 19 [file 41467_2024_55548_MOESM21_ESM.xlsx]

## Sheet: SI Data 19 Terms in WT mice
Supplementary Data 19. Gene ontology (GO) and biological process (BP) term analysis for the DEGs from the RfxCas13d-N2V8-crRNA-13 vs.RfxCas13d-N2V8-NTG comparison in EGFP-KASH+ nuclei from C57BL/6J mice.
Pathway	Count	pvalue	p.adjust	qvalue
defense response to virus	13	1.1e-12	1.34e-09	8.74e-10
response to virus	13	1.1e-11	6.65e-09	4.35e-09
cellular response to interferon-beta	7	2.41e-10	9.76e-08	6.38e-08
response to interferon-beta	7	6.31e-10	1.91e-07	1.25e-07
cellular response to type II interferon	7	2.59e-08	6.3e-06	4.12e-06
response to type II interferon	7	1.03e-07	2.08e-05	1.36e-05
defense response to bacterium	10	1.29e-07	2.24e-05	1.46e-05
response to type I interferon	5	1.26e-06	0.00017213	0.000112534
regulation of type I interferon production	6	1.28e-06	0.00017213	0.000112534
type I interferon production	6	1.58e-06	0.000191255	0.000125038
interferon-mediated signaling pathway	5	2.51e-06	0.000276534	0.000180791
defense response to protozoan	4	4.29e-06	0.000433759	0.000283581
response to protozoan	4	6.7e-06	0.00058064	0.000379609
antigen processing and presentation of endogenous peptide antigen via MHC class I	4	6.7e-06	0.00058064	0.000379609
antigen processing and presentation of endogenous peptide antigen	4	7.28e-06	0.000588978	0.00038506
antigen processing and presentation of endogenous antigen	4	9.25e-06	0.000701507	0.000458628
negative regulation of viral process	5	1.15e-05	0.000823417	0.00053833
antigen processing and presentation of peptide antigen via MHC class I	4	1.53e-05	0.00103439	0.000676262
antigen processing and presentation	5	2.4e-05	0.0013427	0.000877823
regulation of type II interferon production	5	2.49e-05	0.0013427	0.000877823
cytokine-mediated signaling pathway	8	2.49e-05	0.0013427	0.000877823
type I interferon-mediated signaling pathway	4	2.54e-05	0.0013427	0.000877823
cellular response to type I interferon	4	2.54e-05	0.0013427	0.000877823
type II interferon production	5	3.98e-05	0.00201295	0.00131602
antigen processing and presentation of peptide antigen	4	6.2e-05	0.00292304	0.00191101
interleukin-27-mediated signaling pathway	2	6.26e-05	0.00292304	0.00191101
positive regulation of type I interferon production	4	6.8e-05	0.00305625	0.0019981
positive regulation of innate immune response	7	7.29e-05	0.00316125	0.00206675
positive regulation of type II interferon production	4	0.000100171	0.00419338	0.00274153
positive regulation of response to biotic stimulus	7	0.000109014	0.00441143	0.00288409
regulation of viral process	5	0.000124762	0.00488585	0.00319425
antigen processing and presentation of endogenous peptide antigen via MHC class I via ER pathway, TAP-independent	3	0.000177363	0.00672873	0.00439908
antigen processing and presentation of endogenous peptide antigen via MHC class Ib	3	0.000189997	0.00678401	0.00443522
antigen processing and presentation of endogenous peptide antigen via MHC class I via ER pathway	3	0.000189997	0.00678401	0.00443522
antigen processing and presentation of peptide antigen via MHC class Ib	3	0.0002032	0.00704813	0.0046079
regulation of innate immune response	7	0.000227682	0.00767793	0.00501965
antigen processing and presentation via MHC class Ib	3	0.000261926	0.00859402	0.00561856
positive regulation of alpha-beta T cell proliferation	3	0.000294991	0.00942417	0.0061613
positive regulation of interferon-beta production	3	0.000312485	0.0097271	0.00635935
antigen processing and presentation of exogenous peptide antigen	3	0.000330635	0.00985496	0.00644294
regulation of adaptive immune response based on somatic recombination of immune receptors built from immunoglobulin superfamily domains	5	0.000338975	0.00985496	0.00644294
protein auto-ADP-ribosylation	2	0.000340946	0.00985496	0.00644294
