# Supplementary material for: A high-fidelity CRISPR-Cas13 system improves abnormalities associated with C9ORF72-linked ALS/FTD
Source: Nat Commun. 2025 Jan 8;16:460. doi: 10.1038/s41467-024-55548-5 (PMC11711314; doi:10.1038/s41467-024-55548-5)
Supplement: Supplementary file 24 — Source data [file 41467_2024_55548_MOESM24_ESM.xlsx]

## Sheet: Fig. 1
	1d																1e																1f
		Firefly Expression (%)			Renilla Expression (%)			Firefly Expression				Renilla Expression						All-V			V3			All-V				V3						All-V			V3			All-V				V3
		1	2	3	1	2	3	P value	P value summary	Significantly different (P < 0.05)?	One- or two-tailed t-test?	P value	P value summary	Significantly different (P < 0.05)?	One- or two-tailed t-test?			1	2	3	1	2	3	P value	P value summary	Significantly different (P < 0.05)?	One- or two-tailed t-test?	P value	P value summary	Significantly different (P < 0.05)?	One- or two-tailed t-test?			1	2	3	1	2	3	P value	P value summary	Significantly different (P < 0.05)?	One- or two-tailed t-test?	P value	P value summary	Significantly different (P < 0.05)?	One- or two-tailed t-test?
	NTG	96.2994	108.01	95.6902	105.234	99.4792	95.2872										NTG	102.987	105.223	107.605	124.368	88.6125	93.5364										NTG	98	82	81	104	82	92
	13	105.517	94.2532	105.819	3.75662	4.60252	6.37924	0.376517	n.s.	No	One-tailed	2.89378e-06	****	Yes	One-tailed		crRNA-1	86.7468	82.9247	113.189	4.1865	0.469861	10.676	0.31669	n.s.	No	Two-tailed	0.00110799	**	Yes	Two-tailed		crRNA-1	93	94	83	15	28	16	0.669885	n.s.	No	Two-tailed	0.000659531	***	Yes	Two-tailed
	1	100.894	81.0105	97.1278	6.42638	7.73295	6.1231	0.196219	n.s.	No	One-tailed	2.88679e-06	****	Yes	One-tailed		crRNA-7	70.4391	73.3002	85.7954	4.05352	8.28611	6.01067	0.00420706	**	Yes	Two-tailed	0.00103445	**	Yes	Two-tailed		crRNA-7	86	95	105	18	31	20	0.344144	n.s.	No	Two-tailed	0.000760807	***	Yes	Two-tailed
	7	65.1321	57.0987	65.698	4.76392	4.61147	5.84078	0.00078054	***	Yes	One-tailed	2.6287e-06	****	Yes	One-tailed		crRNA-13	100.409	84.7523	108.306	0.353919	0.803271	0.487175	0.35018	n.s.	No	Two-tailed	0.000814799	***	Yes	Two-tailed		crRNA-13	69	81	86	7	1	12	0.327012	n.s.	No	Two-tailed	0.000268015	***	Yes	Two-tailed
	14	69.1546	64.8204	74.9564	21.6848	19.9627	25.6647	0.00181739	**	Yes	One-tailed	1.02026e-05	****	Yes	One-tailed		ASO2	86	83	101	29	33	33	0.0559536	n.s.	Yes	Two-tailed	0.00332681	**	Yes	Two-tailed		ASO2	95	105	106	28	29	51	0.0832685	n.s.	No	Two-tailed	0.00450617	**	Yes	Two-tailed
	9	57.167	54.2356	57.2433	5.01617	4.20316	4.92278	0.000223923	***	Yes	One-tailed	2.53872e-06	****	Yes	One-tailed		ASO4	13	15	17	15	14	17	8.72083e-07	****	Yes	Two-tailed	0.00150269	**	Yes	Two-tailed		ASO4	25	28	36	15	18	48	0.000865109	***	Yes	Two-tailed	0.00594112	**	Yes	Two-tailed
	2	49.3228	40.3024	46.1248	7.03584	7.26732	6.69334	0.000168569	***	Yes	One-tailed	2.77134e-06	****	Yes	One-tailed
	4	44.7854	37.7785	42.7228	1.56935	1.53656	2.03792	0.00010426	***	Yes	One-tailed	2.22237e-06	****	Yes	One-tailed
	8	41.3398	36.6852	39.5789	6.61938	5.58928	7.06914	6.8235e-05	****	Yes	One-tailed	2.8114e-06	****	Yes	One-tailed
	10	39.9191	31.3618	41.2402	4.62002	3.92378	5.15462	0.000124018	***	Yes	One-tailed	2.55983e-06	****	Yes	One-tailed
	6	31.0776	27.4785	30.7065	5.50881	5.50332	4.86109	3.63534e-05	****	Yes	One-tailed	2.58875e-06	****	Yes	One-tailed
	12	30.9189	26.8452	31.3357	8.97256	9.70648	9.41368	3.93805e-05	****	Yes	One-tailed	3.08414e-06	****	Yes	One-tailed
	5	22.7626	20.9157	23.4849	1.9418	1.87861	2.45298	2.25249e-05	****	Yes	One-tailed	2.26034e-06	****	Yes	One-tailed
	15	20.0189	18.8714	21.7167	5.18715	5.49974	6.54564	2.04126e-05	****	Yes	One-tailed	2.7164e-06	****	Yes	One-tailed
	3	18.9303	17.7678	19.7191	2.11448	2.40871	2.24732	1.82476e-05	****	Yes	One-tailed	2.26164e-06	****	Yes	One-tailed
	11	19.4788	15.464	21.3604	2.93386	3.44025	4.50585	2.4647e-05	****	Yes	One-tailed	2.513e-06	****	Yes	One-tailed

## Sheet: Fig. 2
	2d																										2e
		All-V								V3								All-V				V3						All-V								V3								All-V				V3
		1	2	3	4	5	6	7	8	1	2	3	4	5	6	7	8	P value	P value summary	Significantly different (P < 0.05)?	One- or two-tailed t-test?	P value	P value summary	Significantly different (P < 0.05)?	One- or two-tailed t-test?			1	2	3	4	5	6	7	8	1	2	3	4	5	6	7	8	P value	P value summary	Significantly different (P < 0.05)?	One- or two-tailed t-test?	P value	P value summary
	NTG	54.7015	126.565	61.7116	103.254	98.2386	121.694	133.835		109.674	101.777	95.6356	79.0858	62.4085	95.7985	155.62											NTG	133.367	114.204	144.247	119.276	74.1381	64.4358	59.6149	90.7174	74.0793	119.35	99.8012	95.6857	84.129	85.3189	124.128	117.508
	crRNA-13	113.507	99.7941	95.6027	210.935	123.744	92.6735	142.319	122.635	62.2948	55.2756	22.7958	50.0113	79.0861	42.7599	35.8198	68.4649	0.0960697	n.s.	No	One-tailed	0.000945911	***	Yes	One-tailed		crRNA-13	126.772	142.464	118.659	101.127	65.2097				48.3573	52.4728	77.1659	20.3662	41.012				0.277906	n.s.	No	One-tailed	0.000307916	***
	crRNA-7	100.532	79.4931	155.344	92.661	148.95	103.816	53.3649		71.9461	33.3409	57.8793	72.9719	46.0554	67.7752	50.2035		0.396201	n.s.	No	One-tailed	0.00231444	**	Yes	One-tailed		crRNA-7	86.2681	157.778	120.419	67.0954	167.177	142.576			97.7435	62.1204	63.7905	61.2589	45.1828	71.0475			0.122845	n.s.	No	One-tailed	0.00266912	**
	crRNA-1	96.3922	84.9099	83.8317	168.103	137.632	94.2966	60.7552	91.7786	110.551	21.9348	53.1923	58.7852	38.7317	38.492	66.2241	72.1155	0.449197	n.s.	No	One-tailed	0.00580942	**	Yes	One-tailed		crRNA-1	144.386	90.6472	95.8778	89.6713	76.2907	77.4958	104.709		67.906	41.8624	118.987	116.552	85.851	46.5992	71.9418		0.421076	n.s.	No	One-tailed	0.0599731	n.s.
P value
P value summary
Significantly different (P < 0.05)?
One- or two-tailed t-test?
P value
P value summary
Significantly different (P < 0.05)?
One- or two-tailed t-test?
[truncated: 25 more columns]

## Sheet: Fig. 3
	3b																3c																3j			3j			3k
		All-V			V3			All-V				V3						All-V			V3			All-V				V3					C9-ALS			Wild-type				NTG			crRNA13
		1	2	3	1	2	3	P value	P value summary	Significantly different (P < 0.05)?	One- or two-tailed t-test?	P value	P value summary	Significantly different (P < 0.05)?	One- or two-tailed t-test?			1	2	3	1	2	3	P value	P value summary	Significantly different (P < 0.05)?	One- or two-tailed t-test?	P value	P value summary	Significantly different (P < 0.05)?	One- or two-tailed t-test?		NTG	crRNA-13		NTG	crRNA-13			1	2	3	1	2	3	P value	P value summary	Significantly different (P < 0.05)?	One- or two-tailed t-test?
	WT Untransfected	102.341	98.6964	99.0029	99.8075	98.614	101.601										WT Untransfected	101.541	103.801	94.8757	87.7284	105.703	107.839										104.78	74.408		94.6519	85.051		WT	7.07243	6.54545	7.83818	4.33946	5.92491	6.60822	0.0590594	n.s.	No	One-tailed
	N2V7 Untransfected	95.3412	105.104	99.7931	86.3848	92.9781	124.504										N2V7 Untransfected	101.541	103.801	94.8757	87.7284	105.703	107.839										85.26	63.993		89.3528	70.598		C9-ALS	98.6339	93.0331	106.522	62.2782	69.0054	64.598	0.000734907	***	Yes	One-tailed
	N2V8 Untransfected	102.341	98.6964	99.0029	86.3848	92.9781	124.504										N2V8 Untransfected	101.541	103.801	94.8757	87.7284	105.703	107.839										146.67	13.262		115.995	79.9467
	WT crRNA-13	84.5	74.48	95.42	10	0	10	0.0689178	n.s.	No	Two-tailed	1.10267e-05	****	Yes	Two-tailed		WT	113.807	115.469	116.509	8.2679	14.4285	10.7699	0.00554486	**	Yes	Two-tailed	0.000175357	***	Yes	Two-tailed		81.43	79.34
	N2V7 crRNA-13	79.23	79.04	70.77	13	9	7	0.00392583	**	Yes	Two-tailed	0.00152815	**	Yes	Two-tailed		N2V7	120.837	125.885	112.283	30.9374	42.0269	27.1758	0.0149561	*	Yes	Two-tailed	0.000997245	***	Yes	Two-tailed
	N2V8 crRNA-13	91.54	78.68	89.03	8	4	11	0.0295927	*	Yes	Two-tailed	0.00142693	**	Yes	Two-tailed		N2V8	126.358	128.847	108.737	16.6731	13.4225	4.8617	0.0365574	*	Yes	Two-tailed	0.000260409	***	Yes	Two-tailed
P value																																	0.0352064			0.039714				9.77008e-06
P value summary																																	*			*				****
Significantly different (P < 0.05)?																																	Yes			Yes				Yes
One- or two-tailed t-test?																																	One-tailed			One-tailed				One-tailed

## Sheet: Fig. 4
	4c																										4d
		All-V								V3								All-V				V3						All-V								V3								All-V				V3
		1	2	3	4	5	6	7	8	1	2	3	4	5	6	7	8	P value	P value summary	Significantly different (P < 0.05)?	One- or two-tailed t-test?	P value	P value summary	Significantly different (P < 0.05)?	One- or two-tailed t-test?			1	2	3	4	5	6	7	8	1	2	3	4	5	6	7	8	P value	P value summary	Significantly different (P < 0.05)?	One- or two-tailed t-test?	P value	P value summary
	NTG	122.534	97.85	155.885	83.4919	71.0562	69.1826			110.609	99.4959	87.509	111.135	73.2599	117.991												NTG	43.4151	125.101	160.361	88.2195	100.509	82.3944			82.8222	126.441	98.1144	93.0503	106.997	92.576
	crRNA-13	100.789	85.231	68.8794	138.343	138.408	142.519	89.2597		66.6355	91.0412	11.484	20.7338	83.9515	81.5885	46.3073		0.309739	n.s.	No	One-tailed	0.00684272	**	Yes	One-tailed		crRNA-13	88.7622	78.1884	112.976	96.2758	142.042	139.538	79.867		56.3255	53.0188	64.004	67.589	60.7919	47.0777			0.388683	n.s.	No	One-tailed	6.11401e-05	****
P value
P value summary
Significantly different (P < 0.05)?
One- or two-tailed t-test?
P value
P value summary
Significantly different (P < 0.05)?
One- or two-tailed t-test?
[truncated: 8 more columns]

## Sheet: Sup. Fig. 2
	Supplementary Fig. 17
	Unmodified	3' UTR modified	No Renilla
	7008	5850	211
	7900	7494	168
	8680	6424	149
P value		0.13537
P value summary		n.s.
Significantly different (P < 0.05)?		No
One- or two-tailed t-test?		Two-tailed

## Sheet: Sup. Fig. 3
	Supplementary Fig. 3b
		Renilla			Firefly			Renilla				Firefly
		1	2	3	1	2	3	P value	P value summary	Significantly different (P < 0.05)?	One- or two-tailed t-test?	P value	P value summary	Significantly different (P < 0.05)?	One- or two-tailed t-test?
	NTG	99.215	101.79	98.9949	101.984	100.83	97.1863
	14	121.451	104.173	103.513	97.269	72.1001	79.3291	0.0887055	n.s.	No	One-tailed	0.0441083	*	Yes	One-tailed
	9	114.175	100.93	105.647	73.6669	74.2715	79.7166	0.0785404	n.s.	No	One-tailed	0.000278728	***	Yes	One-tailed
	7	103.594	92.8	112.539	71.9858	54.335	65.9934	0.31671	n.s.	No	One-tailed	0.00131133	**	Yes	One-tailed
	1	107.764	94.7459	102.445	86.294	63.1723	69.8424	0.346251	n.s.	No	One-tailed	0.00930291	**	Yes	One-tailed
	13	91.016	84.0432	109.426	73.5732	67.717	70.9876	0.267403	n.s.	No	One-tailed	9.72096e-05	****	Yes	One-tailed
	6	72.6043	95.3513	101.29	68.1566	59.6393	84.8091	0.154093	n.s.	No	One-tailed	0.00901186	**	Yes	One-tailed
	11	78.6823	81.0595	93.2859	60.6126	56.7001	59.5416	0.0137038	*	No	One-tailed	1.2428e-05	****	Yes	One-tailed
	1	106.189	70.3568	72.7657	94.1687	63.4608	67.7299	0.10945	n.s.	No	One-tailed	0.0312601	*	Yes	One-tailed
	13	87.8376	82.9832	77.4359	83.0807	73.6582	84.0161	0.00266425	**	Yes	One-tailed	0.00271615	**	Yes	One-tailed
	14	76.8325	87.8151	82.5436	80.8389	78.6066	86.0494	0.00296047	**	Yes	One-tailed	0.00116288	**	Yes	One-tailed
	10	81.9899	82.1218	70.2769	68.1364	53.6057	69.122	0.00278994	**	Yes	One-tailed	0.00111448	**	Yes	One-tailed
	15	71.9391	66.5546	74.8308	79.7906	84.7515	98.9231	0.000182582	***	Yes	One-tailed	0.0542304	n.s.	No	One-tailed
	7	80.2573	70.0973	62.2944	74.947	67.8327	73.6061	0.0026336	**	Yes	One-tailed	0.0002204	***	Yes	One-tailed
	12	64.7919	70.2521	71.5487	66.9553	54.3315	57.4342	7.99223e-05	****	Yes	One-tailed	0.000286744	***	Yes	One-tailed
	2	46.7614	60.9454	61.3539	63.2707	50.2197	68.0466	0.000432404	***	Yes	One-tailed	0.00101067	**	Yes	One-tailed

## Sheet: Sup. Fig. 4
	Supplementary Fig. 4
		1	2	3	P value	P value summary	Significantly different (P < 0.05)?	One- or two-tailed t-test?
	NTG	1.09278	0.921015	0.995789
	14	0.31357	0.30797	0.342395	0.000178899	***	Yes	Two-tailed
	9	0.087746	0.077498	0.085998	5.07295e-05	****	Yes	Two-tailed
	7	0.073142	0.080763	0.088903	5.05481e-05	****	Yes	Two-tailed
	1	0.063694	0.095456	0.063042	5.28057e-05	****	Yes	Two-tailed
	13	0.035602	0.048831	0.060284	4.50914e-05	****	Yes	Two-tailed

## Sheet: Sup. Fig. 5
	Supplementary Fig. 5
	MC	HPC
	51.0489	92.3077
	59.0164	91.5094
	50.9091	88.0282
		93.1298
		92.5

## Sheet: Sup. Fig. 6
	Supplementary Fig. 6
	MC	HPC
	80.9524	78.3019
	72.1519	70.2381
	72.7273	64.3564
		85.8333
		62.8866

## Sheet: Sup. Fig. 8
	Supplementary Fig. 8
		Foci/Cell
		1	2	3	4	5	P value	P value summary	Significantly different (P < 0.05)?	One- or two-tailed t-test?
	C9-BACexp	0.81982	1.11207	0.731343	0.704918	0.589286
	C57BL/6J	0.101497	0.035909	0.047067	0.064173	0.157429	2.58833e-05	****	Yes	One-tailed

[truncated: 11 more sheets: Sup. Fig. 9, Sup. Fig. 10, Sup. Fig. 12, Sup. Fig. 14, Sup. Fig. 15, Sup. Fig. 17, Sup. Fig. 18, Sup. Fig. 19, Sup. Fig. 20, Sup. Fig. 21, Sup. Fig. 22]
